# Supplementary material for: Comprehensive analysis of coding-lncRNA gene co-expression network uncovers conserved functional lncRNAs in zebrafish
Source: BMC Genomics. 2018 May 9;19(Suppl 2):112. doi: 10.1186/s12864-018-4458-7 (PMC5954278; doi:10.1186/s12864-018-4458-7)
Supplement: Supplementary file 1 — Data source. (XLSX 33 kb) [file 12864_2018_4458_MOESM1_ESM.xlsx]

## Sheet: RNA-Seq data from SRA database
Study	Run	Tissue	Condition	Download
ERP000447	ERR023143	swim bladder	normal	ftp://ftp-trace.ncbi.nih.gov/sra/sra-instant/reads/ByRun/sra/ERR/ERR023/ERR023143/ERR023143.sra
ERP000447	ERR023144	brain	normal	ftp://ftp-trace.ncbi.nih.gov/sra/sra-instant/reads/ByRun/sra/ERR/ERR023/ERR023144/ERR023144.sra
ERP000447	ERR023145	heart	normal	ftp://ftp-trace.ncbi.nih.gov/sra/sra-instant/reads/ByRun/sra/ERR/ERR023/ERR023145/ERR023145.sra
ERP000447	ERR023146	head kidney	normal	ftp://ftp-trace.ncbi.nih.gov/sra/sra-instant/reads/ByRun/sra/ERR/ERR023/ERR023146/ERR023146.sra
ERP000447	ERR023147	brain	normal	ftp://ftp-trace.ncbi.nih.gov/sra/sra-instant/reads/ByRun/sra/ERR/ERR023/ERR023147/ERR023147.sra
ERP000447	ERR023148	swim bladder	normal	ftp://ftp-trace.ncbi.nih.gov/sra/sra-instant/reads/ByRun/sra/ERR/ERR023/ERR023148/ERR023148.sra
ERP000447	ERR023149	head kidney	normal	ftp://ftp-trace.ncbi.nih.gov/sra/sra-instant/reads/ByRun/sra/ERR/ERR023/ERR023149/ERR023149.sra
ERP000447	ERR023150	heart	normal	ftp://ftp-trace.ncbi.nih.gov/sra/sra-instant/reads/ByRun/sra/ERR/ERR023/ERR023150/ERR023150.sra
ERP000447	ERR035545	brain	normal	ftp://ftp-trace.ncbi.nih.gov/sra/sra-instant/reads/ByRun/sra/ERR/ERR035/ERR035545/ERR035545.sra
ERP000447	ERR035546	heart	normal	ftp://ftp-trace.ncbi.nih.gov/sra/sra-instant/reads/ByRun/sra/ERR/ERR035/ERR035546/ERR035546.sra
ERP000447	ERR035547	head kidney	normal	ftp://ftp-trace.ncbi.nih.gov/sra/sra-instant/reads/ByRun/sra/ERR/ERR035/ERR035547/ERR035547.sra
ERP000447	ERR035548	swim bladder	normal	ftp://ftp-trace.ncbi.nih.gov/sra/sra-instant/reads/ByRun/sra/ERR/ERR035/ERR035548/ERR035548.sra
ERP001552	ERR145631	skeletal muscle	32 degree_C to 16 degree_C	ftp://ftp-trace.ncbi.nih.gov/sra/sra-instant/reads/ByRun/sra/ERR/ERR145/ERR145631/ERR145631.sra
ERP001552	ERR145632	skeletal muscle	32 degree_C to 16 degree_C	ftp://ftp-trace.ncbi.nih.gov/sra/sra-instant/reads/ByRun/sra/ERR/ERR145/ERR145632/ERR145632.sra
ERP001552	ERR145633	skeletal muscle	32 degree_C to 16 degree_C	ftp://ftp-trace.ncbi.nih.gov/sra/sra-instant/reads/ByRun/sra/ERR/ERR145/ERR145633/ERR145633.sra
ERP001552	ERR145634	skeletal muscle	32 degree_C to 16 degree_C	ftp://ftp-trace.ncbi.nih.gov/sra/sra-instant/reads/ByRun/sra/ERR/ERR145/ERR145634/ERR145634.sra
ERP001552	ERR145635	skeletal muscle	27 degree_C to 16 degree_C	ftp://ftp-trace.ncbi.nih.gov/sra/sra-instant/reads/ByRun/sra/ERR/ERR145/ERR145635/ERR145635.sra
ERP001552	ERR145636	skeletal muscle	27 degree_C to 16 degree_C	ftp://ftp-trace.ncbi.nih.gov/sra/sra-instant/reads/ByRun/sra/ERR/ERR145/ERR145636/ERR145636.sra
ERP001552	ERR145637	skeletal muscle	27 degree_C to 16 degree_C	ftp://ftp-trace.ncbi.nih.gov/sra/sra-instant/reads/ByRun/sra/ERR/ERR145/ERR145637/ERR145637.sra
ERP001552	ERR145638	skeletal muscle	27 degree_C to 16 degree_C	ftp://ftp-trace.ncbi.nih.gov/sra/sra-instant/reads/ByRun/sra/ERR/ERR145/ERR145638/ERR145638.sra
ERP001552	ERR145639	skeletal muscle	27 degree_C to 16 degree_C	ftp://ftp-trace.ncbi.nih.gov/sra/sra-instant/reads/ByRun/sra/ERR/ERR145/ERR145639/ERR145639.sra
ERP001552	ERR145646	skeletal muscle	32 degree_C to 27 degree_C	ftp://ftp-trace.ncbi.nih.gov/sra/sra-instant/reads/ByRun/sra/ERR/ERR145/ERR145646/ERR145646.sra
ERP001552	ERR145647	skeletal muscle	32 degree_C to 27 degree_C	ftp://ftp-trace.ncbi.nih.gov/sra/sra-instant/reads/ByRun/sra/ERR/ERR145/ERR145647/ERR145647.sra
ERP001552	ERR145648	skeletal muscle	27 degree_C to 27 degree_C	ftp://ftp-trace.ncbi.nih.gov/sra/sra-instant/reads/ByRun/sra/ERR/ERR145/ERR145648/ERR145648.sra
ERP001552	ERR145649	skeletal muscle	27 degree_C to 27 degree_C	ftp://ftp-trace.ncbi.nih.gov/sra/sra-instant/reads/ByRun/sra/ERR/ERR145/ERR145649/ERR145649.sra
ERP001552	ERR145650	skeletal muscle	27 degree_C to 27 degree_C	ftp://ftp-trace.ncbi.nih.gov/sra/sra-instant/reads/ByRun/sra/ERR/ERR145/ERR145650/ERR145650.sra
ERP001552	ERR145651	skeletal muscle	27 degree_C to 27 degree_C	ftp://ftp-trace.ncbi.nih.gov/sra/sra-instant/reads/ByRun/sra/ERR/ERR145/ERR145651/ERR145651.sra
ERP001552	ERR145652	skeletal muscle	27 degree_C to 27 degree_C	ftp://ftp-trace.ncbi.nih.gov/sra/sra-instant/reads/ByRun/sra/ERR/ERR145/ERR145652/ERR145652.sra
ERP001552	ERR145653	skeletal muscle	27 degree_C to 27 degree_C	ftp://ftp-trace.ncbi.nih.gov/sra/sra-instant/reads/ByRun/sra/ERR/ERR145/ERR145653/ERR145653.sra
ERP001552	ERR145654	skeletal muscle	27 degree_C to 27 degree_C	ftp://ftp-trace.ncbi.nih.gov/sra/sra-instant/reads/ByRun/sra/ERR/ERR145/ERR145654/ERR145654.sra
ERP001552	ERR145655	skeletal muscle	27 degree_C to 27 degree_C	ftp://ftp-trace.ncbi.nih.gov/sra/sra-instant/reads/ByRun/sra/ERR/ERR145/ERR145655/ERR145655.sra
ERP001552	ERR147026	skeletal muscle	32 degree_C to 27 degree_C	ftp://ftp-trace.ncbi.nih.gov/sra/sra-instant/reads/ByRun/sra/ERR/ERR147/ERR147026/ERR147026.sra
ERP001552	ERR147027	skeletal muscle	32 degree_C to 27 degree_C	ftp://ftp-trace.ncbi.nih.gov/sra/sra-instant/reads/ByRun/sra/ERR/ERR147/ERR147027/ERR147027.sra
ERP001552	ERR147028	skeletal muscle	32 degree_C to 27 degree_C	ftp://ftp-trace.ncbi.nih.gov/sra/sra-instant/reads/ByRun/sra/ERR/ERR147/ERR147028/ERR147028.sra
ERP006866	ERR594416	retina	transgenic flk1	ftp://ftp-trace.ncbi.nih.gov/sra/sra-instant/reads/ByRun/sra/ERR/ERR594/ERR594416/ERR594416.sra
ERP006866	ERR594417	retina	normal	ftp://ftp-trace.ncbi.nih.gov/sra/sra-instant/reads/ByRun/sra/ERR/ERR594/ERR594417/ERR594417.sra
ERP006866	ERR594418	retina	transgenic flk1 and develop tumors	ftp://ftp-trace.ncbi.nih.gov/sra/sra-instant/reads/ByRun/sra/ERR/ERR594/ERR594418/ERR594418.sra
ERP006866	ERR594419	retina	normal	ftp://ftp-trace.ncbi.nih.gov/sra/sra-instant/reads/ByRun/sra/ERR/ERR594/ERR594419/ERR594419.sra
ERP006866	ERR594420	retina	transgenic flk1	ftp://ftp-trace.ncbi.nih.gov/sra/sra-instant/reads/ByRun/sra/ERR/ERR594/ERR594420/ERR594420.sra
ERP006866	ERR594421	retina	normal	ftp://ftp-trace.ncbi.nih.gov/sra/sra-instant/reads/ByRun/sra/ERR/ERR594/ERR594421/ERR594421.sra
ERP006866	ERR594422	retina	transgenic flk1 and develop tumors	ftp://ftp-trace.ncbi.nih.gov/sra/sra-instant/reads/ByRun/sra/ERR/ERR594/ERR594422/ERR594422.sra
ERP006866	ERR594423	retina	normal	ftp://ftp-trace.ncbi.nih.gov/sra/sra-instant/reads/ByRun/sra/ERR/ERR594/ERR594423/ERR594423.sra
ERP006866	ERR594424	retina	normal	ftp://ftp-trace.ncbi.nih.gov/sra/sra-instant/reads/ByRun/sra/ERR/ERR594/ERR594424/ERR594424.sra
ERP006866	ERR594425	retina	transgenic flk1 and develop tumors	ftp://ftp-trace.ncbi.nih.gov/sra/sra-instant/reads/ByRun/sra/ERR/ERR594/ERR594425/ERR594425.sra
ERP006866	ERR594426	retina	transgenic flk1 and develop tumors	ftp://ftp-trace.ncbi.nih.gov/sra/sra-instant/reads/ByRun/sra/ERR/ERR594/ERR594426/ERR594426.sra
ERP006866	ERR594427	retina	transgenic flk1	ftp://ftp-trace.ncbi.nih.gov/sra/sra-instant/reads/ByRun/sra/ERR/ERR594/ERR594427/ERR594427.sra
ERP006866	ERR594428	retina	transgenic flk1	ftp://ftp-trace.ncbi.nih.gov/sra/sra-instant/reads/ByRun/sra/ERR/ERR594/ERR594428/ERR594428.sra
ERP006866	ERR594429	retina	transgenic flk1 and develop tumors	ftp://ftp-trace.ncbi.nih.gov/sra/sra-instant/reads/ByRun/sra/ERR/ERR594/ERR594429/ERR594429.sra
ERP006866	ERR594430	retina	transgenic flk1	ftp://ftp-trace.ncbi.nih.gov/sra/sra-instant/reads/ByRun/sra/ERR/ERR594/ERR594430/ERR594430.sra
ERP006866	ERR594431	retina	normal	ftp://ftp-trace.ncbi.nih.gov/sra/sra-instant/reads/ByRun/sra/ERR/ERR594/ERR594431/ERR594431.sra
ERP006866	ERR594432	retina	transgenic flk1 and develop tumors	ftp://ftp-trace.ncbi.nih.gov/sra/sra-instant/reads/ByRun/sra/ERR/ERR594/ERR594432/ERR594432.sra
ERP006866	ERR594433	retina	normal	ftp://ftp-trace.ncbi.nih.gov/sra/sra-instant/reads/ByRun/sra/ERR/ERR594/ERR594433/ERR594433.sra
ERP006866	ERR594434	retina	normal	ftp://ftp-trace.ncbi.nih.gov/sra/sra-instant/reads/ByRun/sra/ERR/ERR594/ERR594434/ERR594434.sra
ERP006866	ERR594435	retina	transgenic flk1 and develop tumors	ftp://ftp-trace.ncbi.nih.gov/sra/sra-instant/reads/ByRun/sra/ERR/ERR594/ERR594435/ERR594435.sra
ERP006866	ERR594436	retina	normal	ftp://ftp-trace.ncbi.nih.gov/sra/sra-instant/reads/ByRun/sra/ERR/ERR594/ERR594436/ERR594436.sra
ERP006866	ERR594437	retina	normal	ftp://ftp-trace.ncbi.nih.gov/sra/sra-instant/reads/ByRun/sra/ERR/ERR594/ERR594437/ERR594437.sra
ERP006866	ERR594438	retina	transgenic flk1 and develop tumors	ftp://ftp-trace.ncbi.nih.gov/sra/sra-instant/reads/ByRun/sra/ERR/ERR594/ERR594438/ERR594438.sra
ERP006866	ERR594439	retina	transgenic flk1 and develop tumors	ftp://ftp-trace.ncbi.nih.gov/sra/sra-instant/reads/ByRun/sra/ERR/ERR594/ERR594439/ERR594439.sra
ERP006866	ERR594440	retina	transgenic flk1 and develop tumors	ftp://ftp-trace.ncbi.nih.gov/sra/sra-instant/reads/ByRun/sra/ERR/ERR594/ERR594440/ERR594440.sra
ERP006866	ERR594441	retina	transgenic flk1	ftp://ftp-trace.ncbi.nih.gov/sra/sra-instant/reads/ByRun/sra/ERR/ERR594/ERR594441/ERR594441.sra
ERP006866	ERR594442	retina	transgenic flk1	ftp://ftp-trace.ncbi.nih.gov/sra/sra-instant/reads/ByRun/sra/ERR/ERR594/ERR594442/ERR594442.sra
ERP006866	ERR594443	retina	transgenic flk1	ftp://ftp-trace.ncbi.nih.gov/sra/sra-instant/reads/ByRun/sra/ERR/ERR594/ERR594443/ERR594443.sra
ERP006866	ERR594444	retina	transgenic flk1	ftp://ftp-trace.ncbi.nih.gov/sra/sra-instant/reads/ByRun/sra/ERR/ERR594/ERR594444/ERR594444.sra
ERP006866	ERR594445	retina	transgenic flk1	ftp://ftp-trace.ncbi.nih.gov/sra/sra-instant/reads/ByRun/sra/ERR/ERR594/ERR594445/ERR594445.sra
ERP006866	ERR594446	retina	transgenic flk1 and develop tumors	ftp://ftp-trace.ncbi.nih.gov/sra/sra-instant/reads/ByRun/sra/ERR/ERR594/ERR594446/ERR594446.sra
ERP006866	ERR594447	retina	normal	ftp://ftp-trace.ncbi.nih.gov/sra/sra-instant/reads/ByRun/sra/ERR/ERR594/ERR594447/ERR594447.sra
ERP006866	ERR594448	retina	transgenic flk1	ftp://ftp-trace.ncbi.nih.gov/sra/sra-instant/reads/ByRun/sra/ERR/ERR594/ERR594448/ERR594448.sra
ERP006866	ERR594449	retina	transgenic flk1	ftp://ftp-trace.ncbi.nih.gov/sra/sra-instant/reads/ByRun/sra/ERR/ERR594/ERR594449/ERR594449.sra
ERP006866	ERR594450	retina	transgenic flk1 and develop tumors	ftp://ftp-trace.ncbi.nih.gov/sra/sra-instant/reads/ByRun/sra/ERR/ERR594/ERR594450/ERR594450.sra
ERP006866	ERR594451	retina	normal	ftp://ftp-trace.ncbi.nih.gov/sra/sra-instant/reads/ByRun/sra/ERR/ERR594/ERR594451/ERR594451.sra
ERP006866	ERR594452	retina	transgenic flk1	ftp://ftp-trace.ncbi.nih.gov/sra/sra-instant/reads/ByRun/sra/ERR/ERR594/ERR594452/ERR594452.sra
ERP006866	ERR594453	retina	transgenic flk1 and develop tumors	ftp://ftp-trace.ncbi.nih.gov/sra/sra-instant/reads/ByRun/sra/ERR/ERR594/ERR594453/ERR594453.sra
ERP006866	ERR594454	retina	normal	ftp://ftp-trace.ncbi.nih.gov/sra/sra-instant/reads/ByRun/sra/ERR/ERR594/ERR594454/ERR594454.sra
ERP006866	ERR594455	retina	normal	ftp://ftp-trace.ncbi.nih.gov/sra/sra-instant/reads/ByRun/sra/ERR/ERR594/ERR594455/ERR594455.sra
ERP006866	ERR594456	retina	transgenic flk1 and develop tumors	ftp://ftp-trace.ncbi.nih.gov/sra/sra-instant/reads/ByRun/sra/ERR/ERR594/ERR594456/ERR594456.sra
ERP006866	ERR594457	retina	transgenic flk1	ftp://ftp-trace.ncbi.nih.gov/sra/sra-instant/reads/ByRun/sra/ERR/ERR594/ERR594457/ERR594457.sra
SRP002159	SRR038624	embryo	traf6 morpholino and bacterial infection	ftp://ftp-trace.ncbi.nih.gov/sra/sra-instant/reads/ByRun/sra/SRR/SRR038/SRR038624/SRR038624.sra
SRP002159	SRR038625	embryo	traf6 morpholino	ftp://ftp-trace.ncbi.nih.gov/sra/sra-instant/reads/ByRun/sra/SRR/SRR038/SRR038625/SRR038625.sra
SRP002159	SRR038626	embryo	control morpholino and bacterial infection	ftp://ftp-trace.ncbi.nih.gov/sra/sra-instant/reads/ByRun/sra/SRR/SRR038/SRR038626/SRR038626.sra
SRP002159	SRR038627	embryo	control morpholino	ftp://ftp-trace.ncbi.nih.gov/sra/sra-instant/reads/ByRun/sra/SRR/SRR038/SRR038627/SRR038627.sra
SRP003472	SRR065196	embryo	normal	ftp://ftp-trace.ncbi.nih.gov/sra/sra-instant/reads/ByRun/sra/SRR/SRR065/SRR065196/SRR065196.sra
SRP003472	SRR065197	embryo	U1C knockout	ftp://ftp-trace.ncbi.nih.gov/sra/sra-instant/reads/ByRun/sra/SRR/SRR065/SRR065197/SRR065197.sra
SRP009426	SRR372787	embryo	normal	ftp://ftp-trace.ncbi.nih.gov/sra/sra-instant/reads/ByRun/sra/SRR/SRR372/SRR372787/SRR372787.sra
SRP009426	SRR372788	embryo	normal	ftp://ftp-trace.ncbi.nih.gov/sra/sra-instant/reads/ByRun/sra/SRR/SRR372/SRR372788/SRR372788.sra
SRP009426	SRR372789	embryo	normal	ftp://ftp-trace.ncbi.nih.gov/sra/sra-instant/reads/ByRun/sra/SRR/SRR372/SRR372789/SRR372789.sra
SRP009426	SRR372790	embryo	normal	ftp://ftp-trace.ncbi.nih.gov/sra/sra-instant/reads/ByRun/sra/SRR/SRR372/SRR372790/SRR372790.sra
SRP009426	SRR372791	embryo	normal	ftp://ftp-trace.ncbi.nih.gov/sra/sra-instant/reads/ByRun/sra/SRR/SRR372/SRR372791/SRR372791.sra
SRP009426	SRR372792	embryo	normal	ftp://ftp-trace.ncbi.nih.gov/sra/sra-instant/reads/ByRun/sra/SRR/SRR372/SRR372792/SRR372792.sra
SRP009426	SRR372793	embryo	normal	ftp://ftp-trace.ncbi.nih.gov/sra/sra-instant/reads/ByRun/sra/SRR/SRR372/SRR372793/SRR372793.sra
SRP009426	SRR372794	embryo	normal	ftp://ftp-trace.ncbi.nih.gov/sra/sra-instant/reads/ByRun/sra/SRR/SRR372/SRR372794/SRR372794.sra
SRP009426	SRR372795	embryo	normal	ftp://ftp-trace.ncbi.nih.gov/sra/sra-instant/reads/ByRun/sra/SRR/SRR372/SRR372795/SRR372795.sra
SRP009426	SRR372796	embryo	normal	ftp://ftp-trace.ncbi.nih.gov/sra/sra-instant/reads/ByRun/sra/SRR/SRR372/SRR372796/SRR372796.sra
SRP009426	SRR372797	embryo	normal	ftp://ftp-trace.ncbi.nih.gov/sra/sra-instant/reads/ByRun/sra/SRR/SRR372/SRR372797/SRR372797.sra
SRP009426	SRR372798	embryo	normal	ftp://ftp-trace.ncbi.nih.gov/sra/sra-instant/reads/ByRun/sra/SRR/SRR372/SRR372798/SRR372798.sra
SRP009426	SRR372799	embryo	normal	ftp://ftp-trace.ncbi.nih.gov/sra/sra-instant/reads/ByRun/sra/SRR/SRR372/SRR372799/SRR372799.sra
SRP009426	SRR372800	embryo	normal	ftp://ftp-trace.ncbi.nih.gov/sra/sra-instant/reads/ByRun/sra/SRR/SRR372/SRR372800/SRR372800.sra
SRP009426	SRR372801	embryo	normal	ftp://ftp-trace.ncbi.nih.gov/sra/sra-instant/reads/ByRun/sra/SRR/SRR372/SRR372801/SRR372801.sra
SRP009426	SRR372802	larvae	normal	ftp://ftp-trace.ncbi.nih.gov/sra/sra-instant/reads/ByRun/sra/SRR/SRR372/SRR372802/SRR372802.sra
SRP009426	SRR372803	larvae	normal	ftp://ftp-trace.ncbi.nih.gov/sra/sra-instant/reads/ByRun/sra/SRR/SRR372/SRR372803/SRR372803.sra
SRP013815	SRR514028	retina	control morpholino	ftp://ftp-trace.ncbi.nih.gov/sra/sra-instant/reads/ByRun/sra/SRR/SRR514/SRR514028/SRR514028.sra
SRP013815	SRR514029	retina	control morpholino	ftp://ftp-trace.ncbi.nih.gov/sra/sra-instant/reads/ByRun/sra/SRR/SRR514/SRR514029/SRR514029.sra
SRP013815	SRR514030	retina	id2a morpholino	ftp://ftp-trace.ncbi.nih.gov/sra/sra-instant/reads/ByRun/sra/SRR/SRR514/SRR514030/SRR514030.sra
SRP013815	SRR514031	retina	control morpholino	ftp://ftp-trace.ncbi.nih.gov/sra/sra-instant/reads/ByRun/sra/SRR/SRR514/SRR514031/SRR514031.sra
SRP013931	SRR516121	skin	male and 3.5 year	ftp://ftp-trace.ncbi.nih.gov/sra/sra-instant/reads/ByRun/sra/SRR/SRR516/SRR516121/SRR516121.sra
SRP013931	SRR516122	skin	male and 3.5 year	ftp://ftp-trace.ncbi.nih.gov/sra/sra-instant/reads/ByRun/sra/SRR/SRR516/SRR516122/SRR516122.sra
SRP013931	SRR516123	skin	male and 3.5 year	ftp://ftp-trace.ncbi.nih.gov/sra/sra-instant/reads/ByRun/sra/SRR/SRR516/SRR516123/SRR516123.sra
SRP013931	SRR516124	skin	male and 3.5 year	ftp://ftp-trace.ncbi.nih.gov/sra/sra-instant/reads/ByRun/sra/SRR/SRR516/SRR516124/SRR516124.sra
SRP013931	SRR516125	skin	male and 3.5 year	ftp://ftp-trace.ncbi.nih.gov/sra/sra-instant/reads/ByRun/sra/SRR/SRR516/SRR516125/SRR516125.sra
SRP013931	SRR516126	skin	male and 5 month	ftp://ftp-trace.ncbi.nih.gov/sra/sra-instant/reads/ByRun/sra/SRR/SRR516/SRR516126/SRR516126.sra
SRP013931	SRR516127	skin	male and 5 month	ftp://ftp-trace.ncbi.nih.gov/sra/sra-instant/reads/ByRun/sra/SRR/SRR516/SRR516127/SRR516127.sra
SRP013931	SRR516128	skin	male and 5 month	ftp://ftp-trace.ncbi.nih.gov/sra/sra-instant/reads/ByRun/sra/SRR/SRR516/SRR516128/SRR516128.sra
SRP013931	SRR516129	skin	male and 5 month	ftp://ftp-trace.ncbi.nih.gov/sra/sra-instant/reads/ByRun/sra/SRR/SRR516/SRR516129/SRR516129.sra
SRP013931	SRR516130	skin	male and 5 month	ftp://ftp-trace.ncbi.nih.gov/sra/sra-instant/reads/ByRun/sra/SRR/SRR516/SRR516130/SRR516130.sra
SRP013931	SRR516131	skin	male and 5 month	ftp://ftp-trace.ncbi.nih.gov/sra/sra-instant/reads/ByRun/sra/SRR/SRR516/SRR516131/SRR516131.sra
SRP013931	SRR516132	skin	male and 5 month	ftp://ftp-trace.ncbi.nih.gov/sra/sra-instant/reads/ByRun/sra/SRR/SRR516/SRR516132/SRR516132.sra
SRP013931	SRR516133	skin	male and 5 month	ftp://ftp-trace.ncbi.nih.gov/sra/sra-instant/reads/ByRun/sra/SRR/SRR516/SRR516133/SRR516133.sra
SRP013931	SRR516134	skin	male and 5 month	ftp://ftp-trace.ncbi.nih.gov/sra/sra-instant/reads/ByRun/sra/SRR/SRR516/SRR516134/SRR516134.sra
SRP013931	SRR516135	skin	male and 5 month	ftp://ftp-trace.ncbi.nih.gov/sra/sra-instant/reads/ByRun/sra/SRR/SRR516/SRR516135/SRR516135.sra
SRP013931	SRR516136	skin	male and 5 month	ftp://ftp-trace.ncbi.nih.gov/sra/sra-instant/reads/ByRun/sra/SRR/SRR516/SRR516136/SRR516136.sra
SRP013931	SRR516137	skin	male and 5 month	ftp://ftp-trace.ncbi.nih.gov/sra/sra-instant/reads/ByRun/sra/SRR/SRR516/SRR516137/SRR516137.sra
SRP013931	SRR516138	skin	male and 5 month	ftp://ftp-trace.ncbi.nih.gov/sra/sra-instant/reads/ByRun/sra/SRR/SRR516/SRR516138/SRR516138.sra
SRP013931	SRR516139	skin	male and 5 month	ftp://ftp-trace.ncbi.nih.gov/sra/sra-instant/reads/ByRun/sra/SRR/SRR516/SRR516139/SRR516139.sra
SRP013931	SRR516140	skin	male and 5 month	ftp://ftp-trace.ncbi.nih.gov/sra/sra-instant/reads/ByRun/sra/SRR/SRR516/SRR516140/SRR516140.sra
SRP013987	SRR517903	larvae	VD3 treatment	ftp://ftp-trace.ncbi.nih.gov/sra/sra-instant/reads/ByRun/sra/SRR/SRR517/SRR517903/SRR517903.sra
SRP013987	SRR519717	embryo	FETOH treatment	ftp://ftp-trace.ncbi.nih.gov/sra/sra-instant/reads/ByRun/sra/SRR/SRR519/SRR519717/SRR519717.sra
SRP013987	SRR519718	embryo	FETOH treatment	ftp://ftp-trace.ncbi.nih.gov/sra/sra-instant/reads/ByRun/sra/SRR/SRR519/SRR519718/SRR519718.sra
SRP013987	SRR519719	embryo	FETOH treatment	ftp://ftp-trace.ncbi.nih.gov/sra/sra-instant/reads/ByRun/sra/SRR/SRR519/SRR519719/SRR519719.sra
SRP013987	SRR519720	embryo	FETOH treatment	ftp://ftp-trace.ncbi.nih.gov/sra/sra-instant/reads/ByRun/sra/SRR/SRR519/SRR519720/SRR519720.sra
SRP013987	SRR519721	embryo	FETOH treatment	ftp://ftp-trace.ncbi.nih.gov/sra/sra-instant/reads/ByRun/sra/SRR/SRR519/SRR519721/SRR519721.sra
SRP013987	SRR519722	larvae	FETOH treatment	ftp://ftp-trace.ncbi.nih.gov/sra/sra-instant/reads/ByRun/sra/SRR/SRR519/SRR519722/SRR519722.sra
SRP013987	SRR519723	larvae	FETOH treatment	ftp://ftp-trace.ncbi.nih.gov/sra/sra-instant/reads/ByRun/sra/SRR/SRR519/SRR519723/SRR519723.sra
SRP013987	SRR519724	larvae	FETOH treatment	ftp://ftp-trace.ncbi.nih.gov/sra/sra-instant/reads/ByRun/sra/SRR/SRR519/SRR519724/SRR519724.sra
SRP013987	SRR519725	larvae	FETOH treatment	ftp://ftp-trace.ncbi.nih.gov/sra/sra-instant/reads/ByRun/sra/SRR/SRR519/SRR519725/SRR519725.sra
SRP013987	SRR519726	larvae	FETOH treatment	ftp://ftp-trace.ncbi.nih.gov/sra/sra-instant/reads/ByRun/sra/SRR/SRR519/SRR519726/SRR519726.sra
SRP013987	SRR519727	larvae	FETOH treatment	ftp://ftp-trace.ncbi.nih.gov/sra/sra-instant/reads/ByRun/sra/SRR/SRR519/SRR519727/SRR519727.sra
SRP013987	SRR519728	larvae	FETOH treatment	ftp://ftp-trace.ncbi.nih.gov/sra/sra-instant/reads/ByRun/sra/SRR/SRR519/SRR519728/SRR519728.sra
SRP013987	SRR519729	larvae	FETOH treatment	ftp://ftp-trace.ncbi.nih.gov/sra/sra-instant/reads/ByRun/sra/SRR/SRR519/SRR519729/SRR519729.sra
SRP013987	SRR519730	larvae	FETOH treatment	ftp://ftp-trace.ncbi.nih.gov/sra/sra-instant/reads/ByRun/sra/SRR/SRR519/SRR519730/SRR519730.sra
SRP013987	SRR519731	larvae	FETOH treatment	ftp://ftp-trace.ncbi.nih.gov/sra/sra-instant/reads/ByRun/sra/SRR/SRR519/SRR519731/SRR519731.sra
SRP013987	SRR519732	larvae	FETOH treatment	ftp://ftp-trace.ncbi.nih.gov/sra/sra-instant/reads/ByRun/sra/SRR/SRR519/SRR519732/SRR519732.sra
SRP013987	SRR519733	larvae	FETOH treatment	ftp://ftp-trace.ncbi.nih.gov/sra/sra-instant/reads/ByRun/sra/SRR/SRR519/SRR519733/SRR519733.sra
SRP013987	SRR519734	larvae	FETOH treatment	ftp://ftp-trace.ncbi.nih.gov/sra/sra-instant/reads/ByRun/sra/SRR/SRR519/SRR519734/SRR519734.sra
SRP013987	SRR519735	larvae	FETOH treatment	ftp://ftp-trace.ncbi.nih.gov/sra/sra-instant/reads/ByRun/sra/SRR/SRR519/SRR519735/SRR519735.sra
SRP013987	SRR519736	larvae	FETOH treatment	ftp://ftp-trace.ncbi.nih.gov/sra/sra-instant/reads/ByRun/sra/SRR/SRR519/SRR519736/SRR519736.sra
SRP013987	SRR519737	embryo	VD3 treatment	ftp://ftp-trace.ncbi.nih.gov/sra/sra-instant/reads/ByRun/sra/SRR/SRR519/SRR519737/SRR519737.sra
SRP013987	SRR519738	embryo	VD3 treatment	ftp://ftp-trace.ncbi.nih.gov/sra/sra-instant/reads/ByRun/sra/SRR/SRR519/SRR519738/SRR519738.sra
SRP013987	SRR519739	embryo	VD3 treatment	ftp://ftp-trace.ncbi.nih.gov/sra/sra-instant/reads/ByRun/sra/SRR/SRR519/SRR519739/SRR519739.sra
SRP013987	SRR519740	embryo	VD3 treatment	ftp://ftp-trace.ncbi.nih.gov/sra/sra-instant/reads/ByRun/sra/SRR/SRR519/SRR519740/SRR519740.sra
SRP013987	SRR519741	embryo	VD3 treatment	ftp://ftp-trace.ncbi.nih.gov/sra/sra-instant/reads/ByRun/sra/SRR/SRR519/SRR519741/SRR519741.sra
SRP013987	SRR519742	larvae	VD3 treatment	ftp://ftp-trace.ncbi.nih.gov/sra/sra-instant/reads/ByRun/sra/SRR/SRR519/SRR519742/SRR519742.sra
SRP013987	SRR519743	larvae	VD3 treatment	ftp://ftp-trace.ncbi.nih.gov/sra/sra-instant/reads/ByRun/sra/SRR/SRR519/SRR519743/SRR519743.sra
SRP013987	SRR519744	larvae	VD3 treatment	ftp://ftp-trace.ncbi.nih.gov/sra/sra-instant/reads/ByRun/sra/SRR/SRR519/SRR519744/SRR519744.sra
SRP013987	SRR519745	larvae	VD3 treatment	ftp://ftp-trace.ncbi.nih.gov/sra/sra-instant/reads/ByRun/sra/SRR/SRR519/SRR519745/SRR519745.sra
SRP013987	SRR519746	larvae	VD3 treatment	ftp://ftp-trace.ncbi.nih.gov/sra/sra-instant/reads/ByRun/sra/SRR/SRR519/SRR519746/SRR519746.sra
SRP013987	SRR519747	larvae	VD3 treatment	ftp://ftp-trace.ncbi.nih.gov/sra/sra-instant/reads/ByRun/sra/SRR/SRR519/SRR519747/SRR519747.sra
SRP013987	SRR519748	larvae	VD3 treatment	ftp://ftp-trace.ncbi.nih.gov/sra/sra-instant/reads/ByRun/sra/SRR/SRR519/SRR519748/SRR519748.sra
SRP013987	SRR519749	larvae	VD3 treatment	ftp://ftp-trace.ncbi.nih.gov/sra/sra-instant/reads/ByRun/sra/SRR/SRR519/SRR519749/SRR519749.sra
SRP013987	SRR519750	larvae	VD3 treatment	ftp://ftp-trace.ncbi.nih.gov/sra/sra-instant/reads/ByRun/sra/SRR/SRR519/SRR519750/SRR519750.sra
SRP013987	SRR519751	larvae	VD3 treatment	ftp://ftp-trace.ncbi.nih.gov/sra/sra-instant/reads/ByRun/sra/SRR/SRR519/SRR519751/SRR519751.sra
SRP013987	SRR519752	larvae	VD3 treatment	ftp://ftp-trace.ncbi.nih.gov/sra/sra-instant/reads/ByRun/sra/SRR/SRR519/SRR519752/SRR519752.sra
SRP013987	SRR519753	larvae	VD3 treatment	ftp://ftp-trace.ncbi.nih.gov/sra/sra-instant/reads/ByRun/sra/SRR/SRR519/SRR519753/SRR519753.sra
SRP013987	SRR519754	larvae	VD3 treatment	ftp://ftp-trace.ncbi.nih.gov/sra/sra-instant/reads/ByRun/sra/SRR/SRR519/SRR519754/SRR519754.sra
SRP013987	SRR519755	larvae	VD3 treatment	ftp://ftp-trace.ncbi.nih.gov/sra/sra-instant/reads/ByRun/sra/SRR/SRR519/SRR519755/SRR519755.sra
SRP014596	SRR527832	embryo	normal	ftp://ftp-trace.ncbi.nih.gov/sra/sra-instant/reads/ByRun/sra/SRR/SRR527/SRR527832/SRR527832.sra
SRP014596	SRR527833	larvae	normal	ftp://ftp-trace.ncbi.nih.gov/sra/sra-instant/reads/ByRun/sra/SRR/SRR527/SRR527833/SRR527833.sra
SRP014596	SRR527834	head	normal	ftp://ftp-trace.ncbi.nih.gov/sra/sra-instant/reads/ByRun/sra/SRR/SRR527/SRR527834/SRR527834.sra
SRP014596	SRR527835	tail	normal	ftp://ftp-trace.ncbi.nih.gov/sra/sra-instant/reads/ByRun/sra/SRR/SRR527/SRR527835/SRR527835.sra
SRP014596	SRR527836	embryo	normal	ftp://ftp-trace.ncbi.nih.gov/sra/sra-instant/reads/ByRun/sra/SRR/SRR527/SRR527836/SRR527836.sra
SRP014596	SRR527837	embryo	normal	ftp://ftp-trace.ncbi.nih.gov/sra/sra-instant/reads/ByRun/sra/SRR/SRR527/SRR527837/SRR527837.sra
SRP014596	SRR527838	embryo	normal	ftp://ftp-trace.ncbi.nih.gov/sra/sra-instant/reads/ByRun/sra/SRR/SRR527/SRR527838/SRR527838.sra
SRP014596	SRR527839	embryo	normal	ftp://ftp-trace.ncbi.nih.gov/sra/sra-instant/reads/ByRun/sra/SRR/SRR527/SRR527839/SRR527839.sra
SRP014596	SRR527840	embryo	normal	ftp://ftp-trace.ncbi.nih.gov/sra/sra-instant/reads/ByRun/sra/SRR/SRR527/SRR527840/SRR527840.sra
SRP014596	SRR527841	embryo	normal	ftp://ftp-trace.ncbi.nih.gov/sra/sra-instant/reads/ByRun/sra/SRR/SRR527/SRR527841/SRR527841.sra
SRP014596	SRR527842	embryo	normal	ftp://ftp-trace.ncbi.nih.gov/sra/sra-instant/reads/ByRun/sra/SRR/SRR527/SRR527842/SRR527842.sra
SRP014596	SRR527843	embryo	normal	ftp://ftp-trace.ncbi.nih.gov/sra/sra-instant/reads/ByRun/sra/SRR/SRR527/SRR527843/SRR527843.sra
SRP014596	SRR527844	embryo	normal	ftp://ftp-trace.ncbi.nih.gov/sra/sra-instant/reads/ByRun/sra/SRR/SRR527/SRR527844/SRR527844.sra
SRP014596	SRR527845	embryo	normal	ftp://ftp-trace.ncbi.nih.gov/sra/sra-instant/reads/ByRun/sra/SRR/SRR527/SRR527845/SRR527845.sra
SRP014596	SRR527846	embryo	normal	ftp://ftp-trace.ncbi.nih.gov/sra/sra-instant/reads/ByRun/sra/SRR/SRR527/SRR527846/SRR527846.sra
SRP014596	SRR527847	embryo	normal	ftp://ftp-trace.ncbi.nih.gov/sra/sra-instant/reads/ByRun/sra/SRR/SRR527/SRR527847/SRR527847.sra
SRP014772	SRR535847	larvae	normal	ftp://ftp-trace.ncbi.nih.gov/sra/sra-instant/reads/ByRun/sra/SRR/SRR535/SRR535847/SRR535847.sra
SRP014772	SRR535848	larvae	hoxb1b mut	ftp://ftp-trace.ncbi.nih.gov/sra/sra-instant/reads/ByRun/sra/SRR/SRR535/SRR535848/SRR535848.sra
SRP014772	SRR535849	larvae	normal	ftp://ftp-trace.ncbi.nih.gov/sra/sra-instant/reads/ByRun/sra/SRR/SRR535/SRR535849/SRR535849.sra
SRP014772	SRR535850	larvae	hoxb1b mut	ftp://ftp-trace.ncbi.nih.gov/sra/sra-instant/reads/ByRun/sra/SRR/SRR535/SRR535850/SRR535850.sra
SRP014772	SRR535851	larvae	normal	ftp://ftp-trace.ncbi.nih.gov/sra/sra-instant/reads/ByRun/sra/SRR/SRR535/SRR535851/SRR535851.sra
SRP014772	SRR535852	larvae	hoxb1b mut	ftp://ftp-trace.ncbi.nih.gov/sra/sra-instant/reads/ByRun/sra/SRR/SRR535/SRR535852/SRR535852.sra
SRP014772	SRR535890	larvae	normal	ftp://ftp-trace.ncbi.nih.gov/sra/sra-instant/reads/ByRun/sra/SRR/SRR535/SRR535890/SRR535890.sra
SRP014772	SRR535913	larvae	krox mut	ftp://ftp-trace.ncbi.nih.gov/sra/sra-instant/reads/ByRun/sra/SRR/SRR535/SRR535913/SRR535913.sra
SRP014772	SRR535926	larvae	normal	ftp://ftp-trace.ncbi.nih.gov/sra/sra-instant/reads/ByRun/sra/SRR/SRR535/SRR535926/SRR535926.sra
SRP014772	SRR535943	larvae	vangl mut	ftp://ftp-trace.ncbi.nih.gov/sra/sra-instant/reads/ByRun/sra/SRR/SRR535/SRR535943/SRR535943.sra
SRP014772	SRR535978	larvae	normal	ftp://ftp-trace.ncbi.nih.gov/sra/sra-instant/reads/ByRun/sra/SRR/SRR535/SRR535978/SRR535978.sra
SRP014772	SRR535986	larvae	nhsl1b mut	ftp://ftp-trace.ncbi.nih.gov/sra/sra-instant/reads/ByRun/sra/SRR/SRR535/SRR535986/SRR535986.sra
SRP016132	SRR1048059	pineal gland	light	ftp://ftp-trace.ncbi.nih.gov/sra/sra-instant/reads/ByRun/sra/SRR/SRR104/SRR1048059/SRR1048059.sra
SRP016132	SRR1048060	pineal gland	light	ftp://ftp-trace.ncbi.nih.gov/sra/sra-instant/reads/ByRun/sra/SRR/SRR104/SRR1048060/SRR1048060.sra
SRP016132	SRR1048061	pineal gland	dark	ftp://ftp-trace.ncbi.nih.gov/sra/sra-instant/reads/ByRun/sra/SRR/SRR104/SRR1048061/SRR1048061.sra
SRP016132	SRR1048062	pineal gland	dark	ftp://ftp-trace.ncbi.nih.gov/sra/sra-instant/reads/ByRun/sra/SRR/SRR104/SRR1048062/SRR1048062.sra
SRP016132	SRR1048063	pineal gland	dark	ftp://ftp-trace.ncbi.nih.gov/sra/sra-instant/reads/ByRun/sra/SRR/SRR104/SRR1048063/SRR1048063.sra
SRP016132	SRR592698	pineal gland	normal	ftp://ftp-trace.ncbi.nih.gov/sra/sra-instant/reads/ByRun/sra/SRR/SRR592/SRR592698/SRR592698.sra
SRP016132	SRR592699	pineal gland	normal	ftp://ftp-trace.ncbi.nih.gov/sra/sra-instant/reads/ByRun/sra/SRR/SRR592/SRR592699/SRR592699.sra
SRP016132	SRR592700	pineal gland	normal	ftp://ftp-trace.ncbi.nih.gov/sra/sra-instant/reads/ByRun/sra/SRR/SRR592/SRR592700/SRR592700.sra
SRP016132	SRR592701	pineal gland	normal	ftp://ftp-trace.ncbi.nih.gov/sra/sra-instant/reads/ByRun/sra/SRR/SRR592/SRR592701/SRR592701.sra
SRP016132	SRR592702	pineal gland	normal	ftp://ftp-trace.ncbi.nih.gov/sra/sra-instant/reads/ByRun/sra/SRR/SRR592/SRR592702/SRR592702.sra
SRP016132	SRR592703	pineal gland	normal	ftp://ftp-trace.ncbi.nih.gov/sra/sra-instant/reads/ByRun/sra/SRR/SRR592/SRR592703/SRR592703.sra
SRP016132	SRR592704	pineal gland	normal	ftp://ftp-trace.ncbi.nih.gov/sra/sra-instant/reads/ByRun/sra/SRR/SRR592/SRR592704/SRR592704.sra
SRP016132	SRR592705	pineal gland	normal	ftp://ftp-trace.ncbi.nih.gov/sra/sra-instant/reads/ByRun/sra/SRR/SRR592/SRR592705/SRR592705.sra
SRP016132	SRR592706	pineal gland	normal	ftp://ftp-trace.ncbi.nih.gov/sra/sra-instant/reads/ByRun/sra/SRR/SRR592/SRR592706/SRR592706.sra
SRP016132	SRR592707	pineal gland	normal	ftp://ftp-trace.ncbi.nih.gov/sra/sra-instant/reads/ByRun/sra/SRR/SRR592/SRR592707/SRR592707.sra
SRP016132	SRR592708	pineal gland	normal	ftp://ftp-trace.ncbi.nih.gov/sra/sra-instant/reads/ByRun/sra/SRR/SRR592/SRR592708/SRR592708.sra
SRP016132	SRR592709	pineal gland	normal	ftp://ftp-trace.ncbi.nih.gov/sra/sra-instant/reads/ByRun/sra/SRR/SRR592/SRR592709/SRR592709.sra
SRP016134	SRR594769	blood	normal	ftp://ftp-trace.ncbi.nih.gov/sra/sra-instant/reads/ByRun/sra/SRR/SRR594/SRR594769/SRR594769.sra
SRP016134	SRR594771	endothelium	normal	ftp://ftp-trace.ncbi.nih.gov/sra/sra-instant/reads/ByRun/sra/SRR/SRR594/SRR594771/SRR594771.sra
SRP017013	SRR610740	embryo	normal	ftp://ftp-trace.ncbi.nih.gov/sra/sra-instant/reads/ByRun/sra/SRR/SRR610/SRR610740/SRR610740.sra
SRP017013	SRR610741	embryo	express Ras	ftp://ftp-trace.ncbi.nih.gov/sra/sra-instant/reads/ByRun/sra/SRR/SRR610/SRR610741/SRR610741.sra
SRP017013	SRR610742	embryo	express NICD	ftp://ftp-trace.ncbi.nih.gov/sra/sra-instant/reads/ByRun/sra/SRR/SRR610/SRR610742/SRR610742.sra
SRP017135	SRR1562528	eye	normal	ftp://ftp-trace.ncbi.nih.gov/sra/sra-instant/reads/ByRun/sra/SRR/SRR156/SRR1562528/SRR1562528.sra
SRP017135	SRR1562529	intestine and pancreas	normal	ftp://ftp-trace.ncbi.nih.gov/sra/sra-instant/reads/ByRun/sra/SRR/SRR156/SRR1562529/SRR1562529.sra
SRP017135	SRR1562530	liver	normal	ftp://ftp-trace.ncbi.nih.gov/sra/sra-instant/reads/ByRun/sra/SRR/SRR156/SRR1562530/SRR1562530.sra
SRP017135	SRR1562531	muscle	normal	ftp://ftp-trace.ncbi.nih.gov/sra/sra-instant/reads/ByRun/sra/SRR/SRR156/SRR1562531/SRR1562531.sra
SRP017135	SRR1562532	spleen	normal	ftp://ftp-trace.ncbi.nih.gov/sra/sra-instant/reads/ByRun/sra/SRR/SRR156/SRR1562532/SRR1562532.sra
SRP017135	SRR1562533	testis	normal	ftp://ftp-trace.ncbi.nih.gov/sra/sra-instant/reads/ByRun/sra/SRR/SRR156/SRR1562533/SRR1562533.sra
SRP017511	SRR630463	larvae	normal	ftp://ftp-trace.ncbi.nih.gov/sra/sra-instant/reads/ByRun/sra/SRR/SRR630/SRR630463/SRR630463.sra
SRP017511	SRR630464	larvae	injected epidermidis	ftp://ftp-trace.ncbi.nih.gov/sra/sra-instant/reads/ByRun/sra/SRR/SRR630/SRR630464/SRR630464.sra
SRP017511	SRR630465	larvae	normal	ftp://ftp-trace.ncbi.nih.gov/sra/sra-instant/reads/ByRun/sra/SRR/SRR630/SRR630465/SRR630465.sra
SRP017511	SRR630466	larvae	injected epidermidis	ftp://ftp-trace.ncbi.nih.gov/sra/sra-instant/reads/ByRun/sra/SRR/SRR630/SRR630466/SRR630466.sra
SRP017511	SRR630467	larvae	normal	ftp://ftp-trace.ncbi.nih.gov/sra/sra-instant/reads/ByRun/sra/SRR/SRR630/SRR630467/SRR630467.sra
SRP017511	SRR630468	larvae	injected epidermidis	ftp://ftp-trace.ncbi.nih.gov/sra/sra-instant/reads/ByRun/sra/SRR/SRR630/SRR630468/SRR630468.sra
SRP017511	SRR630469	larvae	normal	ftp://ftp-trace.ncbi.nih.gov/sra/sra-instant/reads/ByRun/sra/SRR/SRR630/SRR630469/SRR630469.sra
SRP017511	SRR630470	larvae	injected epidermidis	ftp://ftp-trace.ncbi.nih.gov/sra/sra-instant/reads/ByRun/sra/SRR/SRR630/SRR630470/SRR630470.sra
SRP017563	SRR633516	larvae	normal	ftp://ftp-trace.ncbi.nih.gov/sra/sra-instant/reads/ByRun/sra/SRR/SRR633/SRR633516/SRR633516.sra
SRP017563	SRR633540	larvae	normal	ftp://ftp-trace.ncbi.nih.gov/sra/sra-instant/reads/ByRun/sra/SRR/SRR633/SRR633540/SRR633540.sra
SRP017563	SRR633541	larvae	normal	ftp://ftp-trace.ncbi.nih.gov/sra/sra-instant/reads/ByRun/sra/SRR/SRR633/SRR633541/SRR633541.sra
SRP017563	SRR633542	larvae	normal	ftp://ftp-trace.ncbi.nih.gov/sra/sra-instant/reads/ByRun/sra/SRR/SRR633/SRR633542/SRR633542.sra
SRP017563	SRR633543	larvae	normal	ftp://ftp-trace.ncbi.nih.gov/sra/sra-instant/reads/ByRun/sra/SRR/SRR633/SRR633543/SRR633543.sra
SRP017563	SRR633544	larvae	exposed to cold stress	ftp://ftp-trace.ncbi.nih.gov/sra/sra-instant/reads/ByRun/sra/SRR/SRR633/SRR633544/SRR633544.sra
SRP017563	SRR633545	larvae	exposed to cold stress	ftp://ftp-trace.ncbi.nih.gov/sra/sra-instant/reads/ByRun/sra/SRR/SRR633/SRR633545/SRR633545.sra
SRP017563	SRR633546	larvae	exposed to cold stress	ftp://ftp-trace.ncbi.nih.gov/sra/sra-instant/reads/ByRun/sra/SRR/SRR633/SRR633546/SRR633546.sra
SRP017563	SRR633547	larvae	exposed to cold stress	ftp://ftp-trace.ncbi.nih.gov/sra/sra-instant/reads/ByRun/sra/SRR/SRR633/SRR633547/SRR633547.sra
SRP017563	SRR633548	larvae	exposed to cold stress	ftp://ftp-trace.ncbi.nih.gov/sra/sra-instant/reads/ByRun/sra/SRR/SRR633/SRR633548/SRR633548.sra
SRP017563	SRR633549	larvae	exposed to cold stress	ftp://ftp-trace.ncbi.nih.gov/sra/sra-instant/reads/ByRun/sra/SRR/SRR633/SRR633549/SRR633549.sra
SRP017563	SRR633550	larvae	exposed to hypoxia stress	ftp://ftp-trace.ncbi.nih.gov/sra/sra-instant/reads/ByRun/sra/SRR/SRR633/SRR633550/SRR633550.sra
SRP017563	SRR633551	larvae	exposed to hypoxia stress	ftp://ftp-trace.ncbi.nih.gov/sra/sra-instant/reads/ByRun/sra/SRR/SRR633/SRR633551/SRR633551.sra
SRP017563	SRR633552	larvae	exposed to hypoxia stress	ftp://ftp-trace.ncbi.nih.gov/sra/sra-instant/reads/ByRun/sra/SRR/SRR633/SRR633552/SRR633552.sra
SRP017563	SRR633553	larvae	exposed to hypoxia stress	ftp://ftp-trace.ncbi.nih.gov/sra/sra-instant/reads/ByRun/sra/SRR/SRR633/SRR633553/SRR633553.sra
SRP017563	SRR633554	larvae	exposed to hypoxia stress	ftp://ftp-trace.ncbi.nih.gov/sra/sra-instant/reads/ByRun/sra/SRR/SRR633/SRR633554/SRR633554.sra
SRP017563	SRR633555	larvae	exposed to hypoxia stress	ftp://ftp-trace.ncbi.nih.gov/sra/sra-instant/reads/ByRun/sra/SRR/SRR633/SRR633555/SRR633555.sra
SRP018379	SRR658533	embryo	normal	ftp://ftp-trace.ncbi.nih.gov/sra/sra-instant/reads/ByRun/sra/SRR/SRR658/SRR658533/SRR658533.sra
SRP018379	SRR658534	embryo	normal	ftp://ftp-trace.ncbi.nih.gov/sra/sra-instant/reads/ByRun/sra/SRR/SRR658/SRR658534/SRR658534.sra
SRP018379	SRR658535	embryo	Gata5 morphant	ftp://ftp-trace.ncbi.nih.gov/sra/sra-instant/reads/ByRun/sra/SRR/SRR658/SRR658535/SRR658535.sra
SRP018379	SRR658536	embryo	Gata5 morphant	ftp://ftp-trace.ncbi.nih.gov/sra/sra-instant/reads/ByRun/sra/SRR/SRR658/SRR658536/SRR658536.sra
SRP018379	SRR658537	embryo	Gata6 morphant	ftp://ftp-trace.ncbi.nih.gov/sra/sra-instant/reads/ByRun/sra/SRR/SRR658/SRR658537/SRR658537.sra
SRP018379	SRR658538	embryo	Gata6 morphant	ftp://ftp-trace.ncbi.nih.gov/sra/sra-instant/reads/ByRun/sra/SRR/SRR658/SRR658538/SRR658538.sra
SRP018379	SRR658539	embryo	Gata5/6 morphant	ftp://ftp-trace.ncbi.nih.gov/sra/sra-instant/reads/ByRun/sra/SRR/SRR658/SRR658539/SRR658539.sra
SRP018379	SRR658540	embryo	Gata5/6 morphant	ftp://ftp-trace.ncbi.nih.gov/sra/sra-instant/reads/ByRun/sra/SRR/SRR658/SRR658540/SRR658540.sra
SRP018379	SRR658541	embryo	normal	ftp://ftp-trace.ncbi.nih.gov/sra/sra-instant/reads/ByRun/sra/SRR/SRR658/SRR658541/SRR658541.sra
SRP018379	SRR658542	embryo	normal	ftp://ftp-trace.ncbi.nih.gov/sra/sra-instant/reads/ByRun/sra/SRR/SRR658/SRR658542/SRR658542.sra
SRP018379	SRR658543	embryo	Gata5 morphan	ftp://ftp-trace.ncbi.nih.gov/sra/sra-instant/reads/ByRun/sra/SRR/SRR658/SRR658543/SRR658543.sra
SRP018379	SRR658544	embryo	Gata5 morphan	ftp://ftp-trace.ncbi.nih.gov/sra/sra-instant/reads/ByRun/sra/SRR/SRR658/SRR658544/SRR658544.sra
SRP018379	SRR658545	embryo	Gata6 morphant	ftp://ftp-trace.ncbi.nih.gov/sra/sra-instant/reads/ByRun/sra/SRR/SRR658/SRR658545/SRR658545.sra
SRP018379	SRR658546	embryo	Gata6 morphant	ftp://ftp-trace.ncbi.nih.gov/sra/sra-instant/reads/ByRun/sra/SRR/SRR658/SRR658546/SRR658546.sra
SRP018379	SRR658547	embryo	Gata5/6 morphant	ftp://ftp-trace.ncbi.nih.gov/sra/sra-instant/reads/ByRun/sra/SRR/SRR658/SRR658547/SRR658547.sra
SRP018379	SRR658548	embryo	Gata5/6 morphant	ftp://ftp-trace.ncbi.nih.gov/sra/sra-instant/reads/ByRun/sra/SRR/SRR658/SRR658548/SRR658548.sra
SRP018408	SRR748488	sperm	normal	ftp://ftp-trace.ncbi.nih.gov/sra/sra-instant/reads/ByRun/sra/SRR/SRR748/SRR748488/SRR748488.sra
SRP018408	SRR748489	egg	normal	ftp://ftp-trace.ncbi.nih.gov/sra/sra-instant/reads/ByRun/sra/SRR/SRR748/SRR748489/SRR748489.sra
SRP018408	SRR748490	embryo	normal	ftp://ftp-trace.ncbi.nih.gov/sra/sra-instant/reads/ByRun/sra/SRR/SRR748/SRR748490/SRR748490.sra
SRP018408	SRR748491	embryo	normal	ftp://ftp-trace.ncbi.nih.gov/sra/sra-instant/reads/ByRun/sra/SRR/SRR748/SRR748491/SRR748491.sra
SRP018538	SRR700534	heart	control morpholino	ftp://ftp-trace.ncbi.nih.gov/sra/sra-instant/reads/ByRun/sra/SRR/SRR700/SRR700534/SRR700534.sra
SRP018538	SRR700535	heart	control morpholino	ftp://ftp-trace.ncbi.nih.gov/sra/sra-instant/reads/ByRun/sra/SRR/SRR700/SRR700535/SRR700535.sra
SRP018538	SRR700536	heart	control morpholino	ftp://ftp-trace.ncbi.nih.gov/sra/sra-instant/reads/ByRun/sra/SRR/SRR700/SRR700536/SRR700536.sra
SRP018538	SRR700537	heart	Gata4 morpholino	ftp://ftp-trace.ncbi.nih.gov/sra/sra-instant/reads/ByRun/sra/SRR/SRR700/SRR700537/SRR700537.sra
SRP018538	SRR700538	heart	Gata4 morpholino	ftp://ftp-trace.ncbi.nih.gov/sra/sra-instant/reads/ByRun/sra/SRR/SRR700/SRR700538/SRR700538.sra
SRP018538	SRR700539	heart	Gata4 morpholino	ftp://ftp-trace.ncbi.nih.gov/sra/sra-instant/reads/ByRun/sra/SRR/SRR700/SRR700539/SRR700539.sra
SRP018587	SRR1049814	embryo	normal	ftp://ftp-trace.ncbi.nih.gov/sra/sra-instant/reads/ByRun/sra/SRR/SRR104/SRR1049814/SRR1049814.sra
SRP018699	SRR726540	larvae	normal	ftp://ftp-trace.ncbi.nih.gov/sra/sra-instant/reads/ByRun/sra/SRR/SRR726/SRR726540/SRR726540.sra
SRP018699	SRR726541	larvae	infection with Mycobacterium marinum	ftp://ftp-trace.ncbi.nih.gov/sra/sra-instant/reads/ByRun/sra/SRR/SRR726/SRR726541/SRR726541.sra
SRP018699	SRR726542	larvae	infection with control	ftp://ftp-trace.ncbi.nih.gov/sra/sra-instant/reads/ByRun/sra/SRR/SRR726/SRR726542/SRR726542.sra
SRP018814	SRR749514	embryo	normal	ftp://ftp-trace.ncbi.nih.gov/sra/sra-instant/reads/ByRun/sra/SRR/SRR749/SRR749514/SRR749514.sra
SRP018814	SRR749515	embryo	eif3ha morphant	ftp://ftp-trace.ncbi.nih.gov/sra/sra-instant/reads/ByRun/sra/SRR/SRR749/SRR749515/SRR749515.sra
SRP019500	SRR776507	embryo	normal	ftp://ftp-trace.ncbi.nih.gov/sra/sra-instant/reads/ByRun/sra/SRR/SRR776/SRR776507/SRR776507.sra
SRP019500	SRR776508	embryo	miR-146 knockdown	ftp://ftp-trace.ncbi.nih.gov/sra/sra-instant/reads/ByRun/sra/SRR/SRR776/SRR776508/SRR776508.sra
SRP019500	SRR776509	embryo	Salmonella infected	ftp://ftp-trace.ncbi.nih.gov/sra/sra-instant/reads/ByRun/sra/SRR/SRR776/SRR776509/SRR776509.sra
SRP019500	SRR776510	embryo	Salmonella infected and miR-146 knockdown	ftp://ftp-trace.ncbi.nih.gov/sra/sra-instant/reads/ByRun/sra/SRR/SRR776/SRR776510/SRR776510.sra
SRP019500	SRR776511	embryo	normal	ftp://ftp-trace.ncbi.nih.gov/sra/sra-instant/reads/ByRun/sra/SRR/SRR776/SRR776511/SRR776511.sra
SRP019500	SRR776512	embryo	miR-146 knockdown	ftp://ftp-trace.ncbi.nih.gov/sra/sra-instant/reads/ByRun/sra/SRR/SRR776/SRR776512/SRR776512.sra
SRP019500	SRR776513	embryo	Salmonella infected	ftp://ftp-trace.ncbi.nih.gov/sra/sra-instant/reads/ByRun/sra/SRR/SRR776/SRR776513/SRR776513.sra
SRP019500	SRR776514	embryo	Salmonella infected and miR-146 knockdown	ftp://ftp-trace.ncbi.nih.gov/sra/sra-instant/reads/ByRun/sra/SRR/SRR776/SRR776514/SRR776514.sra
SRP020008	SRR800037	egg	normal	ftp://ftp-trace.ncbi.nih.gov/sra/sra-instant/reads/ByRun/sra/SRR/SRR800/SRR800037/SRR800037.sra
SRP020008	SRR800038	egg	normal	ftp://ftp-trace.ncbi.nih.gov/sra/sra-instant/reads/ByRun/sra/SRR/SRR800/SRR800038/SRR800038.sra
SRP020008	SRR800043	embryo	normal	ftp://ftp-trace.ncbi.nih.gov/sra/sra-instant/reads/ByRun/sra/SRR/SRR800/SRR800043/SRR800043.sra
SRP020008	SRR800044	embryo	normal	ftp://ftp-trace.ncbi.nih.gov/sra/sra-instant/reads/ByRun/sra/SRR/SRR800/SRR800044/SRR800044.sra
SRP020008	SRR800045	muscle	normal	ftp://ftp-trace.ncbi.nih.gov/sra/sra-instant/reads/ByRun/sra/SRR/SRR800/SRR800045/SRR800045.sra
SRP020008	SRR800046	embryo	5azaCyD treatment	ftp://ftp-trace.ncbi.nih.gov/sra/sra-instant/reads/ByRun/sra/SRR/SRR800/SRR800046/SRR800046.sra
SRP020008	SRR800049	embryo	control treatment	ftp://ftp-trace.ncbi.nih.gov/sra/sra-instant/reads/ByRun/sra/SRR/SRR800/SRR800049/SRR800049.sra
SRP020090	SRR797908	embryo	normal	ftp://ftp-trace.ncbi.nih.gov/sra/sra-instant/reads/ByRun/sra/SRR/SRR797/SRR797908/SRR797908.sra
SRP020090	SRR797909	embryo	normal	ftp://ftp-trace.ncbi.nih.gov/sra/sra-instant/reads/ByRun/sra/SRR/SRR797/SRR797909/SRR797909.sra
SRP020090	SRR797910	embryo	normal	ftp://ftp-trace.ncbi.nih.gov/sra/sra-instant/reads/ByRun/sra/SRR/SRR797/SRR797910/SRR797910.sra
SRP020090	SRR797911	embryo	prdm1-/-	ftp://ftp-trace.ncbi.nih.gov/sra/sra-instant/reads/ByRun/sra/SRR/SRR797/SRR797911/SRR797911.sra
SRP020090	SRR797912	embryo	prdm1-/-	ftp://ftp-trace.ncbi.nih.gov/sra/sra-instant/reads/ByRun/sra/SRR/SRR797/SRR797912/SRR797912.sra
SRP020090	SRR797913	embryo	prdm1-/-	ftp://ftp-trace.ncbi.nih.gov/sra/sra-instant/reads/ByRun/sra/SRR/SRR797/SRR797913/SRR797913.sra
SRP020090	SRR797914	embryo	pbx2/4-MO	ftp://ftp-trace.ncbi.nih.gov/sra/sra-instant/reads/ByRun/sra/SRR/SRR797/SRR797914/SRR797914.sra
SRP020090	SRR797915	embryo	pbx2/4-MO	ftp://ftp-trace.ncbi.nih.gov/sra/sra-instant/reads/ByRun/sra/SRR/SRR797/SRR797915/SRR797915.sra
SRP020090	SRR797916	embryo	pbx2/4-MO	ftp://ftp-trace.ncbi.nih.gov/sra/sra-instant/reads/ByRun/sra/SRR/SRR797/SRR797916/SRR797916.sra
SRP020090	SRR797917	embryo	pbx2/4-MO and prdm1-/-	ftp://ftp-trace.ncbi.nih.gov/sra/sra-instant/reads/ByRun/sra/SRR/SRR797/SRR797917/SRR797917.sra
SRP020090	SRR797918	embryo	pbx2/4-MO and prdm1-/-	ftp://ftp-trace.ncbi.nih.gov/sra/sra-instant/reads/ByRun/sra/SRR/SRR797/SRR797918/SRR797918.sra
SRP020090	SRR797919	embryo	pbx2/4-MO and prdm1-/-	ftp://ftp-trace.ncbi.nih.gov/sra/sra-instant/reads/ByRun/sra/SRR/SRR797/SRR797919/SRR797919.sra
SRP020467	SRR801554	embryo	control morpholino	ftp://ftp-trace.ncbi.nih.gov/sra/sra-instant/reads/ByRun/sra/SRR/SRR801/SRR801554/SRR801554.sra
SRP020467	SRR801555	embryo	RPS19 morpholino	ftp://ftp-trace.ncbi.nih.gov/sra/sra-instant/reads/ByRun/sra/SRR/SRR801/SRR801555/SRR801555.sra
SRP020467	SRR801556	embryo	RPS19 and p53 morpholino	ftp://ftp-trace.ncbi.nih.gov/sra/sra-instant/reads/ByRun/sra/SRR/SRR801/SRR801556/SRR801556.sra
SRP021210	SRR831692	embryo	normal	ftp://ftp-trace.ncbi.nih.gov/sra/sra-instant/reads/ByRun/sra/SRR/SRR831/SRR831692/SRR831692.sra
SRP024271	SRR886455	embryo	4-thio-UTP metabolic labeling	ftp://ftp-trace.ncbi.nih.gov/sra/sra-instant/reads/ByRun/sra/SRR/SRR886/SRR886455/SRR886455.sra
SRP024271	SRR886456	embryo	4-thio-UTP metabolic labeling	ftp://ftp-trace.ncbi.nih.gov/sra/sra-instant/reads/ByRun/sra/SRR/SRR886/SRR886456/SRR886456.sra
SRP024271	SRR886457	embryo	4-thio-UTP metabolic labeling	ftp://ftp-trace.ncbi.nih.gov/sra/sra-instant/reads/ByRun/sra/SRR/SRR886/SRR886457/SRR886457.sra
SRP024271	SRR886458	embryo	4-thio-UTP metabolic labeling	ftp://ftp-trace.ncbi.nih.gov/sra/sra-instant/reads/ByRun/sra/SRR/SRR886/SRR886458/SRR886458.sra
SRP024271	SRR886459	embryo	4-thio-UTP metabolic labeling	ftp://ftp-trace.ncbi.nih.gov/sra/sra-instant/reads/ByRun/sra/SRR/SRR886/SRR886459/SRR886459.sra
SRP024271	SRR886460	embryo	4-thio-UTP metabolic labeling	ftp://ftp-trace.ncbi.nih.gov/sra/sra-instant/reads/ByRun/sra/SRR/SRR886/SRR886460/SRR886460.sra
SRP024369	SRR891495	heart	normal	ftp://ftp-trace.ncbi.nih.gov/sra/sra-instant/reads/ByRun/sra/SRR/SRR891/SRR891495/SRR891495.sra
SRP024369	SRR891504	liver	normal	ftp://ftp-trace.ncbi.nih.gov/sra/sra-instant/reads/ByRun/sra/SRR/SRR891/SRR891504/SRR891504.sra
SRP024369	SRR891510	muscle	normal	ftp://ftp-trace.ncbi.nih.gov/sra/sra-instant/reads/ByRun/sra/SRR/SRR891/SRR891510/SRR891510.sra
SRP024369	SRR891511	brain	normal	ftp://ftp-trace.ncbi.nih.gov/sra/sra-instant/reads/ByRun/sra/SRR/SRR891/SRR891511/SRR891511.sra
SRP024369	SRR891512	blood	normal	ftp://ftp-trace.ncbi.nih.gov/sra/sra-instant/reads/ByRun/sra/SRR/SRR891/SRR891512/SRR891512.sra
SRP027598	SRR941749	anterior pectoral fin	normal	ftp://ftp-trace.ncbi.nih.gov/sra/sra-instant/reads/ByRun/sra/SRR/SRR941/SRR941749/SRR941749.sra
SRP027598	SRR941751	anterior pectoral fin	normal	ftp://ftp-trace.ncbi.nih.gov/sra/sra-instant/reads/ByRun/sra/SRR/SRR941/SRR941751/SRR941751.sra
SRP027598	SRR941753	posterior pectoral fin	normal	ftp://ftp-trace.ncbi.nih.gov/sra/sra-instant/reads/ByRun/sra/SRR/SRR941/SRR941753/SRR941753.sra
SRP027598	SRR941754	posterior pectoral fin	normal	ftp://ftp-trace.ncbi.nih.gov/sra/sra-instant/reads/ByRun/sra/SRR/SRR941/SRR941754/SRR941754.sra
SRP028229	SRR942764	embryo	myd88-/-	ftp://ftp-trace.ncbi.nih.gov/sra/sra-instant/reads/ByRun/sra/SRR/SRR942/SRR942764/SRR942764.sra
SRP028229	SRR942765	embryo	myd88-/-	ftp://ftp-trace.ncbi.nih.gov/sra/sra-instant/reads/ByRun/sra/SRR/SRR942/SRR942765/SRR942765.sra
SRP028229	SRR942766	embryo	myd88-/-	ftp://ftp-trace.ncbi.nih.gov/sra/sra-instant/reads/ByRun/sra/SRR/SRR942/SRR942766/SRR942766.sra
SRP028229	SRR942767	embryo	myd88-/- and infection with Mycobacterium marinum	ftp://ftp-trace.ncbi.nih.gov/sra/sra-instant/reads/ByRun/sra/SRR/SRR942/SRR942767/SRR942767.sra
SRP028229	SRR942768	embryo	myd88-/- and infection with Mycobacterium marinum	ftp://ftp-trace.ncbi.nih.gov/sra/sra-instant/reads/ByRun/sra/SRR/SRR942/SRR942768/SRR942768.sra
SRP028229	SRR942769	embryo	myd88+/+	ftp://ftp-trace.ncbi.nih.gov/sra/sra-instant/reads/ByRun/sra/SRR/SRR942/SRR942769/SRR942769.sra
SRP028229	SRR942770	embryo	myd88+/+	ftp://ftp-trace.ncbi.nih.gov/sra/sra-instant/reads/ByRun/sra/SRR/SRR942/SRR942770/SRR942770.sra
SRP028229	SRR942771	embryo	myd88+/+	ftp://ftp-trace.ncbi.nih.gov/sra/sra-instant/reads/ByRun/sra/SRR/SRR942/SRR942771/SRR942771.sra
SRP028229	SRR942772	embryo	myd88+/+ and infection with Mycobacterium marinum	ftp://ftp-trace.ncbi.nih.gov/sra/sra-instant/reads/ByRun/sra/SRR/SRR942/SRR942772/SRR942772.sra
SRP028229	SRR942773	embryo	myd88+/+ and infection with Mycobacterium marinum	ftp://ftp-trace.ncbi.nih.gov/sra/sra-instant/reads/ByRun/sra/SRR/SRR942/SRR942773/SRR942773.sra
SRP028229	SRR942774	embryo	myd88+/+ and infection with Mycobacterium marinum	ftp://ftp-trace.ncbi.nih.gov/sra/sra-instant/reads/ByRun/sra/SRR/SRR942/SRR942774/SRR942774.sra
SRP029227	SRR957180	heart	7 days after heart tip amputation	ftp://ftp-trace.ncbi.nih.gov/sra/sra-instant/reads/ByRun/sra/SRR/SRR957/SRR957180/SRR957180.sra
SRP029227	SRR957181	heart	normal	ftp://ftp-trace.ncbi.nih.gov/sra/sra-instant/reads/ByRun/sra/SRR/SRR957/SRR957181/SRR957181.sra
SRP030635	SRR1004785	larvae	normal	ftp://ftp-trace.ncbi.nih.gov/sra/sra-instant/reads/ByRun/sra/SRR/SRR100/SRR1004785/SRR1004785.sra
SRP030635	SRR1004786	larvae	control morpholino	ftp://ftp-trace.ncbi.nih.gov/sra/sra-instant/reads/ByRun/sra/SRR/SRR100/SRR1004786/SRR1004786.sra
SRP030635	SRR1004787	larvae	impdh1a morpholino	ftp://ftp-trace.ncbi.nih.gov/sra/sra-instant/reads/ByRun/sra/SRR/SRR100/SRR1004787/SRR1004787.sra
SRP030635	SRR1004788	larvae	impdh1b morpholino	ftp://ftp-trace.ncbi.nih.gov/sra/sra-instant/reads/ByRun/sra/SRR/SRR100/SRR1004788/SRR1004788.sra
SRP030635	SRR1004789	larvae	impdh2 morpholino	ftp://ftp-trace.ncbi.nih.gov/sra/sra-instant/reads/ByRun/sra/SRR/SRR100/SRR1004789/SRR1004789.sra
SRP030657	SRR1005529	embryo	control morpholino	ftp://ftp-trace.ncbi.nih.gov/sra/sra-instant/reads/ByRun/sra/SRR/SRR100/SRR1005529/SRR1005529.sra
SRP030657	SRR1005530	embryo	RPL11 morpholino	ftp://ftp-trace.ncbi.nih.gov/sra/sra-instant/reads/ByRun/sra/SRR/SRR100/SRR1005530/SRR1005530.sra
SRP032374	SRR1021213	embryo	normal	ftp://ftp-trace.ncbi.nih.gov/sra/sra-instant/reads/ByRun/sra/SRR/SRR102/SRR1021213/SRR1021213.sra
SRP032374	SRR1021214	embryo	normal	ftp://ftp-trace.ncbi.nih.gov/sra/sra-instant/reads/ByRun/sra/SRR/SRR102/SRR1021214/SRR1021214.sra
SRP032374	SRR1021215	embryo	Mzeomesa	ftp://ftp-trace.ncbi.nih.gov/sra/sra-instant/reads/ByRun/sra/SRR/SRR102/SRR1021215/SRR1021215.sra
SRP032374	SRR1021216	embryo	Mzeomesa	ftp://ftp-trace.ncbi.nih.gov/sra/sra-instant/reads/ByRun/sra/SRR/SRR102/SRR1021216/SRR1021216.sra
SRP032838	SRR1028002	head	normal	ftp://ftp-trace.ncbi.nih.gov/sra/sra-instant/reads/ByRun/sra/SRR/SRR102/SRR1028002/SRR1028002.sra
SRP032838	SRR1028003	head	normal	ftp://ftp-trace.ncbi.nih.gov/sra/sra-instant/reads/ByRun/sra/SRR/SRR102/SRR1028003/SRR1028003.sra
SRP032838	SRR1028004	head	normal	ftp://ftp-trace.ncbi.nih.gov/sra/sra-instant/reads/ByRun/sra/SRR/SRR102/SRR1028004/SRR1028004.sra
SRP033231	SRR1035237	liver	transgenic UHRF1	ftp://ftp-trace.ncbi.nih.gov/sra/sra-instant/reads/ByRun/sra/SRR/SRR103/SRR1035237/SRR1035237.sra
SRP033231	SRR1035238	liver	transgenic UHRF1	ftp://ftp-trace.ncbi.nih.gov/sra/sra-instant/reads/ByRun/sra/SRR/SRR103/SRR1035238/SRR1035238.sra
SRP033231	SRR1035239	liver	transgenic mCherry control	ftp://ftp-trace.ncbi.nih.gov/sra/sra-instant/reads/ByRun/sra/SRR/SRR103/SRR1035239/SRR1035239.sra
SRP033231	SRR1035240	liver	transgenic mCherry control	ftp://ftp-trace.ncbi.nih.gov/sra/sra-instant/reads/ByRun/sra/SRR/SRR103/SRR1035240/SRR1035240.sra
SRP033261	SRR1035978	embryo	rx3-/-	ftp://ftp-trace.ncbi.nih.gov/sra/sra-instant/reads/ByRun/sra/SRR/SRR103/SRR1035978/SRR1035978.sra
SRP033261	SRR1035979	embryo	rx3-/-	ftp://ftp-trace.ncbi.nih.gov/sra/sra-instant/reads/ByRun/sra/SRR/SRR103/SRR1035979/SRR1035979.sra
SRP033261	SRR1035980	embryo	rx3-/-	ftp://ftp-trace.ncbi.nih.gov/sra/sra-instant/reads/ByRun/sra/SRR/SRR103/SRR1035980/SRR1035980.sra
SRP033261	SRR1035981	embryo	rx3+/+ or rx3+/-	ftp://ftp-trace.ncbi.nih.gov/sra/sra-instant/reads/ByRun/sra/SRR/SRR103/SRR1035981/SRR1035981.sra
SRP033261	SRR1035982	embryo	rx3+/+ or rx3+/-	ftp://ftp-trace.ncbi.nih.gov/sra/sra-instant/reads/ByRun/sra/SRR/SRR103/SRR1035982/SRR1035982.sra
SRP033261	SRR1035983	embryo	rx3+/+ or rx3+/-	ftp://ftp-trace.ncbi.nih.gov/sra/sra-instant/reads/ByRun/sra/SRR/SRR103/SRR1035983/SRR1035983.sra
SRP033261	SRR1035984	embryo	normal	ftp://ftp-trace.ncbi.nih.gov/sra/sra-instant/reads/ByRun/sra/SRR/SRR103/SRR1035984/SRR1035984.sra
SRP033265	SRR1039571	gastrointestinal	diet 0.1 NPM	ftp://ftp-trace.ncbi.nih.gov/sra/sra-instant/reads/ByRun/sra/SRR/SRR103/SRR1039571/SRR1039571.sra
SRP033265	SRR1039573	gastrointestinal	diet 0.75 NPM	ftp://ftp-trace.ncbi.nih.gov/sra/sra-instant/reads/ByRun/sra/SRR/SRR103/SRR1039573/SRR1039573.sra
SRP033265	SRR1039574	gastrointestinal	diet 0.75 NPM	ftp://ftp-trace.ncbi.nih.gov/sra/sra-instant/reads/ByRun/sra/SRR/SRR103/SRR1039574/SRR1039574.sra
SRP033265	SRR1040798	gastrointestinal	diet 0.1 NPM	ftp://ftp-trace.ncbi.nih.gov/sra/sra-instant/reads/ByRun/sra/SRR/SRR104/SRR1040798/SRR1040798.sra
SRP033532	SRR1104058	heart	normal	ftp://ftp-trace.ncbi.nih.gov/sra/sra-instant/reads/ByRun/sra/SRR/SRR110/SRR1104058/SRR1104058.sra
SRP033532	SRR1104059	heart	kctd10 mut	ftp://ftp-trace.ncbi.nih.gov/sra/sra-instant/reads/ByRun/sra/SRR/SRR110/SRR1104059/SRR1104059.sra
SRP034166	SRR1049946	embryo	transgenic TgOMP-Gal4 and UAS-GCaMP1.6 and treated with DMSO	ftp://ftp-trace.ncbi.nih.gov/sra/sra-instant/reads/ByRun/sra/SRR/SRR104/SRR1049946/SRR1049946.sra
SRP034166	SRR1049947	embryo	transgenic TgOMP-Gal4 and UAS-GCaMP1.6 and treated with DMSO	ftp://ftp-trace.ncbi.nih.gov/sra/sra-instant/reads/ByRun/sra/SRR/SRR104/SRR1049947/SRR1049947.sra
SRP034166	SRR1049948	embryo	transgenic TgOMP-Gal4 and UAS-GCaMP1.6 and treated with DMSO	ftp://ftp-trace.ncbi.nih.gov/sra/sra-instant/reads/ByRun/sra/SRR/SRR104/SRR1049948/SRR1049948.sra
SRP034166	SRR1049949	embryo	transgenic TgOMP-Gal4 and UAS-GCaMP1.6 and treated with DMSO	ftp://ftp-trace.ncbi.nih.gov/sra/sra-instant/reads/ByRun/sra/SRR/SRR104/SRR1049949/SRR1049949.sra
SRP034166	SRR1049950	embryo	transgenic TgOMP-Gal4 and UAS-GCaMP1.6 and treated with DMSO	ftp://ftp-trace.ncbi.nih.gov/sra/sra-instant/reads/ByRun/sra/SRR/SRR104/SRR1049950/SRR1049950.sra
SRP034166	SRR1049951	embryo	transgenic TgOMP-Gal4 and UAS-GCaMP1.6 and treated with DMSO	ftp://ftp-trace.ncbi.nih.gov/sra/sra-instant/reads/ByRun/sra/SRR/SRR104/SRR1049951/SRR1049951.sra
SRP034166	SRR1049952	embryo	transgenic TgOMP-Gal4 and UAS-GCaMP1.6 and treated with gallein	ftp://ftp-trace.ncbi.nih.gov/sra/sra-instant/reads/ByRun/sra/SRR/SRR104/SRR1049952/SRR1049952.sra
SRP034166	SRR1049953	embryo	transgenic TgOMP-Gal4 and UAS-GCaMP1.6 and treated with gallein	ftp://ftp-trace.ncbi.nih.gov/sra/sra-instant/reads/ByRun/sra/SRR/SRR104/SRR1049953/SRR1049953.sra
SRP034166	SRR1049954	embryo	transgenic TgOMP-Gal4 and UAS-GCaMP1.6 and treated with gallein	ftp://ftp-trace.ncbi.nih.gov/sra/sra-instant/reads/ByRun/sra/SRR/SRR104/SRR1049954/SRR1049954.sra
SRP034166	SRR1049955	embryo	transgenic TgOMP-Gal4 and UAS-GCaMP1.6 and treated with gallein	ftp://ftp-trace.ncbi.nih.gov/sra/sra-instant/reads/ByRun/sra/SRR/SRR104/SRR1049955/SRR1049955.sra
SRP034166	SRR1049956	embryo	transgenic TgOMP-Gal4 and UAS-GCaMP1.6 and treated with gallein	ftp://ftp-trace.ncbi.nih.gov/sra/sra-instant/reads/ByRun/sra/SRR/SRR104/SRR1049956/SRR1049956.sra
SRP034166	SRR1049957	embryo	transgenic TgOMP-Gal4 and UAS-GCaMP1.6 and treated with gallein	ftp://ftp-trace.ncbi.nih.gov/sra/sra-instant/reads/ByRun/sra/SRR/SRR104/SRR1049957/SRR1049957.sra
SRP037583	SRR1167752	embryo	normal	ftp://ftp-trace.ncbi.nih.gov/sra/sra-instant/reads/ByRun/sra/SRR/SRR116/SRR1167752/SRR1167752.sra
SRP037583	SRR1167753	embryo	bacterial infection	ftp://ftp-trace.ncbi.nih.gov/sra/sra-instant/reads/ByRun/sra/SRR/SRR116/SRR1167753/SRR1167753.sra
SRP037583	SRR1167754	embryo	normal	ftp://ftp-trace.ncbi.nih.gov/sra/sra-instant/reads/ByRun/sra/SRR/SRR116/SRR1167754/SRR1167754.sra
SRP037583	SRR1167755	embryo	bacterial infection	ftp://ftp-trace.ncbi.nih.gov/sra/sra-instant/reads/ByRun/sra/SRR/SRR116/SRR1167755/SRR1167755.sra
SRP037583	SRR1167756	embryo	mpeg1 morpholino	ftp://ftp-trace.ncbi.nih.gov/sra/sra-instant/reads/ByRun/sra/SRR/SRR116/SRR1167756/SRR1167756.sra
SRP037583	SRR1167757	embryo	mpeg1 morpholino and bacterial infection	ftp://ftp-trace.ncbi.nih.gov/sra/sra-instant/reads/ByRun/sra/SRR/SRR116/SRR1167757/SRR1167757.sra
SRP037583	SRR1167758	embryo	normal	ftp://ftp-trace.ncbi.nih.gov/sra/sra-instant/reads/ByRun/sra/SRR/SRR116/SRR1167758/SRR1167758.sra
SRP037583	SRR1167759	embryo	bacterial infection	ftp://ftp-trace.ncbi.nih.gov/sra/sra-instant/reads/ByRun/sra/SRR/SRR116/SRR1167759/SRR1167759.sra
SRP037583	SRR1167760	embryo	normal	ftp://ftp-trace.ncbi.nih.gov/sra/sra-instant/reads/ByRun/sra/SRR/SRR116/SRR1167760/SRR1167760.sra
SRP037583	SRR1167761	embryo	bacterial infection	ftp://ftp-trace.ncbi.nih.gov/sra/sra-instant/reads/ByRun/sra/SRR/SRR116/SRR1167761/SRR1167761.sra
SRP037583	SRR1167762	embryo	ptpn6 morpholino	ftp://ftp-trace.ncbi.nih.gov/sra/sra-instant/reads/ByRun/sra/SRR/SRR116/SRR1167762/SRR1167762.sra
SRP037583	SRR1167763	embryo	ptpn6 morpholino and bacterial infection	ftp://ftp-trace.ncbi.nih.gov/sra/sra-instant/reads/ByRun/sra/SRR/SRR116/SRR1167763/SRR1167763.sra
SRP040018	SRR1188148	embryo	Control PBS 0.5 hpi	ftp://ftp-trace.ncbi.nih.gov/sra/sra-instant/reads/ByRun/sra/SRR/SRR118/SRR1188148/SRR1188148.sra
SRP040018	SRR1188149	embryo	Control PBS 0.5 hpi	ftp://ftp-trace.ncbi.nih.gov/sra/sra-instant/reads/ByRun/sra/SRR/SRR118/SRR1188149/SRR1188149.sra
SRP040018	SRR1188150	embryo	Control PBS 0.5 hpi	ftp://ftp-trace.ncbi.nih.gov/sra/sra-instant/reads/ByRun/sra/SRR/SRR118/SRR1188150/SRR1188150.sra
SRP040018	SRR1188151	embryo	Control PBS 0.5 hpi	ftp://ftp-trace.ncbi.nih.gov/sra/sra-instant/reads/ByRun/sra/SRR/SRR118/SRR1188151/SRR1188151.sra
SRP040018	SRR1188152	embryo	Insulin 0.5 hpi	ftp://ftp-trace.ncbi.nih.gov/sra/sra-instant/reads/ByRun/sra/SRR/SRR118/SRR1188152/SRR1188152.sra
SRP040018	SRR1188153	embryo	Insulin 0.5 hpi	ftp://ftp-trace.ncbi.nih.gov/sra/sra-instant/reads/ByRun/sra/SRR/SRR118/SRR1188153/SRR1188153.sra
SRP040018	SRR1188154	embryo	Insulin 0.5 hpi	ftp://ftp-trace.ncbi.nih.gov/sra/sra-instant/reads/ByRun/sra/SRR/SRR118/SRR1188154/SRR1188154.sra
SRP040018	SRR1188155	embryo	Insulin 0.5 hpi	ftp://ftp-trace.ncbi.nih.gov/sra/sra-instant/reads/ByRun/sra/SRR/SRR118/SRR1188155/SRR1188155.sra
SRP040018	SRR1188156	embryo	Control PBS 4 hpi	ftp://ftp-trace.ncbi.nih.gov/sra/sra-instant/reads/ByRun/sra/SRR/SRR118/SRR1188156/SRR1188156.sra
SRP040018	SRR1188157	embryo	Control PBS 4 hpi	ftp://ftp-trace.ncbi.nih.gov/sra/sra-instant/reads/ByRun/sra/SRR/SRR118/SRR1188157/SRR1188157.sra
SRP040018	SRR1188158	embryo	Control PBS 4 hpi	ftp://ftp-trace.ncbi.nih.gov/sra/sra-instant/reads/ByRun/sra/SRR/SRR118/SRR1188158/SRR1188158.sra
SRP040018	SRR1188159	embryo	Control PBS 4 hpi	ftp://ftp-trace.ncbi.nih.gov/sra/sra-instant/reads/ByRun/sra/SRR/SRR118/SRR1188159/SRR1188159.sra
SRP040018	SRR1188160	embryo	Insulin 4 hpi	ftp://ftp-trace.ncbi.nih.gov/sra/sra-instant/reads/ByRun/sra/SRR/SRR118/SRR1188160/SRR1188160.sra
SRP040018	SRR1188161	embryo	Insulin 4 hpi	ftp://ftp-trace.ncbi.nih.gov/sra/sra-instant/reads/ByRun/sra/SRR/SRR118/SRR1188161/SRR1188161.sra
SRP040018	SRR1188162	embryo	Insulin 4 hpi	ftp://ftp-trace.ncbi.nih.gov/sra/sra-instant/reads/ByRun/sra/SRR/SRR118/SRR1188162/SRR1188162.sra
SRP040018	SRR1188163	embryo	Insulin 4 hpi	ftp://ftp-trace.ncbi.nih.gov/sra/sra-instant/reads/ByRun/sra/SRR/SRR118/SRR1188163/SRR1188163.sra
SRP040561	SRR1205151	larvae	transgenic sqET20 and neomycin treated 1h	ftp://ftp-trace.ncbi.nih.gov/sra/sra-instant/reads/ByRun/sra/SRR/SRR120/SRR1205151/SRR1205151.sra
SRP040561	SRR1205152	larvae	transgenic sqET20 and neomycin treated 1h	ftp://ftp-trace.ncbi.nih.gov/sra/sra-instant/reads/ByRun/sra/SRR/SRR120/SRR1205152/SRR1205152.sra
SRP040561	SRR1205153	larvae	transgenic sqET20 and neomycin treated 1h	ftp://ftp-trace.ncbi.nih.gov/sra/sra-instant/reads/ByRun/sra/SRR/SRR120/SRR1205153/SRR1205153.sra
SRP040561	SRR1205154	larvae	transgenic sqET20	ftp://ftp-trace.ncbi.nih.gov/sra/sra-instant/reads/ByRun/sra/SRR/SRR120/SRR1205154/SRR1205154.sra
SRP040561	SRR1205155	larvae	transgenic sqET20	ftp://ftp-trace.ncbi.nih.gov/sra/sra-instant/reads/ByRun/sra/SRR/SRR120/SRR1205155/SRR1205155.sra
SRP040561	SRR1205156	larvae	transgenic sqET20	ftp://ftp-trace.ncbi.nih.gov/sra/sra-instant/reads/ByRun/sra/SRR/SRR120/SRR1205156/SRR1205156.sra
SRP040561	SRR1205157	larvae	transgenic sqET20 and neomycin treated 1h and GFP+	ftp://ftp-trace.ncbi.nih.gov/sra/sra-instant/reads/ByRun/sra/SRR/SRR120/SRR1205157/SRR1205157.sra
SRP040561	SRR1205158	larvae	transgenic sqET20 and neomycin treated 1h and GFP+	ftp://ftp-trace.ncbi.nih.gov/sra/sra-instant/reads/ByRun/sra/SRR/SRR120/SRR1205158/SRR1205158.sra
SRP040561	SRR1205159	larvae	transgenic sqET20 and neomycin treated 1h and GFP+	ftp://ftp-trace.ncbi.nih.gov/sra/sra-instant/reads/ByRun/sra/SRR/SRR120/SRR1205159/SRR1205159.sra
SRP040561	SRR1205160	larvae	transgenic sqET20 and GFP+	ftp://ftp-trace.ncbi.nih.gov/sra/sra-instant/reads/ByRun/sra/SRR/SRR120/SRR1205160/SRR1205160.sra
SRP040561	SRR1205161	larvae	transgenic sqET20 and GFP+	ftp://ftp-trace.ncbi.nih.gov/sra/sra-instant/reads/ByRun/sra/SRR/SRR120/SRR1205161/SRR1205161.sra
SRP040561	SRR1205162	larvae	transgenic sqET20 and GFP+	ftp://ftp-trace.ncbi.nih.gov/sra/sra-instant/reads/ByRun/sra/SRR/SRR120/SRR1205162/SRR1205162.sra
SRP040561	SRR1205163	larvae	transgenic sqET20 and neomycin treated 3h and GFP+	ftp://ftp-trace.ncbi.nih.gov/sra/sra-instant/reads/ByRun/sra/SRR/SRR120/SRR1205163/SRR1205163.sra
SRP040561	SRR1205164	larvae	transgenic sqET20 and neomycin treated 3h and GFP+	ftp://ftp-trace.ncbi.nih.gov/sra/sra-instant/reads/ByRun/sra/SRR/SRR120/SRR1205164/SRR1205164.sra
SRP040561	SRR1205165	larvae	transgenic sqET20 and neomycin treated 3h and GFP+	ftp://ftp-trace.ncbi.nih.gov/sra/sra-instant/reads/ByRun/sra/SRR/SRR120/SRR1205165/SRR1205165.sra
SRP040561	SRR1205166	larvae	transgenic sqET20 and neomycin treated 3h	ftp://ftp-trace.ncbi.nih.gov/sra/sra-instant/reads/ByRun/sra/SRR/SRR120/SRR1205166/SRR1205166.sra
SRP040561	SRR1205167	larvae	transgenic sqET20 and neomycin treated 3h	ftp://ftp-trace.ncbi.nih.gov/sra/sra-instant/reads/ByRun/sra/SRR/SRR120/SRR1205167/SRR1205167.sra
SRP040561	SRR1205168	larvae	transgenic sqET20 and neomycin treated 3h	ftp://ftp-trace.ncbi.nih.gov/sra/sra-instant/reads/ByRun/sra/SRR/SRR120/SRR1205168/SRR1205168.sra
SRP040561	SRR1205169	larvae	transgenic sqET20 and neomycin treated 5h and GFP+	ftp://ftp-trace.ncbi.nih.gov/sra/sra-instant/reads/ByRun/sra/SRR/SRR120/SRR1205169/SRR1205169.sra
SRP040561	SRR1205170	larvae	transgenic sqET20 and neomycin treated 5h and GFP+	ftp://ftp-trace.ncbi.nih.gov/sra/sra-instant/reads/ByRun/sra/SRR/SRR120/SRR1205170/SRR1205170.sra
SRP040561	SRR1205171	larvae	transgenic sqET20 and neomycin treated 5h and GFP+	ftp://ftp-trace.ncbi.nih.gov/sra/sra-instant/reads/ByRun/sra/SRR/SRR120/SRR1205171/SRR1205171.sra
SRP040561	SRR1205172	larvae	transgenic sqET20 and neomycin treated 5h	ftp://ftp-trace.ncbi.nih.gov/sra/sra-instant/reads/ByRun/sra/SRR/SRR120/SRR1205172/SRR1205172.sra
SRP040561	SRR1205173	larvae	transgenic sqET20 and neomycin treated 5h	ftp://ftp-trace.ncbi.nih.gov/sra/sra-instant/reads/ByRun/sra/SRR/SRR120/SRR1205173/SRR1205173.sra
SRP040561	SRR1205174	larvae	transgenic sqET20 and neomycin treated 5h	ftp://ftp-trace.ncbi.nih.gov/sra/sra-instant/reads/ByRun/sra/SRR/SRR120/SRR1205174/SRR1205174.sra
SRP041343	SRR1621206	embryo	normal	ftp://ftp-trace.ncbi.nih.gov/sra/sra-instant/reads/ByRun/sra/SRR/SRR162/SRR1621206/SRR1621206.sra
SRP042084	SRR1291414	larvae	normal	ftp://ftp-trace.ncbi.nih.gov/sra/sra-instant/reads/ByRun/sra/SRR/SRR129/SRR1291414/SRR1291414.sra
SRP042084	SRR1291415	larvae	normal	ftp://ftp-trace.ncbi.nih.gov/sra/sra-instant/reads/ByRun/sra/SRR/SRR129/SRR1291415/SRR1291415.sra
SRP042084	SRR1291416	larvae	normal	ftp://ftp-trace.ncbi.nih.gov/sra/sra-instant/reads/ByRun/sra/SRR/SRR129/SRR1291416/SRR1291416.sra
SRP042084	SRR1291417	larvae	injected marinum	ftp://ftp-trace.ncbi.nih.gov/sra/sra-instant/reads/ByRun/sra/SRR/SRR129/SRR1291417/SRR1291417.sra
SRP042084	SRR1291418	larvae	injected marinum	ftp://ftp-trace.ncbi.nih.gov/sra/sra-instant/reads/ByRun/sra/SRR/SRR129/SRR1291418/SRR1291418.sra
SRP042084	SRR1291419	larvae	injected marinum	ftp://ftp-trace.ncbi.nih.gov/sra/sra-instant/reads/ByRun/sra/SRR/SRR129/SRR1291419/SRR1291419.sra
SRP042084	SRR1291420	larvae	injected marinum	ftp://ftp-trace.ncbi.nih.gov/sra/sra-instant/reads/ByRun/sra/SRR/SRR129/SRR1291420/SRR1291420.sra
SRP042084	SRR1291421	larvae	injected marinum	ftp://ftp-trace.ncbi.nih.gov/sra/sra-instant/reads/ByRun/sra/SRR/SRR129/SRR1291421/SRR1291421.sra
SRP042111	SRR1299124	caudal fin	Zero day time after treatment	ftp://ftp-trace.ncbi.nih.gov/sra/sra-instant/reads/ByRun/sra/SRR/SRR129/SRR1299124/SRR1299124.sra
SRP042111	SRR1299125	caudal fin	Half day time after treatment	ftp://ftp-trace.ncbi.nih.gov/sra/sra-instant/reads/ByRun/sra/SRR/SRR129/SRR1299125/SRR1299125.sra
SRP042111	SRR1299126	caudal fin	One day time after treatment	ftp://ftp-trace.ncbi.nih.gov/sra/sra-instant/reads/ByRun/sra/SRR/SRR129/SRR1299126/SRR1299126.sra
SRP042111	SRR1299127	caudal fin	Two days time after treatment	ftp://ftp-trace.ncbi.nih.gov/sra/sra-instant/reads/ByRun/sra/SRR/SRR129/SRR1299127/SRR1299127.sra
SRP042111	SRR1299128	caudal fin	Three days time after treatment	ftp://ftp-trace.ncbi.nih.gov/sra/sra-instant/reads/ByRun/sra/SRR/SRR129/SRR1299128/SRR1299128.sra
SRP042111	SRR1299129	caudal fin	Seven days time after treatment	ftp://ftp-trace.ncbi.nih.gov/sra/sra-instant/reads/ByRun/sra/SRR/SRR129/SRR1299129/SRR1299129.sra
SRP042975	SRR1342216	embryo	norml	ftp://ftp-trace.ncbi.nih.gov/sra/sra-instant/reads/ByRun/sra/SRR/SRR134/SRR1342216/SRR1342216.sra
SRP042975	SRR1342217	embryo	infection with Mycobacterium marinum	ftp://ftp-trace.ncbi.nih.gov/sra/sra-instant/reads/ByRun/sra/SRR/SRR134/SRR1342217/SRR1342217.sra
SRP042975	SRR1342218	embryo	marco morpholino	ftp://ftp-trace.ncbi.nih.gov/sra/sra-instant/reads/ByRun/sra/SRR/SRR134/SRR1342218/SRR1342218.sra
SRP042975	SRR1342219	embryo	marco morpholino and infection with Mycobacterium marinum	ftp://ftp-trace.ncbi.nih.gov/sra/sra-instant/reads/ByRun/sra/SRR/SRR134/SRR1342219/SRR1342219.sra
SRP044736	SRR1523211	embryo	control morpholino	ftp://ftp-trace.ncbi.nih.gov/sra/sra-instant/reads/ByRun/sra/SRR/SRR152/SRR1523211/SRR1523211.sra
SRP044736	SRR1523212	embryo	control morpholino	ftp://ftp-trace.ncbi.nih.gov/sra/sra-instant/reads/ByRun/sra/SRR/SRR152/SRR1523212/SRR1523212.sra
SRP044736	SRR1523213	embryo	control morpholino	ftp://ftp-trace.ncbi.nih.gov/sra/sra-instant/reads/ByRun/sra/SRR/SRR152/SRR1523213/SRR1523213.sra
SRP044736	SRR1523214	embryo	glut12 morpholino	ftp://ftp-trace.ncbi.nih.gov/sra/sra-instant/reads/ByRun/sra/SRR/SRR152/SRR1523214/SRR1523214.sra
SRP044736	SRR1523215	embryo	glut12 morpholino	ftp://ftp-trace.ncbi.nih.gov/sra/sra-instant/reads/ByRun/sra/SRR/SRR152/SRR1523215/SRR1523215.sra
SRP044736	SRR1523216	embryo	glut12 morpholino	ftp://ftp-trace.ncbi.nih.gov/sra/sra-instant/reads/ByRun/sra/SRR/SRR152/SRR1523216/SRR1523216.sra
SRP045168	SRR1534349	larvae	DMSO vehicle	ftp://ftp-trace.ncbi.nih.gov/sra/sra-instant/reads/ByRun/sra/SRR/SRR153/SRR1534349/SRR1534349.sra
SRP045168	SRR1534350	larvae	5 ug/l BDE47 treatment	ftp://ftp-trace.ncbi.nih.gov/sra/sra-instant/reads/ByRun/sra/SRR/SRR153/SRR1534350/SRR1534350.sra
SRP045168	SRR1534351	larvae	500 ug/l BDE47 treatment	ftp://ftp-trace.ncbi.nih.gov/sra/sra-instant/reads/ByRun/sra/SRR/SRR153/SRR1534351/SRR1534351.sra
SRP046222	SRR1565805	brain	normal	ftp://ftp-trace.ncbi.nih.gov/sra/sra-instant/reads/ByRun/sra/SRR/SRR156/SRR1565805/SRR1565805.sra
SRP046222	SRR1565806	brain	normal	ftp://ftp-trace.ncbi.nih.gov/sra/sra-instant/reads/ByRun/sra/SRR/SRR156/SRR1565806/SRR1565806.sra
SRP046222	SRR1565807	brain	normal	ftp://ftp-trace.ncbi.nih.gov/sra/sra-instant/reads/ByRun/sra/SRR/SRR156/SRR1565807/SRR1565807.sra
SRP046222	SRR1565808	brain	normal	ftp://ftp-trace.ncbi.nih.gov/sra/sra-instant/reads/ByRun/sra/SRR/SRR156/SRR1565808/SRR1565808.sra
SRP046222	SRR1565809	brain	normal	ftp://ftp-trace.ncbi.nih.gov/sra/sra-instant/reads/ByRun/sra/SRR/SRR156/SRR1565809/SRR1565809.sra
SRP046222	SRR1565810	brain	normal	ftp://ftp-trace.ncbi.nih.gov/sra/sra-instant/reads/ByRun/sra/SRR/SRR156/SRR1565810/SRR1565810.sra
SRP046222	SRR1565811	brain	normal	ftp://ftp-trace.ncbi.nih.gov/sra/sra-instant/reads/ByRun/sra/SRR/SRR156/SRR1565811/SRR1565811.sra
SRP046222	SRR1565812	brain	normal	ftp://ftp-trace.ncbi.nih.gov/sra/sra-instant/reads/ByRun/sra/SRR/SRR156/SRR1565812/SRR1565812.sra
SRP046222	SRR1565813	brain	normal	ftp://ftp-trace.ncbi.nih.gov/sra/sra-instant/reads/ByRun/sra/SRR/SRR156/SRR1565813/SRR1565813.sra
SRP046222	SRR1565814	brain	normal	ftp://ftp-trace.ncbi.nih.gov/sra/sra-instant/reads/ByRun/sra/SRR/SRR156/SRR1565814/SRR1565814.sra
SRP046222	SRR1565815	brain	normal	ftp://ftp-trace.ncbi.nih.gov/sra/sra-instant/reads/ByRun/sra/SRR/SRR156/SRR1565815/SRR1565815.sra
SRP046222	SRR1565816	brain	normal	ftp://ftp-trace.ncbi.nih.gov/sra/sra-instant/reads/ByRun/sra/SRR/SRR156/SRR1565816/SRR1565816.sra
SRP046222	SRR1565817	brain	normal	ftp://ftp-trace.ncbi.nih.gov/sra/sra-instant/reads/ByRun/sra/SRR/SRR156/SRR1565817/SRR1565817.sra
SRP046222	SRR1565818	brain	normal	ftp://ftp-trace.ncbi.nih.gov/sra/sra-instant/reads/ByRun/sra/SRR/SRR156/SRR1565818/SRR1565818.sra
SRP046222	SRR1565819	brain	normal	ftp://ftp-trace.ncbi.nih.gov/sra/sra-instant/reads/ByRun/sra/SRR/SRR156/SRR1565819/SRR1565819.sra
SRP046222	SRR1565820	brain	normal	ftp://ftp-trace.ncbi.nih.gov/sra/sra-instant/reads/ByRun/sra/SRR/SRR156/SRR1565820/SRR1565820.sra
SRP046327	SRR1569491	embryo	normal	ftp://ftp-trace.ncbi.nih.gov/sra/sra-instant/reads/ByRun/sra/SRR/SRR156/SRR1569491/SRR1569491.sra
SRP046327	SRR1569492	embryo	normal	ftp://ftp-trace.ncbi.nih.gov/sra/sra-instant/reads/ByRun/sra/SRR/SRR156/SRR1569492/SRR1569492.sra
SRP046327	SRR1569493	embryo	normal	ftp://ftp-trace.ncbi.nih.gov/sra/sra-instant/reads/ByRun/sra/SRR/SRR156/SRR1569493/SRR1569493.sra
SRP046327	SRR1569494	embryo	normal	ftp://ftp-trace.ncbi.nih.gov/sra/sra-instant/reads/ByRun/sra/SRR/SRR156/SRR1569494/SRR1569494.sra
SRP046327	SRR1569495	embryo	normal	ftp://ftp-trace.ncbi.nih.gov/sra/sra-instant/reads/ByRun/sra/SRR/SRR156/SRR1569495/SRR1569495.sra
SRP046327	SRR1569496	embryo	normal	ftp://ftp-trace.ncbi.nih.gov/sra/sra-instant/reads/ByRun/sra/SRR/SRR156/SRR1569496/SRR1569496.sra
SRP046327	SRR1569497	embryo	normal	ftp://ftp-trace.ncbi.nih.gov/sra/sra-instant/reads/ByRun/sra/SRR/SRR156/SRR1569497/SRR1569497.sra
SRP046327	SRR1569498	embryo	normal	ftp://ftp-trace.ncbi.nih.gov/sra/sra-instant/reads/ByRun/sra/SRR/SRR156/SRR1569498/SRR1569498.sra
SRP049663	SRR1647679	head kidney	normal	ftp://ftp-trace.ncbi.nih.gov/sra/sra-instant/reads/ByRun/sra/SRR/SRR164/SRR1647679/SRR1647679.sra
SRP049663	SRR1647680	head kidney	SVCV treatment	ftp://ftp-trace.ncbi.nih.gov/sra/sra-instant/reads/ByRun/sra/SRR/SRR164/SRR1647680/SRR1647680.sra
SRP049663	SRR1647681	head kidney	SVCV treatment	ftp://ftp-trace.ncbi.nih.gov/sra/sra-instant/reads/ByRun/sra/SRR/SRR164/SRR1647681/SRR1647681.sra
SRP049663	SRR1647682	spleen	normal	ftp://ftp-trace.ncbi.nih.gov/sra/sra-instant/reads/ByRun/sra/SRR/SRR164/SRR1647682/SRR1647682.sra
SRP049663	SRR1647683	spleen	SVCV treatment	ftp://ftp-trace.ncbi.nih.gov/sra/sra-instant/reads/ByRun/sra/SRR/SRR164/SRR1647683/SRR1647683.sra
SRP049663	SRR1647684	spleen	SVCV treatment	ftp://ftp-trace.ncbi.nih.gov/sra/sra-instant/reads/ByRun/sra/SRR/SRR164/SRR1647684/SRR1647684.sra
SRP049716	SRR1648854	brain	normal	ftp://ftp-trace.ncbi.nih.gov/sra/sra-instant/reads/ByRun/sra/SRR/SRR164/SRR1648854/SRR1648854.sra
SRP049716	SRR1648855	brain	normal	ftp://ftp-trace.ncbi.nih.gov/sra/sra-instant/reads/ByRun/sra/SRR/SRR164/SRR1648855/SRR1648855.sra
SRP049716	SRR1648856	brain	normal	ftp://ftp-trace.ncbi.nih.gov/sra/sra-instant/reads/ByRun/sra/SRR/SRR164/SRR1648856/SRR1648856.sra
SRP051108	SRR1708343	embryo	MUTAS	ftp://ftp-trace.ncbi.nih.gov/sra/sra-instant/reads/ByRun/sra/SRR/SRR170/SRR1708343/SRR1708343.sra
SRP051108	SRR1708344	embryo	MUTPS	ftp://ftp-trace.ncbi.nih.gov/sra/sra-instant/reads/ByRun/sra/SRR/SRR170/SRR1708344/SRR1708344.sra
SRP051108	SRR1708345	embryo	SIBAS	ftp://ftp-trace.ncbi.nih.gov/sra/sra-instant/reads/ByRun/sra/SRR/SRR170/SRR1708345/SRR1708345.sra
SRP051108	SRR1708346	embryo	SIBPS	ftp://ftp-trace.ncbi.nih.gov/sra/sra-instant/reads/ByRun/sra/SRR/SRR170/SRR1708346/SRR1708346.sra
SRP051108	SRR1708347	embryo	MUTAS	ftp://ftp-trace.ncbi.nih.gov/sra/sra-instant/reads/ByRun/sra/SRR/SRR170/SRR1708347/SRR1708347.sra
SRP051108	SRR1708348	embryo	MUTPS	ftp://ftp-trace.ncbi.nih.gov/sra/sra-instant/reads/ByRun/sra/SRR/SRR170/SRR1708348/SRR1708348.sra
SRP051108	SRR1708349	embryo	SIBAS	ftp://ftp-trace.ncbi.nih.gov/sra/sra-instant/reads/ByRun/sra/SRR/SRR170/SRR1708349/SRR1708349.sra
SRP051108	SRR1708350	embryo	SIBPS	ftp://ftp-trace.ncbi.nih.gov/sra/sra-instant/reads/ByRun/sra/SRR/SRR170/SRR1708350/SRR1708350.sra

## Sheet: know lncRNA source
Database or literature	Download
Ensembl	ftp://ftp.ensembl.org/pub/release-79/gtf/danio_rerio/Danio_rerio.Zv9.79.gtf.gz
NCBI	ftp://ftp.ncbi.nlm.nih.gov/genomes/D_rerio/GFF/ref_GRCz10_top_level.gff3.gz
NONCODE	http://www.noncode.org/datadownload/NONCODEv4_danRer7.lncAndGene.bed.gz
zflncpedia	http://genome.igib.res.in/zflncRNApedia/zflncRNApedia_lncRNA_up.bed.tar.gz
PMID: 22196729	http://www.sciencedirect.com/science/MiamiMultiMediaURL/1-s2.0-S0092867411014504/1-s2.0-S0092867411014504-mmc2.xls/272196/html/S0092867411014504/ab7997d36526f127b6561ff2c2141ebf/mmc2.xls
PMID: 22110045	http://genome.cshlp.org/content/suppl/2011/11/23/gr.133009.111.DC1/Supp_Data_Files.zip
