# Supplementary material for: Comprehensive analysis of coding-lncRNA gene co-expression network uncovers conserved functional lncRNAs in zebrafish
Source: BMC Genomics. 2018 May 9;19(Suppl 2):112. doi: 10.1186/s12864-018-4458-7 (PMC5954278; doi:10.1186/s12864-018-4458-7)
Supplement: Supplementary file 2 — lncRNA dataset. (ZIP 10705 kb) [file 12864_2018_4458_MOESM2_ESM.zip]

Archive with 4 entries (3 files):
- 2. lncRNA dataset/
- 2. lncRNA dataset/ZFLNC_lncRNA.bed
- 2. lncRNA dataset/ZFLNC_lncRNA.fa
- 2. lncRNA dataset/ZFLNC_lncRNA.gtf
