# Supplementary material for: Comprehensive analysis of coding-lncRNA gene co-expression network uncovers conserved functional lncRNAs in zebrafish
Source: BMC Genomics. 2018 May 9;19(Suppl 2):112. doi: 10.1186/s12864-018-4458-7 (PMC5954278; doi:10.1186/s12864-018-4458-7)
Supplement: Supplementary file 2 — lncRNA dataset. (ZIP 10705 kb) [file 12864_2018_4458_MOESM2_ESM.zip › 2. lncRNA dataset/ZFLNC_lncRNA.bed]

chr20	23068805	23070801	ZFLNCT17012	0	-	23068805	23070801	0,0,0	5	278,37,61,66,79,	0,670,949,1500,1917,
chr17	47616308	47619604	ZFLNCT15077	0	+	47616308	47619604	0,0,0	2	520,2702,	0,594,
chr15	45698952	45699561	ZFLNCT13478	0	+	45698952	45699561	0,0,0	3	160,24,83,	0,376,526,
chr12	3595716	3600669	ZFLNCT10766	0	+	3595716	3600669	0,0,0	4	43,78,112,206,	0,2125,2281,4747,
chr1	9821466	9856944	ZFLNCT00201	0	+	9821466	9856944	0,0,0	2	187,340,	0,35138,
chr13	37936285	37941619	ZFLNCT11863	0	+	37936285	37941619	0,0,0	3	2882,64,1760,	0,3384,3574,
chr5	12815663	12816256	ZFLNCT04794	0	+	12815663	12816256	0,0,0	2	388,8,	0,585,
chr17	23493037	23496305	ZFLNCT14751	0	-	23493037	23496305	0,0,0	2	465,193,	0,3075,
chr7	25547274	25557913	ZFLNCT06910	0	-	25547274	25557913	0,0,0	5	556,60,46,125,54,	0,913,1707,1822,10585,
chr4	34214995	34261579	ZFLNCT04035	0	-	34214995	34261579	0,0,0	4	227,451,428,70,	0,365,899,46514,
chr20	2280941	2285621	ZFLNCT16786	0	+	2280941	2285621	0,0,0	2	271,134,	0,4546,
chr22	30070485	30088393	ZFLNCT18878	0	-	30070485	30088393	0,0,0	3	1063,272,93,	0,3301,17815,
chr22	20579559	20583856	ZFLNCT18745	0	+	20579559	20583856	0,0,0	2	474,75,	0,4222,
chr2	20116970	20119889	ZFLNCT01345	0	-	20116970	20119889	0,0,0	1	2919,	0,
chr2	4100324	4101696	ZFLNCT01144	0	+	4100324	4101696	0,0,0	1	1372,	0,
chr15	45018168	45037374	ZFLNCT13467	0	-	45018168	45037374	0,0,0	4	198,145,70,333,	0,282,18512,18873,
chr21	3867289	3870866	ZFLNCT17687	0	+	3867289	3870866	0,0,0	2	1750,1146,	0,2431,
chr24	3587096	3612410	ZFLNCT19971	0	-	3587096	3612410	0,0,0	2	203,125,	0,25189,
chr16	10768409	10769392	ZFLNCT13704	0	-	10768409	10769392	0,0,0	3	529,188,84,	0,616,899,
chr2	55857414	55859630	ZFLNCT01971	0	-	55857414	55859630	0,0,0	2	428,24,	0,2192,
chr8	47909505	47913946	ZFLNCT08318	0	-	47909505	47913946	0,0,0	4	623,89,31,149,	0,699,3397,4292,
chr21	44228320	44230105	ZFLNCT18308	0	+	44228320	44230105	0,0,0	4	265,104,155,373,	0,953,1169,1412,
chr8	38568665	38569349	ZFLNCT08220	0	-	38568665	38569349	0,0,0	3	118,263,127,	0,191,557,
chr3	25674044	25674800	ZFLNCT02532	0	+	25674044	25674800	0,0,0	2	47,572,	0,184,
chr19	32324723	32326649	ZFLNCT16487	0	-	32324723	32326649	0,0,0	3	155,93,75,	0,1242,1851,
chr3	30794280	30806677	ZFLNCT02651	0	+	30794280	30806677	0,0,0	2	422,3727,	0,8670,
chr7	47012620	47016098	ZFLNCT07231	0	+	47012620	47016098	0,0,0	2	112,510,	0,2968,
chr23	21767243	21768620	ZFLNCT19395	0	+	21767243	21768620	0,0,0	1	1377,	0,
chr3	60638698	60656489	ZFLNCT03098	0	-	60638698	60656489	0,0,0	9	4235,27,52,138,135,102,99,83,105,	0,4336,5456,6569,9649,10329,10649,14567,17686,
chr2	41624759	41643999	ZFLNCT01771	0	-	41624759	41643999	0,0,0	1	19240,	0,
chr11	46217326	46218301	ZFLNCT10677	0	+	46217326	46218301	0,0,0	2	108,513,	0,462,
chr5	30164453	30191812	ZFLNCT05025	0	-	30164453	30191812	0,0,0	10	317,87,84,168,150,49,122,194,105,231,	0,2550,2737,2914,8551,10283,11330,13064,26591,27128,
chr14	525619	527135	ZFLNCT12068	0	-	525619	527135	0,0,0	3	303,85,727,	0,604,789,
chr15	5688774	5691730	ZFLNCT12848	0	-	5688774	5691730	0,0,0	3	453,97,86,	0,1847,2870,
chr12	8705939	8708885	ZFLNCT10831	0	+	8705939	8708885	0,0,0	2	26,2048,	0,898,
chr16	5156415	5162213	ZFLNCT13606	0	-	5156415	5162213	0,0,0	2	3993,1595,	0,4203,
chr1	9653840	9654247	ZFLNCT00198	0	.	9653840	9654247	0,0,0	1	407,	0,
chr22	8178503	8191292	ZFLNCT18537	0	-	8178503	8191292	0,0,0	7	1047,48,24,30,24,30,397,	0,7481,10309,11172,11604,11909,12392,
chr16	34983180	34984873	ZFLNCT14079	0	-	34983180	34984873	0,0,0	3	381,150,144,	0,469,1549,
chr7	75198588	75201740	ZFLNCT07517	0	+	75198588	75201740	0,0,0	2	2537,368,	0,2784,
chr23	36161757	36328747	ZFLNCT19662	0	-	36161757	36328747	0,0,0	5	1113,147,149,93,225,	0,64337,80966,117376,166765,
chr8	50251825	50255981	ZFLNCT08347	0	-	50251825	50255981	0,0,0	3	2160,710,1066,	0,2260,3090,
chr4	12039739	12043423	ZFLNCT03645	0	-	12039739	12043423	0,0,0	4	53,106,109,196,	0,1492,1711,3488,
chr22	42251554	42258972	ZFLNCT19106	0	-	42251554	42258972	0,0,0	2	423,846,	0,6572,
chr6	54132230	54135805	ZFLNCT06484	0	-	54132230	54135805	0,0,0	3	444,150,33,	0,2636,3542,
chr16	31776261	31790653	ZFLNCT14014	0	-	31776261	31790653	0,0,0	3	214,162,52,	0,1188,14340,
chr16	1674340	1677960	ZFLNCT13576	0	+	1674340	1677960	0,0,0	1	3620,	0,
chr17	52648708	52650193	ZFLNCT15139	0	-	52648708	52650193	0,0,0	1	1485,	0,
chr1	6408449	6426403	ZFLNCT00124	0	+	6408449	6426403	0,0,0	5	35,93,111,314,262,	0,12805,13244,15159,17692,
chr4	43892644	43903735	ZFLNCT04204	0	-	43892644	43903735	0,0,0	3	8900,31,758,	0,9470,10333,
chr21	18669372	18669982	ZFLNCT17938	0	-	18669372	18669982	0,0,0	2	315,233,	0,377,
chr13	37938748	37941619	ZFLNCT11864	0	+	37938748	37941619	0,0,0	3	419,64,1666,	0,921,1205,
chr5	65702994	65760277	ZFLNCT05515	0	-	65702994	65760277	0,0,0	2	160,297,	0,56986,
chr23	12853564	12899379	ZFLNCT19249	0	-	12853564	12899379	0,0,0	4	604,67,97,102,	0,44899,45311,45713,
chr14	3747586	3753150	ZFLNCT12116	0	+	3747586	3753150	0,0,0	1	5564,	0,
chr4	20589298	20631974	ZFLNCT03863	0	+	20589298	20631974	0,0,0	4	46,114,294,296,	0,4445,26459,42380,
chr8	1700199	1816351	ZFLNCT07624	0	-	1700199	1816351	0,0,0	5	549,221,127,101,148,	0,5845,54253,54698,116004,
chr21	41537821	41540038	ZFLNCT18271	0	+	41537821	41540038	0,0,0	2	1979,134,	0,2083,
chr23	26144008	26144622	ZFLNCT19462	0	+	26144008	26144622	0,0,0	2	91,248,	0,366,
chr3	5377621	5378257	ZFLNCT02230	0	-	5377621	5378257	0,0,0	1	636,	0,
chr19	1040104	1040602	ZFLNCT15972	0	+	1040104	1040602	0,0,0	4	18,30,27,171,	0,77,242,327,
chr1	1644405	1685011	ZFLNCT00058	0	-	1644405	1685011	0,0,0	6	44,63,267,303,56,231,	0,993,2554,5488,37765,40375,
chr12	7919634	7925148	ZFLNCT10824	0	-	7919634	7925148	0,0,0	3	451,64,158,	0,539,5356,
chr6	37260494	37260778	ZFLNCT06262	0	.	37260494	37260778	0,0,0	1	284,	0,
chr12	27467801	27469641	ZFLNCT10989	0	+	27467801	27469641	0,0,0	2	1026,637,	0,1203,
chr12	45060829	45083743	ZFLNCT11269	0	-	45060829	45083743	0,0,0	1	22914,	0,
chr15	43420082	43486362	ZFLNCT13430	0	+	43420082	43486362	0,0,0	3	209,145,26,	0,58537,66254,
chr25	7030006	7031145	ZFLNCT20732	0	-	7030006	7031145	0,0,0	1	1139,	0,
chr1	28114613	28115911	ZFLNCT00479	0	+	28114613	28115911	0,0,0	4	460,51,118,169,	0,539,905,1129,
chr24	29897512	30034722	ZFLNCT20324	0	+	29897512	30034722	0,0,0	4	206,133,253,35,	0,2145,127795,137175,
chr1	16715200	16716944	ZFLNCT00294	0	-	16715200	16716944	0,0,0	1	1744,	0,
chr20	18062378	18065223	ZFLNCT16942	0	-	18062378	18065223	0,0,0	2	678,180,	0,2665,
chr7	10053798	10058068	ZFLNCT06730	0	-	10053798	10058068	0,0,0	2	2212,1605,	0,2665,
chr23	30281067	30284232	ZFLNCT19530	0	-	30281067	30284232	0,0,0	3	475,82,179,	0,1883,2986,
chr9	6033813	6036839	ZFLNCT08586	0	+	6033813	6036839	0,0,0	6	27,57,68,77,93,748,	0,810,1040,1211,1748,2278,
chr2	21564258	21565078	ZFLNCT01372	0	-	21564258	21565078	0,0,0	4	39,105,141,209,	0,172,369,611,
chr2	23523289	23526273	ZFLNCT01425	0	+	23523289	23526273	0,0,0	4	223,97,117,128,	0,1511,2264,2856,
chr22	37796265	37800175	ZFLNCT18962	0	+	37796265	37800175	0,0,0	3	560,19,2911,	0,649,999,
chr4	38993624	38994611	ZFLNCT04101	0	-	38993624	38994611	0,0,0	2	832,12,	0,975,
chr22	17032209	17050085	ZFLNCT18687	0	-	17032209	17050085	0,0,0	2	696,303,	0,17573,
chr16	21964007	21970685	ZFLNCT13831	0	-	21964007	21970685	0,0,0	4	60,151,242,106,	0,2274,2526,6572,
chr6	54849823	54860007	ZFLNCT06498	0	-	54849823	54860007	0,0,0	3	158,120,180,	0,275,10004,
chr10	44912260	44920088	ZFLNCT10018	0	+	44912260	44920088	0,0,0	7	182,143,116,87,68,89,32,	0,2076,2363,4648,7117,7622,7796,
chr4	59974253	59979193	ZFLNCT04513	0	-	59974253	59979193	0,0,0	2	23,4133,	0,807,
chr18	38108044	38114495	ZFLNCT15689	0	-	38108044	38114495	0,0,0	4	108,218,53,375,	0,2996,5939,6076,
chr17	30385641	30428461	ZFLNCT14860	0	-	30385641	30428461	0,0,0	4	813,64,207,147,	0,38323,40059,42673,
chr16	7725935	7770091	ZFLNCT13659	0	-	7725935	7770091	0,0,0	3	497,132,152,	0,36832,44004,
chr4	12690505	12691357	ZFLNCT03673	0	-	12690505	12691357	0,0,0	1	852,	0,
chr2	32519639	32521603	ZFLNCT01624	0	-	32519639	32521603	0,0,0	2	95,186,	0,1778,
chr1	53150626	53154374	ZFLNCT00863	0	-	53150626	53154374	0,0,0	7	282,60,198,54,47,133,93,	0,636,1661,2969,3305,3428,3655,
chr22	25283869	25285030	ZFLNCT18810	0	-	25283869	25285030	0,0,0	5	235,139,143,207,95,	0,324,556,772,1066,
chr16	3575430	3596533	ZFLNCT13592	0	+	3575430	3596533	0,0,0	4	609,131,151,50,	0,718,10363,21053,
chr17	43075320	43076611	ZFLNCT15007	0	-	43075320	43076611	0,0,0	4	623,108,96,59,	0,710,921,1232,
chr19	8197102	8198640	ZFLNCT16079	0	-	8197102	8198640	0,0,0	2	620,35,	0,1503,
chr9	35048134	35054521	ZFLNCT09067	0	-	35048134	35054521	0,0,0	4	291,79,107,132,	0,415,3667,6255,
chr14	51125136	51135768	ZFLNCT12733	0	+	51125136	51135768	0,0,0	4	12,141,144,223,	0,2666,6919,10409,
chr25	36374276	36375024	ZFLNCT21070	0	-	36374276	36375024	0,0,0	1	748,	0,
chr5	27744870	27754182	ZFLNCT04986	0	-	27744870	27754182	0,0,0	3	3323,139,257,	0,8757,9055,
chr17	15071283	15117384	ZFLNCT14637	0	+	15071283	15117384	0,0,0	2	622,193,	0,45908,
chr1	767432	769221	ZFLNCT00033	0	-	767432	769221	0,0,0	2	218,64,	0,1725,
chr22	39879324	39885432	ZFLNCT19008	0	+	39879324	39885432	0,0,0	4	135,96,523,218,	0,264,671,5890,
chr1	19312458	19334271	ZFLNCT00360	0	-	19312458	19334271	0,0,0	2	418,296,	0,21517,
chr22	15024740	15026303	ZFLNCT18661	0	+	15024740	15026303	0,0,0	2	50,520,	0,1043,
chr19	23614924	23615563	ZFLNCT16299	0	-	23614924	23615563	0,0,0	2	342,49,	0,590,
chr2	23375991	23379873	ZFLNCT01422	0	-	23375991	23379873	0,0,0	1	3882,	0,
chr2	22865712	22897754	ZFLNCT01399	0	-	22865712	22897754	0,0,0	2	39,397,	0,31645,
chr14	49049708	49052408	ZFLNCT12722	0	-	49049708	49052408	0,0,0	4	105,74,104,158,	0,258,1905,2542,
chr23	33973417	33974336	ZFLNCT19606	0	+	33973417	33974336	0,0,0	2	210,522,	0,397,
chr23	10398395	10500671	ZFLNCT19224	0	-	10398395	10500671	0,0,0	3	36,140,260,	0,100483,102016,
chr17	47089383	47089701	ZFLNCT15070	0	+	47089383	47089701	0,0,0	1	318,	0,
chr16	44458556	44468728	ZFLNCT14231	0	-	44458556	44468728	0,0,0	5	124,108,316,155,97,	0,204,1925,2327,10075,
chr20	34789057	34790425	ZFLNCT17181	0	+	34789057	34790425	0,0,0	2	368,920,	0,448,
chr3	59161091	59165170	ZFLNCT03043	0	-	59161091	59165170	0,0,0	4	1511,625,159,357,	0,1964,3081,3722,
chr9	30696049	30702926	ZFLNCT08963	0	+	30696049	30702926	0,0,0	3	828,42,438,	0,1941,6439,
chr20	48178492	48196336	ZFLNCT17438	0	-	48178492	48196336	0,0,0	12	208,129,89,101,77,74,178,82,122,43,80,374,	0,1859,4089,5028,8362,8764,10338,10633,14484,16614,17202,17470,
chr19	50087705	50090796	ZFLNCT16736	0	+	50087705	50090796	0,0,0	3	1672,90,897,	0,1864,2194,
chr24	33773077	33823367	ZFLNCT20370	0	+	33773077	33823367	0,0,0	6	84,114,84,88,147,212,	0,9631,12127,25098,48357,50078,
chr23	266905	269445	ZFLNCT19111	0	-	266905	269445	0,0,0	2	1024,1457,	0,1083,
chr22	2164794	2170260	ZFLNCT18398	0	+	2164794	2170260	0,0,0	1	5466,	0,
chr17	37563358	37565928	ZFLNCT14954	0	+	37563358	37565928	0,0,0	3	12,63,366,	0,103,2204,
chr5	42338440	42355865	ZFLNCT05215	0	+	42338440	42355865	0,0,0	3	588,110,270,	0,1182,17155,
chr21	8583853	8587107	ZFLNCT17768	0	-	8583853	8587107	0,0,0	2	244,625,	0,2629,
chr23	19467145	19467983	ZFLNCT19346	0	+	19467145	19467983	0,0,0	2	131,424,	0,414,
chr7	31602869	31603664	ZFLNCT07013	0	-	31602869	31603664	0,0,0	1	795,	0,
chr11	27159640	27167628	ZFLNCT10403	0	+	27159640	27167628	0,0,0	2	27,4718,	0,3270,
chr5	64412573	64417148	ZFLNCT05493	0	+	64412573	64417148	0,0,0	7	71,59,38,68,58,438,274,	0,1609,1892,2120,2585,3726,4301,
chr13	41641517	41726120	ZFLNCT11899	0	-	41641517	41726120	0,0,0	4	134,152,128,150,	0,12615,60370,84453,
chr18	31671809	31672803	ZFLNCT15617	0	+	31671809	31672803	0,0,0	1	994,	0,
chr11	39315664	39356228	ZFLNCT10561	0	-	39315664	39356228	0,0,0	2	14862,1632,	0,38932,
chr6	46246919	46257712	ZFLNCT06399	0	+	46246919	46257712	0,0,0	4	244,104,79,1121,	0,343,9502,9672,
chr16	35067955	35134044	ZFLNCT14085	0	-	35067955	35134044	0,0,0	4	3337,96,149,600,	0,12027,25562,65489,
chr4	47846218	47849127	ZFLNCT04283	0	-	47846218	47849127	0,0,0	3	338,93,153,	0,2147,2756,
chr9	57238787	57241878	ZFLNCT09325	0	-	57238787	57241878	0,0,0	3	336,177,2161,	0,552,930,
chr21	1021941	1026546	ZFLNCT17623	0	-	1021941	1026546	0,0,0	3	45,188,101,	0,3577,4504,
chr18	14882105	14897981	ZFLNCT15390	0	-	14882105	14897981	0,0,0	4	129,120,145,338,	0,7063,13430,15538,
chr16	31363255	31392419	ZFLNCT14003	0	-	31363255	31392419	0,0,0	3	1141,428,41,	0,11158,29123,
chr13	45957712	45968489	ZFLNCT11931	0	-	45957712	45968489	0,0,0	2	550,140,	0,10637,
chr17	34908285	34972868	ZFLNCT14932	0	-	34908285	34972868	0,0,0	4	87,36,99,85,	0,57027,58445,64498,
chr5	33897777	33900835	ZFLNCT05089	0	+	33897777	33900835	0,0,0	3	384,103,126,	0,2525,2932,
chr22	15137471	15155565	ZFLNCT18664	0	+	15137471	15155565	0,0,0	2	3587,14162,	0,3932,
chr22	21990938	22088613	ZFLNCT18759	0	+	21990938	22088613	0,0,0	2	1568,27,	0,97648,
chr14	3292821	3322542	ZFLNCT12114	0	-	3292821	3322542	0,0,0	3	148,150,190,	0,29014,29531,
chr12	48674393	48675003	ZFLNCT11321	0	+	48674393	48675003	0,0,0	2	22,516,	0,94,
chr5	38442848	38449163	ZFLNCT05150	0	+	38442848	38449163	0,0,0	3	255,119,669,	0,1527,5646,
chr3	29541987	29544478	ZFLNCT02617	0	.	29541987	29544478	0,0,0	1	2491,	0,
chr18	44299143	44304994	ZFLNCT15760	0	-	44299143	44304994	0,0,0	3	909,2721,460,	0,1209,5391,
chr17	22590747	22612736	ZFLNCT14744	0	+	22590747	22612736	0,0,0	5	132,178,130,141,86,	0,5340,12847,19465,21903,
chr5	243113	243850	ZFLNCT04587	0	-	243113	243850	0,0,0	2	24,634,	0,103,
chr25	15192658	15211849	ZFLNCT20841	0	+	15192658	15211849	0,0,0	1	19191,	0,
chr4	12073223	12075051	ZFLNCT03663	0	+	12073223	12075051	0,0,0	1	1828,	0,
chr14	21731812	21738369	ZFLNCT12326	0	+	21731812	21738369	0,0,0	2	36,6463,	0,94,
chr2	23182131	23191983	ZFLNCT01408	0	+	23182131	23191983	0,0,0	5	75,168,64,60,420,	0,1078,5956,7629,9432,
chr22	8659291	8786306	ZFLNCT18552	0	+	8659291	8786306	0,0,0	2	40,375,	0,126640,
chr24	1578881	1647259	ZFLNCT19950	0	-	1578881	1647259	0,0,0	3	240,167,472,	0,2875,67906,
chr20	50660288	50663884	ZFLNCT17501	0	-	50660288	50663884	0,0,0	2	1535,266,	0,3330,
chr15	36658320	36660329	ZFLNCT13322	0	+	36658320	36660329	0,0,0	2	29,676,	0,1333,
chr18	2972193	2999811	ZFLNCT15222	0	+	2972193	2999811	0,0,0	2	269,71,	0,27547,
chr20	33659894	33707066	ZFLNCT17158	0	+	33659894	33707066	0,0,0	2	420,406,	0,46766,
chr5	16771791	16879941	ZFLNCT04830	0	-	16771791	16879941	0,0,0	3	400,212,300,	0,3980,107850,
chr25	1281581	1282921	ZFLNCT20598	0	-	1281581	1282921	0,0,0	2	947,24,	0,1316,
chr7	31351573	31352259	ZFLNCT07006	0	-	31351573	31352259	0,0,0	1	686,	0,
chr5	14871847	14881952	ZFLNCT04815	0	+	14871847	14881952	0,0,0	4	1978,112,98,84,	0,3356,5967,10021,
chr20	30991790	30997150	ZFLNCT17131	0	-	30991790	30997150	0,0,0	2	1574,338,	0,5022,
chr16	58278866	58280187	ZFLNCT14444	0	-	58278866	58280187	0,0,0	2	974,235,	0,1086,
chr8	1279043	1281568	ZFLNCT07609	0	+	1279043	1281568	0,0,0	3	732,53,1046,	0,870,1479,
chr3	42198257	42201756	ZFLNCT02854	0	+	42198257	42201756	0,0,0	2	202,3018,	0,481,
chr24	43936618	43939348	ZFLNCT20568	0	-	43936618	43939348	0,0,0	2	1230,183,	0,2547,
chr5	65720207	65730227	ZFLNCT05521	0	-	65720207	65730227	0,0,0	5	75,144,185,194,180,	0,1858,2146,6088,9840,
chr22	41202321	41210883	ZFLNCT19055	0	+	41202321	41210883	0,0,0	5	163,64,89,143,626,	0,2111,4226,6213,7936,
chr15	26706246	26713045	ZFLNCT13159	0	-	26706246	26713045	0,0,0	2	63,584,	0,6215,
chr20	38158679	38159621	ZFLNCT17257	0	-	38158679	38159621	0,0,0	2	235,603,	0,339,
chr3	49621665	49629283	ZFLNCT02938	0	-	49621665	49629283	0,0,0	5	1118,169,133,120,156,	0,3515,4862,5940,7462,
chr1	10008210	10024929	ZFLNCT00204	0	-	10008210	10024929	0,0,0	3	189,93,248,	0,3879,16471,
chr11	19122705	19128403	ZFLNCT10325	0	+	19122705	19128403	0,0,0	4	90,193,323,1198,	0,2198,2481,4500,
chr24	39093143	39093466	ZFLNCT20463	0	.	39093143	39093466	0,0,0	1	323,	0,
chr21	18754364	18773919	ZFLNCT17940	0	+	18754364	18773919	0,0,0	3	58,225,405,	0,3319,19150,
chr14	42173948	42175235	ZFLNCT12608	0	+	42173948	42175235	0,0,0	3	255,34,557,	0,422,730,
chr1	23237316	23238162	ZFLNCT00415	0	+	23237316	23238162	0,0,0	1	846,	0,
chr2	42278039	42283498	ZFLNCT01778	0	+	42278039	42283498	0,0,0	5	302,110,127,27,359,	0,2403,2679,4658,5100,
chr24	16617855	16668705	ZFLNCT20109	0	+	16617855	16668705	0,0,0	2	193,787,	0,50063,
chr5	58681041	58683877	ZFLNCT05414	0	+	58681041	58683877	0,0,0	1	2836,	0,
chr15	20407882	20424798	ZFLNCT13046	0	+	20407882	20424798	0,0,0	3	339,52,12018,	0,811,4898,
chr13	7029100	7029824	ZFLNCT11462	0	+	7029100	7029824	0,0,0	2	342,90,	0,634,
chr7	31431316	31453616	ZFLNCT07010	0	+	31431316	31453616	0,0,0	2	28,674,	0,21626,
chr4	26143259	26143790	ZFLNCT03914	0	-	26143259	26143790	0,0,0	2	237,173,	0,358,
chr13	15136147	15164923	ZFLNCT11544	0	+	15136147	15164923	0,0,0	2	68,506,	0,28270,
chr3	50346566	50532845	ZFLNCT02952	0	-	50346566	50532845	0,0,0	4	627,81,73,573,	0,158782,184674,185706,
chr4	52241627	52242582	ZFLNCT04368	0	+	52241627	52242582	0,0,0	2	187,116,	0,839,
chr4	59768652	59776209	ZFLNCT04512	0	+	59768652	59776209	0,0,0	2	2705,4514,	0,3043,
chr4	5323267	5327805	ZFLNCT03407	0	+	5323267	5327805	0,0,0	3	624,857,2266,	0,1212,2272,
chr21	8573882	8583562	ZFLNCT17767	0	+	8573882	8583562	0,0,0	2	3072,6525,	0,3155,
chr5	72920299	72923353	ZFLNCT05656	0	+	72920299	72923353	0,0,0	4	107,118,85,350,	0,723,930,2704,
chr17	32311256	32320388	ZFLNCT14891	0	+	32311256	32320388	0,0,0	2	264,30,	0,9102,
chr12	18031607	18033760	ZFLNCT10904	0	-	18031607	18033760	0,0,0	2	77,1710,	0,443,
chr9	30533414	30537083	ZFLNCT08946	0	+	30533414	30537083	0,0,0	5	333,60,40,144,421,	0,699,1629,1767,3248,
chr24	16608214	16613135	ZFLNCT20102	0	+	16608214	16613135	0,0,0	2	301,661,	0,4260,
chr1	60288551	60289386	ZFLNCT01072	0	+	60288551	60289386	0,0,0	3	105,63,352,	0,357,483,
chr4	15841193	15854934	ZFLNCT03793	0	-	15841193	15854934	0,0,0	4	25,101,95,2377,	0,8705,10872,11364,
chr6	17859827	17860343	ZFLNCT05969	0	+	17859827	17860343	0,0,0	1	516,	0,
chr6	41784235	41800053	ZFLNCT06349	0	+	41784235	41800053	0,0,0	2	132,559,	0,15259,
chr18	44662185	44667168	ZFLNCT15784	0	-	44662185	44667168	0,0,0	2	494,305,	0,4678,
chr3	33696372	33707634	ZFLNCT02724	0	+	33696372	33707634	0,0,0	3	2332,221,7997,	0,2980,3265,
chr14	47726163	47740292	ZFLNCT12683	0	+	47726163	47740292	0,0,0	2	10289,2593,	0,11536,
chr9	29755345	29853061	ZFLNCT08934	0	+	29755345	29853061	0,0,0	3	111,105,857,	0,2694,96859,
chr3	34786509	34792033	ZFLNCT02753	0	-	34786509	34792033	0,0,0	3	327,259,65,	0,2333,5459,
chr6	23721841	23722261	ZFLNCT06040	0	+	23721841	23722261	0,0,0	2	239,102,	0,318,
chr1	55724092	55730590	ZFLNCT00918	0	+	55724092	55730590	0,0,0	3	798,430,4839,	0,1142,1659,
chr25	4672621	4680383	ZFLNCT20692	0	+	4672621	4680383	0,0,0	2	549,6832,	0,930,
chr7	7750194	7761264	ZFLNCT06694	0	+	7750194	7761264	0,0,0	2	4020,5863,	0,5207,
chr24	25591082	25601050	ZFLNCT20254	0	+	25591082	25601050	0,0,0	2	110,641,	0,9327,
chr15	28944677	28946211	ZFLNCT13208	0	+	28944677	28946211	0,0,0	2	460,75,	0,1459,
chr19	5948863	5955368	ZFLNCT16040	0	+	5948863	5955368	0,0,0	2	470,658,	0,5847,
chr4	13496354	13510282	ZFLNCT03705	0	-	13496354	13510282	0,0,0	6	728,168,35,116,25,155,	0,2855,5013,6281,11533,13773,
chr1	50115619	50120380	ZFLNCT00792	0	-	50115619	50120380	0,0,0	4	30,114,126,186,	0,2148,2345,4575,
chr14	26979270	26988418	ZFLNCT12383	0	+	26979270	26988418	0,0,0	3	332,37,1985,	0,5561,7163,
chr2	18562781	18564685	ZFLNCT01328	0	-	18562781	18564685	0,0,0	4	259,95,366,193,	0,438,815,1711,
chr1	19762278	19764432	ZFLNCT00366	0	-	19762278	19764432	0,0,0	2	260,141,	0,2013,
chr2	32193735	32199798	ZFLNCT01608	0	-	32193735	32199798	0,0,0	5	516,163,155,238,134,	0,1474,3611,3846,5929,
chr3	10563319	10614704	ZFLNCT02323	0	+	10563319	10614704	0,0,0	2	26,181,	0,51204,
chr12	32011170	32015299	ZFLNCT11063	0	-	32011170	32015299	0,0,0	8	296,169,57,108,103,56,152,764,	0,398,658,791,984,2001,2475,3365,
chr7	2876537	2897399	ZFLNCT06616	0	-	2876537	2897399	0,0,0	2	1709,218,	0,20644,
chr4	19061877	19063635	ZFLNCT03856	0	-	19061877	19063635	0,0,0	3	351,130,170,	0,462,1588,
chr8	4907715	4911558	ZFLNCT07672	0	-	4907715	4911558	0,0,0	2	1000,2408,	0,1435,
chr3	49621665	49629283	ZFLNCT02933	0	-	49621665	49629283	0,0,0	5	810,169,133,140,156,	0,3515,4862,5920,7462,
chr8	49246249	49248449	ZFLNCT08326	0	-	49246249	49248449	0,0,0	2	1383,755,	0,1445,
chr1	35133512	35137294	ZFLNCT00585	0	+	35133512	35137294	0,0,0	2	1280,1642,	0,2140,
chr4	13829741	13958633	ZFLNCT03707	0	-	13829741	13958633	0,0,0	7	140,37,68,200,125,78,64,	0,59797,61968,100839,120198,124761,128828,
chr23	38185202	38187389	ZFLNCT19710	0	+	38185202	38187389	0,0,0	6	148,56,185,108,57,175,	0,560,1410,1679,1864,2012,
chr6	38811305	38816402	ZFLNCT06279	0	+	38811305	38816402	0,0,0	5	140,81,55,95,447,	0,631,3032,4483,4650,
chr22	25804266	25806998	ZFLNCT18823	0	+	25804266	25806998	0,0,0	5	67,39,100,447,953,	0,652,1024,1245,1779,
chr1	7619770	7621443	ZFLNCT00154	0	-	7619770	7621443	0,0,0	3	104,81,766,	0,733,907,
chr17	14952731	14960602	ZFLNCT14629	0	-	14952731	14960602	0,0,0	2	4902,2739,	0,5132,
chr9	35258057	35267428	ZFLNCT09069	0	+	35258057	35267428	0,0,0	1	9371,	0,
chr18	15019623	15027542	ZFLNCT15393	0	+	15019623	15027542	0,0,0	4	46,778,38,12,	0,3542,7769,7907,
chr11	35388550	35398266	ZFLNCT10506	0	+	35388550	35398266	0,0,0	2	4018,795,	0,8921,
chr8	41219865	41220536	ZFLNCT08246	0	+	41219865	41220536	0,0,0	2	186,264,	0,407,
chr15	9872776	9875471	ZFLNCT12874	0	+	9872776	9875471	0,0,0	4	138,46,127,763,	0,515,844,1932,
chr17	52348071	52351792	ZFLNCT15134	0	+	52348071	52351792	0,0,0	2	2583,416,	0,3305,
chr8	7491088	7497583	ZFLNCT07713	0	-	7491088	7497583	0,0,0	3	269,119,404,	0,5900,6091,
chr5	33767096	33769845	ZFLNCT05083	0	-	33767096	33769845	0,0,0	4	523,99,113,128,	0,874,1835,2621,
chr6	1718670	1721988	ZFLNCT05736	0	+	1718670	1721988	0,0,0	4	655,31,83,1824,	0,1256,1349,1494,
chr11	7919889	7942346	ZFLNCT10163	0	-	7919889	7942346	0,0,0	3	898,126,131,	0,1816,22326,
chr8	30492424	30495527	ZFLNCT08126	0	+	30492424	30495527	0,0,0	4	146,118,116,99,	0,376,689,3004,
chr4	14993626	15008352	ZFLNCT03735	0	-	14993626	15008352	0,0,0	2	1074,596,	0,14130,
chr22	16500253	16501130	ZFLNCT18682	0	-	16500253	16501130	0,0,0	2	292,495,	0,382,
chr4	34471818	34679570	ZFLNCT04040	0	+	34471818	34679570	0,0,0	2	1578,225,	0,207527,
chr21	10383113	10388935	ZFLNCT17802	0	-	10383113	10388935	0,0,0	6	212,129,122,960,152,40,	0,1921,3482,3791,5430,5782,
chr23	24310337	24358122	ZFLNCT19426	0	+	24310337	24358122	0,0,0	3	172,239,898,	0,44691,46887,
chr23	46206878	46386613	ZFLNCT19898	0	-	46206878	46386613	0,0,0	5	58,54,44,28,48,	0,188,4242,179556,179687,
chr25	19410614	19414463	ZFLNCT20891	0	+	19410614	19414463	0,0,0	1	3849,	0,
chr19	42465707	42478415	ZFLNCT16635	0	-	42465707	42478415	0,0,0	2	30,6997,	0,5711,
chr17	41877900	41879080	ZFLNCT14996	0	+	41877900	41879080	0,0,0	1	1180,	0,
chr8	6132035	6135825	ZFLNCT07694	0	+	6132035	6135825	0,0,0	2	3128,336,	0,3454,
chr10	15967486	15992559	ZFLNCT09580	0	-	15967486	15992559	0,0,0	5	2356,100,187,57,70,	0,15601,21869,24860,25003,
chr10	23034520	23038691	ZFLNCT09703	0	+	23034520	23038691	0,0,0	2	3184,803,	0,3368,
chr24	480718	490760	ZFLNCT19921	0	-	480718	490760	0,0,0	3	2844,3847,3062,	0,3009,6980,
chr17	33661752	33666651	ZFLNCT14924	0	-	33661752	33666651	0,0,0	2	462,103,	0,4796,
chr24	12643904	12646877	ZFLNCT20067	0	-	12643904	12646877	0,0,0	1	2973,	0,
chr3	42178134	42186065	ZFLNCT02841	0	-	42178134	42186065	0,0,0	3	1921,76,35,	0,6088,7896,
chr20	34054443	34057805	ZFLNCT17171	0	+	34054443	34057805	0,0,0	7	277,117,123,42,54,129,217,	0,822,1027,2350,2718,2895,3145,
chr3	11896483	11899503	ZFLNCT02336	0	-	11896483	11899503	0,0,0	2	795,1500,	0,1520,
chr1	37434879	37470625	ZFLNCT00616	0	-	37434879	37470625	0,0,0	8	521,47,174,174,1920,105,105,44,	0,1456,2330,7548,21963,34583,35298,35702,
chr13	28788780	28791088	ZFLNCT11708	0	+	28788780	28791088	0,0,0	2	1198,467,	0,1841,
chr16	44836041	44843165	ZFLNCT14240	0	+	44836041	44843165	0,0,0	2	93,694,	0,6430,
chr7	52263672	52276718	ZFLNCT07296	0	-	52263672	52276718	0,0,0	4	2232,224,79,74,	0,9832,12616,12972,
chr2	32354954	32355380	ZFLNCT01612	0	+	32354954	32355380	0,0,0	2	75,184,	0,242,
chr12	44367392	44408902	ZFLNCT11259	0	+	44367392	44408902	0,0,0	3	98,76,158,	0,41162,41352,
chr7	30855298	30855719	ZFLNCT07000	0	-	30855298	30855719	0,0,0	2	80,233,	0,188,
chr16	57435493	57503375	ZFLNCT14420	0	-	57435493	57503375	0,0,0	3	1256,975,212,	0,14451,67670,
chr9	24948055	24950464	ZFLNCT08843	0	-	24948055	24950464	0,0,0	3	654,63,177,	0,1647,2232,
chr7	69848282	69851301	ZFLNCT07431	0	-	69848282	69851301	0,0,0	3	256,95,1407,	0,876,1612,
chr5	13073797	13119391	ZFLNCT04798	0	-	13073797	13119391	0,0,0	9	1322,95,83,111,124,136,194,71,140,	0,8173,11988,13092,15390,17171,25779,33200,45454,
chr2	40522647	40524627	ZFLNCT01747	0	+	40522647	40524627	0,0,0	2	296,730,	0,1250,
chr17	51501995	51510903	ZFLNCT15116	0	-	51501995	51510903	0,0,0	2	6278,1260,	0,7648,
chr3	8596821	8611175	ZFLNCT02297	0	+	8596821	8611175	0,0,0	2	48,502,	0,13852,
chr6	49260608	49263124	ZFLNCT06438	0	-	49260608	49263124	0,0,0	3	150,167,199,	0,761,2317,
chr3	3799017	3800699	ZFLNCT02183	0	-	3799017	3800699	0,0,0	3	778,66,4,	0,1355,1678,
chr12	23519447	23576288	ZFLNCT10951	0	-	23519447	23576288	0,0,0	5	521,85,89,112,218,	0,623,1293,1727,56623,
chr4	408115	441043	ZFLNCT03179	0	-	408115	441043	0,0,0	6	690,128,281,108,74,58,	0,4344,8659,9112,19079,32870,
chr17	48632189	48639817	ZFLNCT15083	0	-	48632189	48639817	0,0,0	3	479,104,201,	0,593,7427,
chr22	14232467	14233177	ZFLNCT18651	0	-	14232467	14233177	0,0,0	3	176,274,92,	0,259,618,
chr24	42238627	42260402	ZFLNCT20523	0	+	42238627	42260402	0,0,0	4	20,67,342,128,	0,19898,20109,21647,
chr14	19522717	19525528	ZFLNCT12304	0	+	19522717	19525528	0,0,0	5	36,70,26,107,250,	0,108,1771,1871,2561,
chr17	51526064	51531208	ZFLNCT15120	0	-	51526064	51531208	0,0,0	2	394,91,	0,5053,
chr4	44333596	44337942	ZFLNCT04224	0	+	44333596	44337942	0,0,0	3	247,93,351,	0,3425,3995,
chr13	4295888	4321505	ZFLNCT11424	0	+	4295888	4321505	0,0,0	2	29,518,	0,25099,
chr10	20403661	20405631	ZFLNCT09657	0	+	20403661	20405631	0,0,0	2	369,439,	0,1531,
chr3	2203102	2231504	ZFLNCT02141	0	+	2203102	2231504	0,0,0	4	38,60,94,132,	0,25653,28071,28270,
chr4	5581279	5619122	ZFLNCT03425	0	-	5581279	5619122	0,0,0	3	156,100,383,	0,26337,37460,
chr13	5129747	5139886	ZFLNCT11438	0	+	5129747	5139886	0,0,0	3	397,66,917,	0,3728,9222,
chr7	52263672	52276721	ZFLNCT07297	0	-	52263672	52276721	0,0,0	4	2232,224,80,77,	0,9832,12616,12972,
chr3	55141098	55155045	ZFLNCT03001	0	+	55141098	55155045	0,0,0	2	223,1142,	0,12805,
chr12	9231648	9234667	ZFLNCT10834	0	+	9231648	9234667	0,0,0	2	889,177,	0,2842,
chr21	11110924	11174789	ZFLNCT17833	0	-	11110924	11174789	0,0,0	2	644,212,	0,63653,
chr4	1834778	1835696	ZFLNCT03262	0	-	1834778	1835696	0,0,0	2	82,215,	0,703,
chr21	1305595	1307574	ZFLNCT17628	0	-	1305595	1307574	0,0,0	2	146,325,	0,1654,
chr6	12736377	12736938	ZFLNCT05896	0	-	12736377	12736938	0,0,0	2	387,68,	0,493,
chr2	60205148	60216447	ZFLNCT02094	0	-	60205148	60216447	0,0,0	6	542,60,160,234,96,589,	0,3262,3423,3668,4021,10710,
chr18	23181840	23184164	ZFLNCT15507	0	-	23181840	23184164	0,0,0	2	763,198,	0,2126,
chr9	46968697	47002361	ZFLNCT09212	0	-	46968697	47002361	0,0,0	3	259,119,79,	0,3903,33585,
chr5	43941424	43964320	ZFLNCT05253	0	+	43941424	43964320	0,0,0	4	500,63,155,1575,	0,785,19068,21321,
chr24	38125858	38131196	ZFLNCT20432	0	+	38125858	38131196	0,0,0	2	2272,30,	0,5308,
chr17	25267800	25270263	ZFLNCT14792	0	+	25267800	25270263	0,0,0	3	45,90,434,	0,594,2029,
chr5	40086335	40088564	ZFLNCT05187	0	+	40086335	40088564	0,0,0	1	2229,	0,
chr1	47650296	47653104	ZFLNCT00767	0	+	47650296	47653104	0,0,0	2	97,2550,	0,258,
chr14	3547366	3550737	ZFLNCT12115	0	+	3547366	3550737	0,0,0	2	3003,64,	0,3307,
chr25	6100720	6102380	ZFLNCT20719	0	+	6100720	6102380	0,0,0	1	1660,	0,
chr6	48832617	48858195	ZFLNCT06427	0	+	48832617	48858195	0,0,0	3	22,48,757,	0,785,24821,
chr12	31738508	31774287	ZFLNCT11050	0	+	31738508	31774287	0,0,0	11	59,94,88,59,123,45,78,159,45,39,27,	0,225,16474,18759,21945,24403,26961,29698,33487,33996,35752,
chr9	49787858	49802469	ZFLNCT09242	0	+	49787858	49802469	0,0,0	3	38,186,41,	0,11419,14570,
chr24	11106864	11118681	ZFLNCT20052	0	+	11106864	11118681	0,0,0	5	285,27,81,105,736,	0,2163,2568,3824,11081,
chr2	56851647	56851978	ZFLNCT02022	0	+	56851647	56851978	0,0,0	2	39,212,	0,119,
chr10	43723735	43726472	ZFLNCT10005	0	+	43723735	43726472	0,0,0	5	13,56,113,75,282,	0,818,1007,2285,2455,
chr2	45496346	45497522	ZFLNCT01843	0	-	45496346	45497522	0,0,0	3	30,148,211,	0,643,965,
chr6	28657902	28659948	ZFLNCT06105	0	+	28657902	28659948	0,0,0	2	754,535,	0,1511,
chr5	1748485	1751776	ZFLNCT04620	0	+	1748485	1751776	0,0,0	3	2296,92,536,	0,2594,2755,
chr4	32565881	32566719	ZFLNCT04000	0	+	32565881	32566719	0,0,0	2	66,350,	0,488,
chr4	17664441	17665829	ZFLNCT03834	0	+	17664441	17665829	0,0,0	2	26,495,	0,893,
chr10	41868474	41869475	ZFLNCT09979	0	-	41868474	41869475	0,0,0	1	1001,	0,
chr23	36161757	36328711	ZFLNCT19659	0	-	36161757	36328711	0,0,0	5	1113,65,147,93,189,	0,37609,64337,117376,166765,
chr25	36993135	36999640	ZFLNCT21086	0	-	36993135	36999640	0,0,0	3	1569,3350,10,	0,2047,6495,
chr19	10100331	10100620	ZFLNCT16111	0	.	10100331	10100620	0,0,0	1	289,	0,
chr4	44321681	44323037	ZFLNCT04221	0	-	44321681	44323037	0,0,0	2	761,9,	0,1347,
chr11	23560702	23754473	ZFLNCT10359	0	-	23560702	23754473	0,0,0	2	29,204,	0,193567,
chr7	36241255	36247565	ZFLNCT07071	0	-	36241255	36247565	0,0,0	2	252,1921,	0,4389,
chr7	26209160	26214400	ZFLNCT06930	0	+	26209160	26214400	0,0,0	14	36,39,49,43,47,46,43,51,49,24,32,39,132,808,	0,560,855,1081,2314,2554,2780,3013,3252,3480,3704,3988,4201,4432,
chr1	19396512	19505655	ZFLNCT00362	0	-	19396512	19505655	0,0,0	3	460,98,135,	0,34255,109008,
chr11	12289099	12289394	ZFLNCT10255	0	+	12289099	12289394	0,0,0	1	295,	0,
chr4	30890044	30890954	ZFLNCT03981	0	-	30890044	30890954	0,0,0	1	910,	0,
chr8	40684178	40720555	ZFLNCT08238	0	-	40684178	40720555	0,0,0	11	533,47,174,174,174,174,1767,196,85,105,84,	0,943,18559,20389,20690,20966,26782,29029,32588,33036,36293,
chr7	70044665	70121033	ZFLNCT07438	0	-	70044665	70121033	0,0,0	4	451,344,163,160,	0,4205,54868,76208,
chr22	27687780	27703125	ZFLNCT18858	0	-	27687780	27703125	0,0,0	9	106,48,42,86,258,88,139,143,384,	0,214,1053,3147,7597,10460,12997,13223,14961,
chr16	49873960	49875498	ZFLNCT14332	0	+	49873960	49875498	0,0,0	2	382,273,	0,1265,
chr5	4024289	4035174	ZFLNCT04667	0	+	4024289	4035174	0,0,0	6	127,107,81,254,99,114,	0,379,6014,7699,8320,10771,
chr18	4718678	4719900	ZFLNCT15264	0	-	4718678	4719900	0,0,0	2	642,221,	0,1001,
chr17	39089814	39096885	ZFLNCT14968	0	+	39089814	39096885	0,0,0	2	2598,4413,	0,2658,
chr3	61696842	61698434	ZFLNCT03120	0	+	61696842	61698434	0,0,0	2	656,200,	0,1392,
chr1	17855091	17901180	ZFLNCT00326	0	+	17855091	17901180	0,0,0	2	1679,67,	0,46022,
chr24	3123541	3144569	ZFLNCT19960	0	-	3123541	3144569	0,0,0	3	110,168,329,	0,18563,20699,
chr25	11151447	11157954	ZFLNCT20810	0	+	11151447	11157954	0,0,0	2	33,4098,	0,2409,
chr19	15458926	15462784	ZFLNCT16145	0	-	15458926	15462784	0,0,0	6	456,543,89,91,75,29,	0,640,1375,2255,3346,3829,
chr12	23625917	23636322	ZFLNCT10954	0	-	23625917	23636322	0,0,0	3	70,124,197,	0,2857,10208,
chr6	14847892	14848994	ZFLNCT05927	0	-	14847892	14848994	0,0,0	2	253,685,	0,417,
chr16	26224546	26230391	ZFLNCT13921	0	+	26224546	26230391	0,0,0	1	5845,	0,
chr9	53165944	53166441	ZFLNCT09277	0	.	53165944	53166441	0,0,0	1	497,	0,
chr7	15191719	15247582	ZFLNCT06767	0	+	15191719	15247582	0,0,0	2	364,5749,	0,50114,
chr22	20892179	20894306	ZFLNCT18749	0	+	20892179	20894306	0,0,0	2	444,1541,	0,586,
chr4	8045850	8079512	ZFLNCT03494	0	-	8045850	8079512	0,0,0	6	130,176,281,126,123,142,	0,192,397,16644,29798,33520,
chr4	937278	1179514	ZFLNCT03198	0	-	937278	1179514	0,0,0	8	884,212,113,80,95,74,111,192,	0,3184,235789,238355,238530,240273,240628,242044,
chr6	24777686	24778057	ZFLNCT06057	0	+	24777686	24778057	0,0,0	1	371,	0,
chr2	55910343	55920165	ZFLNCT01997	0	+	55910343	55920165	0,0,0	3	23,1959,6933,	0,294,2889,
chr3	34021748	34024117	ZFLNCT02729	0	-	34021748	34024117	0,0,0	4	453,73,56,42,	0,1055,1248,2327,
chr9	30554092	30568761	ZFLNCT08955	0	+	30554092	30568761	0,0,0	3	205,92,177,	0,12584,14492,
chr2	22865693	22901697	ZFLNCT01396	0	+	22865693	22901697	0,0,0	8	549,171,171,55,177,171,171,726,	0,1946,2842,3568,31930,33504,34400,35278,
chr1	59486167	59494928	ZFLNCT01053	0	+	59486167	59494928	0,0,0	2	179,73,	0,8688,
chr20	50660288	50663913	ZFLNCT17502	0	-	50660288	50663913	0,0,0	2	1766,171,	0,3454,
chr11	42557122	42571016	ZFLNCT10606	0	+	42557122	42571016	0,0,0	5	137,102,394,87,6,	0,1510,3668,8918,13888,
chr22	5968258	5970682	ZFLNCT18487	0	-	5968258	5970682	0,0,0	2	607,676,	0,1748,
chr17	19060886	19228338	ZFLNCT14699	0	-	19060886	19228338	0,0,0	5	708,147,399,182,211,	0,10679,129018,166008,167241,
chr14	4303885	4305922	ZFLNCT12118	0	+	4303885	4305922	0,0,0	2	852,196,	0,1841,
chr8	8278696	8302737	ZFLNCT07730	0	-	8278696	8302737	0,0,0	6	1972,106,231,211,122,1311,	0,3857,8905,13765,21303,22730,
chr18	4375015	4377027	ZFLNCT15255	0	-	4375015	4377027	0,0,0	3	281,243,525,	0,422,1487,
chr22	18784429	18820345	ZFLNCT18723	0	+	18784429	18820345	0,0,0	2	416,287,	0,35629,
chr3	17918548	17926066	ZFLNCT02418	0	+	17918548	17926066	0,0,0	1	7518,	0,
chr24	43008008	43013044	ZFLNCT20535	0	-	43008008	43013044	0,0,0	2	312,639,	0,4397,
chr25	2544085	2582006	ZFLNCT20637	0	+	2544085	2582006	0,0,0	3	87,124,860,	0,18307,37061,
chr3	63208368	63232938	ZFLNCT03163	0	-	63208368	63232938	0,0,0	6	109,257,72,137,56,255,	0,19414,19776,20577,23735,24315,
chr12	36577156	36591173	ZFLNCT11137	0	-	36577156	36591173	0,0,0	2	28,647,	0,13370,
chr1	12291037	12562925	ZFLNCT00242	0	-	12291037	12562925	0,0,0	5	103,126,101,149,74,	0,61611,64719,87507,271814,
chr1	27368661	27376700	ZFLNCT00461	0	-	27368661	27376700	0,0,0	3	201,88,147,	0,392,7892,
chr3	59518360	59537464	ZFLNCT03066	0	-	59518360	59537464	0,0,0	3	137,569,29,	0,232,19075,
chr20	54159512	54165797	ZFLNCT17564	0	-	54159512	54165797	0,0,0	2	3388,2056,	0,4229,
chr13	15526316	15528125	ZFLNCT11549	0	+	15526316	15528125	0,0,0	5	850,105,60,130,318,	0,934,1118,1269,1491,
chr3	27047518	27050473	ZFLNCT02564	0	+	27047518	27050473	0,0,0	4	101,72,99,2078,	0,466,628,877,
chr22	18477193	18528375	ZFLNCT18712	0	+	18477193	18528375	0,0,0	4	95,59,1066,1711,	0,5624,26623,49471,
chr5	25921393	25928227	ZFLNCT04948	0	-	25921393	25928227	0,0,0	2	391,97,	0,6737,
chr9	28216259	28258692	ZFLNCT08904	0	+	28216259	28258692	0,0,0	2	179,23,	0,42410,
chr3	14160479	14168748	ZFLNCT02365	0	-	14160479	14168748	0,0,0	2	934,1044,	0,7225,
chr23	21147139	21153156	ZFLNCT19388	0	-	21147139	21153156	0,0,0	2	512,89,	0,5928,
chr24	38071417	38076792	ZFLNCT20429	0	-	38071417	38076792	0,0,0	2	3185,1991,	0,3384,
chr6	1737781	1744047	ZFLNCT05738	0	+	1737781	1744047	0,0,0	2	1252,3913,	0,2353,
chr5	46214160	46218467	ZFLNCT05279	0	-	46214160	46218467	0,0,0	2	589,344,	0,3963,
chr20	44769699	44773024	ZFLNCT17378	0	+	44769699	44773024	0,0,0	2	1505,707,	0,2618,
chr18	48050751	48066485	ZFLNCT15834	0	+	48050751	48066485	0,0,0	3	55,121,1569,	0,7844,14165,
chr20	27933851	27962607	ZFLNCT17080	0	+	27933851	27962607	0,0,0	5	193,237,150,318,327,	0,304,1241,27553,28429,
chr6	33609833	33614305	ZFLNCT06185	0	-	33609833	33614305	0,0,0	9	75,69,20,134,110,81,114,39,56,	0,152,388,2067,2410,2592,3292,3701,4416,
chr21	14760728	14913261	ZFLNCT17885	0	+	14760728	14913261	0,0,0	2	1899,837,	0,151696,
chr16	42797981	42820200	ZFLNCT14201	0	+	42797981	42820200	0,0,0	3	248,114,673,	0,13226,21546,
chr2	37906698	37907551	ZFLNCT01712	0	-	37906698	37907551	0,0,0	2	447,61,	0,792,
chr23	15899912	15967673	ZFLNCT19277	0	-	15899912	15967673	0,0,0	6	218,128,229,88,184,102,	0,6521,51277,66303,66517,67659,
chr2	33858412	33858699	ZFLNCT01648	0	.	33858412	33858699	0,0,0	1	287,	0,
chr14	2438326	2647913	ZFLNCT12104	0	-	2438326	2647913	0,0,0	3	20,17,894,	0,4353,208693,
chr22	11213143	11215133	ZFLNCT18606	0	+	11213143	11215133	0,0,0	5	26,47,105,89,973,	0,133,619,837,1017,
chr15	39814023	39815206	ZFLNCT13368	0	+	39814023	39815206	0,0,0	2	614,61,	0,1122,
chr5	437205	445844	ZFLNCT04601	0	+	437205	445844	0,0,0	2	6848,1577,	0,7062,
chr1	35701411	35702324	ZFLNCT00598	0	+	35701411	35702324	0,0,0	4	43,74,105,308,	0,118,403,605,
chr5	13070965	13073264	ZFLNCT04797	0	+	13070965	13073264	0,0,0	2	757,1302,	0,997,
chr3	36319356	36322743	ZFLNCT02774	0	-	36319356	36322743	0,0,0	2	8,411,	0,2976,
chr14	22847932	22849905	ZFLNCT12339	0	-	22847932	22849905	0,0,0	2	179,1640,	0,333,
chr21	17892301	17917486	ZFLNCT17927	0	+	17892301	17917486	0,0,0	3	325,112,263,	0,24609,24922,
chr1	10084616	10092172	ZFLNCT00208	0	-	10084616	10092172	0,0,0	5	105,118,157,173,143,	0,192,3069,4674,7413,
chr25	34985922	34998974	ZFLNCT21039	0	-	34985922	34998974	0,0,0	2	643,39,	0,13013,
chr18	24773962	24780765	ZFLNCT15571	0	-	24773962	24780765	0,0,0	1	6803,	0,
chr9	22235707	22238844	ZFLNCT08763	0	-	22235707	22238844	0,0,0	1	3137,	0,
chr14	2383192	2600219	ZFLNCT12102	0	-	2383192	2600219	0,0,0	2	958,717,	0,216310,
chr22	33161894	33235595	ZFLNCT18912	0	-	33161894	33235595	0,0,0	3	46,1247,331,	0,38964,73370,
chr2	28143432	28206504	ZFLNCT01529	0	+	28143432	28206504	0,0,0	4	177,70,93,2920,	0,2512,55332,60152,
chr14	11627738	11628779	ZFLNCT12200	0	-	11627738	11628779	0,0,0	2	771,66,	0,975,
chr14	35593094	35619870	ZFLNCT12521	0	-	35593094	35619870	0,0,0	2	2065,52,	0,26724,
chr21	2020485	2021810	ZFLNCT17649	0	+	2020485	2021810	0,0,0	2	697,252,	0,1073,
chr2	23309713	23311769	ZFLNCT01415	0	+	23309713	23311769	0,0,0	6	199,122,67,138,117,201,	0,966,1188,1405,1633,1855,
chr24	31589	95327	ZFLNCT19907	0	+	31589	95327	0,0,0	2	256,171,	0,63567,
chr17	867024	869286	ZFLNCT14459	0	+	867024	869286	0,0,0	3	220,41,494,	0,849,1768,
chr6	29833876	29835665	ZFLNCT06148	0	+	29833876	29835665	0,0,0	4	578,111,78,149,	0,658,1146,1640,
chr16	10289306	10290257	ZFLNCT13701	0	+	10289306	10290257	0,0,0	1	951,	0,
chr3	25792592	25801791	ZFLNCT02539	0	-	25792592	25801791	0,0,0	3	349,102,61,	0,8179,9138,
chr10	17123938	17134251	ZFLNCT09597	0	+	17123938	17134251	0,0,0	2	111,459,	0,9854,
chr19	127296	132917	ZFLNCT15887	0	+	127296	132917	0,0,0	3	72,2101,1086,	0,2382,4535,
chr11	11625636	11634788	ZFLNCT10219	0	+	11625636	11634788	0,0,0	5	144,83,157,159,211,	0,2507,2675,6393,8941,
chr22	39377399	39380870	ZFLNCT18997	0	+	39377399	39380870	0,0,0	2	1338,726,	0,2745,
chr5	24102176	24110426	ZFLNCT04905	0	+	24102176	24110426	0,0,0	3	298,115,372,	0,5844,7878,
chr20	25121866	25124639	ZFLNCT17036	0	+	25121866	25124639	0,0,0	4	82,64,126,897,	0,436,786,1876,
chr21	9828034	9835081	ZFLNCT17780	0	-	9828034	9835081	0,0,0	4	48,2185,172,26,	0,213,6287,7021,
chr9	12861134	12870937	ZFLNCT08652	0	-	12861134	12870937	0,0,0	4	75,143,260,120,	0,5036,5519,9683,
chr17	16406116	16410230	ZFLNCT14660	0	-	16406116	16410230	0,0,0	2	975,2700,	0,1414,
chr9	14369472	14385112	ZFLNCT08682	0	-	14369472	14385112	0,0,0	9	21,127,55,46,59,82,141,43,91,	0,4363,4574,4714,7337,10619,10917,12954,15549,
chr14	18598317	18640793	ZFLNCT12257	0	+	18598317	18640793	0,0,0	2	1597,426,	0,42050,
chr16	24213786	24324063	ZFLNCT13880	0	+	24213786	24324063	0,0,0	4	39,211,90,826,	0,24169,45527,109451,
chr19	11141	12514	ZFLNCT15875	0	+	11141	12514	0,0,0	3	948,7,78,	0,1078,1295,
chr6	10981793	10984279	ZFLNCT05884	0	-	10981793	10984279	0,0,0	4	525,72,129,458,	0,1522,1794,2028,
chr10	5836376	5852031	ZFLNCT09461	0	-	5836376	5852031	0,0,0	2	598,272,	0,15383,
chr25	15870059	15872828	ZFLNCT20853	0	-	15870059	15872828	0,0,0	4	216,114,385,187,	0,888,1220,2582,
chr15	38993539	38997581	ZFLNCT13360	0	-	38993539	38997581	0,0,0	5	1330,116,53,67,315,	0,1922,2148,2999,3727,
chr4	45991483	45992355	ZFLNCT04248	0	-	45991483	45992355	0,0,0	1	872,	0,
chr7	26209160	26214400	ZFLNCT06929	0	+	26209160	26214400	0,0,0	13	36,39,49,43,47,46,43,51,49,24,323,43,808,	0,560,855,1081,2314,2554,2780,3013,3252,3480,3704,4201,4432,
chr19	24111374	24114167	ZFLNCT16307	0	-	24111374	24114167	0,0,0	1	2793,	0,
chr4	43901065	44020193	ZFLNCT04206	0	+	43901065	44020193	0,0,0	3	3661,555,65,	0,3721,119063,
chr18	44087595	44090088	ZFLNCT15754	0	+	44087595	44090088	0,0,0	2	513,1789,	0,704,
chr9	20207648	20209345	ZFLNCT08730	0	+	20207648	20209345	0,0,0	1	1697,	0,
chr8	28029818	28033411	ZFLNCT08076	0	+	28029818	28033411	0,0,0	6	772,152,185,108,57,178,	0,1435,2813,3082,3267,3415,
chr5	1185035	1186202	ZFLNCT04608	0	+	1185035	1186202	0,0,0	1	1167,	0,
chr21	10417698	10420493	ZFLNCT17805	0	-	10417698	10420493	0,0,0	2	297,286,	0,2509,
chr7	2796943	2830515	ZFLNCT06613	0	+	2796943	2830515	0,0,0	2	648,28,	0,33544,
chr7	45587730	45588575	ZFLNCT07217	0	-	45587730	45588575	0,0,0	2	224,476,	0,369,
chr8	11594261	11601323	ZFLNCT07789	0	-	11594261	11601323	0,0,0	2	689,28,	0,7034,
chr22	6901089	6916870	ZFLNCT18517	0	+	6901089	6916870	0,0,0	3	5,3402,240,	0,12013,15541,
chr1	57115553	57149657	ZFLNCT00983	0	+	57115553	57149657	0,0,0	2	472,115,	0,33989,
chr8	3896264	3911957	ZFLNCT07657	0	-	3896264	3911957	0,0,0	6	243,134,121,131,144,132,	0,2198,10835,12086,14133,15561,
chr18	41776714	41779737	ZFLNCT15727	0	+	41776714	41779737	0,0,0	3	903,33,505,	0,1148,2518,
chr1	1630793	1642386	ZFLNCT00056	0	-	1630793	1642386	0,0,0	7	35,33,42,33,102,294,154,	0,819,1064,3174,4442,10203,11439,
chr2	14313341	14313671	ZFLNCT01276	0	.	14313341	14313671	0,0,0	1	330,	0,
chr1	55393978	55425329	ZFLNCT00905	0	-	55393978	55425329	0,0,0	2	103,178,	0,31173,
chr3	46795723	46800819	ZFLNCT02894	0	-	46795723	46800819	0,0,0	2	97,417,	0,4679,
chr14	18892560	18894905	ZFLNCT12294	0	+	18892560	18894905	0,0,0	1	2345,	0,
chr8	40684178	40685164	ZFLNCT08239	0	-	40684178	40685164	0,0,0	2	543,27,	0,959,
chr4	61341790	61346518	ZFLNCT04563	0	+	61341790	61346518	0,0,0	6	692,62,67,53,116,1461,	0,819,1353,2218,2381,3267,
chr18	25638704	25689293	ZFLNCT15583	0	-	25638704	25689293	0,0,0	2	479,218,	0,50371,
chr23	26156712	26159140	ZFLNCT19464	0	+	26156712	26159140	0,0,0	2	445,364,	0,2064,
chr14	32887215	32927831	ZFLNCT12460	0	+	32887215	32927831	0,0,0	3	295,48,945,	0,33453,39671,
chr18	23309796	23379353	ZFLNCT15515	0	-	23309796	23379353	0,0,0	4	38,216,135,400,	0,33791,34123,69157,
chr24	24352365	24355459	ZFLNCT20215	0	+	24352365	24355459	0,0,0	8	73,47,164,44,47,51,59,302,	0,1381,1536,1927,2095,2345,2600,2792,
chr5	67128879	67132547	ZFLNCT05549	0	-	67128879	67132547	0,0,0	2	948,2298,	0,1370,
chr13	50288774	50291624	ZFLNCT11994	0	+	50288774	50291624	0,0,0	2	715,668,	0,2182,
chr4	4812067	4833112	ZFLNCT03344	0	+	4812067	4833112	0,0,0	2	244,743,	0,20302,
chr6	49036245	49042059	ZFLNCT06433	0	+	49036245	49042059	0,0,0	4	76,110,126,484,	0,2923,4378,5330,
chr2	362942	365060	ZFLNCT01100	0	-	362942	365060	0,0,0	3	739,55,262,	0,1576,1856,
chr2	23197280	23204711	ZFLNCT01409	0	+	23197280	23204711	0,0,0	4	162,352,73,70,	0,259,964,7361,
chr9	55207361	55207861	ZFLNCT09292	0	-	55207361	55207861	0,0,0	2	306,27,	0,473,
chr24	28116760	28126599	ZFLNCT20295	0	-	28116760	28126599	0,0,0	4	396,160,132,165,	0,4623,4879,9674,
chr23	634768	637302	ZFLNCT19116	0	-	634768	637302	0,0,0	3	84,126,195,	0,173,2339,
chr1	28254015	28257590	ZFLNCT00480	0	-	28254015	28257590	0,0,0	2	188,467,	0,3108,
chr1	13475214	13480527	ZFLNCT00266	0	-	13475214	13480527	0,0,0	2	281,39,	0,5274,
chr12	12465244	12469105	ZFLNCT10866	0	+	12465244	12469105	0,0,0	2	332,290,	0,3571,
chr3	21635830	21810969	ZFLNCT02455	0	+	21635830	21810969	0,0,0	4	68,102,138,80,	0,168,173760,175059,
chr23	37325327	37531339	ZFLNCT19688	0	+	37325327	37531339	0,0,0	7	210,46,46,151,307,232,823,	0,1032,1407,167596,180163,191735,205189,
chr16	40196586	40197135	ZFLNCT14164	0	-	40196586	40197135	0,0,0	2	400,77,	0,472,
chr9	34472269	34472873	ZFLNCT09048	0	-	34472269	34472873	0,0,0	3	213,73,78,	0,316,526,
chr1	17571113	17573557	ZFLNCT00317	0	+	17571113	17573557	0,0,0	1	2444,	0,
chr16	49151551	49157973	ZFLNCT14312	0	-	49151551	49157973	0,0,0	1	6422,	0,
chr23	20002413	20004227	ZFLNCT19360	0	-	20002413	20004227	0,0,0	3	794,59,34,	0,1348,1780,
chr5	3155817	3157173	ZFLNCT04656	0	+	3155817	3157173	0,0,0	2	124,422,	0,934,
chr13	40641081	40641632	ZFLNCT11883	0	-	40641081	40641632	0,0,0	2	210,106,	0,445,
chr3	21592117	21809728	ZFLNCT02454	0	+	21592117	21809728	0,0,0	4	49,162,102,138,	0,6217,43881,217473,
chr11	14440940	14489485	ZFLNCT10294	0	+	14440940	14489485	0,0,0	4	67,46,81,191,	0,29133,29855,48354,
chr12	1643004	1832192	ZFLNCT10719	0	+	1643004	1832192	0,0,0	2	1037,32,	0,189156,
chr11	6104444	6109345	ZFLNCT10126	0	+	6104444	6109345	0,0,0	5	25,132,58,87,2408,	0,143,1605,2160,2493,
chr22	27488300	27500422	ZFLNCT18847	0	+	27488300	27500422	0,0,0	5	174,103,48,118,1031,	0,9955,10673,10848,11091,
chr21	29414118	29421614	ZFLNCT18117	0	-	29414118	29421614	0,0,0	3	2216,164,169,	0,2298,7327,
chr20	53468973	53473542	ZFLNCT17553	0	+	53468973	53473542	0,0,0	2	27,408,	0,4161,
chr20	24477613	24484536	ZFLNCT17034	0	-	24477613	24484536	0,0,0	5	114,362,162,515,177,	0,1738,2525,3417,6746,
chr15	24726993	24730667	ZFLNCT13119	0	+	24726993	24730667	0,0,0	2	226,3271,	0,403,
chr17	6391461	6402954	ZFLNCT14514	0	+	6391461	6402954	0,0,0	2	236,43,	0,11450,
chr11	33179051	33204528	ZFLNCT10470	0	-	33179051	33204528	0,0,0	3	1100,159,108,	0,13012,25369,
chr7	7750194	7761264	ZFLNCT06697	0	+	7750194	7761264	0,0,0	2	7894,1834,	0,9236,
chr19	37957353	37964398	ZFLNCT16572	0	-	37957353	37964398	0,0,0	2	122,186,	0,6859,
chr15	18707372	18714616	ZFLNCT13000	0	-	18707372	18714616	0,0,0	5	50,153,92,134,108,	0,1639,1913,4515,7136,
chr18	31394158	31396637	ZFLNCT15616	0	+	31394158	31396637	0,0,0	1	2479,	0,
chr4	12541752	12543345	ZFLNCT03669	0	-	12541752	12543345	0,0,0	2	1282,120,	0,1473,
chr6	40584895	40589964	ZFLNCT06324	0	-	40584895	40589964	0,0,0	3	1140,164,1391,	0,3396,3678,
chr23	10707551	10712774	ZFLNCT19227	0	+	10707551	10712774	0,0,0	4	55,87,81,170,	0,4648,4815,5053,
chr8	20201603	20253708	ZFLNCT07918	0	+	20201603	20253708	0,0,0	3	30,173,1120,	0,24814,50985,
chr15	31719813	31772105	ZFLNCT13255	0	-	31719813	31772105	0,0,0	3	2055,129,380,	0,18247,51912,
chr3	26894015	26899615	ZFLNCT02559	0	+	26894015	26899615	0,0,0	4	45,101,61,192,	0,2219,2417,5408,
chr24	17268710	17450966	ZFLNCT20120	0	+	17268710	17450966	0,0,0	4	34,176,98,1938,	0,7141,143448,180318,
chr18	38234577	38235624	ZFLNCT15691	0	+	38234577	38235624	0,0,0	2	96,661,	0,386,
chr23	35455379	35467031	ZFLNCT19623	0	+	35455379	35467031	0,0,0	3	174,185,1570,	0,5365,10082,
chr25	31167374	31183707	ZFLNCT21007	0	+	31167374	31183707	0,0,0	5	27,93,141,96,1688,	0,1200,4771,14329,14645,
chr14	47726163	47740292	ZFLNCT12661	0	+	47726163	47740292	0,0,0	3	5928,2179,2584,	0,7490,11545,
chr2	10999767	11000987	ZFLNCT01231	0	+	10999767	11000987	0,0,0	2	301,330,	0,890,
chr1	56291942	56293618	ZFLNCT00975	0	-	56291942	56293618	0,0,0	3	555,34,120,	0,632,1556,
chr15	44564613	44597335	ZFLNCT13442	0	-	44564613	44597335	0,0,0	5	258,89,94,51,259,	0,389,15013,20345,32463,
chr21	3866944	3870866	ZFLNCT17679	0	+	3866944	3870866	0,0,0	2	2432,1093,	0,2829,
chr10	20724539	20726123	ZFLNCT09664	0	+	20724539	20726123	0,0,0	2	783,28,	0,1556,
chr9	29237559	29241394	ZFLNCT08922	0	-	29237559	29241394	0,0,0	2	1196,2578,	0,1257,
chr7	15230882	15257023	ZFLNCT06778	0	-	15230882	15257023	0,0,0	5	956,69,241,66,164,	0,5473,20741,23678,25977,
chr20	38152605	38159872	ZFLNCT17243	0	-	38152605	38159872	0,0,0	12	844,532,61,214,246,61,244,117,246,119,87,68,	0,944,1557,1703,2022,2442,2898,3347,6413,6804,7023,7199,
chr7	15230882	15255164	ZFLNCT06773	0	-	15230882	15255164	0,0,0	4	956,241,66,55,	0,20741,23678,24227,
chr11	34513094	34525210	ZFLNCT10496	0	-	34513094	34525210	0,0,0	3	218,261,25,	0,464,12091,
chr2	28362116	28362587	ZFLNCT01530	0	+	28362116	28362587	0,0,0	2	185,85,	0,386,
chr12	47613340	47649700	ZFLNCT11312	0	+	47613340	47649700	0,0,0	19	118,150,171,114,101,114,235,57,141,91,152,79,165,237,148,78,92,159,293,	0,1068,2853,6148,7735,12083,12434,15086,15257,16903,18562,20795,20959,22130,23675,25340,26321,26799,36067,
chr13	33484732	33491202	ZFLNCT11806	0	-	33484732	33491202	0,0,0	3	4362,61,198,	0,5936,6272,
chr2	10820442	10830338	ZFLNCT01229	0	+	10820442	10830338	0,0,0	3	144,193,102,	0,2219,9794,
chr5	33767096	33769845	ZFLNCT05084	0	-	33767096	33769845	0,0,0	5	523,99,155,113,128,	0,874,1470,1835,2621,
chr17	47974443	47976299	ZFLNCT15081	0	+	47974443	47976299	0,0,0	2	118,422,	0,1434,
chr20	38398380	38471956	ZFLNCT17262	0	+	38398380	38471956	0,0,0	3	114,195,1403,	0,70962,72173,
chr20	42300562	42307149	ZFLNCT17320	0	+	42300562	42307149	0,0,0	4	360,166,96,106,	0,679,6226,6481,
chr1	47247650	47288662	ZFLNCT00753	0	-	47247650	47288662	0,0,0	5	385,152,109,119,110,	0,2328,3157,6816,40902,
chr24	43894975	43896170	ZFLNCT20564	0	+	43894975	43896170	0,0,0	2	183,274,	0,921,
chr20	24217024	24254562	ZFLNCT17026	0	-	24217024	24254562	0,0,0	2	533,347,	0,37191,
chr11	12526966	12527254	ZFLNCT10260	0	-	12526966	12527254	0,0,0	1	288,	0,
chr4	26056529	26069992	ZFLNCT03912	0	-	26056529	26069992	0,0,0	2	67,3954,	0,9509,
chr22	26215528	26293809	ZFLNCT18840	0	-	26215528	26293809	0,0,0	2	382,77,	0,78204,
chr16	15741367	15770597	ZFLNCT13765	0	-	15741367	15770597	0,0,0	2	45,792,	0,28438,
chr4	34488710	34490684	ZFLNCT04042	0	-	34488710	34490684	0,0,0	1	1974,	0,
chr15	46316323	46317666	ZFLNCT13504	0	-	46316323	46317666	0,0,0	2	358,633,	0,710,
chr14	5129045	5132604	ZFLNCT12136	0	-	5129045	5132604	0,0,0	2	521,2937,	0,622,
chr5	36763396	36777277	ZFLNCT05133	0	-	36763396	36777277	0,0,0	5	25,46,45,25,118,	0,258,1238,3332,13763,
chr5	35414895	35483098	ZFLNCT05121	0	-	35414895	35483098	0,0,0	2	116,182,	0,68021,
chr2	32584584	32609880	ZFLNCT01634	0	+	32584584	32609880	0,0,0	4	74,58,143,187,	0,478,10599,25109,
chr3	50725425	50737436	ZFLNCT02958	0	+	50725425	50737436	0,0,0	1	12011,	0,
chr9	38170492	38189565	ZFLNCT09117	0	-	38170492	38189565	0,0,0	3	210,52,171,	0,13176,18902,
chr5	72950980	72951840	ZFLNCT05658	0	-	72950980	72951840	0,0,0	2	448,55,	0,805,
chr22	3164880	3185745	ZFLNCT18437	0	-	3164880	3185745	0,0,0	2	1265,778,	0,20087,
chr20	8300684	8597049	ZFLNCT16837	0	-	8300684	8597049	0,0,0	15	696,78,125,609,97,64,57,77,39,120,132,99,140,201,146,	0,15650,24415,31421,41192,42837,52909,63228,66923,70685,73639,112641,122990,198521,296219,
chr20	9977918	9982373	ZFLNCT16846	0	+	9977918	9982373	0,0,0	3	216,76,218,	0,3793,4237,
chr7	43693012	43790259	ZFLNCT07200	0	+	43693012	43790259	0,0,0	4	27,99,51,59,	0,3147,17872,97188,
chr17	33444074	33445044	ZFLNCT14920	0	-	33444074	33445044	0,0,0	2	708,136,	0,834,
chr2	46907787	46920473	ZFLNCT01858	0	+	46907787	46920473	0,0,0	2	117,219,	0,12467,
chr23	1189026	1194487	ZFLNCT19124	0	-	1189026	1194487	0,0,0	1	5461,	0,
chr12	28060383	28063004	ZFLNCT10995	0	+	28060383	28063004	0,0,0	2	655,2,	0,2619,
chr4	13222756	13227106	ZFLNCT03690	0	-	13222756	13227106	0,0,0	3	1615,75,74,	0,4074,4276,
chr15	14400502	14406437	ZFLNCT12937	0	-	14400502	14406437	0,0,0	1	5935,	0,
chr24	11974347	11977067	ZFLNCT20059	0	-	11974347	11977067	0,0,0	2	275,37,	0,2683,
chr2	23588066	23588829	ZFLNCT01433	0	+	23588066	23588829	0,0,0	3	89,301,189,	0,180,574,
chr10	38478324	38500678	ZFLNCT09916	0	+	38478324	38500678	0,0,0	10	172,549,131,127,232,84,148,59,73,656,	0,1885,6975,9393,9921,14689,14855,18099,18244,21698,
chr22	41072851	41079063	ZFLNCT19047	0	-	41072851	41079063	0,0,0	3	5111,16,669,	0,5315,5543,
chr16	57005065	57012002	ZFLNCT14405	0	-	57005065	57012002	0,0,0	2	1848,4719,	0,2218,
chr24	41211547	41220030	ZFLNCT20508	0	+	41211547	41220030	0,0,0	8	164,67,81,129,95,99,111,65,	0,2556,2907,3088,3844,5620,8122,8418,
chr3	23956401	23959438	ZFLNCT02494	0	+	23956401	23959438	0,0,0	1	3037,	0,
chr16	26218672	26219467	ZFLNCT13918	0	+	26218672	26219467	0,0,0	2	461,238,	0,557,
chr6	34881392	34882306	ZFLNCT06203	0	-	34881392	34882306	0,0,0	1	914,	0,
chr17	28158816	28161085	ZFLNCT14831	0	-	28158816	28161085	0,0,0	2	954,47,	0,2222,
chr9	56368685	56370114	ZFLNCT09315	0	-	56368685	56370114	0,0,0	2	369,782,	0,647,
chr4	18834432	18835551	ZFLNCT03847	0	-	18834432	18835551	0,0,0	2	26,293,	0,826,
chr11	45845878	45852501	ZFLNCT10665	0	-	45845878	45852501	0,0,0	4	526,96,221,212,	0,3053,5895,6411,
chr20	19008614	19015125	ZFLNCT16954	0	-	19008614	19015125	0,0,0	10	680,303,130,177,382,98,162,168,333,134,	0,916,1390,1728,1988,3210,3508,4298,4976,6377,
chr3	59488220	59489200	ZFLNCT03064	0	-	59488220	59489200	0,0,0	2	457,198,	0,782,
chr21	42090639	42106058	ZFLNCT18284	0	-	42090639	42106058	0,0,0	3	238,863,3269,	0,10648,12150,
chr1	50157410	50163711	ZFLNCT00793	0	+	50157410	50163711	0,0,0	5	81,97,96,156,334,	0,1747,1940,2402,5967,
chr20	38152605	38157622	ZFLNCT17236	0	-	38152605	38157622	0,0,0	4	844,532,61,101,	0,944,1557,4916,
chr17	14952731	14960591	ZFLNCT14624	0	-	14952731	14960591	0,0,0	2	4542,2720,	0,5140,
chr3	25375408	25376618	ZFLNCT02529	0	-	25375408	25376618	0,0,0	2	264,108,	0,1102,
chr11	5989848	6000951	ZFLNCT10118	0	+	5989848	6000951	0,0,0	2	1382,8990,	0,2113,
chr3	23387968	23504570	ZFLNCT02475	0	+	23387968	23504570	0,0,0	4	118,94,69,77689,	0,16908,18419,38913,
chr11	12026549	12038502	ZFLNCT10235	0	+	12026549	12038502	0,0,0	2	4891,5652,	0,6301,
chr16	42298127	42298586	ZFLNCT14187	0	+	42298127	42298586	0,0,0	2	160,199,	0,260,
chr21	9273655	9289868	ZFLNCT17773	0	+	9273655	9289868	0,0,0	5	104,69,85,25,247,	0,180,1264,15838,15966,
chr19	10155812	10206065	ZFLNCT16112	0	+	10155812	10206065	0,0,0	3	92,38,642,	0,22042,49611,
chr2	45936845	45952230	ZFLNCT01849	0	+	45936845	45952230	0,0,0	3	221,627,55,	0,1059,15330,
chr12	28598698	28602063	ZFLNCT11008	0	-	28598698	28602063	0,0,0	4	616,62,107,134,	0,703,1638,3231,
chr22	11724925	11733480	ZFLNCT18619	0	+	11724925	11733480	0,0,0	3	277,104,364,	0,7132,8191,
chr23	40550098	40570747	ZFLNCT19752	0	-	40550098	40570747	0,0,0	6	141,67,81,65,62,394,	0,8156,8317,12974,14037,20255,
chr4	531044	613885	ZFLNCT03186	0	+	531044	613885	0,0,0	4	74,48,58,955,	0,2251,79655,81886,
chr12	14200359	14201714	ZFLNCT10869	0	+	14200359	14201714	0,0,0	3	59,78,402,	0,529,953,
chr12	18491979	18494929	ZFLNCT10909	0	+	18491979	18494929	0,0,0	3	262,216,113,	0,378,2837,
chr1	31686272	31692636	ZFLNCT00525	0	-	31686272	31692636	0,0,0	2	91,224,	0,6140,
chr13	53081396	53112835	ZFLNCT12036	0	+	53081396	53112835	0,0,0	2	358,48,	0,31391,
chr2	31935339	31950034	ZFLNCT01600	0	-	31935339	31950034	0,0,0	6	333,127,80,117,78,194,	0,2440,2687,2906,3798,14501,
chr16	57982329	57983979	ZFLNCT14434	0	+	57982329	57983979	0,0,0	4	440,215,10,141,	0,546,811,1509,
chr2	39631156	39730818	ZFLNCT01727	0	-	39631156	39730818	0,0,0	4	357,101,173,229,	0,10824,27788,99433,
chr4	15078568	15090647	ZFLNCT03743	0	-	15078568	15090647	0,0,0	1	12079,	0,
chr13	28900722	28942832	ZFLNCT11710	0	-	28900722	28942832	0,0,0	4	628,154,75,169,	0,17416,31621,41941,
chr19	968211	971106	ZFLNCT15954	0	-	968211	971106	0,0,0	4	856,20,97,1353,	0,972,1326,1542,
chr3	39687139	39690840	ZFLNCT02817	0	-	39687139	39690840	0,0,0	6	40,68,63,97,109,363,	0,141,1771,1924,3002,3338,
chr10	32275162	32307317	ZFLNCT09826	0	-	32275162	32307317	0,0,0	4	526,154,121,312,	0,1018,23232,31843,
chr18	42038182	42145707	ZFLNCT15731	0	+	42038182	42145707	0,0,0	4	330,56,109,796,	0,5198,6788,106729,
chr9	37040769	37155598	ZFLNCT09103	0	+	37040769	37155598	0,0,0	4	63,72,144,452,	0,103512,114151,114377,
chr20	30085666	30110194	ZFLNCT17110	0	+	30085666	30110194	0,0,0	1	24528,	0,
chr16	36048988	36050420	ZFLNCT14096	0	-	36048988	36050420	0,0,0	2	533,777,	0,655,
chr7	70398934	70403127	ZFLNCT07455	0	+	70398934	70403127	0,0,0	2	4006,22,	0,4171,
chr24	39700851	39718396	ZFLNCT20476	0	-	39700851	39718396	0,0,0	2	224,380,	0,17165,
chr4	9836397	9850178	ZFLNCT03558	0	-	9836397	9850178	0,0,0	2	373,393,	0,13388,
chr2	23923815	23927611	ZFLNCT01441	0	-	23923815	23927611	0,0,0	2	83,1168,	0,2628,
chr18	32795903	32884346	ZFLNCT15629	0	-	32795903	32884346	0,0,0	2	407,663,	0,87780,
chr14	53353961	53354186	ZFLNCT12766	0	.	53353961	53354186	0,0,0	1	225,	0,
chr3	37628881	37644171	ZFLNCT02793	0	-	37628881	37644171	0,0,0	4	1760,103,75,25,	0,1878,5499,15265,
chr23	7423734	7429345	ZFLNCT19196	0	+	7423734	7429345	0,0,0	3	137,61,1424,	0,2374,4187,
chr6	26270208	26383171	ZFLNCT06076	0	-	26270208	26383171	0,0,0	3	224,164,40,	0,20549,112923,
chr14	45910763	45912460	ZFLNCT12641	0	-	45910763	45912460	0,0,0	2	549,311,	0,1386,
chr3	26426809	26467642	ZFLNCT02545	0	+	26426809	26467642	0,0,0	3	80,884,64,	0,1725,40769,
chr22	27658469	27663339	ZFLNCT18855	0	+	27658469	27663339	0,0,0	2	21,424,	0,4446,
chr16	42525189	42568458	ZFLNCT14191	0	+	42525189	42568458	0,0,0	4	279,193,240,790,	0,1056,42076,42479,
chr21	38723643	38726275	ZFLNCT18212	0	.	38723643	38726275	0,0,0	1	2632,	0,
chr24	23530715	23547086	ZFLNCT20193	0	-	23530715	23547086	0,0,0	2	298,1178,	0,15193,
chr23	17524870	17526420	ZFLNCT19300	0	-	17524870	17526420	0,0,0	1	1550,	0,
chr2	15292265	15301308	ZFLNCT01289	0	+	15292265	15301308	0,0,0	1	9043,	0,
chr18	4414892	4415541	ZFLNCT15258	0	.	4414892	4415541	0,0,0	1	649,	0,
chr24	7676749	7681715	ZFLNCT20019	0	-	7676749	7681715	0,0,0	2	216,422,	0,4544,
chr25	3801911	3804604	ZFLNCT20676	0	+	3801911	3804604	0,0,0	1	2693,	0,
chr6	8293103	8328621	ZFLNCT05823	0	-	8293103	8328621	0,0,0	4	114,278,247,26,	0,2766,27150,35492,
chr12	1106001	1107066	ZFLNCT10714	0	+	1106001	1107066	0,0,0	2	458,314,	0,751,
chr7	55106630	55141524	ZFLNCT07324	0	+	55106630	55141524	0,0,0	4	157,317,41,167,	0,25546,29308,34727,
chr25	17855423	17859502	ZFLNCT20877	0	-	17855423	17859502	0,0,0	2	537,187,	0,3892,
chr25	32248541	32253145	ZFLNCT21016	0	+	32248541	32253145	0,0,0	3	64,40,266,	0,4180,4338,
chr18	27751458	27768860	ZFLNCT15594	0	-	27751458	27768860	0,0,0	2	235,713,	0,16689,
chr2	22368982	22374028	ZFLNCT01383	0	+	22368982	22374028	0,0,0	1	5046,	0,
chr6	38776539	38789166	ZFLNCT06278	0	+	38776539	38789166	0,0,0	3	368,120,282,	0,4698,12345,
chr2	29557144	29614715	ZFLNCT01538	0	-	29557144	29614715	0,0,0	3	732,40,48,	0,57085,57523,
chr14	33546742	33593062	ZFLNCT12486	0	-	33546742	33593062	0,0,0	7	498,82,104,171,266,33,55,	0,15414,15587,22023,43387,45896,46265,
chr19	968211	971121	ZFLNCT15957	0	-	968211	971121	0,0,0	4	856,117,40,1584,	0,914,1190,1326,
chr22	4399892	4400810	ZFLNCT18450	0	-	4399892	4400810	0,0,0	2	499,330,	0,588,
chr20	31583775	31770414	ZFLNCT17136	0	-	31583775	31770414	0,0,0	2	38,520,	0,186119,
chr18	45322661	45335012	ZFLNCT15788	0	+	45322661	45335012	0,0,0	3	92,116,855,	0,6235,11496,
chr11	45464586	45468216	ZFLNCT10652	0	-	45464586	45468216	0,0,0	4	681,85,109,21,	0,877,2686,3609,
chr4	48770294	48787372	ZFLNCT04294	0	+	48770294	48787372	0,0,0	3	209,853,155,	0,15970,16923,
chr2	16406131	16416174	ZFLNCT01305	0	+	16406131	16416174	0,0,0	6	433,156,264,93,15,1177,	0,613,2928,4132,4425,8866,
chr1	22900574	22918365	ZFLNCT00409	0	+	22900574	22918365	0,0,0	2	166,224,	0,17567,
chr3	23992526	24341531	ZFLNCT02503	0	-	23992526	24341531	0,0,0	7	946,55,99,87,145,85,285,	0,11480,64513,156054,303450,334885,348720,
chr1	8026957	8042023	ZFLNCT00168	0	+	8026957	8042023	0,0,0	3	63,146,2802,	0,7696,12264,
chr1	55724096	55730590	ZFLNCT00930	0	+	55724096	55730590	0,0,0	4	794,43,13,4823,	0,1052,1181,1671,
chr4	6616223	6630077	ZFLNCT03456	0	+	6616223	6630077	0,0,0	2	153,103,	0,13751,
chr6	1737782	1744047	ZFLNCT05740	0	+	1737782	1744047	0,0,0	3	1251,2147,1467,	0,2352,4798,
chr7	36141494	36180618	ZFLNCT07068	0	-	36141494	36180618	0,0,0	2	24,811,	0,38313,
chr6	59840178	59841583	ZFLNCT06572	0	+	59840178	59841583	0,0,0	2	81,563,	0,842,
chr8	21661877	21668319	ZFLNCT07958	0	+	21661877	21668319	0,0,0	5	181,143,98,49,326,	0,2594,2871,4358,6116,
chr6	27328902	27331527	ZFLNCT06092	0	-	27328902	27331527	0,0,0	5	610,91,149,45,57,	0,1064,1338,1715,2568,
chr14	38004446	38013136	ZFLNCT12560	0	-	38004446	38013136	0,0,0	7	119,187,128,71,91,103,48,	0,1159,1572,3841,5226,8371,8642,
chr12	18784060	18807005	ZFLNCT10914	0	+	18784060	18807005	0,0,0	3	81,121,584,	0,16744,22361,
chr17	18005840	18008300	ZFLNCT14672	0	+	18005840	18008300	0,0,0	2	472,71,	0,2389,
chr22	93824	102648	ZFLNCT18317	0	+	93824	102648	0,0,0	3	346,86,63,	0,1108,8761,
chr22	22272475	22276940	ZFLNCT18765	0	-	22272475	22276940	0,0,0	2	1670,332,	0,4133,
chr8	21383747	21387257	ZFLNCT07943	0	-	21383747	21387257	0,0,0	3	1275,54,21,	0,2851,3489,
chr1	57408283	57422349	ZFLNCT00992	0	+	57408283	57422349	0,0,0	1	14066,	0,
chr13	29050894	29071903	ZFLNCT11715	0	-	29050894	29071903	0,0,0	3	144,123,111,	0,20633,20898,
chr19	765306	769705	ZFLNCT15942	0	-	765306	769705	0,0,0	4	450,70,130,179,	0,548,2082,4220,
chr15	24255098	24275959	ZFLNCT13099	0	-	24255098	24275959	0,0,0	3	1145,101,828,	0,18987,20033,
chr1	13316798	13339179	ZFLNCT00256	0	-	13316798	13339179	0,0,0	7	217,228,166,415,79,155,90,	0,237,6903,9824,20353,21779,22291,
chr12	42255958	42267440	ZFLNCT11234	0	+	42255958	42267440	0,0,0	3	256,128,436,	0,5773,11046,
chr11	46159358	46160843	ZFLNCT10671	0	+	46159358	46160843	0,0,0	2	193,131,	0,1354,
chr7	4813684	4814227	ZFLNCT06637	0	+	4813684	4814227	0,0,0	2	46,177,	0,366,
chr23	36161757	36328693	ZFLNCT19655	0	-	36161757	36328693	0,0,0	7	1113,141,147,149,93,53,171,	0,37609,64337,80966,117376,139725,166765,
chr24	43939630	43941523	ZFLNCT20571	0	-	43939630	43941523	0,0,0	2	604,25,	0,1868,
chr10	17062138	17065526	ZFLNCT09594	0	+	17062138	17065526	0,0,0	2	375,26,	0,3362,
chr1	30598757	30618443	ZFLNCT00507	0	-	30598757	30618443	0,0,0	2	164,1284,	0,18402,
chr2	1411690	1415612	ZFLNCT01125	0	+	1411690	1415612	0,0,0	2	3087,8,	0,3914,
chr17	42651144	42668717	ZFLNCT15003	0	-	42651144	42668717	0,0,0	7	109,118,75,121,93,133,128,	0,3835,4054,6398,7076,14130,17445,
chr10	17490145	17497825	ZFLNCT09613	0	+	17490145	17497825	0,0,0	4	103,331,246,522,	0,4710,6815,7158,
chr9	1203855	1206901	ZFLNCT08502	0	+	1203855	1206901	0,0,0	2	1368,1327,	0,1719,
chr3	446342	447299	ZFLNCT02096	0	-	446342	447299	0,0,0	2	581,80,	0,877,
chr7	39667438	39669353	ZFLNCT07128	0	+	39667438	39669353	0,0,0	4	266,95,137,244,	0,1267,1448,1671,
chr4	13833373	13835977	ZFLNCT03708	0	+	13833373	13835977	0,0,0	1	2604,	0,
chr1	6518805	6528669	ZFLNCT00132	0	-	6518805	6528669	0,0,0	3	924,79,311,	0,1007,9553,
chr23	36161757	36328623	ZFLNCT19649	0	-	36161757	36328623	0,0,0	5	1113,141,147,53,101,	0,37609,64337,139725,166765,
chr5	58922337	58926790	ZFLNCT05416	0	+	58922337	58926790	0,0,0	3	189,584,825,	0,2625,3628,
chr4	7520822	7524897	ZFLNCT03490	0	+	7520822	7524897	0,0,0	2	1273,138,	0,3937,
chr5	24238893	24240617	ZFLNCT04908	0	-	24238893	24240617	0,0,0	2	314,423,	0,1301,
chr14	16124347	16128480	ZFLNCT12243	0	+	16124347	16128480	0,0,0	5	79,67,53,116,1815,	0,582,1447,1610,2318,
chr9	35361754	35362457	ZFLNCT09072	0	+	35361754	35362457	0,0,0	2	175,352,	0,351,
chr1	5023290	5037361	ZFLNCT00107	0	-	5023290	5037361	0,0,0	2	948,72,	0,13999,
chr5	33620805	33632169	ZFLNCT05080	0	+	33620805	33632169	0,0,0	6	67,96,320,80,210,60,	0,785,991,1395,10404,11304,
chr14	47762123	47786841	ZFLNCT12690	0	-	47762123	47786841	0,0,0	4	106,212,202,328,	0,5690,12620,24390,
chr25	31162682	31183707	ZFLNCT20994	0	+	31162682	31183707	0,0,0	5	621,93,141,96,1688,	0,5892,9463,19021,19337,
chr24	37206043	37220853	ZFLNCT20409	0	-	37206043	37220853	0,0,0	2	962,23,	0,14787,
chr14	35980535	35983003	ZFLNCT12531	0	-	35980535	35983003	0,0,0	1	2468,	0,
chr7	48391516	48399572	ZFLNCT07249	0	+	48391516	48399572	0,0,0	2	613,29,	0,8027,
chr3	15222850	15230083	ZFLNCT02374	0	-	15222850	15230083	0,0,0	2	4891,184,	0,7049,
chr14	21269277	21270661	ZFLNCT12323	0	+	21269277	21270661	0,0,0	3	35,223,119,	0,602,1265,
chr1	15413983	15416021	ZFLNCT00282	0	+	15413983	15416021	0,0,0	1	2038,	0,
chr1	19943295	19944057	ZFLNCT00378	0	-	19943295	19944057	0,0,0	3	328,137,70,	0,437,692,
chr15	27965607	27966617	ZFLNCT13185	0	-	27965607	27966617	0,0,0	2	196,479,	0,531,
chr9	54571370	54572059	ZFLNCT09284	0	.	54571370	54572059	0,0,0	1	689,	0,
chr14	17229426	17270797	ZFLNCT12248	0	-	17229426	17270797	0,0,0	3	88,47,71,	0,38612,41300,
chr3	19552564	19564256	ZFLNCT02435	0	+	19552564	19564256	0,0,0	5	182,89,149,50,289,	0,8127,9071,11278,11403,
chr7	6167920	6171689	ZFLNCT06662	0	+	6167920	6171689	0,0,0	2	2339,1225,	0,2544,
chr2	39534880	39737254	ZFLNCT01725	0	-	39534880	39737254	0,0,0	5	136,101,173,229,166,	0,107100,124064,195709,202208,
chr14	18736019	18741143	ZFLNCT12267	0	+	18736019	18741143	0,0,0	5	663,54,54,75,3189,	0,950,1300,1634,1935,
chr3	28850252	28884884	ZFLNCT02605	0	+	28850252	28884884	0,0,0	4	127,180,109,555,	0,30920,33244,34077,
chr15	46969143	46973840	ZFLNCT13516	0	+	46969143	46973840	0,0,0	2	485,3987,	0,710,
chr20	48899685	48965985	ZFLNCT17460	0	-	48899685	48965985	0,0,0	5	743,93,67,153,239,	0,9603,23172,25911,66061,
chr8	8883625	8885784	ZFLNCT07738	0	-	8883625	8885784	0,0,0	2	184,1874,	0,285,
chr20	39443898	39527686	ZFLNCT17279	0	-	39443898	39527686	0,0,0	4	25,108,69,184,	0,34674,82308,83604,
chr16	37422055	37586260	ZFLNCT14123	0	-	37422055	37586260	0,0,0	2	43,241,	0,163964,
chr10	28842077	28844028	ZFLNCT09790	0	+	28842077	28844028	0,0,0	3	143,440,133,	0,1269,1818,
chr17	19343723	19361972	ZFLNCT14702	0	+	19343723	19361972	0,0,0	4	175,66,219,96,	0,13424,13630,18153,
chr21	30845328	30866592	ZFLNCT18125	0	+	30845328	30866592	0,0,0	3	18432,548,2027,	0,18593,19237,
chr5	1279808	1284777	ZFLNCT04611	0	-	1279808	1284777	0,0,0	2	8,269,	0,4700,
chr5	27873766	27877617	ZFLNCT04993	0	+	27873766	27877617	0,0,0	2	614,621,	0,3230,
chr16	45633655	45638783	ZFLNCT14253	0	+	45633655	45638783	0,0,0	2	4912,15,	0,5113,
chr19	18055228	18056877	ZFLNCT16198	0	-	18055228	18056877	0,0,0	2	474,482,	0,1167,
chr10	39237144	39389822	ZFLNCT09927	0	-	39237144	39389822	0,0,0	4	315,81,106,141,	0,8930,147312,152537,
chr15	30141940	30146715	ZFLNCT13229	0	-	30141940	30146715	0,0,0	6	32,178,128,127,134,224,	0,118,2893,3722,4060,4551,
chr3	4016349	4023008	ZFLNCT02188	0	+	4016349	4023008	0,0,0	2	2350,3589,	0,3070,
chr3	61966091	61969206	ZFLNCT03123	0	+	61966091	61969206	0,0,0	2	1128,1854,	0,1261,
chr22	998534	1003721	ZFLNCT18344	0	-	998534	1003721	0,0,0	2	1140,2732,	0,2455,
chr13	50809397	50812763	ZFLNCT12012	0	+	50809397	50812763	0,0,0	2	941,1892,	0,1474,
chr20	20103127	20107537	ZFLNCT16968	0	+	20103127	20107537	0,0,0	7	111,63,69,148,158,93,699,	0,979,1519,1792,2082,2392,3711,
chr23	36072339	36103370	ZFLNCT19642	0	-	36072339	36103370	0,0,0	2	4952,503,	0,30528,
chr9	57835371	57837610	ZFLNCT09342	0	+	57835371	57837610	0,0,0	2	57,1984,	0,255,
chr10	39111712	39389822	ZFLNCT09926	0	-	39111712	39389822	0,0,0	7	108,83,81,81,81,106,141,	0,10655,82358,90426,134362,272744,277969,
chr13	30880031	30882983	ZFLNCT11756	0	-	30880031	30882983	0,0,0	4	61,155,113,499,	0,506,944,2453,
chr19	24563707	24582153	ZFLNCT16321	0	+	24563707	24582153	0,0,0	6	48,79,122,249,174,208,	0,13850,14030,15033,15367,18238,
chr21	42707082	42707780	ZFLNCT18290	0	-	42707082	42707780	0,0,0	2	17,338,	0,360,
chr1	35203018	35223388	ZFLNCT00591	0	+	35203018	35223388	0,0,0	3	374,122,713,	0,464,19657,
chr18	2941513	2947166	ZFLNCT15221	0	+	2941513	2947166	0,0,0	2	191,32,	0,5621,
chr21	34603926	34608495	ZFLNCT18175	0	-	34603926	34608495	0,0,0	1	4569,	0,
chr6	8672761	8679551	ZFLNCT05836	0	-	8672761	8679551	0,0,0	5	83,109,164,132,247,	0,3343,3546,3924,6543,
chr13	52257774	52260044	ZFLNCT12024	0	-	52257774	52260044	0,0,0	2	439,874,	0,1396,
chr1	55547564	55548150	ZFLNCT00910	0	-	55547564	55548150	0,0,0	2	314,189,	0,397,
chr8	55284957	55291943	ZFLNCT08440	0	-	55284957	55291943	0,0,0	4	187,159,177,98,	0,3603,4207,6888,
chr1	41841061	41844211	ZFLNCT00672	0	+	41841061	41844211	0,0,0	4	291,747,126,200,	0,1138,2715,2950,
chr5	71795232	71805623	ZFLNCT05621	0	+	71795232	71805623	0,0,0	2	2132,7569,	0,2822,
chr6	36066457	36068446	ZFLNCT06236	0	-	36066457	36068446	0,0,0	1	1989,	0,
chr8	50041006	50043069	ZFLNCT08341	0	+	50041006	50043069	0,0,0	4	84,142,114,66,	0,171,1787,1997,
chr7	43128922	43143888	ZFLNCT07175	0	-	43128922	43143888	0,0,0	7	265,117,99,98,71,135,1086,	0,436,999,4999,13030,13228,13880,
chr1	52591008	52602108	ZFLNCT00841	0	-	52591008	52602108	0,0,0	1	11100,	0,
chr7	9179699	9276646	ZFLNCT06718	0	-	9179699	9276646	0,0,0	2	633,18,	0,96929,
chr8	8350278	8382581	ZFLNCT07733	0	+	8350278	8382581	0,0,0	5	1365,4641,149,140,151,	0,1470,13180,23871,32152,
chr16	46443118	46595125	ZFLNCT14271	0	-	46443118	46595125	0,0,0	4	539,194,66,137,	0,27042,117003,151870,
chr7	69783930	69786229	ZFLNCT07427	0	-	69783930	69786229	0,0,0	3	949,211,505,	0,1149,1794,
chr20	33510101	33514366	ZFLNCT17156	0	-	33510101	33514366	0,0,0	3	27,391,70,	0,3281,4195,
chr1	42148135	42179636	ZFLNCT00680	0	+	42148135	42179636	0,0,0	3	442,47,904,	0,13068,30597,
chr1	9795918	9796562	ZFLNCT00199	0	-	9795918	9796562	0,0,0	2	338,229,	0,415,
chr5	40221413	40223428	ZFLNCT05191	0	-	40221413	40223428	0,0,0	1	2015,	0,
chr16	50283114	50291667	ZFLNCT14339	0	+	50283114	50291667	0,0,0	2	1032,979,	0,7574,
chr5	25801235	25804504	ZFLNCT04941	0	+	25801235	25804504	0,0,0	7	1157,131,94,46,75,153,626,	0,1422,1809,1992,2149,2318,2643,
chr8	17129021	17133017	ZFLNCT07875	0	-	17129021	17133017	0,0,0	14	301,87,38,49,35,53,31,45,53,29,31,34,41,198,	0,472,733,947,1166,1376,1611,1932,2200,2447,2677,3033,3302,3798,
chr8	7140002	7143020	ZFLNCT07711	0	+	7140002	7143020	0,0,0	5	79,67,53,116,501,	0,605,1470,1633,2517,
chr16	43615442	43623205	ZFLNCT14216	0	-	43615442	43623205	0,0,0	3	94,70,190,	0,7260,7573,
chr16	49958238	49961728	ZFLNCT14334	0	+	49958238	49961728	0,0,0	1	3490,	0,
chr13	36722962	36724203	ZFLNCT11840	0	-	36722962	36724203	0,0,0	2	353,579,	0,662,
chr6	33681513	33682310	ZFLNCT06195	0	+	33681513	33682310	0,0,0	1	797,	0,
chr19	1039964	1040602	ZFLNCT15971	0	+	1039964	1040602	0,0,0	2	158,256,	0,382,
chr7	37967485	37999606	ZFLNCT07106	0	-	37967485	37999606	0,0,0	3	459,358,138,	0,15599,31983,
chr24	13128380	13150018	ZFLNCT20072	0	-	13128380	13150018	0,0,0	2	62,200,	0,21438,
chr23	41516669	41526444	ZFLNCT19772	0	+	41516669	41526444	0,0,0	4	93,74,96,496,	0,4977,5359,9279,
chr3	652985	700253	ZFLNCT02101	0	+	652985	700253	0,0,0	2	2302,98,	0,47170,
chr15	30885360	30925330	ZFLNCT13248	0	+	30885360	30925330	0,0,0	5	2526,47,101,211,253,	0,31262,39202,39388,39717,
chr15	22881734	22882722	ZFLNCT13083	0	+	22881734	22882722	0,0,0	2	170,252,	0,736,
chr1	47622716	47632448	ZFLNCT00765	0	-	47622716	47632448	0,0,0	7	106,63,123,285,89,288,854,	0,1551,3880,4369,6022,6351,8878,
chr16	54636474	54638238	ZFLNCT14381	0	-	54636474	54638238	0,0,0	2	155,1214,	0,550,
chr22	38306907	38311324	ZFLNCT18985	0	-	38306907	38311324	0,0,0	3	16,339,148,	0,143,4269,
chr15	9560419	9565744	ZFLNCT12870	0	-	9560419	9565744	0,0,0	2	2088,320,	0,5005,
chr21	40880389	40888101	ZFLNCT18263	0	-	40880389	40888101	0,0,0	2	5993,1310,	0,6402,
chr22	27658473	27663339	ZFLNCT18856	0	+	27658473	27663339	0,0,0	2	35,424,	0,4442,
chr13	41623889	41726120	ZFLNCT11898	0	-	41623889	41726120	0,0,0	3	33,152,150,	0,30243,102081,
chr7	15230882	15256913	ZFLNCT06776	0	-	15230882	15256913	0,0,0	4	956,241,67,54,	0,20741,23678,25977,
chr6	14227394	14233324	ZFLNCT05921	0	-	14227394	14233324	0,0,0	3	270,124,119,	0,5487,5811,
chr2	362942	365224	ZFLNCT01101	0	-	362942	365224	0,0,0	3	739,54,426,	0,1577,1856,
chr22	21456482	21462893	ZFLNCT18753	0	+	21456482	21462893	0,0,0	1	6411,	0,
chr1	43232717	43418160	ZFLNCT00691	0	+	43232717	43418160	0,0,0	3	40,153,629,	0,32707,184814,
chr2	47086254	47158054	ZFLNCT01870	0	+	47086254	47158054	0,0,0	5	66,109,76,110,852,	0,40366,68786,69183,70948,
chr14	23132060	23137602	ZFLNCT12345	0	+	23132060	23137602	0,0,0	3	36,264,438,	0,4743,5104,
chr25	38162107	38167429	ZFLNCT21115	0	-	38162107	38167429	0,0,0	2	963,3078,	0,2244,
chr18	44173121	44175966	ZFLNCT15758	0	-	44173121	44175966	0,0,0	2	568,188,	0,2657,
chr1	27683796	27739473	ZFLNCT00466	0	-	27683796	27739473	0,0,0	7	124,36,67,110,138,80,73,	0,294,19116,34945,35333,53634,55604,
chr2	24243922	24251040	ZFLNCT01444	0	-	24243922	24251040	0,0,0	7	295,135,412,96,69,145,225,	0,1267,3226,3723,6108,6656,6893,
chr23	22348717	22352580	ZFLNCT19402	0	+	22348717	22352580	0,0,0	4	166,147,82,78,	0,2584,2805,3785,
chr24	32959780	32960885	ZFLNCT20358	0	-	32959780	32960885	0,0,0	2	639,134,	0,971,
chr6	19587727	19620556	ZFLNCT05983	0	+	19587727	19620556	0,0,0	3	112,125,1185,	0,30612,31644,
chr1	19772180	19774334	ZFLNCT00369	0	-	19772180	19774334	0,0,0	2	260,141,	0,2013,
chr6	4410383	4412473	ZFLNCT05766	0	+	4410383	4412473	0,0,0	2	28,852,	0,1238,
chr4	14071607	14072092	ZFLNCT03711	0	-	14071607	14072092	0,0,0	2	189,41,	0,444,
chr17	51501995	51510871	ZFLNCT15117	0	-	51501995	51510871	0,0,0	3	6887,681,682,	0,7368,8194,
chr9	7815021	7816658	ZFLNCT08602	0	+	7815021	7816658	0,0,0	2	196,419,	0,1218,
chr5	17011453	17014023	ZFLNCT04835	0	-	17011453	17014023	0,0,0	2	1868,57,	0,2513,
chr1	35128547	35132341	ZFLNCT00564	0	+	35128547	35132341	0,0,0	2	1751,1217,	0,2577,
chr1	58228691	58238131	ZFLNCT01023	0	+	58228691	58238131	0,0,0	2	164,119,	0,9321,
chr1	7582505	7586150	ZFLNCT00152	0	-	7582505	7586150	0,0,0	2	803,1180,	0,2465,
chr1	50312466	50312901	ZFLNCT00801	0	-	50312466	50312901	0,0,0	1	435,	0,
chr6	22696937	22697379	ZFLNCT06026	0	-	22696937	22697379	0,0,0	1	442,	0,
chr1	37592763	37600523	ZFLNCT00619	0	+	37592763	37600523	0,0,0	3	21,117,259,	0,4521,7501,
chr18	5954764	5958521	ZFLNCT15291	0	-	5954764	5958521	0,0,0	4	640,92,105,167,	0,3233,3397,3590,
chr13	25993268	25997815	ZFLNCT11653	0	-	25993268	25997815	0,0,0	3	613,152,118,	0,2284,4429,
chr8	17129021	17132842	ZFLNCT07880	0	-	17129021	17132842	0,0,0	13	426,86,49,35,53,31,45,53,29,31,34,41,23,	0,685,947,1166,1376,1611,1932,2200,2447,2677,3033,3302,3798,
chr17	14952731	14960757	ZFLNCT14619	0	-	14952731	14960757	0,0,0	3	3725,633,3346,	0,3909,4680,
chr20	50661358	50663913	ZFLNCT17511	0	+	50661358	50663913	0,0,0	3	482,398,182,	0,1226,2373,
chr21	3867263	3870866	ZFLNCT17683	0	+	3867263	3870866	0,0,0	2	1757,1161,	0,2442,
chr8	45008410	45021724	ZFLNCT08276	0	+	45008410	45021724	0,0,0	6	270,214,148,106,268,101,	0,4901,9845,11094,12857,13213,
chr5	22227553	22229001	ZFLNCT04877	0	-	22227553	22229001	0,0,0	5	220,79,111,114,96,	0,310,508,785,1352,
chr1	56218714	56219250	ZFLNCT00969	0	+	56218714	56219250	0,0,0	1	536,	0,
chr15	17084484	17087504	ZFLNCT12981	0	+	17084484	17087504	0,0,0	4	45,155,87,250,	0,140,2568,2770,
chr1	53089223	53094448	ZFLNCT00861	0	-	53089223	53094448	0,0,0	2	38,680,	0,4545,
chr2	41280079	41286394	ZFLNCT01752	0	+	41280079	41286394	0,0,0	3	304,59,24,	0,4024,6291,
chr7	38952181	38956067	ZFLNCT07115	0	-	38952181	38956067	0,0,0	3	574,127,284,	0,674,3602,
chr4	16527254	16527832	ZFLNCT03811	0	+	16527254	16527832	0,0,0	2	287,29,	0,549,
chr6	10981793	10984279	ZFLNCT05885	0	-	10981793	10984279	0,0,0	4	525,72,129,473,	0,1522,1794,2013,
chr14	27785315	27805435	ZFLNCT12402	0	-	27785315	27805435	0,0,0	2	3294,4073,	0,16047,
chr2	22482964	22484622	ZFLNCT01391	0	+	22482964	22484622	0,0,0	2	235,424,	0,1234,
chr12	27613735	27636315	ZFLNCT10992	0	-	27613735	27636315	0,0,0	4	389,152,229,37,	0,3453,22108,22543,
chr19	50220303	50233891	ZFLNCT16758	0	-	50220303	50233891	0,0,0	5	403,78,265,77,28,	0,477,2327,13189,13560,
chr25	10702831	10707820	ZFLNCT20808	0	+	10702831	10707820	0,0,0	4	158,81,117,180,	0,2306,2536,4809,
chr5	10937203	10949200	ZFLNCT04751	0	+	10937203	10949200	0,0,0	5	327,111,102,76,127,	0,4381,6897,8049,11870,
chr15	13046125	13051250	ZFLNCT12913	0	+	13046125	13051250	0,0,0	1	5125,	0,
chr17	45515538	45517511	ZFLNCT15055	0	+	45515538	45517511	0,0,0	2	890,139,	0,1834,
chr17	30365324	30428635	ZFLNCT14859	0	-	30365324	30428635	0,0,0	5	1178,251,64,202,321,	0,1317,58640,60381,62990,
chr4	12073068	12088545	ZFLNCT03662	0	+	12073068	12088545	0,0,0	5	241,64,148,996,871,	0,910,3882,4410,14606,
chr22	25223575	25224716	ZFLNCT18807	0	-	25223575	25224716	0,0,0	5	234,139,143,207,89,	0,319,549,766,1052,
chr9	2124556	2126084	ZFLNCT08534	0	+	2124556	2126084	0,0,0	2	40,393,	0,1135,
chr9	698370	700880	ZFLNCT08492	0	+	698370	700880	0,0,0	3	203,69,198,	0,1030,2312,
chr2	59305543	59309642	ZFLNCT02067	0	-	59305543	59309642	0,0,0	1	4099,	0,
chr25	17965214	17968467	ZFLNCT20880	0	+	17965214	17968467	0,0,0	5	59,175,119,80,251,	0,688,1034,2848,3002,
chr7	21202982	21208374	ZFLNCT06833	0	-	21202982	21208374	0,0,0	2	936,109,	0,5283,
chr19	47021917	47022993	ZFLNCT16695	0	+	47021917	47022993	0,0,0	1	1076,	0,
chr19	28057370	28059527	ZFLNCT16376	0	-	28057370	28059527	0,0,0	3	752,126,44,	0,1737,2113,
chr4	8268083	8274644	ZFLNCT03497	0	+	8268083	8274644	0,0,0	3	215,91,80,	0,2295,6481,
chr1	23157823	23159554	ZFLNCT00414	0	+	23157823	23159554	0,0,0	5	139,113,93,97,36,	0,365,672,1502,1695,
chr7	76406071	76411913	ZFLNCT07542	0	+	76406071	76411913	0,0,0	3	1291,2159,1445,	0,2008,4397,
chr16	4400667	4404246	ZFLNCT13597	0	+	4400667	4404246	0,0,0	3	689,151,2491,	0,854,1088,
chr21	19847867	19848499	ZFLNCT17957	0	-	19847867	19848499	0,0,0	2	354,173,	0,459,
chr7	66273759	66274728	ZFLNCT07390	0	+	66273759	66274728	0,0,0	1	969,	0,
chr11	31890972	31900026	ZFLNCT10459	0	+	31890972	31900026	0,0,0	4	43,223,233,309,	0,2784,6058,8745,
chr6	22499054	22558675	ZFLNCT06025	0	-	22499054	22558675	0,0,0	9	350,51,172,47,51,38,155,115,24,	0,2788,7226,8122,8634,21430,22352,48869,59597,
chr21	852204	918916	ZFLNCT17618	0	-	852204	918916	0,0,0	3	1577,659,19,	0,1847,66693,
chr16	33930174	33932357	ZFLNCT14047	0	-	33930174	33932357	0,0,0	4	953,109,143,128,	0,1111,1334,2055,
chr25	36204269	36209133	ZFLNCT21068	0	+	36204269	36209133	0,0,0	2	246,280,	0,4584,
chr4	15084417	15088767	ZFLNCT03744	0	+	15084417	15088767	0,0,0	4	369,87,108,1353,	0,1087,2801,2997,
chr9	37979134	37983288	ZFLNCT09111	0	-	37979134	37983288	0,0,0	1	4154,	0,
chr15	38640024	38643699	ZFLNCT13347	0	-	38640024	38643699	0,0,0	2	1858,1499,	0,2176,
chr24	43762739	43764776	ZFLNCT20546	0	+	43762739	43764776	0,0,0	3	1136,270,521,	0,1184,1516,
chr11	26762928	26763896	ZFLNCT10401	0	+	26762928	26763896	0,0,0	2	51,619,	0,349,
chr11	13143284	13146710	ZFLNCT10288	0	+	13143284	13146710	0,0,0	2	275,1186,	0,2240,
chr3	36279794	36280596	ZFLNCT02772	0	+	36279794	36280596	0,0,0	2	63,656,	0,146,
chr6	1713238	1721988	ZFLNCT05722	0	+	1713238	1721988	0,0,0	4	6017,411,31,1855,	0,6110,6688,6895,
chr4	38737599	38739200	ZFLNCT04096	0	+	38737599	38739200	0,0,0	2	43,369,	0,1232,
chr6	9702401	9705778	ZFLNCT05862	0	-	9702401	9705778	0,0,0	2	547,32,	0,3345,
chr7	42685387	42692168	ZFLNCT07169	0	-	42685387	42692168	0,0,0	2	1360,174,	0,6607,
chr19	10228396	10231911	ZFLNCT16114	0	-	10228396	10231911	0,0,0	2	1370,1573,	0,1942,
chr21	39236457	39238126	ZFLNCT18220	0	+	39236457	39238126	0,0,0	3	592,35,654,	0,781,1015,
chr25	1787798	1790560	ZFLNCT20608	0	+	1787798	1790560	0,0,0	2	722,23,	0,2739,
chr15	20317222	20331144	ZFLNCT13038	0	-	20317222	20331144	0,0,0	4	282,68,170,510,	0,11186,13144,13412,
chr4	13249944	13253508	ZFLNCT03699	0	+	13249944	13253508	0,0,0	1	3564,	0,
chr3	13227346	13235381	ZFLNCT02352	0	-	13227346	13235381	0,0,0	6	165,126,104,261,97,29,	0,1846,5668,6284,7758,8006,
chr17	13165895	13387996	ZFLNCT14587	0	+	13165895	13387996	0,0,0	5	368,137,185,94,363,	0,91159,151688,190624,221738,
chr10	17131879	17134251	ZFLNCT09600	0	+	17131879	17134251	0,0,0	2	19,460,	0,1912,
chr24	11910171	11949389	ZFLNCT20058	0	-	11910171	11949389	0,0,0	5	111,72,58,195,126,	0,211,693,38801,39092,
chr21	16890378	16896272	ZFLNCT17918	0	+	16890378	16896272	0,0,0	5	123,105,18,284,677,	0,227,2616,2727,5217,
chr14	8421482	8427241	ZFLNCT12173	0	-	8421482	8427241	0,0,0	4	444,41,307,63,	0,1461,2242,5696,
chr24	37375237	37418866	ZFLNCT20411	0	-	37375237	37418866	0,0,0	2	1963,37,	0,43592,
chr25	4415110	4415662	ZFLNCT20689	0	-	4415110	4415662	0,0,0	2	366,98,	0,454,
chr1	18077183	18083237	ZFLNCT00330	0	-	18077183	18083237	0,0,0	6	20,151,90,74,181,60,	0,1293,1530,3243,5574,5994,
chr7	28110812	28121271	ZFLNCT06976	0	-	28110812	28121271	0,0,0	2	349,123,	0,10336,
chr8	54910999	54924182	ZFLNCT08435	0	-	54910999	54924182	0,0,0	2	224,151,	0,13032,
chr14	34697027	34719739	ZFLNCT12516	0	-	34697027	34719739	0,0,0	3	252,120,211,	0,456,22501,
chr1	49776802	49803076	ZFLNCT00786	0	-	49776802	49803076	0,0,0	2	72,2932,	0,23342,
chr16	34342548	34353533	ZFLNCT14057	0	-	34342548	34353533	0,0,0	3	259,179,103,	0,5649,10882,
chr5	73565919	73568652	ZFLNCT05666	0	-	73565919	73568652	0,0,0	1	2733,	0,
chr24	24352365	24355459	ZFLNCT20211	0	+	24352365	24355459	0,0,0	6	73,47,164,44,59,302,	0,1381,1536,1927,2600,2792,
chr21	21667586	21671573	ZFLNCT17989	0	-	21667586	21671573	0,0,0	5	23,219,87,174,47,	0,111,1662,3676,3940,
chr9	11847543	11848586	ZFLNCT08639	0	-	11847543	11848586	0,0,0	2	818,127,	0,916,
chr5	1748980	1751776	ZFLNCT04639	0	+	1748980	1751776	0,0,0	3	1778,23,605,	0,2076,2191,
chr7	28953879	28958191	ZFLNCT06987	0	+	28953879	28958191	0,0,0	2	44,1816,	0,2496,
chr11	12026549	12038502	ZFLNCT10236	0	+	12026549	12038502	0,0,0	2	5596,5652,	0,6301,
chr14	27280975	27335317	ZFLNCT12393	0	+	27280975	27335317	0,0,0	5	30,45,190,161,1812,	0,409,3479,52291,52530,
chr13	44219826	44239061	ZFLNCT11918	0	+	44219826	44239061	0,0,0	2	9,398,	0,18837,
chr9	1922226	1926646	ZFLNCT08529	0	-	1922226	1926646	0,0,0	4	841,150,570,30,	0,2176,2420,4390,
chr16	31027183	31036660	ZFLNCT13998	0	-	31027183	31036660	0,0,0	3	231,267,86,	0,3036,9391,
chr5	12666359	12692871	ZFLNCT04788	0	-	12666359	12692871	0,0,0	2	1533,154,	0,26358,
chr21	26952883	26961132	ZFLNCT18065	0	-	26952883	26961132	0,0,0	2	57,310,	0,7939,
chr24	30807154	30808899	ZFLNCT20333	0	-	30807154	30808899	0,0,0	2	451,239,	0,1506,
chr15	3420992	3422934	ZFLNCT12831	0	+	3420992	3422934	0,0,0	2	90,786,	0,1156,
chr1	388709	390019	ZFLNCT00014	0	+	388709	390019	0,0,0	2	215,629,	0,681,
chr9	20396099	20398328	ZFLNCT08735	0	-	20396099	20398328	0,0,0	3	799,60,123,	0,1704,2106,
chr15	16855013	16878186	ZFLNCT12979	0	+	16855013	16878186	0,0,0	4	2536,85,76,314,	0,18762,21347,22859,
chr10	29052989	29054266	ZFLNCT09806	0	-	29052989	29054266	0,0,0	2	231,711,	0,566,
chr12	40259482	40259775	ZFLNCT11197	0	.	40259482	40259775	0,0,0	1	293,	0,
chr2	26340878	26421475	ZFLNCT01485	0	-	26340878	26421475	0,0,0	2	1464,95,	0,80502,
chr2	39640759	39737254	ZFLNCT01728	0	-	39640759	39737254	0,0,0	5	1035,101,173,229,166,	0,1221,18185,89830,96329,
chr7	57727927	57732031	ZFLNCT07334	0	-	57727927	57732031	0,0,0	2	103,1832,	0,2272,
chr16	21930271	21978104	ZFLNCT13830	0	-	21930271	21978104	0,0,0	10	648,212,1837,116,132,122,118,151,242,200,	0,8035,10533,18833,21990,31966,33678,36010,36262,47633,
chr1	794669	795709	ZFLNCT00034	0	-	794669	795709	0,0,0	2	473,68,	0,972,
chr24	33772743	33773499	ZFLNCT20369	0	+	33772743	33773499	0,0,0	2	564,19,	0,737,
chr9	27119580	27129531	ZFLNCT08882	0	+	27119580	27129531	0,0,0	3	463,4224,508,	0,3625,9443,
chr16	32685180	32686199	ZFLNCT14025	0	+	32685180	32686199	0,0,0	2	68,324,	0,695,
chr11	38408059	38408773	ZFLNCT10533	0	+	38408059	38408773	0,0,0	2	226,316,	0,398,
chr8	26745521	26747087	ZFLNCT08061	0	+	26745521	26747087	0,0,0	2	308,678,	0,888,
chr8	27181591	27182903	ZFLNCT08067	0	+	27181591	27182903	0,0,0	1	1312,	0,
chr9	34210955	34212324	ZFLNCT09040	0	-	34210955	34212324	0,0,0	2	675,570,	0,799,
chr4	10675241	10755136	ZFLNCT03583	0	-	10675241	10755136	0,0,0	4	11552,99,58,32,	0,20426,42649,79863,
chr16	12035178	12037972	ZFLNCT13717	0	-	12035178	12037972	0,0,0	3	1362,243,374,	0,2097,2420,
chr3	20911220	21075356	ZFLNCT02445	0	-	20911220	21075356	0,0,0	2	323,920,	0,163216,
chr4	32855865	32857464	ZFLNCT04005	0	-	32855865	32857464	0,0,0	6	256,248,101,60,91,98,	0,354,733,930,1277,1501,
chr20	54253233	54257272	ZFLNCT17570	0	+	54253233	54257272	0,0,0	2	2177,1505,	0,2534,
chr21	8570489	8584619	ZFLNCT17766	0	+	8570489	8584619	0,0,0	3	182,56,711,	0,274,13419,
chr20	42412975	42524568	ZFLNCT17327	0	+	42412975	42524568	0,0,0	6	164,97,158,84,123,699,	0,7947,22684,91191,104381,110894,
chr13	11068632	11093885	ZFLNCT11510	0	-	11068632	11093885	0,0,0	4	711,322,111,174,	0,6996,24876,25079,
chr8	55403659	55404246	ZFLNCT08445	0	.	55403659	55404246	0,0,0	1	587,	0,
chr4	5380194	5386640	ZFLNCT03419	0	+	5380194	5386640	0,0,0	2	225,334,	0,6112,
chr9	49917025	49919707	ZFLNCT09244	0	-	49917025	49919707	0,0,0	2	1990,430,	0,2252,
chr18	38151577	38156199	ZFLNCT15690	0	-	38151577	38156199	0,0,0	2	741,23,	0,4599,
chr20	38160979	38161501	ZFLNCT17258	0	-	38160979	38161501	0,0,0	2	196,219,	0,303,
chr22	1788729	1789522	ZFLNCT18384	0	+	1788729	1789522	0,0,0	2	163,419,	0,374,
chr4	9838103	9839848	ZFLNCT03559	0	-	9838103	9839848	0,0,0	3	90,98,202,	0,999,1543,
chr2	52844934	52848880	ZFLNCT01948	0	+	52844934	52848880	0,0,0	2	1070,2812,	0,1134,
chr3	1609347	1609631	ZFLNCT02121	0	.	1609347	1609631	0,0,0	1	284,	0,
chr19	27949594	27954921	ZFLNCT16367	0	-	27949594	27954921	0,0,0	11	187,135,61,50,59,59,55,55,55,43,372,	0,281,590,1057,1528,1760,2225,4142,4400,4646,4955,
chr4	36187928	36189714	ZFLNCT04060	0	+	36187928	36189714	0,0,0	3	246,54,397,	0,1237,1389,
chr7	60626994	60632121	ZFLNCT07363	0	-	60626994	60632121	0,0,0	6	162,172,179,107,154,103,	0,1727,1975,3923,4130,5024,
chr20	20744383	20767957	ZFLNCT16979	0	+	20744383	20767957	0,0,0	2	155,668,	0,22906,
chr9	57541378	57547806	ZFLNCT09334	0	-	57541378	57547806	0,0,0	3	2609,160,3423,	0,2727,3005,
chr23	32401012	32401760	ZFLNCT19561	0	-	32401012	32401760	0,0,0	1	748,	0,
chr8	54576299	54589124	ZFLNCT08411	0	-	54576299	54589124	0,0,0	4	7309,894,3616,525,	0,7500,8572,12300,
chr13	52865184	52871361	ZFLNCT12031	0	+	52865184	52871361	0,0,0	2	457,901,	0,5276,
chr13	49736070	49811899	ZFLNCT11988	0	+	49736070	49811899	0,0,0	2	152,99,	0,75730,
chr15	44872895	44877799	ZFLNCT13462	0	+	44872895	44877799	0,0,0	3	1982,1953,393,	0,2391,4511,
chr1	46529857	46649950	ZFLNCT00733	0	+	46529857	46649950	0,0,0	4	185,62,212,468,	0,414,6486,119625,
chr8	24105823	24106130	ZFLNCT08010	0	.	24105823	24106130	0,0,0	1	307,	0,
chr11	35388556	35398266	ZFLNCT10507	0	+	35388556	35398266	0,0,0	3	4012,100,482,	0,8915,9228,
chr18	4815441	4866645	ZFLNCT15266	0	-	4815441	4866645	0,0,0	4	194,123,265,416,	0,733,48002,50788,
chr7	58311923	58313345	ZFLNCT07341	0	-	58311923	58313345	0,0,0	2	223,524,	0,898,
chr5	59042582	59064383	ZFLNCT05418	0	-	59042582	59064383	0,0,0	10	567,103,77,123,106,102,93,68,194,151,	0,6367,6569,10319,11318,11502,15082,15289,18174,21650,
chr2	31164177	31165136	ZFLNCT01563	0	+	31164177	31165136	0,0,0	5	69,88,55,154,186,	0,182,358,498,773,
chr16	34902202	34941910	ZFLNCT14074	0	-	34902202	34941910	0,0,0	3	748,184,132,	0,9291,39576,
chr8	26183345	26189116	ZFLNCT08046	0	-	26183345	26189116	0,0,0	7	192,180,126,164,146,37,109,	0,1933,2200,2491,4599,4833,5662,
chr8	23974455	23976730	ZFLNCT07999	0	-	23974455	23976730	0,0,0	1	2275,	0,
chr19	34737037	34737368	ZFLNCT16516	0	-	34737037	34737368	0,0,0	2	184,71,	0,260,
chr5	4339515	4342759	ZFLNCT04670	0	+	4339515	4342759	0,0,0	3	231,52,674,	0,2437,2570,
chr9	38689265	38802228	ZFLNCT09120	0	-	38689265	38802228	0,0,0	3	154,80,110,	0,61543,112853,
chr16	27743838	27747013	ZFLNCT13947	0	-	27743838	27747013	0,0,0	2	449,347,	0,2828,
chr1	40548538	40549383	ZFLNCT00656	0	-	40548538	40549383	0,0,0	1	845,	0,
chr5	49887243	49955482	ZFLNCT05326	0	-	49887243	49955482	0,0,0	3	46234,70,283,	0,49963,67956,
chr6	22211170	22212236	ZFLNCT06022	0	+	22211170	22212236	0,0,0	2	131,652,	0,414,
chr4	55637736	55750536	ZFLNCT04428	0	-	55637736	55750536	0,0,0	3	132,36,52,	0,112424,112748,
chr20	47486411	47494572	ZFLNCT17427	0	+	47486411	47494572	0,0,0	3	90,150,797,	0,435,7364,
chr16	5167054	5167933	ZFLNCT13608	0	-	5167054	5167933	0,0,0	4	112,117,35,381,	0,203,393,498,
chr14	12222002	12222584	ZFLNCT12211	0	.	12222002	12222584	0,0,0	1	582,	0,
chr5	22627304	22628751	ZFLNCT04883	0	+	22627304	22628751	0,0,0	2	340,76,	0,1371,
chr17	49616629	49974527	ZFLNCT15097	0	-	49616629	49974527	0,0,0	6	20,115,36,100,44,102,	0,116724,162517,245617,323427,357796,
chr25	2424317	2426259	ZFLNCT20629	0	+	2424317	2426259	0,0,0	4	47,1109,61,420,	0,129,1299,1522,
chr5	59090190	59092082	ZFLNCT05420	0	-	59090190	59092082	0,0,0	2	607,237,	0,1655,
chr12	30644241	30659023	ZFLNCT11044	0	-	30644241	30659023	0,0,0	3	183,62,210,	0,10605,14572,
chr19	50220708	50233538	ZFLNCT16760	0	-	50220708	50233538	0,0,0	3	43,265,46,	0,1922,12784,
chr15	40744986	40750948	ZFLNCT13391	0	-	40744986	40750948	0,0,0	3	4057,123,922,	0,4302,5040,
chr17	14851875	14854715	ZFLNCT14612	0	+	14851875	14854715	0,0,0	2	23,1185,	0,1655,
chr4	56018979	56059336	ZFLNCT04442	0	-	56018979	56059336	0,0,0	2	228,135,	0,40222,
chr9	14051627	14081391	ZFLNCT08670	0	-	14051627	14081391	0,0,0	4	111,256,3804,248,	0,22108,23829,29516,
chr22	12917181	12925734	ZFLNCT18639	0	-	12917181	12925734	0,0,0	2	604,77,	0,8476,
chr19	29287005	29310055	ZFLNCT16414	0	+	29287005	29310055	0,0,0	5	1981,187,197,85,4860,	0,2088,13501,17166,18190,
chr21	25883793	25894865	ZFLNCT18045	0	+	25883793	25894865	0,0,0	2	97,1362,	0,9710,
chr9	758887	759681	ZFLNCT08496	0	-	758887	759681	0,0,0	1	794,	0,
chr15	20673301	20677307	ZFLNCT13055	0	+	20673301	20677307	0,0,0	6	102,77,70,156,54,464,	0,668,826,981,1489,3542,
chr18	15032692	15035515	ZFLNCT15397	0	+	15032692	15035515	0,0,0	3	641,483,1508,	0,740,1315,
chr23	23273105	23280514	ZFLNCT19418	0	+	23273105	23280514	0,0,0	4	141,164,279,287,	0,3974,5825,7122,
chr21	29342935	29362865	ZFLNCT18110	0	+	29342935	29362865	0,0,0	2	94,466,	0,19464,
chr2	18507483	18510901	ZFLNCT01324	0	-	18507483	18510901	0,0,0	4	259,95,366,193,	0,1954,2330,3225,
chr12	49917213	49918883	ZFLNCT11338	0	+	49917213	49918883	0,0,0	2	39,1166,	0,504,
chr9	47628309	47632014	ZFLNCT09217	0	+	47628309	47632014	0,0,0	2	57,2723,	0,982,
chr4	25643421	25709156	ZFLNCT03911	0	+	25643421	25709156	0,0,0	2	579,554,	0,65181,
chr5	34500604	34504807	ZFLNCT05106	0	+	34500604	34504807	0,0,0	7	262,74,99,82,87,113,49,	0,1129,2695,2880,3631,3962,4154,
chr3	62715425	62722570	ZFLNCT03138	0	+	62715425	62722570	0,0,0	2	5806,1024,	0,6121,
chr13	26776690	26923883	ZFLNCT11676	0	-	26776690	26923883	0,0,0	4	1390,114,150,230,	0,4704,140127,146963,
chr9	22953838	22985360	ZFLNCT08784	0	-	22953838	22985360	0,0,0	6	67,241,196,114,31,313,	0,12828,16297,17781,18557,31209,
chr24	41473611	41474584	ZFLNCT20515	0	+	41473611	41474584	0,0,0	2	78,593,	0,380,
chr7	5508036	5536860	ZFLNCT06647	0	-	5508036	5536860	0,0,0	2	453,80,	0,28744,
chr17	13165821	13366291	ZFLNCT14579	0	+	13165821	13366291	0,0,0	5	442,137,154,94,54,	0,91233,91639,190698,200416,
chr15	25099331	25210920	ZFLNCT13132	0	-	25099331	25210920	0,0,0	3	562,113,208,	0,3438,111381,
chr25	4942548	4943784	ZFLNCT20698	0	-	4942548	4943784	0,0,0	2	1018,8,	0,1228,
chr5	43941418	43964320	ZFLNCT05249	0	+	43941418	43964320	0,0,0	4	481,63,40,3828,	0,791,964,19074,
chr7	16989640	16990413	ZFLNCT06798	0	+	16989640	16990413	0,0,0	1	773,	0,
chr13	25445064	25446384	ZFLNCT11646	0	-	25445064	25446384	0,0,0	2	186,305,	0,1015,
chr6	40379497	40382704	ZFLNCT06313	0	+	40379497	40382704	0,0,0	2	941,179,	0,3028,
chr16	24213544	24288937	ZFLNCT13877	0	+	24213544	24288937	0,0,0	4	281,211,90,509,	0,24411,45769,74884,
chr5	11489381	11491458	ZFLNCT04761	0	-	11489381	11491458	0,0,0	1	2077,	0,
chr20	44360558	44480070	ZFLNCT17365	0	-	44360558	44480070	0,0,0	6	1037,188,108,68,79,105,	0,34464,62310,118958,119109,119407,
chr21	35903127	35913799	ZFLNCT18187	0	+	35903127	35913799	0,0,0	3	122,601,128,	0,3085,10544,
chr6	17263903	17267846	ZFLNCT05960	0	-	17263903	17267846	0,0,0	5	1102,116,53,67,244,	0,1874,2100,2977,3699,
chr4	9813500	9817276	ZFLNCT03526	0	-	9813500	9817276	0,0,0	9	299,135,133,83,20,47,142,20,217,	0,1310,2144,2385,2583,2728,2869,3303,3559,
chr24	16078726	16081433	ZFLNCT20093	0	+	16078726	16081433	0,0,0	3	45,90,854,	0,620,1853,
chr19	128721	132917	ZFLNCT15917	0	+	128721	132917	0,0,0	4	28,1052,761,1086,	0,957,2297,3110,
chr10	5225316	5227344	ZFLNCT09453	0	-	5225316	5227344	0,0,0	2	427,1543,	0,485,
chr15	25066259	25095450	ZFLNCT13129	0	-	25066259	25095450	0,0,0	3	1012,193,74,	0,27842,29117,
chr19	5372242	5393011	ZFLNCT16028	0	-	5372242	5393011	0,0,0	2	501,531,	0,20238,
chr19	33199838	33214646	ZFLNCT16502	0	+	33199838	33214646	0,0,0	2	1692,227,	0,14581,
chr23	16867236	16879882	ZFLNCT19286	0	-	16867236	16879882	0,0,0	13	90,144,113,84,75,129,91,174,79,133,138,120,94,	0,273,2892,3148,3894,4211,4882,7260,9391,10873,11189,12198,12552,
chr5	25728703	25730184	ZFLNCT04933	0	+	25728703	25730184	0,0,0	3	153,79,474,	0,831,1007,
chr9	14580126	14629014	ZFLNCT08688	0	-	14580126	14629014	0,0,0	4	984,261,84,48,	0,35568,36009,48840,
chr20	39945333	39946276	ZFLNCT17291	0	-	39945333	39946276	0,0,0	2	472,103,	0,840,
chr25	33497039	33509360	ZFLNCT21024	0	-	33497039	33509360	0,0,0	3	540,276,77,	0,6605,12244,
chr9	50974683	50979112	ZFLNCT09251	0	-	50974683	50979112	0,0,0	2	1373,2998,	0,1431,
chr2	24254869	24288145	ZFLNCT01446	0	-	24254869	24288145	0,0,0	2	1229,172,	0,33104,
chr8	23355789	23355996	ZFLNCT07994	0	.	23355789	23355996	0,0,0	1	207,	0,
chr17	33775350	33777559	ZFLNCT14926	0	-	33775350	33777559	0,0,0	2	818,117,	0,2092,
chr22	17763249	17765144	ZFLNCT18695	0	+	17763249	17765144	0,0,0	2	498,298,	0,1597,
chr17	19060886	19075795	ZFLNCT14698	0	-	19060886	19075795	0,0,0	3	708,147,171,	0,10679,14738,
chr6	57738025	57740331	ZFLNCT06536	0	-	57738025	57740331	0,0,0	2	1333,770,	0,1536,
chr15	13344503	13406693	ZFLNCT12921	0	-	13344503	13406693	0,0,0	5	809,110,109,42,69,	0,35523,56549,57286,62121,
chr2	42710498	42713525	ZFLNCT01785	0	-	42710498	42713525	0,0,0	3	403,118,146,	0,2335,2881,
chr4	45859116	45860379	ZFLNCT04247	0	-	45859116	45860379	0,0,0	2	910,54,	0,1209,
chr4	20258676	20259670	ZFLNCT03859	0	+	20258676	20259670	0,0,0	2	227,568,	0,426,
chr1	22041437	22042622	ZFLNCT00393	0	-	22041437	22042622	0,0,0	3	103,114,97,	0,193,1088,
chr3	25227722	25233498	ZFLNCT02526	0	+	25227722	25233498	0,0,0	5	288,123,145,99,90,	0,1149,2665,5424,5686,
chr2	24725507	24726314	ZFLNCT01458	0	-	24725507	24726314	0,0,0	3	41,548,49,	0,111,758,
chr7	40143017	40148879	ZFLNCT07146	0	+	40143017	40148879	0,0,0	7	106,158,25,72,106,131,164,	0,241,569,1213,1414,1729,5698,
chr7	41066969	41068087	ZFLNCT07156	0	+	41066969	41068087	0,0,0	2	219,191,	0,927,
chr5	38500338	38503509	ZFLNCT05154	0	+	38500338	38503509	0,0,0	6	87,119,238,86,97,281,	0,738,1776,2142,2398,2890,
chr6	31784202	31785965	ZFLNCT06165	0	-	31784202	31785965	0,0,0	1	1763,	0,
chr9	33378190	33382333	ZFLNCT09026	0	+	33378190	33382333	0,0,0	2	187,1209,	0,2934,
chr21	12987048	12996669	ZFLNCT17851	0	-	12987048	12996669	0,0,0	11	103,131,191,100,125,126,147,194,162,214,130,	0,278,963,2722,2906,4505,4754,5307,8040,9023,9491,
chr9	57072151	57076511	ZFLNCT09321	0	-	57072151	57076511	0,0,0	2	773,460,	0,3900,
chr6	4558999	4767697	ZFLNCT05768	0	-	4558999	4767697	0,0,0	7	170,270,92,74,67,149,78,	0,85637,178553,204257,205067,207749,208620,
chr7	70430465	70431111	ZFLNCT07459	0	-	70430465	70431111	0,0,0	2	333,221,	0,425,
chr1	6518805	6520114	ZFLNCT00131	0	-	6518805	6520114	0,0,0	2	924,302,	0,1007,
chr7	877075	999312	ZFLNCT06593	0	-	877075	999312	0,0,0	4	936,88,167,138,	0,2214,95840,122099,
chr17	13676872	13879658	ZFLNCT14595	0	+	13676872	13879658	0,0,0	5	155,58,113,314,84,	0,1394,84866,182439,202702,
chr19	24563652	24709334	ZFLNCT16320	0	+	24563652	24709334	0,0,0	7	103,93,79,122,249,174,156,	0,8479,13905,14085,15088,15422,145526,
chr19	50162129	50163166	ZFLNCT16756	0	+	50162129	50163166	0,0,0	2	566,19,	0,1018,
chr21	6649053	6650558	ZFLNCT17742	0	-	6649053	6650558	0,0,0	2	78,1319,	0,186,
chr25	24857192	24995125	ZFLNCT20942	0	+	24857192	24995125	0,0,0	2	17,3848,	0,134085,
chr14	41691300	41694692	ZFLNCT12604	0	-	41691300	41694692	0,0,0	3	115,91,685,	0,225,2707,
chr13	32030382	32074110	ZFLNCT11778	0	+	32030382	32074110	0,0,0	3	3891,540,605,	0,37026,43123,
chr15	44609928	44614053	ZFLNCT13447	0	+	44609928	44614053	0,0,0	2	2492,1060,	0,3065,
chr3	6749072	6788036	ZFLNCT02257	0	+	6749072	6788036	0,0,0	2	25,1259,	0,37705,
chr4	41560172	41571530	ZFLNCT04154	0	+	41560172	41571530	0,0,0	5	67,87,282,421,84,	0,556,732,2038,11274,
chr13	37936276	37941619	ZFLNCT11859	0	+	37936276	37941619	0,0,0	3	2891,472,1666,	0,2985,3677,
chr2	59933714	59961248	ZFLNCT02082	0	-	59933714	59961248	0,0,0	4	1204,186,201,34,	0,16887,23525,27500,
chr4	37556340	37557177	ZFLNCT04080	0	+	37556340	37557177	0,0,0	2	56,485,	0,352,
chr4	52182166	52182857	ZFLNCT04367	0	+	52182166	52182857	0,0,0	2	228,324,	0,367,
chr24	6166038	6172632	ZFLNCT20003	0	+	6166038	6172632	0,0,0	10	134,88,224,48,226,221,52,94,158,1290,	0,1619,1777,2902,3031,3359,4477,4623,5015,5304,
chr22	17727594	17730125	ZFLNCT18693	0	+	17727594	17730125	0,0,0	2	319,407,	0,2124,
chr1	16928715	16979835	ZFLNCT00299	0	-	16928715	16979835	0,0,0	4	1047,118,126,297,	0,47512,47847,50823,
chr7	47630366	47632769	ZFLNCT07244	0	+	47630366	47632769	0,0,0	4	140,63,164,136,	0,232,1836,2267,
chr1	40406917	40408100	ZFLNCT00654	0	-	40406917	40408100	0,0,0	2	278,471,	0,712,
chr4	4092621	4101542	ZFLNCT03327	0	-	4092621	4101542	0,0,0	3	65,56,598,	0,5805,8323,
chr21	15090756	15512507	ZFLNCT17886	0	-	15090756	15512507	0,0,0	4	63,127,82,277,	0,286080,385273,421474,
chr16	45841204	45849479	ZFLNCT14260	0	-	45841204	45849479	0,0,0	7	213,93,26,184,117,76,43,	0,3112,4677,6782,7046,8031,8232,
chr4	8789030	8792908	ZFLNCT03514	0	+	8789030	8792908	0,0,0	2	243,422,	0,3456,
chr5	57883896	57917387	ZFLNCT05403	0	+	57883896	57917387	0,0,0	4	161,96,101,2339,	0,2466,16011,31152,
chr17	33639323	33642569	ZFLNCT14923	0	+	33639323	33642569	0,0,0	3	138,87,742,	0,2152,2504,
chr4	34471826	34680027	ZFLNCT04041	0	+	34471826	34680027	0,0,0	2	1473,284,	0,207917,
chr2	56697531	56703849	ZFLNCT02017	0	+	56697531	56703849	0,0,0	2	633,139,	0,6179,
chr2	48960023	48963331	ZFLNCT01902	0	+	48960023	48963331	0,0,0	1	3308,	0,
chr4	59109271	59141204	ZFLNCT04493	0	+	59109271	59141204	0,0,0	2	1219,553,	0,31380,
chr18	21250346	21254075	ZFLNCT15488	0	+	21250346	21254075	0,0,0	1	3729,	0,
chr3	26959021	26964839	ZFLNCT02561	0	+	26959021	26964839	0,0,0	3	201,179,82,	0,393,5736,
chr22	41430397	41491288	ZFLNCT19059	0	+	41430397	41491288	0,0,0	2	3507,2370,	0,58521,
chr7	31524595	31526426	ZFLNCT07012	0	-	31524595	31526426	0,0,0	2	1559,176,	0,1655,
chr17	867026	869286	ZFLNCT14460	0	+	867026	869286	0,0,0	1	2260,	0,
chr21	41972729	41980993	ZFLNCT18279	0	+	41972729	41980993	0,0,0	2	3585,3908,	0,4356,
chr2	23835135	23837577	ZFLNCT01437	0	+	23835135	23837577	0,0,0	3	373,33,325,	0,660,2117,
chr15	30767911	30768497	ZFLNCT13245	0	+	30767911	30768497	0,0,0	2	94,430,	0,156,
chr4	42215826	42426470	ZFLNCT04164	0	-	42215826	42426470	0,0,0	2	1011,86,	0,210558,
chr10	40425060	40428902	ZFLNCT09951	0	+	40425060	40428902	0,0,0	6	478,27,30,36,108,1060,	0,2214,2341,2480,2602,2782,
chr11	16507450	16507745	ZFLNCT10312	0	+	16507450	16507745	0,0,0	1	295,	0,
chr2	32360271	32361253	ZFLNCT01613	0	-	32360271	32361253	0,0,0	3	526,66,177,	0,635,805,
chr20	2745115	2754686	ZFLNCT16798	0	-	2745115	2754686	0,0,0	2	517,214,	0,9357,
chr2	11348279	11349429	ZFLNCT01233	0	-	11348279	11349429	0,0,0	2	750,132,	0,1018,
chr19	41870400	41945879	ZFLNCT16625	0	-	41870400	41945879	0,0,0	4	56,87,133,49,	0,34561,52880,75430,
chr21	21398833	21400392	ZFLNCT17988	0	-	21398833	21400392	0,0,0	3	208,174,432,	0,240,1127,
chr18	24281318	24326013	ZFLNCT15556	0	-	24281318	24326013	0,0,0	5	856,89,948,164,198,	0,939,7777,13021,44497,
chr8	32056730	32067840	ZFLNCT08145	0	+	32056730	32067840	0,0,0	2	20,1090,	0,10020,
chr5	62374874	62378904	ZFLNCT05453	0	-	62374874	62378904	0,0,0	2	258,3658,	0,372,
chr15	14409915	14413673	ZFLNCT12938	0	+	14409915	14413673	0,0,0	6	89,48,165,146,93,69,	0,510,1243,1505,3510,3689,
chr8	10646979	10651389	ZFLNCT07778	0	-	10646979	10651389	0,0,0	6	1530,112,48,67,67,306,	0,2298,2520,3370,3910,4104,
chr4	6616098	6620138	ZFLNCT03450	0	+	6616098	6620138	0,0,0	1	4040,	0,
chr21	40552824	40562268	ZFLNCT18235	0	-	40552824	40562268	0,0,0	6	218,154,122,106,122,115,	0,1787,2681,5134,6274,9329,
chr10	35267341	35268120	ZFLNCT09853	0	+	35267341	35268120	0,0,0	1	779,	0,
chr14	27173718	27182097	ZFLNCT12385	0	+	27173718	27182097	0,0,0	4	338,227,137,1335,	0,891,2127,7044,
chr20	49495045	49548757	ZFLNCT17484	0	+	49495045	49548757	0,0,0	3	228,168,273,	0,4537,53439,
chr2	54486305	54605773	ZFLNCT01961	0	+	54486305	54605773	0,0,0	4	95,126,154,619,	0,2961,113685,118849,
chr3	42178134	42194832	ZFLNCT02845	0	-	42178134	42194832	0,0,0	10	1921,76,99,100,186,324,93,98,86,32,	0,6088,8020,10173,10373,10674,11226,12263,12553,16666,
chr22	2365124	2365602	ZFLNCT18401	0	+	2365124	2365602	0,0,0	2	175,54,	0,424,
chr14	29587782	29660550	ZFLNCT12416	0	+	29587782	29660550	0,0,0	3	470,145,954,	0,65470,71814,
chr9	22227950	22238899	ZFLNCT08760	0	-	22227950	22238899	0,0,0	6	43,108,69,67,56,46,	0,9581,9965,10495,10764,10903,
chr2	30986803	31060918	ZFLNCT01560	0	+	30986803	31060918	0,0,0	4	199,118,288,81,	0,9130,59800,74034,
chr5	43134784	43139401	ZFLNCT05233	0	+	43134784	43139401	0,0,0	5	90,135,156,155,439,	0,2595,2825,3143,4178,
chr3	3202367	3203407	ZFLNCT02163	0	+	3202367	3203407	0,0,0	2	25,554,	0,486,
chr4	53894088	53895691	ZFLNCT04398	0	-	53894088	53895691	0,0,0	1	1603,	0,
chr19	15861671	15865914	ZFLNCT16160	0	-	15861671	15865914	0,0,0	5	1334,117,53,67,339,	0,2102,2329,3186,3904,
chr15	21503005	21520614	ZFLNCT13067	0	+	21503005	21520614	0,0,0	3	285,130,26,	0,8085,17583,
chr19	7185365	7185693	ZFLNCT16057	0	.	7185365	7185693	0,0,0	1	328,	0,
chr5	6289683	6291336	ZFLNCT04703	0	+	6289683	6291336	0,0,0	2	784,593,	0,1060,
chr13	49526451	49528521	ZFLNCT11983	0	-	49526451	49528521	0,0,0	2	200,133,	0,1937,
chr3	17861910	17884985	ZFLNCT02415	0	-	17861910	17884985	0,0,0	3	808,70,308,	0,7598,22767,
chr14	26531649	26545320	ZFLNCT12376	0	+	26531649	26545320	0,0,0	2	54,886,	0,12785,
chr6	20917293	20919601	ZFLNCT05997	0	.	20917293	20919601	0,0,0	1	2308,	0,
chr6	50741523	50874946	ZFLNCT06465	0	+	50741523	50874946	0,0,0	4	56,67,70,412,	0,3134,94755,133011,
chr10	39393295	39516472	ZFLNCT09938	0	-	39393295	39516472	0,0,0	7	4377,120,23,36,98,51,517,	0,5381,10616,11006,12038,45787,122660,
chr21	10913915	10937172	ZFLNCT17821	0	-	10913915	10937172	0,0,0	4	4934,100,53,83,	0,17849,18176,23174,
chr24	5146820	5196612	ZFLNCT19986	0	-	5146820	5196612	0,0,0	3	175,100,126,	0,45238,49666,
chr18	10864753	11003228	ZFLNCT15353	0	-	10864753	11003228	0,0,0	2	1250,52,	0,138423,
chr11	12663285	12663569	ZFLNCT10273	0	-	12663285	12663569	0,0,0	1	284,	0,
chr15	24569581	24599734	ZFLNCT13114	0	-	24569581	24599734	0,0,0	6	247,113,141,188,139,100,	0,354,550,4877,29205,30053,
chr9	25855061	25913847	ZFLNCT08866	0	-	25855061	25913847	0,0,0	4	197,147,97,222,	0,9266,57028,58564,
chr23	29187339	29203201	ZFLNCT19514	0	+	29187339	29203201	0,0,0	3	413,107,2616,	0,1005,13246,
chr23	20409552	20414761	ZFLNCT19374	0	-	20409552	20414761	0,0,0	7	32,192,98,114,118,30,231,	0,253,1119,2325,2530,3357,4978,
chr8	4687068	4708491	ZFLNCT07670	0	-	4687068	4708491	0,0,0	4	215,172,101,153,	0,6232,7366,21270,
chr9	31853597	32048634	ZFLNCT08981	0	+	31853597	32048634	0,0,0	6	142,92,108,116,162,160,	0,1382,48289,149393,170413,194877,
chr12	46659658	46681009	ZFLNCT11288	0	+	46659658	46681009	0,0,0	5	2394,140,89,61,70,	0,8143,11517,21073,21281,
chr19	749137	752349	ZFLNCT15940	0	+	749137	752349	0,0,0	4	193,66,106,344,	0,1562,1926,2868,
chr18	16457922	16521587	ZFLNCT15416	0	+	16457922	16521587	0,0,0	3	213,89,348,	0,37290,63317,
chr4	54123703	54125698	ZFLNCT04408	0	+	54123703	54125698	0,0,0	2	737,1034,	0,961,
chr21	20695569	20696663	ZFLNCT17972	0	+	20695569	20696663	0,0,0	4	96,56,103,281,	0,467,616,813,
chr22	25203629	25204783	ZFLNCT18805	0	-	25203629	25204783	0,0,0	3	244,656,90,	0,327,1064,
chr17	16574554	16582495	ZFLNCT14661	0	-	16574554	16582495	0,0,0	2	847,6843,	0,1098,
chr3	25157242	25161387	ZFLNCT02524	0	+	25157242	25161387	0,0,0	2	179,201,	0,3944,
chr14	33693140	33700037	ZFLNCT12493	0	+	33693140	33700037	0,0,0	3	40,223,261,	0,133,6636,
chr22	40033707	40037740	ZFLNCT19012	0	+	40033707	40037740	0,0,0	2	157,1666,	0,2367,
chr2	36468010	36474727	ZFLNCT01675	0	-	36468010	36474727	0,0,0	2	634,5901,	0,816,
chr23	36132968	36139778	ZFLNCT19643	0	-	36132968	36139778	0,0,0	2	2865,192,	0,6618,
chr13	37991812	37997837	ZFLNCT11865	0	-	37991812	37997837	0,0,0	4	74,141,160,221,	0,2072,4189,5804,
chr17	6291856	6292377	ZFLNCT14513	0	+	6291856	6292377	0,0,0	1	521,	0,
chr24	38140102	38141826	ZFLNCT20433	0	+	38140102	38141826	0,0,0	1	1724,	0,
chr17	18487536	18515510	ZFLNCT14689	0	+	18487536	18515510	0,0,0	6	28,123,160,241,47,1088,	0,3330,3533,3902,4513,26886,
chr9	30715504	30740565	ZFLNCT08965	0	-	30715504	30740565	0,0,0	4	2019,145,369,216,	0,2216,11605,24845,
chr16	38016876	38019484	ZFLNCT14141	0	+	38016876	38019484	0,0,0	3	97,164,344,	0,2003,2264,
chr15	3223699	3224625	ZFLNCT12827	0	-	3223699	3224625	0,0,0	1	926,	0,
chr16	99836	102645	ZFLNCT13526	0	+	99836	102645	0,0,0	3	1412,379,638,	0,1612,2171,
chr2	59480730	59482125	ZFLNCT02069	0	-	59480730	59482125	0,0,0	2	417,506,	0,889,
chr25	13574806	13592086	ZFLNCT20826	0	-	13574806	13592086	0,0,0	2	165,210,	0,17070,
chr14	40105792	40106279	ZFLNCT12576	0	+	40105792	40106279	0,0,0	2	139,162,	0,325,
chr21	38162965	38166491	ZFLNCT18206	0	-	38162965	38166491	0,0,0	2	2809,434,	0,3092,
chr15	30980150	30981155	ZFLNCT13250	0	+	30980150	30981155	0,0,0	2	475,213,	0,792,
chr2	31737536	31808020	ZFLNCT01580	0	+	31737536	31808020	0,0,0	3	170,43,31887,	0,38201,38597,
chr11	22135912	22139963	ZFLNCT10340	0	+	22135912	22139963	0,0,0	1	4051,	0,
chr22	9261998	9263059	ZFLNCT18568	0	+	9261998	9263059	0,0,0	2	260,37,	0,1024,
chr10	41813812	41814816	ZFLNCT09974	0	-	41813812	41814816	0,0,0	1	1004,	0,
chr11	41015340	41295295	ZFLNCT10594	0	+	41015340	41295295	0,0,0	2	789,720,	0,279235,
chr4	16437984	16438599	ZFLNCT03809	0	+	16437984	16438599	0,0,0	3	168,94,184,	0,239,431,
chr8	7139626	7143020	ZFLNCT07708	0	+	7139626	7143020	0,0,0	6	319,62,67,48,116,501,	0,446,981,1851,2009,2893,
chr15	25231271	25237457	ZFLNCT13134	0	+	25231271	25237457	0,0,0	1	6186,	0,
chr16	42798043	42980608	ZFLNCT14202	0	+	42798043	42980608	0,0,0	4	186,114,95,85,	0,13164,71858,182480,
chr19	28979637	29266079	ZFLNCT16394	0	-	28979637	29266079	0,0,0	6	499,69,89,80,186,147,	0,38135,46163,239826,240005,286295,
chr19	3096888	3275186	ZFLNCT16004	0	-	3096888	3275186	0,0,0	2	605,1288,	0,177010,
chr1	18203819	18208115	ZFLNCT00336	0	+	18203819	18208115	0,0,0	2	281,354,	0,3942,
chr13	32030382	32074110	ZFLNCT11779	0	+	32030382	32074110	0,0,0	3	3891,332,605,	0,37234,43123,
chr22	18567398	18569276	ZFLNCT18719	0	-	18567398	18569276	0,0,0	1	1878,	0,
chr6	41435978	41436850	ZFLNCT06342	0	+	41435978	41436850	0,0,0	2	172,257,	0,615,
chr15	34686343	34690631	ZFLNCT13289	0	-	34686343	34690631	0,0,0	2	914,25,	0,4263,
chr24	8138329	8140385	ZFLNCT20023	0	+	8138329	8140385	0,0,0	2	739,1125,	0,931,
chr2	18556678	18563664	ZFLNCT01326	0	+	18556678	18563664	0,0,0	5	157,123,124,135,54,	0,1067,2039,5144,6932,
chr9	27232968	27444723	ZFLNCT08887	0	+	27232968	27444723	0,0,0	4	225,48,118,320,	0,5596,73312,211435,
chr21	2020411	2024282	ZFLNCT17648	0	+	2020411	2024282	0,0,0	2	1529,21,	0,3850,
chr3	49621665	49629281	ZFLNCT02930	0	-	49621665	49629281	0,0,0	5	810,199,169,86,154,	0,919,3515,5940,7462,
chr7	52838614	52843468	ZFLNCT07303	0	+	52838614	52843468	0,0,0	3	50,116,218,	0,4191,4636,
chr8	43609824	43613329	ZFLNCT08262	0	+	43609824	43613329	0,0,0	4	47,134,43,2523,	0,631,851,982,
chr19	36922028	36928345	ZFLNCT16562	0	+	36922028	36928345	0,0,0	3	1417,2678,1028,	0,2173,5289,
chr11	12026548	12038502	ZFLNCT10233	0	+	12026548	12038502	0,0,0	3	4919,26,4915,	0,6329,7039,
chr23	28029005	28036560	ZFLNCT19489	0	-	28029005	28036560	0,0,0	3	1526,131,3776,	0,1613,3779,
chr17	4008764	4009867	ZFLNCT14487	0	+	4008764	4009867	0,0,0	1	1103,	0,
chr21	28486542	28489087	ZFLNCT18086	0	-	28486542	28489087	0,0,0	2	404,72,	0,2473,
chr15	21122566	21123620	ZFLNCT13063	0	-	21122566	21123620	0,0,0	2	863,30,	0,1024,
chr24	5892898	5907505	ZFLNCT19994	0	-	5892898	5907505	0,0,0	2	267,20,	0,14587,
chr17	24135522	24146718	ZFLNCT14765	0	-	24135522	24146718	0,0,0	2	6963,1973,	0,9223,
chr6	49312314	49312522	ZFLNCT06443	0	.	49312314	49312522	0,0,0	1	208,	0,
chr1	58831203	58866935	ZFLNCT01040	0	-	58831203	58866935	0,0,0	2	376,956,	0,34776,
chr23	7493374	7502158	ZFLNCT19201	0	-	7493374	7502158	0,0,0	2	419,76,	0,8708,
chr16	31253488	31257195	ZFLNCT14000	0	+	31253488	31257195	0,0,0	6	261,74,93,111,116,1497,	0,403,1476,1768,1991,2210,
chr7	6822672	7073375	ZFLNCT06683	0	+	6822672	7073375	0,0,0	3	1000,29,49,	0,1108,250654,
chr22	3724003	3724702	ZFLNCT18444	0	-	3724003	3724702	0,0,0	2	189,212,	0,487,
chr4	9830537	9857554	ZFLNCT03548	0	-	9830537	9857554	0,0,0	5	2046,70,46,98,113,	0,17770,18371,25916,26904,
chr14	9594574	9600085	ZFLNCT12181	0	+	9594574	9600085	0,0,0	5	195,30,48,117,431,	0,302,2239,2390,5080,
chr18	24281318	24345579	ZFLNCT15561	0	-	24281318	24345579	0,0,0	6	856,89,948,164,120,152,	0,939,7777,13021,62698,64109,
chr13	37936276	37941619	ZFLNCT11860	0	+	37936276	37941619	0,0,0	4	2891,188,64,1824,	0,2985,3393,3519,
chr18	44299143	44302837	ZFLNCT15766	0	-	44299143	44302837	0,0,0	2	1339,1412,	0,2282,
chr17	21394621	21437724	ZFLNCT14732	0	+	21394621	21437724	0,0,0	2	163,194,	0,42909,
chr19	30878908	30885569	ZFLNCT16461	0	-	30878908	30885569	0,0,0	3	2523,1835,1793,	0,2872,4868,
chr9	46609055	46621630	ZFLNCT09205	0	-	46609055	46621630	0,0,0	2	10569,1170,	0,11405,
chr6	9449259	9456930	ZFLNCT05854	0	-	9449259	9456930	0,0,0	2	4209,472,	0,7199,
chr6	5930606	5933052	ZFLNCT05785	0	-	5930606	5933052	0,0,0	2	92,240,	0,2206,
chr4	55251931	55252399	ZFLNCT04423	0	-	55251931	55252399	0,0,0	1	468,	0,
chr22	1811820	1888654	ZFLNCT18385	0	-	1811820	1888654	0,0,0	2	432,500,	0,76334,
chr15	14727079	14729378	ZFLNCT12944	0	-	14727079	14729378	0,0,0	3	645,203,44,	0,1774,2255,
chr5	68352308	68357286	ZFLNCT05562	0	-	68352308	68357286	0,0,0	2	3556,1206,	0,3772,
chr14	26123476	26124825	ZFLNCT12365	0	+	26123476	26124825	0,0,0	2	538,719,	0,630,
chr2	53094369	53097774	ZFLNCT01950	0	-	53094369	53097774	0,0,0	1	3405,	0,
chr6	49869919	49877983	ZFLNCT06452	0	-	49869919	49877983	0,0,0	2	366,173,	0,7891,
chr18	2373034	2375408	ZFLNCT15213	0	+	2373034	2375408	0,0,0	2	728,10,	0,2364,
chr9	27495094	27496266	ZFLNCT08890	0	-	27495094	27496266	0,0,0	3	740,98,132,	0,814,1040,
chr21	11006908	11174658	ZFLNCT17830	0	-	11006908	11174658	0,0,0	5	1105,185,82,95,81,	0,19072,19336,104565,167669,
chr5	49887243	49955482	ZFLNCT05316	0	-	49887243	49955482	0,0,0	4	6010,33,70,283,	0,16618,49963,67956,
chr2	30670611	30673680	ZFLNCT01555	0	+	30670611	30673680	0,0,0	3	92,56,466,	0,401,2603,
chr2	56830962	56860523	ZFLNCT02020	0	+	56830962	56860523	0,0,0	3	26,130,596,	0,7354,28965,
chr21	30840800	30848650	ZFLNCT18123	0	-	30840800	30848650	0,0,0	5	174,147,115,222,130,	0,3129,3349,3576,7720,
chr16	34323707	34327969	ZFLNCT14055	0	-	34323707	34327969	0,0,0	7	116,94,117,146,129,82,101,	0,245,441,1734,2320,3988,4161,
chr7	69217647	69238804	ZFLNCT07417	0	+	69217647	69238804	0,0,0	2	711,658,	0,20499,
chr16	22620069	22621717	ZFLNCT13841	0	+	22620069	22621717	0,0,0	2	485,69,	0,1579,
chr12	6838077	6839455	ZFLNCT10811	0	-	6838077	6839455	0,0,0	2	476,752,	0,626,
chr16	4911233	4931462	ZFLNCT13602	0	+	4911233	4931462	0,0,0	2	67,322,	0,19907,
chr6	14847892	14868173	ZFLNCT05929	0	-	14847892	14868173	0,0,0	3	253,170,237,	0,8858,20044,
chr15	3509551	3539716	ZFLNCT12834	0	+	3509551	3539716	0,0,0	4	84,76,250,161,	0,182,4015,30004,
chr7	14158622	14163546	ZFLNCT06753	0	-	14158622	14163546	0,0,0	2	1324,2851,	0,2073,
chr5	61742367	61793418	ZFLNCT05448	0	+	61742367	61793418	0,0,0	3	111,1202,69,	0,31622,50982,
chr8	55109821	55125140	ZFLNCT08438	0	-	55109821	55125140	0,0,0	5	173,2953,84,791,150,	0,438,5996,8518,15169,
chr10	41336261	41336503	ZFLNCT09958	0	.	41336261	41336503	0,0,0	1	242,	0,
chr15	40590079	40592242	ZFLNCT13380	0	-	40590079	40592242	0,0,0	3	509,119,70,	0,869,2093,
chr4	40515195	40668131	ZFLNCT04135	0	-	40515195	40668131	0,0,0	2	292,1442,	0,151494,
chr2	22464435	22472260	ZFLNCT01388	0	+	22464435	22472260	0,0,0	10	89,178,88,102,98,80,74,105,56,474,	0,765,1040,1329,1520,5036,5652,6865,7058,7351,
chr16	49584077	49589088	ZFLNCT14324	0	-	49584077	49589088	0,0,0	4	361,114,231,115,	0,1386,1614,4896,
chr1	52317690	52319972	ZFLNCT00836	0	+	52317690	52319972	0,0,0	1	2282,	0,
chr4	57041458	57042742	ZFLNCT04460	0	+	57041458	57042742	0,0,0	2	155,247,	0,1037,
chr6	33857321	33876602	ZFLNCT06197	0	-	33857321	33876602	0,0,0	2	206,33,	0,19248,
chr14	20274604	20278021	ZFLNCT12317	0	-	20274604	20278021	0,0,0	2	25,1366,	0,2051,
chr7	16371886	16379095	ZFLNCT06792	0	-	16371886	16379095	0,0,0	2	775,5944,	0,1265,
chr20	52930834	52938903	ZFLNCT17545	0	+	52930834	52938903	0,0,0	5	126,141,126,123,123,	0,5995,6457,7651,7946,
chr22	41072851	41079802	ZFLNCT19043	0	-	41072851	41079802	0,0,0	5	4830,86,80,40,1408,	0,5001,5211,5375,5543,
chr23	25579293	25583153	ZFLNCT19452	0	+	25579293	25583153	0,0,0	6	153,129,106,70,93,181,	0,1381,1756,1944,2099,3679,
chr4	4836205	4840073	ZFLNCT03357	0	-	4836205	4840073	0,0,0	4	2459,27,496,5,	0,2987,3065,3863,
chr20	5705933	5728905	ZFLNCT16821	0	+	5705933	5728905	0,0,0	3	151,162,219,	0,5667,22753,
chr5	4547669	4548243	ZFLNCT04671	0	-	4547669	4548243	0,0,0	2	266,24,	0,550,
chr4	14509743	14520057	ZFLNCT03725	0	-	14509743	14520057	0,0,0	1	10314,	0,
chr14	2377763	2597156	ZFLNCT12098	0	-	2377763	2597156	0,0,0	2	3500,470,	0,218923,
chr5	64642064	64643892	ZFLNCT05503	0	+	64642064	64643892	0,0,0	2	106,460,	0,1368,
chr7	31962994	31963952	ZFLNCT07021	0	+	31962994	31963952	0,0,0	3	101,469,159,	0,256,799,
chr19	23923172	23923659	ZFLNCT16305	0	-	23923172	23923659	0,0,0	1	487,	0,
chr9	51122451	51299143	ZFLNCT09255	0	-	51122451	51299143	0,0,0	2	69,394,	0,176298,
chr6	14227394	14233292	ZFLNCT05920	0	-	14227394	14233292	0,0,0	3	270,138,87,	0,5487,5811,
chr19	27519537	27527193	ZFLNCT16347	0	+	27519537	27527193	0,0,0	2	2743,4237,	0,3419,
chr14	19180109	19180573	ZFLNCT12300	0	+	19180109	19180573	0,0,0	2	45,328,	0,136,
chr22	36259761	36262781	ZFLNCT18947	0	-	36259761	36262781	0,0,0	2	770,1293,	0,1727,
chr2	50675048	50676856	ZFLNCT01912	0	-	50675048	50676856	0,0,0	2	893,383,	0,1425,
chr8	51440	53559	ZFLNCT07586	0	-	51440	53559	0,0,0	2	952,813,	0,1306,
chr6	42588174	42597418	ZFLNCT06362	0	+	42588174	42597418	0,0,0	5	421,56,113,126,827,	0,902,1462,1804,8417,
chr7	37166694	37194419	ZFLNCT07097	0	+	37166694	37194419	0,0,0	4	326,125,343,641,	0,5619,22279,27084,
chr22	40333013	40338793	ZFLNCT19019	0	-	40333013	40338793	0,0,0	2	235,419,	0,5361,
chr17	47971670	47976299	ZFLNCT15080	0	+	47971670	47976299	0,0,0	7	263,736,387,1296,23,54,422,	0,302,1077,1518,2903,3249,4207,
chr12	15997963	15999624	ZFLNCT10882	0	-	15997963	15999624	0,0,0	1	1661,	0,
chr15	31987162	31999321	ZFLNCT13262	0	+	31987162	31999321	0,0,0	5	119,153,128,150,307,	0,1171,6472,6810,11852,
chr1	30535089	30573701	ZFLNCT00504	0	-	30535089	30573701	0,0,0	3	229,166,112,	0,479,38500,
chr25	38277148	38279155	ZFLNCT21118	0	+	38277148	38279155	0,0,0	2	513,803,	0,1204,
chr12	40332671	40336035	ZFLNCT11198	0	-	40332671	40336035	0,0,0	2	838,337,	0,3027,
chr14	49369162	49373577	ZFLNCT12724	0	-	49369162	49373577	0,0,0	4	196,69,119,246,	0,437,3613,4169,
chr1	55724091	55730590	ZFLNCT00914	0	+	55724091	55730590	0,0,0	6	799,43,86,272,27,4839,	0,885,1014,1186,1546,1660,
chr2	36913273	36922420	ZFLNCT01689	0	+	36913273	36922420	0,0,0	7	139,97,124,90,107,150,77,	0,228,2948,3176,4190,4397,9070,
chr22	6980206	7014615	ZFLNCT18524	0	+	6980206	7014615	0,0,0	5	66,108,93,207,702,	0,902,3321,24723,33707,
chr20	35737465	35851813	ZFLNCT17194	0	+	35737465	35851813	0,0,0	3	86,47,99,	0,1336,114249,
chr12	48734028	48742739	ZFLNCT11322	0	+	48734028	48742739	0,0,0	3	2809,396,421,	0,7719,8290,
chr13	40765979	40766972	ZFLNCT11886	0	-	40765979	40766972	0,0,0	2	879,32,	0,961,
chr1	57489155	57494198	ZFLNCT00997	0	+	57489155	57494198	0,0,0	2	125,594,	0,4449,
chr14	525788	527142	ZFLNCT12071	0	+	525788	527142	0,0,0	2	545,694,	0,660,
chr20	18637917	18641579	ZFLNCT16949	0	-	18637917	18641579	0,0,0	3	612,282,571,	0,1949,3091,
chr21	10390724	10394196	ZFLNCT17803	0	-	10390724	10394196	0,0,0	5	366,165,115,90,58,	0,1002,1360,2514,3414,
chr15	38121246	38124878	ZFLNCT13338	0	+	38121246	38124878	0,0,0	5	45,38,64,127,1804,	0,173,403,740,1828,
chr17	33364051	33378911	ZFLNCT14917	0	+	33364051	33378911	0,0,0	4	316,87,75,315,	0,11336,13260,14545,
chr4	50851736	50852618	ZFLNCT04337	0	-	50851736	50852618	0,0,0	2	415,31,	0,851,
chr11	12026582	12038502	ZFLNCT10242	0	+	12026582	12038502	0,0,0	2	5781,3340,	0,8580,
chr20	36931183	36935559	ZFLNCT17213	0	+	36931183	36935559	0,0,0	2	539,1144,	0,3232,
chr13	40405482	40433847	ZFLNCT11881	0	+	40405482	40433847	0,0,0	3	47,151,589,	0,730,27776,
chr16	27886796	27903101	ZFLNCT13953	0	-	27886796	27903101	0,0,0	5	339,27,65,112,311,	0,1970,2306,3399,15994,
chr20	50662241	50663913	ZFLNCT17513	0	+	50662241	50663913	0,0,0	2	303,747,	0,925,
chr10	24828293	24829867	ZFLNCT09723	0	+	24828293	24829867	0,0,0	2	488,75,	0,1499,
chr23	33974818	33977946	ZFLNCT19607	0	-	33974818	33977946	0,0,0	5	112,130,133,106,364,	0,203,1878,2300,2764,
chr7	5192562	5201346	ZFLNCT06641	0	+	5192562	5201346	0,0,0	3	88,168,480,	0,2395,8304,
chr6	31457799	31472653	ZFLNCT06158	0	+	31457799	31472653	0,0,0	2	26,256,	0,14598,
chr23	325332	329572	ZFLNCT19112	0	+	325332	329572	0,0,0	5	107,456,88,97,138,	0,1401,1956,3566,4102,
chr13	30792168	30794745	ZFLNCT11754	0	-	30792168	30794745	0,0,0	2	1709,468,	0,2109,
chr13	20615574	20616952	ZFLNCT11588	0	-	20615574	20616952	0,0,0	2	633,45,	0,1333,
chr17	13165878	13465268	ZFLNCT14584	0	+	13165878	13465268	0,0,0	6	385,137,94,69,90,659,	0,91176,190641,235723,294098,298731,
chr1	58772809	58850767	ZFLNCT01038	0	-	58772809	58850767	0,0,0	3	158,15,492,	0,35671,77466,
chr19	49494834	49499555	ZFLNCT16724	0	-	49494834	49499555	0,0,0	4	134,87,130,171,	0,1814,1985,4550,
chr10	28912826	28914926	ZFLNCT09800	0	.	28912826	28914926	0,0,0	1	2100,	0,
chr19	37411630	37483135	ZFLNCT16569	0	+	37411630	37483135	0,0,0	4	90,159,132,1119,	0,65052,68337,70386,
chr5	61742367	61922145	ZFLNCT05450	0	+	61742367	61922145	0,0,0	3	111,1202,920,	0,31622,178858,
chr9	19190418	19195239	ZFLNCT08716	0	-	19190418	19195239	0,0,0	2	1089,107,	0,4714,
chr19	36209071	36235912	ZFLNCT16534	0	-	36209071	36235912	0,0,0	4	1615,60,108,101,	0,26381,26548,26740,
chr21	32605330	32606810	ZFLNCT18168	0	-	32605330	32606810	0,0,0	5	202,154,58,105,602,	0,298,548,683,878,
chr4	1543082	1544564	ZFLNCT03233	0	+	1543082	1544564	0,0,0	1	1482,	0,
chr17	5971992	5975106	ZFLNCT14504	0	+	5971992	5975106	0,0,0	3	431,166,176,	0,1708,2938,
chr3	19948962	19954017	ZFLNCT02439	0	+	19948962	19954017	0,0,0	1	5055,	0,
chr5	48269984	48273544	ZFLNCT05303	0	+	48269984	48273544	0,0,0	2	1540,1955,	0,1605,
chr24	36554821	36596749	ZFLNCT20403	0	+	36554821	36596749	0,0,0	3	226,115,28,	0,34617,41900,
chr15	19426129	19426961	ZFLNCT13012	0	-	19426129	19426961	0,0,0	2	293,435,	0,397,
chr12	48674026	48675003	ZFLNCT11320	0	+	48674026	48675003	0,0,0	2	209,543,	0,434,
chr11	36505339	36582230	ZFLNCT10514	0	-	36505339	36582230	0,0,0	3	1359,90,207,	0,76505,76684,
chr2	39712282	39737223	ZFLNCT01730	0	-	39712282	39737223	0,0,0	3	722,229,135,	0,18307,24806,
chr20	46160270	46161300	ZFLNCT17385	0	+	46160270	46161300	0,0,0	1	1030,	0,
chr16	42279411	42291880	ZFLNCT14184	0	-	42279411	42291880	0,0,0	2	394,1241,	0,11228,
chr14	27806001	27839664	ZFLNCT12403	0	+	27806001	27839664	0,0,0	4	76,168,137,71,	0,28550,33219,33592,
chr12	17288563	17301030	ZFLNCT10890	0	+	17288563	17301030	0,0,0	2	23,539,	0,11928,
chr9	19529742	19533033	ZFLNCT08721	0	+	19529742	19533033	0,0,0	3	51,96,117,	0,164,3174,
chr13	8721445	8733046	ZFLNCT11478	0	-	8721445	8733046	0,0,0	8	104,195,69,84,170,79,44,75,	0,2247,5723,5880,6047,10821,10996,11526,
chr5	12666128	12696403	ZFLNCT04784	0	+	12666128	12696403	0,0,0	3	251,1277,140,	0,485,30135,
chr8	6131439	6200424	ZFLNCT07690	0	-	6131439	6200424	0,0,0	2	5069,23,	0,68962,
chr8	4166015	4241527	ZFLNCT07663	0	-	4166015	4241527	0,0,0	2	18,561,	0,74951,
chr19	19200420	19203236	ZFLNCT16228	0	-	19200420	19203236	0,0,0	2	862,54,	0,2762,
chr19	44163636	44169340	ZFLNCT16657	0	-	44163636	44169340	0,0,0	5	240,164,93,372,75,	0,1398,1648,3146,5629,
chr18	5067000	5071453	ZFLNCT15281	0	+	5067000	5071453	0,0,0	2	2714,779,	0,3674,
chr21	29342659	29362280	ZFLNCT18109	0	+	29342659	29362280	0,0,0	2	156,97,	0,19524,
chr10	30609763	30610128	ZFLNCT09817	0	.	30609763	30610128	0,0,0	1	365,	0,
chr13	42641884	42645184	ZFLNCT11905	0	-	42641884	42645184	0,0,0	1	3300,	0,
chr6	19366988	19367751	ZFLNCT05975	0	-	19366988	19367751	0,0,0	2	181,420,	0,343,
chr10	43839343	43842384	ZFLNCT10009	0	+	43839343	43842384	0,0,0	2	296,2297,	0,744,
chr1	57107265	57150017	ZFLNCT00980	0	+	57107265	57150017	0,0,0	2	241,106,	0,42646,
chr1	19312458	19313013	ZFLNCT00359	0	-	19312458	19313013	0,0,0	2	418,39,	0,516,
chr1	55724099	55730590	ZFLNCT00935	0	+	55724099	55730590	0,0,0	4	920,173,13,4823,	0,1221,1525,1668,
chr24	37772586	37924793	ZFLNCT20419	0	-	37772586	37924793	0,0,0	2	282,20,	0,152187,
chr16	27525314	27533822	ZFLNCT13945	0	+	27525314	27533822	0,0,0	5	76,264,51,135,793,	0,6654,7011,7311,7715,
chr24	32661219	32661950	ZFLNCT20350	0	-	32661219	32661950	0,0,0	2	408,60,	0,671,
chr16	30888633	30895572	ZFLNCT13995	0	+	30888633	30895572	0,0,0	2	389,121,	0,6818,
chr14	53570631	53581216	ZFLNCT12771	0	+	53570631	53581216	0,0,0	8	225,73,151,113,220,159,197,91,	0,865,3001,4142,5008,6032,8685,10494,
chr18	18691080	18692326	ZFLNCT15459	0	+	18691080	18692326	0,0,0	1	1246,	0,
chr4	4355686	4358699	ZFLNCT03335	0	+	4355686	4358699	0,0,0	2	1039,1643,	0,1370,
chr5	55895526	55895741	ZFLNCT05382	0	-	55895526	55895741	0,0,0	1	215,	0,
chr14	33693134	33700037	ZFLNCT12492	0	+	33693134	33700037	0,0,0	3	46,171,261,	0,191,6642,
chr20	20103593	20107537	ZFLNCT16970	0	+	20103593	20107537	0,0,0	7	33,63,69,148,158,93,699,	0,513,1053,1326,1616,1926,3245,
chr15	26701409	26713378	ZFLNCT13157	0	-	26701409	26713378	0,0,0	3	26,151,917,	0,4429,11052,
chr18	1709348	1710430	ZFLNCT15206	0	+	1709348	1710430	0,0,0	2	30,860,	0,222,
chr1	19762278	19767428	ZFLNCT00367	0	-	19762278	19767428	0,0,0	4	260,74,141,572,	0,329,2013,4578,
chr24	32590237	32591624	ZFLNCT20347	0	-	32590237	32591624	0,0,0	1	1387,	0,
chr16	6664493	6692617	ZFLNCT13639	0	+	6664493	6692617	0,0,0	5	218,62,90,78,98,	0,9018,19546,25759,28026,
chr3	7175285	7183510	ZFLNCT02270	0	+	7175285	7183510	0,0,0	2	236,1269,	0,6956,
chr25	14122375	14124326	ZFLNCT20833	0	-	14122375	14124326	0,0,0	2	277,117,	0,1834,
chr4	57560494	57563245	ZFLNCT04469	0	-	57560494	57563245	0,0,0	1	2751,	0,
chr14	35474490	35621296	ZFLNCT12520	0	-	35474490	35621296	0,0,0	3	247,60,391,	0,145328,146415,
chr7	16181043	16185120	ZFLNCT06791	0	+	16181043	16185120	0,0,0	2	544,119,	0,3958,
chr16	7725935	7770091	ZFLNCT13660	0	-	7725935	7770091	0,0,0	3	497,250,152,	0,36714,44004,
chr3	61159060	61160087	ZFLNCT03106	0	+	61159060	61160087	0,0,0	2	514,273,	0,754,
chr24	39697155	39714560	ZFLNCT20474	0	+	39697155	39714560	0,0,0	2	370,244,	0,17161,
chr21	37686460	37690856	ZFLNCT18198	0	-	37686460	37690856	0,0,0	6	42,82,135,137,82,109,	0,2006,2735,2961,3760,4287,
chr7	27681017	27692084	ZFLNCT06970	0	-	27681017	27692084	0,0,0	3	288,95,42,	0,8284,11025,
chr20	53752856	53754318	ZFLNCT17557	0	+	53752856	53754318	0,0,0	2	963,19,	0,1443,
chr13	31332127	31346440	ZFLNCT11767	0	-	31332127	31346440	0,0,0	1	14313,	0,
chr9	33271525	33297831	ZFLNCT09016	0	-	33271525	33297831	0,0,0	4	488,471,92,133,	0,19551,21596,26173,
chr2	21367658	21389583	ZFLNCT01370	0	-	21367658	21389583	0,0,0	3	514,32,91,	0,4124,21834,
chr15	835908	847686	ZFLNCT12791	0	-	835908	847686	0,0,0	2	28,290,	0,11488,
chr7	26209171	26214400	ZFLNCT06935	0	+	26209171	26214400	0,0,0	13	25,39,49,43,47,46,43,321,24,32,39,43,808,	0,549,844,1070,2303,2543,2769,2969,3469,3693,3977,4190,4421,
chr14	39631825	39825768	ZFLNCT12573	0	+	39631825	39825768	0,0,0	3	244,106,652,	0,106881,193291,
chr24	29894608	29897424	ZFLNCT20323	0	-	29894608	29897424	0,0,0	2	481,58,	0,2758,
chr5	75454972	75474627	ZFLNCT05694	0	+	75454972	75474627	0,0,0	6	108,120,148,153,92,147,	0,320,2748,10399,14586,19508,
chr2	44819549	44821848	ZFLNCT01826	0	-	44819549	44821848	0,0,0	5	78,156,124,109,279,	0,279,1603,1831,2020,
chr10	38138388	38316845	ZFLNCT09913	0	+	38138388	38316845	0,0,0	5	373,129,86,120,136,	0,37996,65828,106233,178321,
chr22	30165991	30174448	ZFLNCT18880	0	-	30165991	30174448	0,0,0	2	795,138,	0,8319,
chr16	37035398	37043615	ZFLNCT14109	0	+	37035398	37043615	0,0,0	3	92,141,4981,	0,251,3236,
chr17	15581764	15585617	ZFLNCT14648	0	+	15581764	15585617	0,0,0	2	246,3384,	0,469,
chr3	53270958	53271325	ZFLNCT02985	0	.	53270958	53271325	0,0,0	1	367,	0,
chr16	24191101	24197706	ZFLNCT13875	0	-	24191101	24197706	0,0,0	8	159,69,130,37,22,104,84,49,	0,340,1176,1427,1869,4232,4471,6556,
chr19	29431047	29516443	ZFLNCT16432	0	-	29431047	29516443	0,0,0	3	743,96,134,	0,77912,85262,
chr20	16289903	16306299	ZFLNCT16921	0	+	16289903	16306299	0,0,0	2	789,232,	0,16164,
chr16	47504480	47508848	ZFLNCT14280	0	-	47504480	47508848	0,0,0	4	78,90,108,418,	0,1011,2897,3950,
chr5	32246854	32247555	ZFLNCT05058	0	+	32246854	32247555	0,0,0	3	155,162,152,	0,279,549,
chr6	14980140	14984449	ZFLNCT05935	0	-	14980140	14984449	0,0,0	3	34,170,314,	0,454,3995,
chr9	43805241	43978665	ZFLNCT09177	0	+	43805241	43978665	0,0,0	4	8,723,6087,3834,	0,799,163398,169590,
chr1	55724099	55730590	ZFLNCT00936	0	+	55724099	55730590	0,0,0	3	963,360,4823,	0,1178,1668,
chr16	15364074	15365609	ZFLNCT13755	0	+	15364074	15365609	0,0,0	1	1535,	0,
chr13	747670	749534	ZFLNCT11384	0	-	747670	749534	0,0,0	2	280,408,	0,1456,
chr12	48087080	48087718	ZFLNCT11318	0	.	48087080	48087718	0,0,0	1	638,	0,
chr23	22910264	22911774	ZFLNCT19410	0	+	22910264	22911774	0,0,0	5	34,99,158,126,59,	0,221,939,1178,1451,
chr2	55465659	55466883	ZFLNCT01967	0	+	55465659	55466883	0,0,0	1	1224,	0,
chr19	19200420	19211477	ZFLNCT16225	0	-	19200420	19211477	0,0,0	2	809,1456,	0,9601,
chr21	6117508	6120175	ZFLNCT17735	0	+	6117508	6120175	0,0,0	1	2667,	0,
chr2	51484179	51529718	ZFLNCT01920	0	-	51484179	51529718	0,0,0	2	36,182,	0,45357,
chr23	34358937	34496536	ZFLNCT19615	0	+	34358937	34496536	0,0,0	7	25,113,79,97,145,84,309,	0,117,4350,4822,6025,46412,137290,
chr12	36298413	36309442	ZFLNCT11134	0	+	36298413	36309442	0,0,0	2	10191,723,	0,10306,
chr19	25489181	25546632	ZFLNCT16336	0	+	25489181	25546632	0,0,0	2	191,402,	0,57049,
chr19	16817167	16822409	ZFLNCT16171	0	-	16817167	16822409	0,0,0	5	662,107,126,110,380,	0,1079,3291,3528,4862,
chr7	60560046	60564581	ZFLNCT07360	0	+	60560046	60564581	0,0,0	4	117,83,253,516,	0,668,3388,4019,
chr4	30049250	30049590	ZFLNCT03960	0	-	30049250	30049590	0,0,0	2	49,198,	0,142,
chr13	48815090	48820146	ZFLNCT11971	0	-	48815090	48820146	0,0,0	2	2638,2364,	0,2692,
chr4	4836205	4840220	ZFLNCT03352	0	-	4836205	4840220	0,0,0	4	985,47,46,152,	0,3131,3520,3863,
chr18	6273177	6282150	ZFLNCT15297	0	+	6273177	6282150	0,0,0	6	34,144,144,165,178,158,	0,122,367,1028,6145,8815,
chr4	9851973	9853656	ZFLNCT03565	0	-	9851973	9853656	0,0,0	3	89,98,142,	0,997,1541,
chr4	54022214	54023025	ZFLNCT04404	0	+	54022214	54023025	0,0,0	1	811,	0,
chr1	45629833	45630960	ZFLNCT00717	0	-	45629833	45630960	0,0,0	3	554,155,56,	0,723,1071,
chr10	23034623	23038691	ZFLNCT09704	0	+	23034623	23038691	0,0,0	2	2469,1345,	0,2723,
chr15	29681735	29686756	ZFLNCT13227	0	-	29681735	29686756	0,0,0	2	3364,1137,	0,3884,
chr21	515705	520591	ZFLNCT17615	0	-	515705	520591	0,0,0	1	4886,	0,
chr14	19964193	19969754	ZFLNCT12310	0	+	19964193	19969754	0,0,0	3	77,122,634,	0,1639,4927,
chr7	14663821	14666317	ZFLNCT06759	0	+	14663821	14666317	0,0,0	1	2496,	0,
chr5	1988838	2015865	ZFLNCT04645	0	-	1988838	2015865	0,0,0	5	502,64,63,88,35,	0,26252,26525,26666,26992,
chr16	18905694	18906094	ZFLNCT13797	0	.	18905694	18906094	0,0,0	1	400,	0,
chr12	33470228	33473496	ZFLNCT11090	0	+	33470228	33473496	0,0,0	6	89,118,60,159,275,99,	0,274,1775,1925,2174,3169,
chr21	24979145	24981667	ZFLNCT18029	0	-	24979145	24981667	0,0,0	2	200,408,	0,2114,
chr13	14047997	14056256	ZFLNCT11541	0	+	14047997	14056256	0,0,0	4	60,137,103,240,	0,3736,3960,8019,
chr13	19651936	19742330	ZFLNCT11585	0	+	19651936	19742330	0,0,0	2	28,582,	0,89812,
chr23	42770629	42791463	ZFLNCT19795	0	-	42770629	42791463	0,0,0	2	183,79,	0,20755,
chr21	33895400	33909747	ZFLNCT18173	0	+	33895400	33909747	0,0,0	8	186,28,60,77,108,215,64,507,	0,311,2036,2920,6026,11686,11989,13840,
chr7	27514296	27520251	ZFLNCT06964	0	+	27514296	27520251	0,0,0	1	5955,	0,
chr18	24125299	24260580	ZFLNCT15537	0	-	24125299	24260580	0,0,0	5	27,122,110,138,102,	0,46987,125648,134372,135179,
chr13	5245603	5250749	ZFLNCT11443	0	+	5245603	5250749	0,0,0	1	5146,	0,
chr4	5608618	5610594	ZFLNCT03427	0	-	5608618	5610594	0,0,0	2	26,1824,	0,152,
chr24	9788557	9790364	ZFLNCT20041	0	-	9788557	9790364	0,0,0	2	1229,509,	0,1298,
chr4	12945059	12953801	ZFLNCT03675	0	-	12945059	12953801	0,0,0	2	1191,129,	0,8613,
chr1	27680475	27690369	ZFLNCT00465	0	-	27680475	27690369	0,0,0	10	61,121,85,97,79,81,43,68,36,81,	0,194,450,698,901,1571,1732,3377,3615,9813,
chr2	50678543	50684099	ZFLNCT01913	0	-	50678543	50684099	0,0,0	4	334,142,111,94,	0,433,3021,5462,
chr2	51648980	51667405	ZFLNCT01927	0	+	51648980	51667405	0,0,0	9	53,75,41,123,155,42,100,137,194,	0,2869,3112,4035,4321,4629,8224,10574,18231,
chr4	43892644	43903595	ZFLNCT04203	0	-	43892644	43903595	0,0,0	2	8900,649,	0,10302,
chr20	35737491	35784362	ZFLNCT17195	0	+	35737491	35784362	0,0,0	5	60,47,149,62,80,	0,1310,8541,17951,46791,
chr24	21834984	21839623	ZFLNCT20166	0	-	21834984	21839623	0,0,0	3	458,144,304,	0,2291,4335,
chr4	17582598	17586896	ZFLNCT03830	0	+	17582598	17586896	0,0,0	3	482,331,989,	0,587,3309,
chr1	35133348	35136407	ZFLNCT00583	0	-	35133348	35136407	0,0,0	2	2052,143,	0,2916,
chr16	33547952	33548854	ZFLNCT14042	0	-	33547952	33548854	0,0,0	2	710,60,	0,842,
chr12	33470229	33471249	ZFLNCT11091	0	+	33470229	33471249	0,0,0	2	88,747,	0,273,
chr22	41072851	41079802	ZFLNCT19042	0	-	41072851	41079802	0,0,0	4	4830,130,80,1576,	0,5001,5211,5375,
chr18	48315358	48372947	ZFLNCT15842	0	-	48315358	48372947	0,0,0	3	134,130,37,	0,49368,57552,
chr9	30696016	30702926	ZFLNCT08962	0	+	30696016	30702926	0,0,0	2	861,438,	0,6472,
chr9	28067109	28088638	ZFLNCT08902	0	-	28067109	28088638	0,0,0	3	361,78,164,	0,21170,21365,
chr4	45123185	45126681	ZFLNCT04238	0	-	45123185	45126681	0,0,0	3	123,89,92,	0,1278,3404,
chr23	1659559	1662781	ZFLNCT19127	0	-	1659559	1662781	0,0,0	3	1894,40,303,	0,2009,2919,
chr22	14919859	14931939	ZFLNCT18660	0	-	14919859	14931939	0,0,0	1	12080,	0,
chr8	46323331	46326607	ZFLNCT08291	0	.	46323331	46326607	0,0,0	1	3276,	0,
chr21	7819839	7825607	ZFLNCT17760	0	+	7819839	7825607	0,0,0	2	1307,4113,	0,1655,
chr11	8026199	8100604	ZFLNCT10169	0	+	8026199	8100604	0,0,0	2	85,911,	0,73494,
chr17	14505618	14532815	ZFLNCT14609	0	-	14505618	14532815	0,0,0	2	95,136,	0,27061,
chr7	5223976	5242618	ZFLNCT06643	0	+	5223976	5242618	0,0,0	2	481,737,	0,17905,
chr2	44434721	44448194	ZFLNCT01820	0	+	44434721	44448194	0,0,0	2	30,456,	0,13017,
chr18	48860853	48861914	ZFLNCT15850	0	+	48860853	48861914	0,0,0	2	147,137,	0,924,
chr15	47172976	47173342	ZFLNCT13521	0	-	47172976	47173342	0,0,0	2	258,38,	0,328,
chr14	22687490	22694658	ZFLNCT12337	0	+	22687490	22694658	0,0,0	5	94,85,387,171,43,	0,3045,3247,6860,7125,
chr11	40238275	40248339	ZFLNCT10575	0	+	40238275	40248339	0,0,0	3	1139,2032,200,	0,1785,9864,
chr2	30631019	30636308	ZFLNCT01553	0	+	30631019	30636308	0,0,0	3	114,181,120,	0,781,5169,
chr7	29256900	29257848	ZFLNCT06988	0	-	29256900	29257848	0,0,0	2	568,139,	0,809,
chr16	43002998	43005373	ZFLNCT14205	0	-	43002998	43005373	0,0,0	2	1430,65,	0,2310,
chr20	19615302	19618727	ZFLNCT16964	0	-	19615302	19618727	0,0,0	3	396,486,295,	0,1857,3130,
chr2	41595331	41603181	ZFLNCT01770	0	+	41595331	41603181	0,0,0	3	373,172,319,	0,5124,7531,
chr22	1467404	1470896	ZFLNCT18360	0	-	1467404	1470896	0,0,0	2	2311,626,	0,2866,
chr7	36889937	37058646	ZFLNCT07082	0	+	36889937	37058646	0,0,0	4	190,94,121,1482,	0,636,77614,167227,
chr17	37478182	37479328	ZFLNCT14950	0	-	37478182	37479328	0,0,0	2	848,113,	0,1033,
chr9	23845144	23862091	ZFLNCT08810	0	-	23845144	23862091	0,0,0	9	108,93,105,105,114,111,105,105,209,	0,480,6765,9996,10185,12330,15057,15963,16738,
chr8	50546079	50548643	ZFLNCT08348	0	+	50546079	50548643	0,0,0	1	2564,	0,
chr6	34886217	34891955	ZFLNCT06206	0	+	34886217	34891955	0,0,0	6	344,74,43,75,172,82,	0,2366,3990,4156,4951,5656,
chr4	59206892	59207169	ZFLNCT04496	0	.	59206892	59207169	0,0,0	1	277,	0,
chr11	37985110	38154470	ZFLNCT10527	0	-	37985110	38154470	0,0,0	2	111,374,	0,168986,
chr5	32419446	32613096	ZFLNCT05066	0	+	32419446	32613096	0,0,0	6	233,94,185,70,72,653,	0,1072,38515,46393,185593,192997,
chr7	9339176	9346401	ZFLNCT06720	0	-	9339176	9346401	0,0,0	2	44,185,	0,7040,
chr15	40747297	40751125	ZFLNCT13403	0	+	40747297	40751125	0,0,0	2	1915,1299,	0,2529,
chr25	5565187	5565415	ZFLNCT20713	0	.	5565187	5565415	0,0,0	1	228,	0,
chr2	51656731	51668994	ZFLNCT01928	0	+	51656731	51668994	0,0,0	5	230,100,137,232,130,	0,473,2823,10480,12133,
chr9	1452427	1706994	ZFLNCT08507	0	-	1452427	1706994	0,0,0	12	274,54,51,47,52,238,298,95,73,98,196,2,	0,78456,78559,78659,78758,78859,79147,79495,81394,81518,82058,254565,
chr4	30330849	30334438	ZFLNCT03973	0	+	30330849	30334438	0,0,0	3	277,126,1941,	0,563,1648,
chr9	19526248	19529646	ZFLNCT08718	0	-	19526248	19529646	0,0,0	3	1080,73,104,	0,1304,3294,
chr12	3479485	3494001	ZFLNCT10763	0	+	3479485	3494001	0,0,0	2	750,204,	0,14312,
chr5	44380156	44380758	ZFLNCT05262	0	+	44380156	44380758	0,0,0	2	163,98,	0,504,
chr17	32571013	32600799	ZFLNCT14896	0	+	32571013	32600799	0,0,0	4	79,78,70,489,	0,9620,28312,29297,
chr4	5326819	5332718	ZFLNCT03416	0	-	5326819	5332718	0,0,0	1	5899,	0,
chr3	7147180	7150148	ZFLNCT02267	0	+	7147180	7150148	0,0,0	1	2968,	0,
chr12	17524028	17550668	ZFLNCT10895	0	+	17524028	17550668	0,0,0	30	54,113,90,120,139,185,58,197,112,72,150,163,258,137,121,205,62,120,1031,139,123,61,111,104,150,195,75,139,137,253,	0,306,506,861,1111,2335,2716,2865,3315,3513,3663,3933,4188,4536,5989,6441,6959,7123,7428,8606,12690,12902,13070,14194,19023,19307,21612,21803,22049,26387,
chr21	29342087	29361712	ZFLNCT18108	0	-	29342087	29361712	0,0,0	2	210,71,	0,19554,
chr4	7446746	7452105	ZFLNCT03481	0	+	7446746	7452105	0,0,0	5	48,67,107,52,1240,	0,1812,2495,2839,4119,
chr5	72537095	72547107	ZFLNCT05646	0	-	72537095	72547107	0,0,0	5	239,185,103,114,91,	0,3550,7367,9043,9921,
chr22	1626970	1628611	ZFLNCT18376	0	+	1626970	1628611	0,0,0	4	53,36,132,357,	0,188,980,1284,
chr19	13833392	13857438	ZFLNCT16134	0	-	13833392	13857438	0,0,0	3	647,41,131,	0,1525,23915,
chr8	19985814	20007460	ZFLNCT07915	0	-	19985814	20007460	0,0,0	3	89,88,263,	0,272,21383,
chr3	27445466	27494763	ZFLNCT02580	0	+	27445466	27494763	0,0,0	4	477,79,139,417,	0,3983,48630,48880,
chr24	9070680	9087366	ZFLNCT20031	0	-	9070680	9087366	0,0,0	3	152,77,233,	0,14680,16453,
chr16	49046535	49054905	ZFLNCT14305	0	-	49046535	49054905	0,0,0	2	1813,5493,	0,2877,
chr23	34948671	34950460	ZFLNCT19619	0	+	34948671	34950460	0,0,0	2	498,27,	0,1762,
chr25	365126	365869	ZFLNCT20591	0	+	365126	365869	0,0,0	1	743,	0,
chr8	24506089	24508770	ZFLNCT08017	0	+	24506089	24508770	0,0,0	2	363,266,	0,2415,
chr20	20889729	20893304	ZFLNCT16982	0	-	20889729	20893304	0,0,0	5	53,172,133,155,434,	0,334,630,860,3141,
chr4	6722889	6737062	ZFLNCT03471	0	+	6722889	6737062	0,0,0	3	146,123,60,	0,238,14113,
chr2	31737536	31808020	ZFLNCT01581	0	+	31737536	31808020	0,0,0	6	170,43,84,97,196,876,	0,38201,59220,61077,69332,69608,
chr17	32986530	33042997	ZFLNCT14911	0	+	32986530	33042997	0,0,0	3	114,111,2748,	0,1950,53719,
chr7	45693321	45696589	ZFLNCT07224	0	+	45693321	45696589	0,0,0	1	3268,	0,
chr22	27687780	27705840	ZFLNCT18859	0	-	27687780	27705840	0,0,0	1	18060,	0,
chr20	18632072	18634786	ZFLNCT16946	0	+	18632072	18634786	0,0,0	5	60,152,52,103,234,	0,783,1352,2292,2480,
chr25	15195048	15211849	ZFLNCT20842	0	+	15195048	15211849	0,0,0	3	91,119,953,	0,178,15848,
chr15	42020411	42024725	ZFLNCT13418	0	+	42020411	42024725	0,0,0	2	898,2776,	0,1538,
chr17	621267	627139	ZFLNCT14457	0	+	621267	627139	0,0,0	2	106,168,	0,5704,
chr16	34466668	34478265	ZFLNCT14061	0	-	34466668	34478265	0,0,0	2	670,78,	0,11519,
chr7	33789779	33794854	ZFLNCT07035	0	-	33789779	33794854	0,0,0	2	497,4321,	0,754,
chr15	16855020	16878186	ZFLNCT12980	0	+	16855020	16878186	0,0,0	3	2529,76,314,	0,21340,22852,
chr8	9518269	9521211	ZFLNCT07760	0	+	9518269	9521211	0,0,0	3	76,109,531,	0,1101,2411,
chr25	332628	333057	ZFLNCT20589	0	+	332628	333057	0,0,0	3	106,25,113,	0,181,316,
chr24	16078726	16081433	ZFLNCT20094	0	+	16078726	16081433	0,0,0	3	101,90,854,	0,620,1853,
chr16	52645962	52646656	ZFLNCT14357	0	-	52645962	52646656	0,0,0	2	355,249,	0,445,
chr3	17861910	18021157	ZFLNCT02414	0	-	17861910	18021157	0,0,0	9	656,48,70,53,140,33,155,208,55,	0,760,7598,44614,44775,94765,95751,133446,159192,
chr7	62867509	62867729	ZFLNCT07374	0	.	62867509	62867729	0,0,0	1	220,	0,
chr9	20921	22924	ZFLNCT08477	0	+	20921	22924	0,0,0	3	412,135,39,	0,813,1964,
chr21	27896737	27902167	ZFLNCT18076	0	+	27896737	27902167	0,0,0	5	63,62,99,119,189,	0,460,2043,2304,5241,
chr18	37820014	37826794	ZFLNCT15682	0	-	37820014	37826794	0,0,0	2	669,4228,	0,2552,
chr1	39005593	39063588	ZFLNCT00632	0	-	39005593	39063588	0,0,0	8	156,66,77,175,34,15,83,91,	0,4350,6466,9040,10381,10523,14621,57904,
chr4	52286469	52289105	ZFLNCT04370	0	-	52286469	52289105	0,0,0	4	665,126,69,180,	0,1622,2033,2456,
chr2	11447857	11454228	ZFLNCT01238	0	-	11447857	11454228	0,0,0	5	280,89,176,212,33,	0,2337,4272,4557,6338,
chr4	19490296	19528745	ZFLNCT03858	0	+	19490296	19528745	0,0,0	2	52,255,	0,38194,
chr9	33916598	33918489	ZFLNCT09033	0	-	33916598	33918489	0,0,0	2	139,161,	0,1730,
chr13	23613864	23634400	ZFLNCT11627	0	+	23613864	23634400	0,0,0	4	88,124,72,2494,	0,8419,15547,18042,
chr18	24521721	24524416	ZFLNCT15566	0	+	24521721	24524416	0,0,0	2	1702,908,	0,1787,
chr9	42322499	42339886	ZFLNCT09159	0	+	42322499	42339886	0,0,0	13	107,152,159,93,60,91,84,102,136,56,92,140,182,	0,1848,9245,9547,9785,10795,13659,13843,14032,14270,14607,16992,17205,
chr19	19221921	19226649	ZFLNCT16231	0	+	19221921	19226649	0,0,0	2	298,269,	0,4459,
chr22	2693985	2695810	ZFLNCT18415	0	-	2693985	2695810	0,0,0	2	27,1238,	0,587,
chr5	27099832	27150440	ZFLNCT04973	0	-	27099832	27150440	0,0,0	3	791,151,74,	0,49144,50534,
chr1	47212312	47215420	ZFLNCT00740	0	-	47212312	47215420	0,0,0	3	465,117,214,	0,1404,2894,
chr14	15417383	15419163	ZFLNCT12237	0	-	15417383	15419163	0,0,0	4	472,88,127,115,	0,566,1435,1665,
chr4	688387	690397	ZFLNCT03190	0	-	688387	690397	0,0,0	1	2010,	0,
chr13	35877288	36056912	ZFLNCT11833	0	-	35877288	36056912	0,0,0	2	205,37,	0,179587,
chr4	12061643	12088545	ZFLNCT03651	0	+	12061643	12088545	0,0,0	5	466,64,115,1498,871,	0,1134,2149,15333,26031,
chr1	58161759	58164978	ZFLNCT01022	0	-	58161759	58164978	0,0,0	3	652,78,36,	0,738,3183,
chr21	13677523	13775724	ZFLNCT17864	0	-	13677523	13775724	0,0,0	3	494,77,37,	0,98003,98164,
chr18	46635861	46656057	ZFLNCT15814	0	+	46635861	46656057	0,0,0	3	275,101,313,	0,1093,19883,
chr21	2317881	2361883	ZFLNCT17655	0	-	2317881	2361883	0,0,0	2	19,1442,	0,42560,
chr4	27674698	27681873	ZFLNCT03919	0	+	27674698	27681873	0,0,0	6	695,182,131,149,90,1180,	0,1331,1601,2708,5813,5995,
chr19	38410472	38669225	ZFLNCT16581	0	-	38410472	38669225	0,0,0	4	473,134,177,54,	0,14279,221341,258699,
chr3	7658522	7696386	ZFLNCT02285	0	-	7658522	7696386	0,0,0	3	108,52,1061,	0,220,36803,
chr3	2465657	2465916	ZFLNCT02148	0	.	2465657	2465916	0,0,0	1	259,	0,
chr22	27409430	27413157	ZFLNCT18845	0	-	27409430	27413157	0,0,0	2	1479,2110,	0,1617,
chr11	25833812	25839434	ZFLNCT10380	0	+	25833812	25839434	0,0,0	5	39,64,129,111,479,	0,1844,2864,4285,5143,
chr12	2374930	2517172	ZFLNCT10737	0	-	2374930	2517172	0,0,0	4	485,142,133,384,	0,40660,74031,141858,
chr23	3741811	3744328	ZFLNCT19158	0	-	3741811	3744328	0,0,0	1	2517,	0,
chr15	38640024	38643424	ZFLNCT13343	0	-	38640024	38643424	0,0,0	2	850,1990,	0,1410,
chr9	52426137	52429907	ZFLNCT09266	0	+	52426137	52429907	0,0,0	3	524,883,996,	0,603,2774,
chr2	47086249	47185491	ZFLNCT01869	0	+	47086249	47185491	0,0,0	7	71,109,76,110,50,100,1075,	0,40371,68791,69188,70953,97369,98167,
chr17	14486536	14512334	ZFLNCT14608	0	-	14486536	14512334	0,0,0	5	293,68,120,148,240,	0,8533,14562,19029,25558,
chr19	23791423	23791982	ZFLNCT16301	0	-	23791423	23791982	0,0,0	2	348,25,	0,534,
chr20	4716311	4717170	ZFLNCT16814	0	+	4716311	4717170	0,0,0	2	494,217,	0,642,
chr25	31162729	31183707	ZFLNCT20995	0	+	31162729	31183707	0,0,0	5	317,96,141,96,1688,	0,5842,9416,18974,19290,
chr18	48062615	48066485	ZFLNCT15836	0	+	48062615	48066485	0,0,0	3	595,162,816,	0,2301,3054,
chr12	32294154	32297123	ZFLNCT11077	0	+	32294154	32297123	0,0,0	4	100,83,153,493,	0,1087,1339,2476,
chr17	14322092	14326588	ZFLNCT14605	0	-	14322092	14326588	0,0,0	6	166,207,155,173,86,70,	0,496,2129,3163,4123,4426,
chr22	18789657	18793475	ZFLNCT18724	0	+	18789657	18793475	0,0,0	1	3818,	0,
chr10	21727358	22055954	ZFLNCT09683	0	-	21727358	22055954	0,0,0	4	61,316,155,189,	0,299217,301050,328407,
chr24	23298930	23309546	ZFLNCT20184	0	-	23298930	23309546	0,0,0	2	412,135,	0,10481,
chr11	23429926	23432794	ZFLNCT10358	0	+	23429926	23432794	0,0,0	2	311,461,	0,2407,
chr22	19047276	19056133	ZFLNCT18730	0	-	19047276	19056133	0,0,0	2	3838,4754,	0,4103,
chr16	55879133	55885396	ZFLNCT14390	0	-	55879133	55885396	0,0,0	2	258,240,	0,6023,
chr8	7656691	7659822	ZFLNCT07719	0	+	7656691	7659822	0,0,0	2	15,188,	0,2943,
chr3	59423431	59464652	ZFLNCT03059	0	+	59423431	59464652	0,0,0	2	880,1030,	0,40191,
chr2	26646703	26649817	ZFLNCT01497	0	+	26646703	26649817	0,0,0	6	329,107,100,176,130,157,	0,963,1292,2286,2643,2957,
chr23	24435220	24454233	ZFLNCT19431	0	-	24435220	24454233	0,0,0	3	330,165,251,	0,18507,18762,
chr2	48203237	48210052	ZFLNCT01888	0	+	48203237	48210052	0,0,0	6	188,97,107,152,115,408,	0,2922,3674,4930,6216,6407,
chr4	50352189	50354318	ZFLNCT04327	0	+	50352189	50354318	0,0,0	1	2129,	0,
chr6	56161683	56234769	ZFLNCT06513	0	+	56161683	56234769	0,0,0	4	124,130,77,311,	0,19103,50775,72775,
chr14	176792	182388	ZFLNCT12061	0	-	176792	182388	0,0,0	1	5596,	0,
chr23	42320601	42331170	ZFLNCT19788	0	+	42320601	42331170	0,0,0	2	329,358,	0,10211,
chr23	38907075	38910715	ZFLNCT19731	0	-	38907075	38910715	0,0,0	2	155,88,	0,3552,
chr2	18557330	18561875	ZFLNCT01327	0	+	18557330	18561875	0,0,0	3	538,124,53,	0,1387,4492,
chr24	25047076	25064310	ZFLNCT20243	0	-	25047076	25064310	0,0,0	2	249,1960,	0,15274,
chr5	17009049	17011390	ZFLNCT04834	0	+	17009049	17011390	0,0,0	3	29,1869,180,	0,171,2161,
chr14	18736611	18741143	ZFLNCT12286	0	+	18736611	18741143	0,0,0	5	71,49,54,60,3189,	0,358,708,1057,1343,
chr4	42870276	42875081	ZFLNCT04178	0	-	42870276	42875081	0,0,0	5	222,39,75,105,76,	0,1815,3927,4355,4729,
chr3	3715046	3718743	ZFLNCT02181	0	-	3715046	3718743	0,0,0	3	771,86,33,	0,2013,3664,
chr23	23247520	23279209	ZFLNCT19415	0	+	23247520	23279209	0,0,0	2	303,279,	0,31410,
chr12	39635945	39639357	ZFLNCT11192	0	-	39635945	39639357	0,0,0	2	484,1055,	0,2357,
chr7	72068744	72069669	ZFLNCT07481	0	-	72068744	72069669	0,0,0	3	64,425,28,	0,180,897,
chr1	602722	603851	ZFLNCT00027	0	-	602722	603851	0,0,0	5	39,102,159,149,141,	0,122,304,736,988,
chr22	25328554	25330520	ZFLNCT18813	0	-	25328554	25330520	0,0,0	6	42,158,233,152,21,59,	0,122,1136,1478,1733,1907,
chr17	7283782	7284055	ZFLNCT14516	0	.	7283782	7284055	0,0,0	1	273,	0,
chr17	34873908	34967450	ZFLNCT14930	0	-	34873908	34967450	0,0,0	4	526,36,99,85,	0,91404,92822,93457,
chr16	23016014	23019167	ZFLNCT13849	0	-	23016014	23019167	0,0,0	4	1399,252,250,657,	0,1696,2155,2496,
chr7	37998433	38000115	ZFLNCT07109	0	+	37998433	38000115	0,0,0	2	273,675,	0,1007,
chr25	31167075	31183707	ZFLNCT21005	0	+	31167075	31183707	0,0,0	5	126,93,141,96,1688,	0,1499,5070,14628,14944,
chr11	22445907	22574445	ZFLNCT10348	0	+	22445907	22574445	0,0,0	4	241,123,127,775,	0,11622,14185,127763,
chr19	23577544	23579280	ZFLNCT16294	0	+	23577544	23579280	0,0,0	1	1736,	0,
chr14	32775805	32927831	ZFLNCT12450	0	+	32775805	32927831	0,0,0	6	68,145,62,48,42,799,	0,7389,67469,144863,151081,151227,
chr20	13555718	13579825	ZFLNCT16888	0	+	13555718	13579825	0,0,0	1	24107,	0,
chr23	34298976	34302802	ZFLNCT19612	0	+	34298976	34302802	0,0,0	3	210,85,237,	0,1846,3589,
chr19	33632795	33743976	ZFLNCT16508	0	+	33632795	33743976	0,0,0	3	93,190,33,	0,64465,111148,
chr16	31769428	31772696	ZFLNCT14012	0	+	31769428	31772696	0,0,0	4	58,438,153,154,	0,880,2005,3114,
chr4	7448074	7452105	ZFLNCT03486	0	+	7448074	7452105	0,0,0	4	246,67,49,1240,	0,484,1514,2791,
chr12	6377913	6379182	ZFLNCT10798	0	+	6377913	6379182	0,0,0	2	562,41,	0,1228,
chr19	5389118	5393143	ZFLNCT16029	0	-	5389118	5393143	0,0,0	2	67,693,	0,3332,
chr8	34751685	34783842	ZFLNCT08180	0	-	34751685	34783842	0,0,0	10	117,90,78,166,30,139,191,247,10,13,	0,9486,12361,13004,17502,20385,21587,27372,30348,32144,
chr10	15061545	15063534	ZFLNCT09559	0	-	15061545	15063534	0,0,0	1	1989,	0,
chr16	23677829	23683752	ZFLNCT13861	0	+	23677829	23683752	0,0,0	2	146,181,	0,5742,
chr3	32088284	32094338	ZFLNCT02681	0	-	32088284	32094338	0,0,0	3	496,147,125,	0,5602,5929,
chr1	16441376	16444705	ZFLNCT00289	0	-	16441376	16444705	0,0,0	4	401,125,125,164,	0,1735,2950,3165,
chr12	32034354	32154235	ZFLNCT11071	0	+	32034354	32154235	0,0,0	2	527,764,	0,119117,
chr1	57803415	57804077	ZFLNCT01013	0	-	57803415	57804077	0,0,0	3	363,78,29,	0,480,633,
chr17	36487598	36517306	ZFLNCT14944	0	-	36487598	36517306	0,0,0	2	103,176,	0,29532,
chr24	1459027	1463256	ZFLNCT19944	0	+	1459027	1463256	0,0,0	6	480,62,67,53,116,1352,	0,607,1142,2007,2170,2877,
chr22	27682070	27703125	ZFLNCT18857	0	-	27682070	27703125	0,0,0	10	349,271,288,97,48,105,80,139,143,384,	0,3417,5083,5719,5924,6715,16178,18707,18933,20671,
chr5	27325164	27327239	ZFLNCT04978	0	-	27325164	27327239	0,0,0	2	197,569,	0,1506,
chr4	34419679	34420553	ZFLNCT04038	0	-	34419679	34420553	0,0,0	1	874,	0,
chr23	33471341	33547950	ZFLNCT19584	0	-	33471341	33547950	0,0,0	4	38,116,136,65,	0,32273,61700,76544,
chr4	46105556	46108535	ZFLNCT04252	0	+	46105556	46108535	0,0,0	4	89,78,55,1048,	0,761,1195,1931,
chr12	32530170	32533104	ZFLNCT11081	0	-	32530170	32533104	0,0,0	2	785,48,	0,2886,
chr16	52733258	52791194	ZFLNCT14358	0	-	52733258	52791194	0,0,0	4	895,115,565,337,	0,1645,17953,57599,
chr15	2812212	2812518	ZFLNCT12818	0	.	2812212	2812518	0,0,0	1	306,	0,
chr3	59576997	59579504	ZFLNCT03084	0	+	59576997	59579504	0,0,0	5	726,42,63,96,853,	0,936,1132,1440,1654,
chr6	26653300	26653711	ZFLNCT06084	0	+	26653300	26653711	0,0,0	2	106,200,	0,211,
chr16	40266611	40283250	ZFLNCT14167	0	-	40266611	40283250	0,0,0	2	65,557,	0,16082,
chr5	28409789	28412261	ZFLNCT04995	0	+	28409789	28412261	0,0,0	6	70,56,101,46,105,492,	0,1083,1213,1397,1609,1980,
chr3	18190296	18193933	ZFLNCT02424	0	-	18190296	18193933	0,0,0	1	3637,	0,
chr19	49243755	49244331	ZFLNCT16720	0	+	49243755	49244331	0,0,0	2	64,413,	0,163,
chr11	24473561	24494481	ZFLNCT10362	0	-	24473561	24494481	0,0,0	2	765,211,	0,20709,
chr18	44591588	44594611	ZFLNCT15778	0	+	44591588	44594611	0,0,0	2	303,312,	0,2711,
chr4	43015539	43017606	ZFLNCT04188	0	-	43015539	43017606	0,0,0	3	563,59,89,	0,1016,1978,
chr6	13027515	13033399	ZFLNCT05905	0	+	13027515	13033399	0,0,0	6	113,72,202,291,72,371,	0,583,2977,3261,3636,5513,
chr11	11559268	11559563	ZFLNCT10210	0	-	11559268	11559563	0,0,0	1	295,	0,
chr15	28489227	28492184	ZFLNCT13197	0	+	28489227	28492184	0,0,0	2	91,589,	0,2368,
chr12	46305639	46340784	ZFLNCT11283	0	+	46305639	46340784	0,0,0	2	19,422,	0,34723,
chr11	9714717	9716043	ZFLNCT10183	0	+	9714717	9716043	0,0,0	1	1326,	0,
chr20	46329260	46337776	ZFLNCT17393	0	-	46329260	46337776	0,0,0	5	169,177,50,1796,51,	0,3804,6321,6478,8465,
chr25	21499990	21517666	ZFLNCT20916	0	+	21499990	21517666	0,0,0	2	211,100,	0,17576,
chr5	49956708	49962047	ZFLNCT05328	0	+	49956708	49962047	0,0,0	1	5339,	0,
chr4	23662330	23727215	ZFLNCT03896	0	-	23662330	23727215	0,0,0	3	294,129,101,	0,26130,64784,
chr3	1988176	2156910	ZFLNCT02133	0	-	1988176	2156910	0,0,0	2	1179,23,	0,168711,
chr7	10377816	10378418	ZFLNCT06733	0	+	10377816	10378418	0,0,0	2	415,80,	0,522,
chr25	29679860	29682278	ZFLNCT20971	0	+	29679860	29682278	0,0,0	4	428,46,128,203,	0,786,1115,2215,
chr25	36115286	36130382	ZFLNCT21063	0	+	36115286	36130382	0,0,0	3	1,71,727,	0,13071,14369,
chr9	33236382	33238851	ZFLNCT09011	0	-	33236382	33238851	0,0,0	3	296,146,242,	0,383,2227,
chr23	36849430	36850003	ZFLNCT19679	0	-	36849430	36850003	0,0,0	1	573,	0,
chr11	35235093	35240334	ZFLNCT10501	0	+	35235093	35240334	0,0,0	3	2654,157,2034,	0,2837,3207,
chr9	33293121	33302066	ZFLNCT09020	0	-	33293121	33302066	0,0,0	4	92,139,86,129,	0,2550,2780,8816,
chr9	21084763	21086794	ZFLNCT08749	0	+	21084763	21086794	0,0,0	2	683,747,	0,1284,
chr21	9828878	9834306	ZFLNCT17781	0	+	9828878	9834306	0,0,0	6	285,108,115,187,204,7,	0,738,1134,2619,5127,5421,
chr17	28868813	28870748	ZFLNCT14841	0	-	28868813	28870748	0,0,0	4	53,98,48,150,	0,1398,1616,1785,
chr22	22533096	22533365	ZFLNCT18772	0	.	22533096	22533365	0,0,0	1	269,	0,
chr22	7715107	8010762	ZFLNCT18533	0	+	7715107	8010762	0,0,0	2	256,194,	0,295461,
chr2	45487921	45488968	ZFLNCT01841	0	+	45487921	45488968	0,0,0	2	258,509,	0,538,
chr6	1715895	1721988	ZFLNCT05733	0	+	1715895	1721988	0,0,0	4	3360,411,31,1824,	0,3453,4031,4269,
chr20	48234179	48383993	ZFLNCT17441	0	+	48234179	48383993	0,0,0	5	245,87,83,53,3446,	0,126034,141435,141619,146368,
chr20	26420401	26421564	ZFLNCT17056	0	-	26420401	26421564	0,0,0	3	330,106,75,	0,534,1088,
chr8	17129021	17132739	ZFLNCT07860	0	-	17129021	17132739	0,0,0	13	301,87,38,49,35,53,31,45,53,29,31,34,416,	0,472,733,947,1166,1376,1611,1932,2200,2447,2677,3033,3302,
chr15	21314666	21328164	ZFLNCT13065	0	+	21314666	21328164	0,0,0	3	59,94,100,	0,735,13398,
chr20	54220302	54225556	ZFLNCT17567	0	+	54220302	54225556	0,0,0	5	67,154,153,93,1505,	0,1371,3000,3480,3749,
chr12	40967894	40981044	ZFLNCT11223	0	-	40967894	40981044	0,0,0	4	265,71,152,120,	0,3808,3977,13030,
chr3	34192497	34198997	ZFLNCT02739	0	+	34192497	34198997	0,0,0	2	156,134,	0,6366,
chr12	7074104	7176855	ZFLNCT10820	0	-	7074104	7176855	0,0,0	4	840,152,94,260,	0,39926,100313,102491,
chr19	50089377	50090796	ZFLNCT16740	0	+	50089377	50090796	0,0,0	3	96,90,897,	0,192,522,
chr5	66494690	66495599	ZFLNCT05531	0	-	66494690	66495599	0,0,0	4	374,61,78,122,	0,455,605,787,
chr23	38619167	38737747	ZFLNCT19726	0	-	38619167	38737747	0,0,0	4	110,109,57,49,	0,89666,117600,118531,
chr15	37070612	37087988	ZFLNCT13327	0	+	37070612	37087988	0,0,0	2	165,134,	0,17242,
chr22	22383894	22418358	ZFLNCT18768	0	-	22383894	22418358	0,0,0	6	9504,109,140,266,229,130,	0,17908,22232,29999,33903,34334,
chr7	75029291	75069358	ZFLNCT07511	0	-	75029291	75069358	0,0,0	5	1830,784,196,196,95,	0,2591,22274,36772,39972,
chr16	45093085	45145339	ZFLNCT14244	0	-	45093085	45145339	0,0,0	4	747,79,189,355,	0,20014,27012,51899,
chr4	4836205	4840073	ZFLNCT03355	0	-	4836205	4840073	0,0,0	5	2459,10,34,513,5,	0,2836,2914,3048,3863,
chr3	24041401	24043513	ZFLNCT02508	0	-	24041401	24043513	0,0,0	1	2112,	0,
chr17	22517184	22519802	ZFLNCT14743	0	-	22517184	22519802	0,0,0	1	2618,	0,
chr14	8421482	8423834	ZFLNCT12171	0	-	8421482	8423834	0,0,0	2	444,110,	0,2242,
chr14	3241767	3321905	ZFLNCT12111	0	+	3241767	3321905	0,0,0	3	134,140,25,	0,501,80113,
chr3	44209340	44216175	ZFLNCT02881	0	+	44209340	44216175	0,0,0	2	978,614,	0,6221,
chr6	13650980	13657003	ZFLNCT05911	0	-	13650980	13657003	0,0,0	2	262,117,	0,5906,
chr2	27551564	27552359	ZFLNCT01518	0	+	27551564	27552359	0,0,0	3	103,67,281,	0,265,514,
chr12	48736756	48742739	ZFLNCT11323	0	+	48736756	48742739	0,0,0	3	81,64,604,	0,4991,5379,
chr10	39798608	39799480	ZFLNCT09946	0	+	39798608	39799480	0,0,0	2	259,212,	0,660,
chr13	20638468	20639623	ZFLNCT11590	0	-	20638468	20639623	0,0,0	2	123,87,	0,1068,
chr18	26999212	27010717	ZFLNCT15590	0	-	26999212	27010717	0,0,0	2	144,99,	0,11406,
chr8	37983347	38095312	ZFLNCT08211	0	-	37983347	38095312	0,0,0	5	26,135,134,56,34,	0,7165,88435,88749,111931,
chr22	42203192	42203638	ZFLNCT19096	0	+	42203192	42203638	0,0,0	2	206,122,	0,324,
chr2	55910322	55919678	ZFLNCT01989	0	-	55910322	55919678	0,0,0	2	2331,6391,	0,2965,
chr7	73508056	73510717	ZFLNCT07498	0	+	73508056	73510717	0,0,0	3	160,56,778,	0,240,1883,
chr22	5017349	5019961	ZFLNCT18470	0	-	5017349	5019961	0,0,0	2	1257,844,	0,1768,
chr11	38779322	38780314	ZFLNCT10545	0	-	38779322	38780314	0,0,0	2	164,134,	0,858,
chr6	40104091	40113384	ZFLNCT06307	0	-	40104091	40113384	0,0,0	4	310,212,702,343,	0,622,846,8950,
chr22	14909874	14918177	ZFLNCT18657	0	-	14909874	14918177	0,0,0	3	1599,120,54,	0,6618,8249,
chr2	45611519	45612004	ZFLNCT01846	0	-	45611519	45612004	0,0,0	1	485,	0,
chr7	28570616	28575230	ZFLNCT06979	0	+	28570616	28575230	0,0,0	3	217,217,290,	0,3146,4324,
chr4	36244409	36245978	ZFLNCT04062	0	+	36244409	36245978	0,0,0	1	1569,	0,
chr17	25354613	25364045	ZFLNCT14795	0	-	25354613	25364045	0,0,0	1	9432,	0,
chr2	22482888	22484551	ZFLNCT01389	0	-	22482888	22484551	0,0,0	2	333,116,	0,1547,
chr13	9679929	9680791	ZFLNCT11496	0	-	9679929	9680791	0,0,0	2	143,101,	0,761,
chr8	8278696	8302737	ZFLNCT07729	0	-	8278696	8302737	0,0,0	7	1972,106,227,64,211,122,1311,	0,3857,8909,13199,13765,21303,22730,
chr3	11585803	11612776	ZFLNCT02331	0	-	11585803	11612776	0,0,0	4	409,29,99,10,	0,535,1429,26963,
chr1	54619857	54627964	ZFLNCT00884	0	+	54619857	54627964	0,0,0	4	109,160,114,31,	0,764,1827,8076,
chr9	42016161	42026616	ZFLNCT09153	0	-	42016161	42026616	0,0,0	3	490,41,239,	0,5450,10216,
chr1	33315911	33326585	ZFLNCT00537	0	+	33315911	33326585	0,0,0	5	74,115,154,120,57,	0,3231,3872,4201,10617,
chr16	2263321	2275310	ZFLNCT13583	0	-	2263321	2275310	0,0,0	2	24,316,	0,11673,
chr1	54322155	54331062	ZFLNCT00878	0	+	54322155	54331062	0,0,0	5	121,94,84,155,139,	0,979,3489,4580,8768,
chr6	3871451	3874591	ZFLNCT05758	0	+	3871451	3874591	0,0,0	4	414,64,127,924,	0,776,1123,2216,
chr4	9830537	9876730	ZFLNCT03554	0	-	9830537	9876730	0,0,0	8	2046,70,46,96,46,98,98,173,	0,17770,18371,22433,24946,25916,45476,46020,
chr9	31898960	31923803	ZFLNCT08982	0	-	31898960	31923803	0,0,0	4	548,97,77,530,	0,14066,18847,24313,
chr19	23452047	23455823	ZFLNCT16280	0	-	23452047	23455823	0,0,0	3	1019,99,410,	0,1510,3366,
chr2	37675695	37676496	ZFLNCT01708	0	+	37675695	37676496	0,0,0	2	128,597,	0,204,
chr17	16741456	16745210	ZFLNCT14663	0	.	16741456	16745210	0,0,0	1	3754,	0,
chr3	18757903	18789343	ZFLNCT02426	0	+	18757903	18789343	0,0,0	2	623,477,	0,30963,
chr4	15393796	15402016	ZFLNCT03785	0	-	15393796	15402016	0,0,0	3	299,187,93,	0,4576,8127,
chr17	246037	247912	ZFLNCT14455	0	+	246037	247912	0,0,0	1	1875,	0,
chr3	15806573	15861321	ZFLNCT02395	0	+	15806573	15861321	0,0,0	2	17,356,	0,54392,
chr4	50563365	50564687	ZFLNCT04331	0	-	50563365	50564687	0,0,0	1	1322,	0,
chr6	26533177	26534152	ZFLNCT06082	0	-	26533177	26534152	0,0,0	2	662,25,	0,950,
chr5	40414620	40424803	ZFLNCT05196	0	-	40414620	40424803	0,0,0	6	98,69,90,187,122,28,	0,179,349,5122,5770,10155,
chr13	40244689	40287683	ZFLNCT11879	0	+	40244689	40287683	0,0,0	2	221,625,	0,42369,
chr8	940459	976056	ZFLNCT07599	0	-	940459	976056	0,0,0	6	69,225,74,221,97,187,	0,6057,14457,18668,30503,35410,
chr16	26224068	26232524	ZFLNCT13919	0	-	26224068	26232524	0,0,0	2	22,4934,	0,3522,
chr19	27289533	27292884	ZFLNCT16342	0	-	27289533	27292884	0,0,0	2	211,191,	0,3160,
chr23	44631229	44638005	ZFLNCT19830	0	-	44631229	44638005	0,0,0	5	4471,272,135,93,969,	0,4657,5362,5559,5807,
chr22	22170059	22173905	ZFLNCT18763	0	+	22170059	22173905	0,0,0	2	760,55,	0,3791,
chr9	23265317	23266136	ZFLNCT08794	0	-	23265317	23266136	0,0,0	2	307,413,	0,406,
chr1	7663428	7666720	ZFLNCT00161	0	+	7663428	7666720	0,0,0	1	3292,	0,
chr17	47160235	47160990	ZFLNCT15075	0	+	47160235	47160990	0,0,0	1	755,	0,
chr6	39829182	39834295	ZFLNCT06300	0	-	39829182	39834295	0,0,0	6	309,82,117,129,153,180,	0,1786,1949,2141,4657,4933,
chr2	23917142	23920251	ZFLNCT01440	0	+	23917142	23920251	0,0,0	3	109,145,76,	0,538,3033,
chr1	42260962	42261412	ZFLNCT00686	0	+	42260962	42261412	0,0,0	2	49,331,	0,119,
chr15	21806598	21812003	ZFLNCT13070	0	-	21806598	21812003	0,0,0	3	292,49,201,	0,569,5204,
chr17	33351351	33368236	ZFLNCT14916	0	-	33351351	33368236	0,0,0	2	675,132,	0,16753,
chr20	16488242	16494067	ZFLNCT16929	0	-	16488242	16494067	0,0,0	4	55,301,102,241,	0,943,1321,5584,
chr6	1715895	1721988	ZFLNCT05732	0	+	1715895	1721988	0,0,0	4	3360,381,31,1824,	0,3453,4031,4269,
chr2	8269380	8272479	ZFLNCT01188	0	+	8269380	8272479	0,0,0	4	25,40,144,614,	0,866,1004,2485,
chr18	4863496	4866278	ZFLNCT15271	0	+	4863496	4866278	0,0,0	2	212,49,	0,2733,
chr1	19262412	19334433	ZFLNCT00358	0	-	19262412	19334433	0,0,0	3	123,122,458,	0,889,71563,
chr9	37177678	37230347	ZFLNCT09104	0	+	37177678	37230347	0,0,0	3	103,125,389,	0,52057,52280,
chr8	40117521	40130995	ZFLNCT08229	0	-	40117521	40130995	0,0,0	9	24,102,72,72,72,73,72,165,129,	0,1027,7004,8286,9827,10099,11627,12189,13345,
chr18	23831180	23867531	ZFLNCT15535	0	-	23831180	23867531	0,0,0	2	1170,44,	0,36307,
chr16	32821698	32822777	ZFLNCT14031	0	-	32821698	32822777	0,0,0	2	268,131,	0,948,
chr9	53931778	54219535	ZFLNCT09280	0	-	53931778	54219535	0,0,0	2	35,503,	0,287254,
chr5	30827787	30828578	ZFLNCT05035	0	-	30827787	30828578	0,0,0	2	132,568,	0,223,
chr7	76721459	76727717	ZFLNCT07560	0	+	76721459	76727717	0,0,0	3	68,104,107,	0,165,6151,
chr1	34897209	34956428	ZFLNCT00556	0	+	34897209	34956428	0,0,0	2	134,455,	0,58764,
chr24	6166038	6172632	ZFLNCT20001	0	+	6166038	6172632	0,0,0	5	134,546,707,714,2767,	0,1619,2243,3031,3827,
chr3	20380486	20398798	ZFLNCT02443	0	+	20380486	20398798	0,0,0	2	212,286,	0,18026,
chr2	32755247	32760034	ZFLNCT01638	0	-	32755247	32760034	0,0,0	3	1310,70,130,	0,3587,4657,
chr7	26209171	26214400	ZFLNCT06933	0	+	26209171	26214400	0,0,0	13	25,39,49,43,46,43,51,49,24,32,39,43,808,	0,549,844,1070,2543,2769,3002,3241,3469,3693,3977,4190,4421,
chr3	4104523	4106852	ZFLNCT02196	0	-	4104523	4106852	0,0,0	3	266,59,419,	0,1739,1910,
chr15	28393318	28405470	ZFLNCT13193	0	+	28393318	28405470	0,0,0	5	95,138,195,211,213,	0,3307,4844,9681,11939,
chr10	109809	110288	ZFLNCT09362	0	+	109809	110288	0,0,0	2	220,117,	0,362,
chr3	48682741	48686563	ZFLNCT02920	0	+	48682741	48686563	0,0,0	2	2509,1196,	0,2626,
chr2	243710	244395	ZFLNCT01094	0	+	243710	244395	0,0,0	2	290,10,	0,675,
chr17	11305276	11311586	ZFLNCT14552	0	-	11305276	11311586	0,0,0	2	641,47,	0,6263,
chr21	38438428	38439475	ZFLNCT18209	0	-	38438428	38439475	0,0,0	4	302,112,140,61,	0,385,571,986,
chr21	25876003	25883251	ZFLNCT18044	0	+	25876003	25883251	0,0,0	2	567,2557,	0,4691,
chr24	43872232	43873217	ZFLNCT20561	0	-	43872232	43873217	0,0,0	3	685,17,63,	0,822,922,
chr21	44155496	44160796	ZFLNCT18306	0	-	44155496	44160796	0,0,0	1	5300,	0,
chr6	3642652	3665118	ZFLNCT05755	0	+	3642652	3665118	0,0,0	7	266,128,144,243,91,113,84,	0,1257,6783,10405,11461,21977,22382,
chr23	3994718	3998722	ZFLNCT19163	0	+	3994718	3998722	0,0,0	3	131,114,709,	0,1071,3295,
chr12	28802325	28805452	ZFLNCT11017	0	+	28802325	28805452	0,0,0	7	109,170,64,154,141,85,27,	0,857,1141,1289,1546,2759,3100,
chr3	32483109	32484469	ZFLNCT02692	0	+	32483109	32484469	0,0,0	1	1360,	0,
chr4	5176197	5177921	ZFLNCT03369	0	+	5176197	5177921	0,0,0	2	26,350,	0,1374,
chr2	45246378	45287747	ZFLNCT01834	0	-	45246378	45287747	0,0,0	4	69,65,229,131,	0,8774,22084,41238,
chr16	7839437	7848886	ZFLNCT13671	0	-	7839437	7848886	0,0,0	3	329,1537,650,	0,7124,8799,
chr17	6150473	6156401	ZFLNCT14508	0	+	6150473	6156401	0,0,0	2	1615,3958,	0,1970,
chr5	26285525	26288023	ZFLNCT04964	0	-	26285525	26288023	0,0,0	5	744,156,73,57,29,	0,885,1208,1625,2469,
chr18	38661401	38749336	ZFLNCT15693	0	-	38661401	38749336	0,0,0	5	544,42,149,142,102,	0,1265,2529,32702,87833,
chr8	32182754	32186354	ZFLNCT08147	0	+	32182754	32186354	0,0,0	2	128,1592,	0,2008,
chr24	10038016	10071029	ZFLNCT20043	0	+	10038016	10071029	0,0,0	2	212,612,	0,32401,
chr3	50054635	50067999	ZFLNCT02947	0	+	50054635	50067999	0,0,0	2	68,267,	0,13097,
chr5	11807883	11810604	ZFLNCT04766	0	-	11807883	11810604	0,0,0	3	786,41,421,	0,1630,2300,
chr6	24670592	24671050	ZFLNCT06054	0	+	24670592	24671050	0,0,0	1	458,	0,
chr21	39664935	39667928	ZFLNCT18227	0	+	39664935	39667928	0,0,0	2	1547,924,	0,2069,
chr5	31540642	31591406	ZFLNCT05048	0	+	31540642	31591406	0,0,0	4	336,87,44,818,	0,570,48503,49946,
chr15	1033610	1036377	ZFLNCT12800	0	-	1033610	1036377	0,0,0	3	8,259,69,	0,903,2698,
chr1	46167526	46171263	ZFLNCT00725	0	-	46167526	46171263	0,0,0	2	1011,1326,	0,2411,
chr20	26125136	26243428	ZFLNCT17055	0	+	26125136	26243428	0,0,0	28	308,62,96,105,93,179,197,110,108,138,165,113,169,97,197,165,138,138,150,159,165,135,159,209,64,165,153,96,	0,4993,21446,22076,26708,26888,27196,33027,38674,100067,101480,101784,102042,104094,107916,108194,109322,109587,110293,110607,111538,111791,112824,113106,113852,114010,117866,118196,
chr6	6706473	6709991	ZFLNCT05800	0	+	6706473	6709991	0,0,0	4	381,162,87,147,	0,1499,2841,3371,
chr20	54574990	54576690	ZFLNCT17585	0	+	54574990	54576690	0,0,0	6	85,73,88,115,143,303,	0,350,623,842,1071,1397,
chr16	52005547	52011122	ZFLNCT14351	0	+	52005547	52011122	0,0,0	4	102,41,151,3062,	0,1010,2233,2513,
chr4	31804930	31943868	ZFLNCT03991	0	+	31804930	31943868	0,0,0	2	166,2373,	0,136565,
chr24	37471295	37492727	ZFLNCT20413	0	-	37471295	37492727	0,0,0	5	839,1386,62,164,152,	0,1013,4287,5910,21280,
chr7	22957623	23006917	ZFLNCT06868	0	-	22957623	23006917	0,0,0	6	956,406,103,81,435,254,	0,4859,13061,15982,16415,49040,
chr19	18413879	18426225	ZFLNCT16209	0	-	18413879	18426225	0,0,0	6	548,70,68,57,157,46,	0,699,2828,9572,10160,12300,
chr19	45404144	45407257	ZFLNCT16685	0	-	45404144	45407257	0,0,0	2	75,2093,	0,1020,
chr4	11353288	11361974	ZFLNCT03633	0	-	11353288	11361974	0,0,0	3	232,127,49,	0,400,8637,
chr3	23059474	23067711	ZFLNCT02467	0	+	23059474	23067711	0,0,0	2	195,325,	0,7912,
chr23	19506077	19507490	ZFLNCT19349	0	+	19506077	19507490	0,0,0	5	127,178,208,117,143,	0,331,602,882,1270,
chr21	35892446	35906515	ZFLNCT18186	0	+	35892446	35906515	0,0,0	2	79,303,	0,13766,
chr13	8977773	8985815	ZFLNCT11484	0	+	8977773	8985815	0,0,0	4	90,42,87,366,	0,696,4283,7676,
chr11	30636947	30638851	ZFLNCT10445	0	-	30636947	30638851	0,0,0	3	444,44,52,	0,546,1852,
chr24	41480031	41535225	ZFLNCT20518	0	+	41480031	41535225	0,0,0	2	102,1165,	0,54029,
chr21	32605253	32615101	ZFLNCT18167	0	+	32605253	32615101	0,0,0	8	279,166,66,105,103,125,23,89,	0,371,620,760,955,8790,8944,9759,
chr13	6910942	6964407	ZFLNCT11460	0	+	6910942	6964407	0,0,0	3	458,94,569,	0,3456,52896,
chr10	9789092	9801342	ZFLNCT09525	0	+	9789092	9801342	0,0,0	2	1325,10817,	0,1433,
chr18	12566331	12841855	ZFLNCT15369	0	+	12566331	12841855	0,0,0	4	238,213,64,1644,	0,9345,9816,273880,
chr21	44455040	44456706	ZFLNCT18313	0	-	44455040	44456706	0,0,0	2	1023,325,	0,1341,
chr3	61949579	61952595	ZFLNCT03122	0	+	61949579	61952595	0,0,0	2	2230,702,	0,2314,
chr25	332629	333057	ZFLNCT20590	0	+	332629	333057	0,0,0	2	55,248,	0,180,
chr12	46746710	46750926	ZFLNCT11290	0	-	46746710	46750926	0,0,0	2	2678,1250,	0,2966,
chr24	41187531	41193441	ZFLNCT20503	0	+	41187531	41193441	0,0,0	2	4523,1105,	0,4805,
chr25	2624575	2625157	ZFLNCT20640	0	-	2624575	2625157	0,0,0	2	318,179,	0,403,
chr25	20078450	20084140	ZFLNCT20900	0	-	20078450	20084140	0,0,0	6	111,136,124,69,118,215,	0,3147,3368,5096,5255,5475,
chr1	56206664	56207163	ZFLNCT00968	0	+	56206664	56207163	0,0,0	1	499,	0,
chr8	17204314	17207893	ZFLNCT07887	0	+	17204314	17207893	0,0,0	5	654,123,125,82,285,	0,819,1306,1532,3294,
chr12	48056925	48058286	ZFLNCT11317	0	-	48056925	48058286	0,0,0	2	325,201,	0,1160,
chr14	18735928	18741143	ZFLNCT12264	0	+	18735928	18741143	0,0,0	5	754,178,54,60,3189,	0,1041,1391,1740,2026,
chr12	50421430	50423489	ZFLNCT11348	0	-	50421430	50423489	0,0,0	3	1207,210,268,	0,1430,1791,
chr24	23753694	23825978	ZFLNCT20197	0	-	23753694	23825978	0,0,0	6	41,95,108,203,257,100,	0,5553,30058,32225,47638,72184,
chr20	42252464	42255628	ZFLNCT17317	0	+	42252464	42255628	0,0,0	2	1812,1159,	0,2005,
chr4	8930145	8951333	ZFLNCT03518	0	+	8930145	8951333	0,0,0	5	179,40,186,111,450,	0,1233,1653,4482,20738,
chr2	21338128	21338566	ZFLNCT01369	0	-	21338128	21338566	0,0,0	2	97,156,	0,282,
chr18	19193828	19196521	ZFLNCT15466	0	+	19193828	19196521	0,0,0	4	83,473,99,522,	0,757,1721,2171,
chr5	14493354	14494820	ZFLNCT04809	0	+	14493354	14494820	0,0,0	2	1071,252,	0,1214,
chr20	33558665	33568912	ZFLNCT17157	0	+	33558665	33568912	0,0,0	14	88,113,184,138,72,123,140,135,319,90,87,110,153,103,	0,772,2928,3619,3922,4068,4270,6217,6426,8505,9558,9724,9919,10144,
chr19	20635966	20636620	ZFLNCT16250	0	-	20635966	20636620	0,0,0	1	654,	0,
chr14	1617944	1619300	ZFLNCT12084	0	+	1617944	1619300	0,0,0	1	1356,	0,
chr16	47539459	47540242	ZFLNCT14282	0	+	47539459	47540242	0,0,0	2	44,446,	0,337,
chr11	22413126	22418362	ZFLNCT10342	0	-	22413126	22418362	0,0,0	3	332,407,79,	0,2911,5157,
chr3	27439861	27441899	ZFLNCT02572	0	-	27439861	27441899	0,0,0	2	1658,179,	0,1859,
chr10	37925732	37926595	ZFLNCT09907	0	-	37925732	37926595	0,0,0	2	576,166,	0,697,
chr24	43692121	43692916	ZFLNCT20544	0	+	43692121	43692916	0,0,0	2	526,21,	0,774,
chr18	39852412	39866799	ZFLNCT15707	0	+	39852412	39866799	0,0,0	12	335,75,110,1750,65,14,100,105,142,112,99,925,	0,678,2030,2662,4528,4823,8139,8315,8672,10053,12192,13462,
chr1	8043562	8052506	ZFLNCT00171	0	+	8043562	8052506	0,0,0	2	4109,2803,	0,6141,
chr18	35241856	35258823	ZFLNCT15657	0	-	35241856	35258823	0,0,0	3	2761,65,133,	0,2927,16834,
chr23	40658717	40682187	ZFLNCT19756	0	-	40658717	40682187	0,0,0	4	164,86,191,342,	0,10707,17645,23128,
chr7	9642010	9647292	ZFLNCT06725	0	+	9642010	9647292	0,0,0	2	842,3543,	0,1739,
chr10	6342344	6344158	ZFLNCT09472	0	-	6342344	6344158	0,0,0	7	84,180,370,51,83,220,45,	0,176,481,918,1081,1282,1769,
chr4	14822826	14825971	ZFLNCT03732	0	-	14822826	14825971	0,0,0	1	3145,	0,
chr2	33474252	33475443	ZFLNCT01643	0	+	33474252	33475443	0,0,0	3	379,177,89,	0,828,1102,
chr16	49048730	49054905	ZFLNCT14307	0	-	49048730	49054905	0,0,0	2	26,5493,	0,682,
chr19	8506082	8545099	ZFLNCT16084	0	-	8506082	8545099	0,0,0	2	51,3298,	0,35719,
chr6	20421914	20431204	ZFLNCT05992	0	+	20421914	20431204	0,0,0	1	9290,	0,
chr22	33200419	33235451	ZFLNCT18919	0	-	33200419	33235451	0,0,0	3	893,834,187,	0,18261,34845,
chr1	28382106	28383375	ZFLNCT00482	0	+	28382106	28383375	0,0,0	3	70,136,311,	0,144,958,
chr3	19158422	19162939	ZFLNCT02430	0	+	19158422	19162939	0,0,0	10	150,77,106,103,55,50,267,107,133,97,	0,1376,1795,1986,2311,2863,3054,3743,4179,4420,
chr2	55910322	55919678	ZFLNCT01974	0	-	55910322	55919678	0,0,0	2	209,7098,	0,2258,
chr23	8502942	8670045	ZFLNCT19208	0	-	8502942	8670045	0,0,0	4	485,87,93,210,	0,18402,157067,166893,
chr19	8135653	8136214	ZFLNCT16075	0	-	8135653	8136214	0,0,0	2	61,393,	0,168,
chr2	5116932	5118118	ZFLNCT01154	0	-	5116932	5118118	0,0,0	4	146,25,532,167,	0,217,318,1019,
chr8	29376159	29394507	ZFLNCT08120	0	-	29376159	29394507	0,0,0	5	891,93,237,162,391,	0,15871,16945,17290,17957,
chr19	29303285	29310055	ZFLNCT16425	0	-	29303285	29310055	0,0,0	2	1001,4745,	0,2025,
chr16	57099678	57104269	ZFLNCT14409	0	+	57099678	57104269	0,0,0	5	136,96,153,144,1501,	0,1343,1534,2806,3090,
chr5	50775149	50776312	ZFLNCT05331	0	-	50775149	50776312	0,0,0	4	209,103,148,212,	0,516,710,951,
chr24	42312990	42510966	ZFLNCT20526	0	+	42312990	42510966	0,0,0	3	33,134,43,	0,158486,197933,
chr17	32969100	32985200	ZFLNCT14907	0	-	32969100	32985200	0,0,0	3	232,64,319,	0,11653,15781,
chr5	66787284	66789251	ZFLNCT05539	0	+	66787284	66789251	0,0,0	3	29,27,618,	0,1206,1349,
chr10	34257520	34334379	ZFLNCT09843	0	+	34257520	34334379	0,0,0	2	4506,618,	0,76241,
chr24	29476077	29481754	ZFLNCT20312	0	-	29476077	29481754	0,0,0	2	74,3465,	0,2212,
chr8	43415	54396	ZFLNCT07577	0	-	43415	54396	0,0,0	3	42,1212,2233,	0,7307,8748,
chr18	48810393	48822626	ZFLNCT15848	0	-	48810393	48822626	0,0,0	3	205,662,395,	0,419,11838,
chr4	45473624	45476395	ZFLNCT04242	0	+	45473624	45476395	0,0,0	4	414,46,115,595,	0,787,1128,2176,
chr22	15136560	15155565	ZFLNCT18663	0	+	15136560	15155565	0,0,0	2	3998,13775,	0,5230,
chr21	9989890	9991212	ZFLNCT17795	0	-	9989890	9991212	0,0,0	2	953,12,	0,1310,
chr7	77141202	77253574	ZFLNCT07574	0	+	77141202	77253574	0,0,0	5	281,140,384,30,636,	0,1083,2967,3435,111736,
chr25	17331151	17335116	ZFLNCT20873	0	-	17331151	17335116	0,0,0	3	210,149,55,	0,3617,3910,
chr21	2651389	2664743	ZFLNCT17664	0	-	2651389	2664743	0,0,0	2	95,2504,	0,10850,
chr21	19990284	19991774	ZFLNCT17962	0	-	19990284	19991774	0,0,0	4	365,38,20,283,	0,468,1101,1207,
chr9	25124251	25135636	ZFLNCT08848	0	+	25124251	25135636	0,0,0	3	333,51,29,	0,4236,11356,
chr24	43872232	43873206	ZFLNCT20560	0	-	43872232	43873206	0,0,0	2	685,85,	0,889,
chr9	20386620	20535551	ZFLNCT08734	0	+	20386620	20535551	0,0,0	2	2363,39,	0,148892,
chr22	1452578	1500479	ZFLNCT18358	0	-	1452578	1500479	0,0,0	2	787,184,	0,47717,
chr9	34684500	34721964	ZFLNCT09052	0	+	34684500	34721964	0,0,0	4	20,70,97,351,	0,8223,14830,37113,
chr12	24019465	24020476	ZFLNCT10960	0	+	24019465	24020476	0,0,0	3	62,141,103,	0,660,908,
chr22	35276910	35278951	ZFLNCT18936	0	+	35276910	35278951	0,0,0	2	254,119,	0,1922,
chr16	6403854	6431052	ZFLNCT13634	0	-	6403854	6431052	0,0,0	2	3255,567,	0,26631,
chr20	26961674	26965378	ZFLNCT17068	0	-	26961674	26965378	0,0,0	13	40,129,90,120,102,105,99,120,111,129,90,372,78,	0,216,433,692,897,1100,1325,1888,2136,2345,2940,3145,3626,
chr23	18187917	18188589	ZFLNCT19317	0	-	18187917	18188589	0,0,0	2	262,227,	0,445,
chr5	1749048	1751776	ZFLNCT04640	0	+	1749048	1751776	0,0,0	2	1483,720,	0,2008,
chr3	61311708	61319445	ZFLNCT03112	0	-	61311708	61319445	0,0,0	3	6872,108,53,	0,7256,7684,
chr5	57354981	57355865	ZFLNCT05392	0	+	57354981	57355865	0,0,0	2	84,710,	0,174,
chr14	32806209	32927831	ZFLNCT12451	0	+	32806209	32927831	0,0,0	6	428,181,62,48,42,795,	0,487,37065,114459,120677,120827,
chr6	1715895	1721988	ZFLNCT05726	0	+	1715895	1721988	0,0,0	4	3360,526,93,1855,	0,3453,4031,4238,
chr14	46260692	46476669	ZFLNCT12646	0	+	46260692	46476669	0,0,0	3	826,65,375,	0,109048,215602,
chr5	9353392	9357265	ZFLNCT04729	0	-	9353392	9357265	0,0,0	4	410,61,55,172,	0,502,3411,3701,
chr21	41919808	41921742	ZFLNCT18277	0	+	41919808	41921742	0,0,0	2	35,1843,	0,91,
chr25	35997540	36001841	ZFLNCT21054	0	-	35997540	36001841	0,0,0	2	3277,528,	0,3773,
chr17	28980681	29081588	ZFLNCT14844	0	-	28980681	29081588	0,0,0	6	51,259,98,421,51,206,	0,23442,25855,27115,99733,100701,
chr18	17772210	17933451	ZFLNCT15435	0	+	17772210	17933451	0,0,0	4	327,225,78,48,	0,51458,113251,161193,
chr1	54705974	54706324	ZFLNCT00885	0	.	54705974	54706324	0,0,0	1	350,	0,
chr5	63690263	63747475	ZFLNCT05487	0	-	63690263	63747475	0,0,0	9	87,75,183,102,78,116,120,57,104,	0,5561,9180,9594,22937,24319,29615,56865,57108,
chr21	21313904	21326231	ZFLNCT17981	0	-	21313904	21326231	0,0,0	2	510,51,	0,12276,
chr19	968211	971121	ZFLNCT15958	0	-	968211	971121	0,0,0	4	856,39,60,1584,	0,914,1170,1326,
chr10	24835885	24843221	ZFLNCT09724	0	+	24835885	24843221	0,0,0	5	65,188,556,205,1180,	0,1861,2676,4561,6156,
chr9	37813197	37813603	ZFLNCT09106	0	-	37813197	37813603	0,0,0	2	174,126,	0,280,
chr11	9601719	9613717	ZFLNCT10178	0	-	9601719	9613717	0,0,0	5	1365,66,133,81,102,	0,2414,10561,11107,11896,
chr5	66593799	66598304	ZFLNCT05537	0	+	66593799	66598304	0,0,0	5	251,67,88,31,407,	0,351,1039,3969,4098,
chr4	61663774	61665989	ZFLNCT04572	0	-	61663774	61665989	0,0,0	1	2215,	0,
chr1	35133348	35137282	ZFLNCT00582	0	-	35133348	35137282	0,0,0	2	1748,1311,	0,2623,
chr1	19772180	19777330	ZFLNCT00370	0	-	19772180	19777330	0,0,0	4	260,74,141,572,	0,329,2013,4578,
chr8	21891944	21894614	ZFLNCT07963	0	+	21891944	21894614	0,0,0	2	41,577,	0,2093,
chr22	30833595	30835560	ZFLNCT18885	0	+	30833595	30835560	0,0,0	2	106,215,	0,1750,
chr6	9702401	9705624	ZFLNCT05861	0	-	9702401	9705624	0,0,0	2	547,174,	0,3049,
chr7	26209171	26214400	ZFLNCT06937	0	+	26209171	26214400	0,0,0	12	25,39,49,43,47,46,43,47,49,256,39,996,	0,549,844,1070,2303,2543,2769,3006,3241,3469,3977,4233,
chr2	55385884	55389639	ZFLNCT01966	0	-	55385884	55389639	0,0,0	2	34,1394,	0,2361,
chr25	19410692	19414463	ZFLNCT20892	0	+	19410692	19414463	0,0,0	2	1320,1670,	0,2101,
chr23	31659389	31662101	ZFLNCT19544	0	-	31659389	31662101	0,0,0	3	471,83,69,	0,2304,2643,
chr15	6832859	6904520	ZFLNCT12857	0	-	6832859	6904520	0,0,0	4	1671,95,113,243,	0,70732,71139,71418,
chr19	9772549	9778542	ZFLNCT16103	0	+	9772549	9778542	0,0,0	3	136,200,499,	0,2700,5494,
chr22	4049080	4075217	ZFLNCT18446	0	-	4049080	4075217	0,0,0	2	1006,69,	0,26068,
chr23	39168018	39168426	ZFLNCT19733	0	.	39168018	39168426	0,0,0	1	408,	0,
chr8	23619398	23636165	ZFLNCT07995	0	-	23619398	23636165	0,0,0	5	139,144,74,201,187,	0,356,805,2679,16580,
chr5	1748570	1751776	ZFLNCT04630	0	+	1748570	1751776	0,0,0	3	2440,17,536,	0,2555,2670,
chr15	20041467	20071250	ZFLNCT13024	0	-	20041467	20071250	0,0,0	31	91,106,76,89,122,213,194,163,75,157,76,177,84,52,122,127,384,221,117,150,213,237,171,110,118,100,85,166,237,181,96,	0,281,638,874,1120,1337,1621,1898,6541,10930,12432,12609,12889,13054,13188,13387,13584,19403,19737,20378,20602,20909,21235,21479,21669,21893,22067,22230,28982,29329,29687,
chr4	37999432	38001478	ZFLNCT04086	0	-	37999432	38001478	0,0,0	1	2046,	0,
chr13	32207003	32212432	ZFLNCT11787	0	-	32207003	32212432	0,0,0	1	5429,	0,
chr19	968211	969781	ZFLNCT15948	0	-	968211	969781	0,0,0	5	856,78,119,19,28,	0,914,1071,1366,1542,
chr18	32811234	32814238	ZFLNCT15632	0	-	32811234	32814238	0,0,0	1	3004,	0,
chr5	43133092	43139401	ZFLNCT05232	0	+	43133092	43139401	0,0,0	3	141,50,407,	0,1693,5902,
chr3	60793511	60794976	ZFLNCT03099	0	-	60793511	60794976	0,0,0	2	545,719,	0,746,
chr2	26646731	26649817	ZFLNCT01499	0	+	26646731	26649817	0,0,0	6	271,107,100,176,130,157,	0,935,1264,2258,2615,2929,
chr12	7128432	7131583	ZFLNCT10821	0	+	7128432	7131583	0,0,0	3	741,140,61,	0,2848,3090,
chr17	49072350	49074779	ZFLNCT15090	0	-	49072350	49074779	0,0,0	3	388,28,332,	0,1271,2097,
chr16	42526241	42559396	ZFLNCT14192	0	+	42526241	42559396	0,0,0	2	197,1688,	0,31467,
chr8	48630353	48639863	ZFLNCT08322	0	-	48630353	48639863	0,0,0	4	260,129,139,156,	0,2930,8746,9354,
chr25	6540028	6548523	ZFLNCT20726	0	+	6540028	6548523	0,0,0	2	98,358,	0,8137,
chr12	26220725	26227666	ZFLNCT10974	0	-	26220725	26227666	0,0,0	2	310,578,	0,6363,
chr21	41373273	41391126	ZFLNCT18269	0	+	41373273	41391126	0,0,0	3	163,224,2148,	0,13198,15705,
chr2	47129853	47242596	ZFLNCT01873	0	+	47129853	47242596	0,0,0	4	42,266,100,659,	0,35168,53765,112084,
chr17	51541610	51544637	ZFLNCT15121	0	-	51541610	51544637	0,0,0	1	3027,	0,
chr25	11318299	11320609	ZFLNCT20811	0	+	11318299	11320609	0,0,0	1	2310,	0,
chr8	28050045	28053337	ZFLNCT08092	0	-	28050045	28053337	0,0,0	7	310,169,60,108,185,152,62,	0,406,666,800,992,2403,3230,
chr13	20910220	20941316	ZFLNCT11597	0	+	20910220	20941316	0,0,0	4	105,200,207,515,	0,16102,16440,30581,
chr2	5483497	5495219	ZFLNCT01161	0	+	5483497	5495219	0,0,0	6	100,639,137,54,102,91,	0,2581,3613,5769,7873,11631,
chr3	26887673	26890342	ZFLNCT02557	0	-	26887673	26890342	0,0,0	4	32,83,18,387,	0,1099,1336,2282,
chr12	33295989	33299835	ZFLNCT11085	0	+	33295989	33299835	0,0,0	5	65,52,342,30,13,	0,2340,3296,3712,3833,
chr6	42588122	42597418	ZFLNCT06359	0	+	42588122	42597418	0,0,0	5	473,54,113,126,827,	0,956,1514,1856,8469,
chr5	21096102	21098976	ZFLNCT04861	0	-	21096102	21098976	0,0,0	3	8,490,44,	0,2250,2830,
chr6	5527836	5553330	ZFLNCT05778	0	+	5527836	5553330	0,0,0	2	83,465,	0,25029,
chr24	16111695	16112740	ZFLNCT20096	0	+	16111695	16112740	0,0,0	3	174,41,55,	0,866,990,
chr14	18685473	18706006	ZFLNCT12261	0	+	18685473	18706006	0,0,0	2	77,942,	0,19591,
chr11	38805014	38810341	ZFLNCT10547	0	+	38805014	38810341	0,0,0	4	74,87,81,66,	0,2760,4915,5261,
chr13	15639467	15650966	ZFLNCT11552	0	-	15639467	15650966	0,0,0	4	68,172,133,293,	0,3063,9350,11206,
chr12	1192884	1196791	ZFLNCT10715	0	-	1192884	1196791	0,0,0	4	186,636,162,74,	0,1458,3600,3833,
chr20	11193829	11196216	ZFLNCT16861	0	-	11193829	11196216	0,0,0	2	241,79,	0,2308,
chr5	36446701	36455064	ZFLNCT05131	0	+	36446701	36455064	0,0,0	2	1580,256,	0,8107,
chr9	7683275	7696817	ZFLNCT08601	0	-	7683275	7696817	0,0,0	6	24,90,120,54,110,307,	0,199,4415,4897,5069,13235,
chr8	40811684	40813078	ZFLNCT08242	0	+	40811684	40813078	0,0,0	1	1394,	0,
chr7	60524	63194	ZFLNCT06577	0	+	60524	63194	0,0,0	2	1861,517,	0,2153,
chr17	32986459	33076574	ZFLNCT14909	0	+	32986459	33076574	0,0,0	3	180,111,310,	0,2021,89805,
chr15	42896089	42899964	ZFLNCT13425	0	+	42896089	42899964	0,0,0	1	3875,	0,
chr7	1684740	1685052	ZFLNCT06608	0	-	1684740	1685052	0,0,0	1	312,	0,
chr24	3142114	3144540	ZFLNCT19961	0	-	3142114	3144540	0,0,0	1	2426,	0,
chr13	23612382	23634400	ZFLNCT11626	0	+	23612382	23634400	0,0,0	5	52,48,124,72,2494,	0,559,9901,17029,19524,
chr4	2169549	2169796	ZFLNCT03266	0	.	2169549	2169796	0,0,0	1	247,	0,
chr7	59146536	59146829	ZFLNCT07348	0	.	59146536	59146829	0,0,0	1	293,	0,
chr22	6167828	6170826	ZFLNCT18492	0	-	6167828	6170826	0,0,0	2	423,61,	0,2937,
chr25	15195052	15462169	ZFLNCT20846	0	+	15195052	15462169	0,0,0	6	87,119,268,130,62,105,	0,174,15844,91742,245114,267012,
chr24	29897547	29900075	ZFLNCT20326	0	+	29897547	29900075	0,0,0	2	171,418,	0,2110,
chr4	57036962	57038246	ZFLNCT04458	0	+	57036962	57038246	0,0,0	2	155,247,	0,1037,
chr4	40045	40988	ZFLNCT03169	0	-	40045	40988	0,0,0	3	445,35,70,	0,724,873,
chr12	35462654	35465721	ZFLNCT11124	0	-	35462654	35465721	0,0,0	2	1353,47,	0,3020,
chr3	2632311	2636523	ZFLNCT02152	0	+	2632311	2636523	0,0,0	5	365,666,76,79,30,	0,3131,3953,4060,4182,
chr16	23624059	23624942	ZFLNCT13860	0	-	23624059	23624942	0,0,0	1	883,	0,
chr16	7689605	7697817	ZFLNCT13656	0	-	7689605	7697817	0,0,0	3	545,151,161,	0,7446,8051,
chr17	22517184	22519647	ZFLNCT14741	0	-	22517184	22519647	0,0,0	2	964,220,	0,2243,
chr22	39377395	39380863	ZFLNCT18994	0	-	39377395	39380863	0,0,0	2	1091,970,	0,2498,
chr17	31408820	31419709	ZFLNCT14885	0	-	31408820	31419709	0,0,0	9	76,105,435,131,94,170,52,90,121,	0,210,2143,2752,4489,5805,6111,7805,10768,
chr16	56271548	56272398	ZFLNCT14392	0	-	56271548	56272398	0,0,0	2	519,135,	0,715,
chr17	7065233	7067516	ZFLNCT14515	0	+	7065233	7067516	0,0,0	2	1569,339,	0,1944,
chr12	572397	572699	ZFLNCT10708	0	.	572397	572699	0,0,0	1	302,	0,
chr19	45034640	45037005	ZFLNCT16675	0	-	45034640	45037005	0,0,0	3	469,342,1277,	0,657,1088,
chr3	1692556	1705540	ZFLNCT02123	0	+	1692556	1705540	0,0,0	3	31,116,63,	0,10462,12921,
chr5	279360	286275	ZFLNCT04594	0	-	279360	286275	0,0,0	2	5908,800,	0,6115,
chr21	1758828	1760395	ZFLNCT17639	0	-	1758828	1760395	0,0,0	2	23,795,	0,772,
chr16	15419586	15422640	ZFLNCT13757	0	-	15419586	15422640	0,0,0	2	202,208,	0,2846,
chr11	12026582	12038502	ZFLNCT10241	0	+	12026582	12038502	0,0,0	2	5616,4915,	0,7005,
chr15	31987946	31988998	ZFLNCT13264	0	-	31987946	31988998	0,0,0	3	144,282,58,	0,241,994,
chr9	19645197	19659073	ZFLNCT08723	0	-	19645197	19659073	0,0,0	2	662,234,	0,13642,
chr6	43721436	43821762	ZFLNCT06378	0	-	43721436	43821762	0,0,0	5	2079,40,104,70,113,	0,39844,72894,92491,100213,
chr18	14238865	14241251	ZFLNCT15384	0	+	14238865	14241251	0,0,0	2	42,553,	0,1833,
chr4	55459072	55632981	ZFLNCT04424	0	-	55459072	55632981	0,0,0	2	1754,21,	0,173888,
chr3	33220963	33396597	ZFLNCT02712	0	-	33220963	33396597	0,0,0	4	453,614,67,281,	0,91069,120460,175353,
chr4	46968042	46969836	ZFLNCT04264	0	+	46968042	46969836	0,0,0	2	106,1562,	0,232,
chr3	51756896	52066925	ZFLNCT02970	0	+	51756896	52066925	0,0,0	2	431,10071,	0,299958,
chr3	15754745	15761681	ZFLNCT02392	0	-	15754745	15761681	0,0,0	5	202,152,347,61,64,	0,2277,3905,4360,6872,
chr4	38737374	38751368	ZFLNCT04094	0	-	38737374	38751368	0,0,0	5	316,2652,130,111,41,	0,430,10345,11623,13953,
chr7	54644829	54645237	ZFLNCT07322	0	+	54644829	54645237	0,0,0	2	42,259,	0,149,
chr4	57061163	57063086	ZFLNCT04463	0	-	57061163	57063086	0,0,0	2	714,756,	0,1167,
chr6	24668660	24669249	ZFLNCT06053	0	+	24668660	24669249	0,0,0	1	589,	0,
chr8	7159134	7178812	ZFLNCT07712	0	-	7159134	7178812	0,0,0	2	259,281,	0,19397,
chr15	20209167	20213199	ZFLNCT13028	0	+	20209167	20213199	0,0,0	1	4032,	0,
chr24	1118880	1121354	ZFLNCT19941	0	+	1118880	1121354	0,0,0	5	213,63,163,93,1581,	0,286,454,708,893,
chr2	59976630	60222548	ZFLNCT02084	0	+	59976630	60222548	0,0,0	2	1127,29,	0,245889,
chr7	37876319	37881389	ZFLNCT07102	0	-	37876319	37881389	0,0,0	1	5070,	0,
chr7	36969812	36972731	ZFLNCT07085	0	-	36969812	36972731	0,0,0	2	67,1250,	0,1669,
chr17	4028277	4029608	ZFLNCT14489	0	-	4028277	4029608	0,0,0	3	70,50,287,	0,888,1044,
chr24	38426885	38432093	ZFLNCT20450	0	+	38426885	38432093	0,0,0	5	14,72,54,51,1445,	0,150,2972,3606,3763,
chr18	15641115	15649649	ZFLNCT15405	0	-	15641115	15649649	0,0,0	2	36,215,	0,8319,
chr18	39882852	39884483	ZFLNCT15710	0	-	39882852	39884483	0,0,0	2	682,25,	0,1606,
chr1	40236653	40238025	ZFLNCT00647	0	+	40236653	40238025	0,0,0	2	65,166,	0,1206,
chr21	43626795	43648489	ZFLNCT18295	0	-	43626795	43648489	0,0,0	6	1335,70,84,57,71,574,	0,5921,7530,8191,9937,21120,
chr16	34970572	34977201	ZFLNCT14076	0	-	34970572	34977201	0,0,0	3	198,100,569,	0,3480,6060,
chr2	337802	340227	ZFLNCT01097	0	+	337802	340227	0,0,0	2	224,577,	0,1848,
chr23	12123944	12126839	ZFLNCT19238	0	-	12123944	12126839	0,0,0	1	2895,	0,
chr9	16453974	16458116	ZFLNCT08695	0	+	16453974	16458116	0,0,0	5	315,107,133,153,69,	0,414,631,3844,4073,
chr10	17450894	17452243	ZFLNCT09604	0	+	17450894	17452243	0,0,0	2	61,145,	0,1204,
chr8	10339700	10341262	ZFLNCT07772	0	+	10339700	10341262	0,0,0	2	26,937,	0,625,
chr20	19807933	19861170	ZFLNCT16966	0	-	19807933	19861170	0,0,0	2	24,402,	0,52835,
chr18	24171713	24260578	ZFLNCT15550	0	-	24171713	24260578	0,0,0	3	696,138,100,	0,87958,88765,
chr1	56254720	56268929	ZFLNCT00971	0	+	56254720	56268929	0,0,0	2	56,306,	0,13903,
chr13	31078920	31096041	ZFLNCT11761	0	-	31078920	31096041	0,0,0	3	554,78,108,	0,649,17013,
chr21	26058500	26071321	ZFLNCT18050	0	-	26058500	26071321	0,0,0	20	410,61,183,73,43,116,59,108,56,72,4142,108,89,70,81,105,84,172,229,200,	0,492,633,906,1064,1193,2863,3039,3220,3364,3548,7773,8367,8545,8706,8977,9163,9969,10215,12621,
chr17	18067362	18251297	ZFLNCT14676	0	+	18067362	18251297	0,0,0	4	238,173,122,341,	0,72811,166717,183594,
chr20	2509562	2510468	ZFLNCT16793	0	+	2509562	2510468	0,0,0	1	906,	0,
chr13	18216433	18223799	ZFLNCT11573	0	-	18216433	18223799	0,0,0	3	164,199,126,	0,245,7240,
chr16	26258557	26267911	ZFLNCT13925	0	+	26258557	26267911	0,0,0	3	6581,1417,984,	0,6727,8370,
chr9	33835045	33838216	ZFLNCT09030	0	-	33835045	33838216	0,0,0	4	583,114,53,117,	0,719,2735,3054,
chr22	11192925	11196129	ZFLNCT18598	0	+	11192925	11196129	0,0,0	4	77,327,102,509,	0,166,2520,2695,
chr14	19888883	19890312	ZFLNCT12309	0	-	19888883	19890312	0,0,0	2	474,81,	0,1348,
chr3	5710432	5717939	ZFLNCT02241	0	-	5710432	5717939	0,0,0	4	4862,267,31,1615,	0,5408,5737,5892,
chr19	23533061	23533544	ZFLNCT16285	0	-	23533061	23533544	0,0,0	2	348,46,	0,437,
chr2	55910395	55920165	ZFLNCT02000	0	+	55910395	55920165	0,0,0	3	11,371,7569,	0,1116,2201,
chr12	28715475	28729192	ZFLNCT11013	0	-	28715475	28729192	0,0,0	1	13717,	0,
chr3	46875664	46876751	ZFLNCT02898	0	+	46875664	46876751	0,0,0	1	1087,	0,
chr7	75491859	75497211	ZFLNCT07524	0	-	75491859	75497211	0,0,0	2	1282,3793,	0,1559,
chr9	58218263	58221173	ZFLNCT09354	0	-	58218263	58221173	0,0,0	2	550,44,	0,2866,
chr23	37813210	37815356	ZFLNCT19703	0	-	37813210	37815356	0,0,0	2	304,1483,	0,663,
chr4	108791	112760	ZFLNCT03172	0	+	108791	112760	0,0,0	4	359,1434,92,807,	0,922,2756,3162,
chr12	4666715	4671936	ZFLNCT10778	0	+	4666715	4671936	0,0,0	3	612,1835,1115,	0,1836,4106,
chr4	33831729	34083045	ZFLNCT04021	0	+	33831729	34083045	0,0,0	2	54,230,	0,251086,
chr21	15475396	15512493	ZFLNCT17893	0	-	15475396	15512493	0,0,0	3	283,82,263,	0,633,36834,
chr22	37313398	37316716	ZFLNCT18954	0	-	37313398	37316716	0,0,0	2	42,2189,	0,1129,
chr6	58664347	58672166	ZFLNCT06540	0	+	58664347	58672166	0,0,0	3	42,180,27,	0,7510,7792,
chr25	9826042	9849833	ZFLNCT20794	0	-	9826042	9849833	0,0,0	2	501,38,	0,23753,
chr14	48565579	48573724	ZFLNCT12713	0	-	48565579	48573724	0,0,0	3	4283,1352,2078,	0,4509,6067,
chr14	2823061	2827521	ZFLNCT12107	0	-	2823061	2827521	0,0,0	2	124,619,	0,3841,
chr9	29622197	29623616	ZFLNCT08928	0	+	29622197	29623616	0,0,0	2	97,524,	0,895,
chr2	30631031	30641136	ZFLNCT01554	0	+	30631031	30641136	0,0,0	8	102,129,178,158,93,89,36,139,	0,5157,6745,7082,7349,7591,9804,9966,
chr18	30942896	30950329	ZFLNCT15611	0	+	30942896	30950329	0,0,0	5	177,62,84,192,46,	0,444,1183,2565,7387,
chr22	16059275	16060630	ZFLNCT18678	0	-	16059275	16060630	0,0,0	2	19,1116,	0,239,
chr25	14053584	14057748	ZFLNCT20832	0	+	14053584	14057748	0,0,0	3	34,218,892,	0,209,3272,
chr1	57635168	57637009	ZFLNCT01004	0	+	57635168	57637009	0,0,0	3	184,32,1375,	0,260,466,
chr24	24743849	24771058	ZFLNCT20236	0	-	24743849	24771058	0,0,0	5	224,125,87,73,208,	0,323,2712,23438,27001,
chr15	46754388	46756062	ZFLNCT13508	0	-	46754388	46756062	0,0,0	2	339,1097,	0,577,
chr6	2654157	2675885	ZFLNCT05746	0	-	2654157	2675885	0,0,0	2	622,530,	0,21198,
chr23	10045162	10059715	ZFLNCT19220	0	+	10045162	10059715	0,0,0	3	1601,132,3489,	0,8745,11064,
chr7	38020920	38022108	ZFLNCT07110	0	+	38020920	38022108	0,0,0	3	472,142,262,	0,650,926,
chr4	40255353	40256371	ZFLNCT04132	0	+	40255353	40256371	0,0,0	1	1018,	0,
chr18	11900706	11911063	ZFLNCT15364	0	+	11900706	11911063	0,0,0	3	236,114,112,	0,8068,10245,
chr8	44932765	44948255	ZFLNCT08274	0	+	44932765	44948255	0,0,0	8	57,127,70,71,108,105,63,504,	0,3018,6426,6581,8085,8270,8471,14986,
chr4	1309194	1315020	ZFLNCT03222	0	+	1309194	1315020	0,0,0	3	901,472,2195,	0,2913,3631,
chr3	6448873	6450330	ZFLNCT02251	0	-	6448873	6450330	0,0,0	3	267,35,99,	0,337,1358,
chr2	6837104	6842904	ZFLNCT01171	0	+	6837104	6842904	0,0,0	5	140,249,102,92,183,	0,2023,4297,4481,5617,
chr18	49213888	49224766	ZFLNCT15858	0	-	49213888	49224766	0,0,0	2	508,27,	0,10851,
chr5	30697395	30751446	ZFLNCT05032	0	-	30697395	30751446	0,0,0	5	22,209,126,192,169,	0,5006,20803,29553,53882,
chr21	17733339	17737933	ZFLNCT17920	0	+	17733339	17737933	0,0,0	6	188,149,91,101,164,45,	0,2757,3096,3322,4278,4549,
[truncated: 19,128 more rows]
