# Supplementary material for: Comprehensive analysis of coding-lncRNA gene co-expression network uncovers conserved functional lncRNAs in zebrafish
Source: BMC Genomics. 2018 May 9;19(Suppl 2):112. doi: 10.1186/s12864-018-4458-7 (PMC5954278; doi:10.1186/s12864-018-4458-7)
Supplement: Supplementary file 2 — lncRNA dataset. (ZIP 10705 kb) [file 12864_2018_4458_MOESM2_ESM.zip › 2. lncRNA dataset/ZFLNC_lncRNA.fa]

>ZFLNCT00001 gene=ZFLNCG00001
CATGAAGTGGGAGGAGTCAATTAGCCCGCGCTCAGTTGTGGCGCGCATGTTTCGCGGGCATTCGGTCATA
ATCAACATCAGTGATCGTAATGAAGCGTAATTAAAGACAAAAACATGACGACGGACTTTCTGAAACCAGT
TAACCTTTCATCAGGATACCCGATTAAAACACCATTCCTGCGCTTCTGCTCCTGCCATCGCTGGTCGGGG
ACGGTGAAGATCTCTCTGGCCTCCTCATATGAGCAGATCTCCTCCAGACACTCGCGCTCCAGATCTCCCA
GCTTCAGCTCCTCCAGGAAAGAGTTCGCCCTGCGCACACGCGGATGCAGCGGCCGGTTCGCCTCTGCACG
ACTCAAGAACACTGCAGATCATGGacacacacacacacacacacacacacacacacacaccggatgaaga
agacacagGGTCTCTGATATTGCAGGCAGACGCTGAACTGCAGAGTCTTTCCTCTTTCTCAG
>ZFLNCT00002 gene=ZFLNCG00002
GAGGGTTGGAGCCGCTGCGGTGCTGCTGTGTGTGCTGACACTCCGCTCGACCAGCGCCGTGTTTCTCAGT
AAAGATGAGGCCAGTGCGCTTCTCCAGCGCTTCAGACGCGCAAACTCCGGCTTTCTGGAGGAGATGAAGG
CTGGAAACCTGGAGCGCGAGTGTGTGGAGGAGATCTGCGACTATGAGGAGGCGCGCGAGGTGTTCGAGGA
CGACGACAGGACGAAACAGTTCTGGTTGAGTTACTCCAGTGAGTTCTGTCCGAGCGCACGTGACCCGTTA
CCATGGCAACCGTAGTTTCCTACATAAATCTGAGGGAGATTAAAACACTACAGACAAGGAGCCCTGCTTG
ACCAACCCGTGCAGGAACAACGGCACCTGCGTCTATCTGGCCGACAGCTACTACTGCCTGTGCTCTGAGG
GCTACGAGGGCAAATACTGCGAAAAAGGCCTCGAGGAGACGCTGAAGTGTCAGTATGTGAACGGAGGCTG
TGAGCAGTTCTGTGACGGCTCCGGGGCCCGCCGCTCATGCAGCTGTGCGGAGGGATACGCTCTGGCGGAT
GACGGGACGTCCTGCGTCTCTCAGGTTGATTATCCGTGTGGAAAGATTCCTGTGCAGAAAAACACTTCTC
AGAATCAGTTCCTGGGTGGAATTCACTGTCCCAGAGGTCACTGTCCATGGCAGGTGCTGATCGACTATAA
TGGCGAGAGTGTGTGCGGGGGGGCTCTGCTGGAGGGACCCTGGCTGATCACTGCGGCCCACTGCGTTCAT
CAGAAGGACACCAGGTTCCTCAAGGCCGTCACGGGTGAGCATGACCTGGATGTTCTGGACGGTTCAGAGG
AGCCGTATGAAGTGTCTGCTGTCTTCATACATCCGAATTATGACCCTGAGACTCTGGACAGCGATCT
>ZFLNCT00003 gene=ZFLNCG00002
CTGACACTCCGCTCGACCAGCGCCGTGTTTCTCAGTAAAGATGAGGCCAGTGCGCTTCTCCAGCGCTTCA
GACGCGCAAACTCCGGCTTTCTGGAGGAGATGAAGGCTGGAAACCTGGAGCGCGAGTGTGTGGAGGAGAT
CTGCGACTATGAGGAGGCGCGCGAGGTGTTCGAGGACGACGACAGGACGAAACAGTTCTGGTTGAGTTAC
TCCAGTGAGTTCTGTCCGAGCGCACGTGACCCGTTACCATGGCAACCGTAGTTTCCTACATAAATCTGAG
GGAGATTAAAACACTACAGGTCTAATGGCTAAATGCATGAAGAAAGTGACGTATAAGtgcacacgcagaa
ttctgcagatttttagcccatcattgatcatctgtttatttacttgagtaaatgtgtgtaaatctatatt
tattcagtttttaaattaatttcagtaatattatagatgaatatgaaaatgttcctatagtttatttaca
atacagctttatataatacagcatgttatatagaagacttgtttaccaaagtaagagtttaccaaatcaa
gtggacaactggatttgcattgtaaacattaaatacaagttaaaaaggtaACAAGATTATTATTCTTAAG
ATTATTCTGCTTGTGTTCATTAAAAACTCATTTCATTTTGAATCATTATTTCTGAAAAAAAGACAATTTA
cactgcaa
>ZFLNCT00004 gene=ZFLNCG00003
CGAAGCATTGATGAACCATTCTACCTCCATAATGTGATTTTACTAGAAATACCATGATATTAATACACAT
GAGGATTACACtaaagccacagttcacccaaaaatctacatttacccactatttactgccaaacatttaa
gagtttctttcttcttttaaacacaaaagaaaatattctaaagaaagccaaaagcctgtagccattgTAA
TGAAATCCGattaaaattaaaatattcataattaaattGCAACTTGTTATCATTAATTATTAATATTCAT
ACTTTTAAGTTACaccactgacctccatagtaagaataaaaaccaatagataaaggtgttcaacattctt
cagaacttcttcttttgttttataacagaaaactagaagctggtaaaggACGAGTAACTTTTGGGTGAac
tctcccttaaagcacaggtaattAAATGCATATGAAAGATGAGGCTTTCCTCAGAGGAGTCAGACTCTTC
TTATTGGTGTCTTGTGCCGCAGCTCTCGCTTTGCTTTGGGTTTTAAAGACGCTCCGGTCTCTGGCATGAC
TTTCGTCATTGCGTTATTGATCCACATGATGTATTTGGAGACCTGTGTGTAGACGCCGTATTTCCCCTTG
CG
>ZFLNCT00005 gene=ZFLNCG00004
GCTCAGATGTAAACAGGAAGTGACGTCGGTGGCGTTTGGAGGAAAGAAGCACGCGCGCGAAGTGATGTGA
ATTAATGTTGGTAGGCATTTCTCAGTGCTATAGACCCTCACTTCAGAGATCAGGAAATGGCTCATATCAC
TCTGAACCAGTACCTGCAGCAGGTTCTGGAGGCCATAGACAGCAGAGACGGCTCCTTCTGCGCAGAGATG
CTGTCCTTCAAGCATCCACACGTGGCCAACCCTCGCCTGCAGTTGTCCAGTCCAGAGGAGAAGTGTCAGC
AGCTGCTGGAGCCGCCGTATGATGAGATGGTGGCCGCTCATCTCAGATGTACGTTCGCGGTGTCCAACCA
TGACTTTGTGGAGGCCTACAAATGCCAGACGGTGGTAGTTCAATCATTTCTGAAGGCGTTTCAGGCTCAT
AAAGAGGAGAACTGGGCACTGCCCATCATGTTCGCCGTGACCCTTGACCTCAGGATATTCGCCAATAATg
cggagcagcagctGCAGCAGAAGGGCAAAGGGAAGGTTGGAGATATGCTGGAGAAAGCGGCGGAGCAGCT
AATGAGCTGCTTCAGAGTGTGTGCCAGCGACAATCGCGCTGGGATTGACGACTCGAAGAAATGGGGAATG
TTGTTCCTCATCAATCAGCTCTTCAAGATCTATTTCAAAATCAATAAGCTGCACCTGTGTAAGCCGCTCA
TCCGCGCCATCGACAGCTCCAACCTGAAGGACGAGTACACCATGGCTCAGCGCGTCACCTACAAATACTA
CGTGGGCAGGAAGGCCATGTTCGACAGCGACTTCAAACCAGCTGAGGAGTGTCTGTCGTTCTCCTTTACC
CACTGCCATCGCTCCTGCCAGAGGAACAAGCGGCTGATCCTCATCTACCTGCTGCCCGTTAAGATGCTGC
TGATAATCAGCAATTATCCAATCTAAATGTGATTGTGTAAACGTGATCTGTTGCGCAACAGTGTAAGTGA
CAGTAgtgtgtgtgtgtgtgtgtgtgtgtgtg
>ZFLNCT00006 gene=ZFLNCG00004
CGTCGGTGGCGTTTGGAGGAAAGAAGCACGCGCGCGAAGTGATGTGAATTAATGTTGGGCATTTCTCAGT
GCTATAGACCCTCACTTCAGAGATCAGGAAATGGCTCATATCACTCTGAACCAGTACCTGCAGCAGGTTC
TGGAGGCCATAGACAGCAGAGACGGCTCCTTCTGCGCAGAGATGCTGTCCTTCAAGCATCCACACGTGGC
CAACCCTCGCCTGCAGGTGTTTCAATACATTATTACTAGTTAATACACACTGCTTAGGCTACTAGAGAAC
TGCACCACAGGCTTTCTGCTGCTGCATGCCCTCAAATATCAGCTTCCTCGTGCAAAGGGCTCTTGCATTA
AGAGTTATtgtgtgtgtgtgtgtgtgtgtgtgtgtgtgtgtgtgtgtgtgtgtgtgtgtgtgtgtgtgtg
tgtgtgACAGTTGTCCAGTCCAGAGGAGAAGTGTCAGCAGCTGCTGGAGCCGCCGTATGATGAGATGGTG
GCCGCTCATCTCAGATGTACGTTCGCGGTGTCCAACCATGACTTTGTGGAGGCCTACAAATGCCAGACGG
TGGTAGTTCAATCATTTCTGAAGGCGTTTCAGGCTCATAAAGAGGAGAACTGGGCACTGCCCATCATGTT
CGCCGTGACCCTTGACCTCAGGATATTCGCCAATAATgcggagcagcagctGCAGCAGAAGGGCAAAGGG
AAGGTTGGAGATATGCTGGAGAAAGCGGCGGAGCAGCTAATGAGCTGCTTCAGAGTGTGTGCCAGCGACA
ATCGCGCTGGGATTGACGACTCGAAGAAATGGGGAATGTTGTTCCTCATCAATCAGCTCTTCAAGATCTA
TTTCAAA
>ZFLNCT00007 gene=ZFLNCG00005
CACACTATTAAGGGTATATAGCACAAACAGCTGCCTACTGGTGAAACTATCGCATTAATGAGTCACCTGC
ACACTAGAGCTGAAAACACTACAATCCAAACAGCTAGGGTGTAAATGAAGCGTGCACACTGTTGAGGCAA
TACAGCAGAGATATGCCTACTGAGTACACTACCCGCACTAATGAGATCATACACCCATCACCTGCACACT
AGAGCTGA
>ZFLNCT00008 gene=ZFLNCG00006
TTAGGCGGAAAGTTAACCGGAGTCCGTTCAGCGTTAATGGAGTGACCGAAAATGACGGAAGAATCCGCGG
TAAAAGTGTGCGTCAGGGTCAGGCCTCTGATTAAACGGGAGGCATCTGAGAGCTCGGAGCCGGTTCAGCT
CTACTGGAGATCTGATAAACAGGCCATCCATCAGCTGGATGAAGATGGAGCCCAGACCAAGAGCTACCGC
TTCTGAACTGGCCGCTCTCAAGGACAAGCTGGTGAAGATGGAGCTGGAGCACATCGCCGTCACCACCAGC
CATGAGAAAGAGATTTCCCAGATGAGCTCCATGCTGGAACACAGAGGAGACGTGATCCGCAAGCTGAAGG
AGACCCTGAGGAAGCAGCAGCAGGACGATGAGCAGTCCTTCACAGACGGAGATGAGTTTGAGCTGAAGAC
CAGCAGTAGAGCCACCACAACACTGAAGGAGAAGAAGATGGAGGATCTGCAGAAGAAGAACGCTCAGTTT
GAGAGTCTGGTGAGCAAACAGCAGGAGGAGATCAGCAAGTGGAA
>ZFLNCT00009 gene=ZFLNCG00007
GGTCGGAGCACCAGTGTTTTAACTGACACATTTCTGATGATGTGTTGAACTTGTGTTTCAGATCAACCCT
CGGCTGGACGGCTGCATCCGCGGCTGGAACCTCATGAACCAGGGAGCGTCCGGGGTGAAGGAGGTCATCC
AGGAGAAGGAGAGCAAACACTGCTATGTGCATGTGGAGAAGGGCTCGTTCTTCAGCGGAGGAGGACACGC
GCTCTTCAACATCGACTACAGTGTTTCAGGTCAGTGGAAGCTGGATGTGGTGATGAGTCTGCGTCCGTCC
AGCACCACAGGGGTGATCTTGGCTCTGGTCTCCAACAACACCGTCCCGCTGCTGGTGGCCGTGGTCTCCC
TAGGGCCGGATGATGCTGAGCTGCAGGTGCTGCTGGACGGTGTGTGTGTAGCGACGCTGCAGTCTCTGAT
GCTCTGTTATCCTGATCGTCTGGTTGTGGAGCTCAGAGCTTCAGCCGAGGGGCTCCAGATCTCCGCGAAC
TCCTCCAGCGTGTCTTACAGCGAGCCGCAGACTCTGAGCGCCGCCCTGCACAAGCTGGATACAGCCATGC
ACACACAACCGCAGACGTACATCGGTGGACTGCCAGATCTGCCGCTGTCCATCACACCAGTCTCCGCCTT
CTATCACGGTTGTCTGGAGCTCGTTATTGGTGGTCGGCAGCTGGATTTTGATGAAGCCGTCAGTAAAGAC
AACAGCATCAAATCTCACTCCTGCCCTCCGTACTCCATTACCCAATCTCCATCTGCACCATGAGCAGGAA
GTGACATCACTGGAGAGGAGGAGTGTATTTTAACTGATCCGCTCATCAcactgcaacaaatgcctttatt
atttagagtttg
>ZFLNCT00010 gene=ZFLNCG00008
cgtgttggcgtgggtttcctccgggtgctccggtttcctccacagtccaaacacatgcgctataggggaa
ctgatcaactacactggccatagtgtatgagtgtgtgtatgggtgtttctcagtactggtttgcagctga
aagggcatccgctgtgtaaaacatatgctgaataagttggcggttcattctgctgtggcgacccctgata
aataagggactaagccaaaagaaaattaaCCCCCCCCACCAACCATCAGCATTAAAAATAAAGACTCAGA
CACAGTTTTGTTTTGCTATTGCCTTCATTTGGACAAAATAAACATGTGCACTGAGTGTGTTTCATTCACT
GAATTGGTCTGAacacacatcactcactcacacacacacacacacacacacTGCTGTCCCTTCTTAAGGT
TCTGTGATCAAAGTTCCTTCAGTTACTGAATGGATCAAAAACAGGAGAAATACTCCTACATGGCATTATT
GCATACTTCATACAGTGCACTGGGATTATTGTGAGGTTGTTTTTCGTCACATTCGCATTATTCTGTGATA
CAAAAATAAATAACAATTCATTTGGGCAGGAAAACGGGGCTGTTCTTAAAATATAGGAGTATTGAAACGT
GCATCACTGAACGACAGAAACACCAAACTAACATGAGGACAGACGACAACAGAAGAGTGAAGCTCCGGCT
CATAGTTCACCCCAAATCAAGAGATGAAGGAAAGATGGCTTCAGTGTCTTTACCATTACTGTAAAATCAT
GGCCAataattaaagtggagggggacgcggtggcgcagtaggtagtgctgtcgcctcacagcaagaaCAA
TAACCACAATTTCTGACAATAACCAAACAGCTTAGAATGCTTATCAGCCAATCAGAATCCAGCATTCAGC
AGCACTGCAatataatatatatatacatatttttttcattatgtatgtatatatatatattcagtatgta
tttgtgaatataaatatgaatatTCTGTTGATCTGAGGGTGAAATATGAGCAGGGAATATTCTAAACAGG
TCTGATGAAGTTCATCCAAAGAAACACATCCATATTAAACACATCTATAAAGTATGATGGGATGGACTGT
GAGCTATTATTGATTATTAATCGATGaaacacactcacacatgcactcacgcacacacacactcacagat
tcacgcacacattcacacacatgcaagcgcacaaaaacacacgcacatatacacatgcatgcacacgcac
acacatgtacacactcacacacacatgcaagcgcacataaacacacacacacatttacacattcatgcac
acacactcacacatgcaagcacacaaaaacccagacacacacatttacacatgcatgcacacactcatgt
gcgcagacacattcataaatgcacacacagacactcgcacatgcacgcacacacacacacacacacaGTA
AGAACAGTGTATCAATGCAGTATAAAGACAGACGCTGATGTGCTGCTGAACACAACTGGACCCACAAACC
ATAAGGAAGTGGTTTAGTGTCACTCCACACGCTGACACACACACACACACATTTCCCACAATGCACCTCT
TCTTCAGTCTCCCTGGAGACACACTACAGGATCAACACCGGACACGTCTGAACATTCCTGATATAAAGAA
ACAAATTCAGCCGCAGGTCCGTCATCCAGTCACTTATAAACCCTGTGATAGCAAAGGATTGTGGGATACG
TCCTGGAGAACTCCGTTTATAAAACATCTAGAGGACGATTCCTTCATAAAATGTTAAAATGCGCCGCGTG
GCGAAGCCTCATCGTCCCAGAGCGCGCCATGTGTAAAGTGCGAGACCGCCGCCGCTCGGCTACTGCATTA
AACACCACAGCTTTAGCTCGAGTCAGCGGACACTTCCTGTCAATCACACCTCATTTCCTGTGCAGAGCGA
GGGGGTGTGGTCAGATGGAGTAGGTGGAGCTTTCTGACTGCTGGCGGATGTAGCACTGGAAGCTCTGATC
ACCGATTGGATGTTCCCTGGAAACACAAATATATGATGTGTCATAATCAGATGAAGAATTCCCTGCTTCT
CACATGTGCAGTCAGTGATGCAGATAACACCGAGTCATGTGGAGGTGCGTTAGTGCCAATAAAAGAGGCA
ATGTGTCTTAAAGGGACAGTTCACCCAAAAACCATATCTGtggtggttgaaattacggaagttttccagg
ataaataacaaaatgggacggtggctggagatggggctgaaatacgggagactcctgggaaaaacaggag
tgttggcaggtatgctcacacacacacacacacacactctggactctgactacttcaatagactgaaatg
cccagcacggcatatcaacaatgtctcgcgctgaatgctgtcgaccaatcgctgtcatcggtccaatcag
cgcagattagattgctgggataatcaggtaaaaataaatgcagattataagacaatgaaagtgttttatg
agcttgcaagcagatcagcctgttgctggacaccccaaaaccaaaatatgaccctttataaaacataatg
ggggttctttaacttccctataattttatttgtcctactatggaattcaatggttagcagtttccaacat
tcttataaacatcttcttttgtgtttaactgtaaaagaattgtcgaaa
>ZFLNCT00011 gene=ZFLNCG00008
TTTTGCTATTGCCTTCATTTGGACAAAATAAACATGTGCACTGAGTGTGTTTCATTCACTGAATTGGTCT
GAacacacatcactcactcacacacacacacacacacacacTGCTGTCCCTTCTTAAGGTTCTGTGATCA
AAGTTCCTTCAGTTACTGAATGGATCAAAAACAGGAGAAATACTCCTACATGGCATTATTGCATACTTCA
TACAGTGCACTGGGATTATTGTGAGGTTGTTTTTCGTCACATTCGCATTATTCTGTGATACAAAAATAAA
TAACAATTCATTTGGGCAGGAAAACGGGGCTGTTCTTAAAATATAGGAGTATTGAAACGTGCATCACTGA
ACGACAGAAACACCAAACTAACATGAGGACAGACGACAACAGAAGAGTGAAGCTCCGGCTCATAGTTCAC
CCCAAATCAAGAGATGAAGGAAAGATGGCTTCAGTGTCTTTACCATTACTGTAAAATCATGGCCAataat
taaagtggagggggacgcggtggcgcagtaggtagtgctgtcgcctcacagcaagaaCAATAACCACAAT
TTCTGACAATAACCAAACAGCTTAGAATGCTTATCAGCCAATCAGAATCCAGCATTCAGCAGCACTGCAa
tataatatatatatacatatttttttcattatgtatgtatatatatatattcagtatgtatttgtgaata
taaatatgaatatTCTGTTGATCTGAGGGTGAAATATGAGCAGGGAATATTCTAAACAGGTCTGATGAAG
TTCATCCAAAGAAACACATCCATATTAAACACATCTATAAAGTATGATGGGATGGACTGTGAGCTATTAT
TGATTATTAATCGATGaaacacactcacacatgcactcacgcacacacacactcacagattcacgcacac
attcacacacatgcaagcgcacaaaaacacacacacacacatttacacatgcatgcacacactcatgtgc
gcagacacattcataaatgcacacacagacactcgcacatgcacgcacacacacacacatacacacatct
gcacgtacacacgcactcacacataaacaaacactcgcacactcacaatcatacacagaaccacacacac
acacacacacaGTAAGAACAGTGTATCAATGCAGTATAAAGACAGACGCTGATGTGCTGCTGAACACAAC
TGGACCCACAAACCATAAGGAAGTGGTTTAGTGTCACTCCACACGCTGACACACACACACACACATTTCC
CACAATGCACCTCTTCTTCAGTCTCCCTGGAGACACACTACAGGATCAACACCGGACACGTCTGAACATT
CCTGATATAAAGAAACAAATTCAGCCGCAGGTCCGTCATCCAGTCACTTATAAACCCTGTGATAGCAAAG
GATTGTGGGATACGTCCTGGAGAACTCCGTTTATAAAACATCTAGAGGACGATTCCTTCATAAAATGTTA
AAATGCGCCGCGTGGCGAAGCCTCATCGTCCCAGAGCGCGCCATGTGTAAAGTGCGAGACCGCCGCCGCT
CGGCTACTGCATTAAACACCACAGCTTTAGCTCGAGTCAGCGGACACTTCCTGTCAATCACACCTCATTT
CCTGTGCAGAGCGAGGGGGTGTGGTCAGATGGAGTAGGTGGAGCTTTCTGACTGCTGGCGGATGTAGCAC
TGGAAGCTCTGATCACCGATTGGATGTTCCCTGGAAACACAAATATATGATGTGTCATAATCAGATGAAG
AATTCCCTGCTTCTCACATGTGCAGTCAGTGATGCAGATAACACCGAGTCATGTGGAGGTGCGTTAGTGC
CAATAAAAGAGGCAATGTGTCTTAAAGGGACAGTTCACCCAAAAACCATATCTGtggtggttgaaattac
ggaagttttccaggataaataacaaaatgggacggtggctggagatggggctgaaatacgggagactcct
gggaaaaacaggagtgttggcaggtatgctcacacacacacacacacacactctggactctgactacttc
aatagactgaaatgcccagcacggcatatcaacaatgtctcgcgctgaatgctgtcgaccaatcgctgtc
atcggtccaatcagcgcagattagattgctgggataatcaggtaaaaataaatgcagattataagacaat
gaaagtgttttatgagcttgcaagcagatcagcctgttgctggacaccccaaaaccaaaatatgaccctt
tataaaacataatgggggttctttaacttccctataattttatttgtcctactatggaattcaatggtta
gcagtttccaacattcttataaacatcttcttttgtgtttaactgtaaaagaattgtcgaaa
>ZFLNCT00012 gene=ZFLNCG00009
GTCTTCAGAGGACGAGTCCAGAAGTTCTGTTATTCTCGATTGTGTGAGATCTGAAACCCAGAGAAAAACA
CGTGAGGAAGAAGAAAAAGAAGAAGAGTCCACAGTAAACCAGATTCTGCAGTTCAGAGACTCCAGAGATC
CATCTGAGAAAGAGGAGAGAGAAGATCAGCCGGAGGAAAACAGAGAGAAGAGAGAAGAAGAGGAGGAGAG
CAGCGCTGACGGTacacacacacacacacacacacacatacacacacacacaGAATGTTGTACAGTGTTT
AACAGTGATGGTCTTGAGTGTTTTTGTGTCTGCAGAGAGTTTTGTTGAGGTGTCTGATGCAGAGGAACCA
CCTGAAACAGACGAATCACACATCAACACACACCAAACTGACTATAATACAgaagagaaagaggaggagg
tggaggaggaggaagagTCCAGTGCACAGAGCACAGATCAGATTGAAGATGTTGATGAGTCTGTGAATGA
AGCTCCGGCTGTCAGTGAGTGGGAGCACATCGACACGGAGGAGCTGCAGCTGTTGGACAGAGAGCTGCAG
GATGAGCAGCAGACTCTGAGAGagcagcatcagcagcagcagcgcagcagcTCCACCGTCACCGGGCAGA
TGTGTCAGGAGAGTCAGGAGCTGCTGCGTTTGTTCGGTGTGCCGTTTATTGTGGCGCCGATGGAGGCTGA
AGCTCAGTGCGCCGCTCTGGACCGATTGGACCAAACGCACGGCACCATCACAGACGACAGCGATATCTGG
CTGTTCGGCGGACGCCATGTATACAGGAACTTCTTCAACCAGAACAAATACGTGGAGCATTATCAGATT
>ZFLNCT00013 gene=ZFLNCG00010
GCTGGCCAGCAGCTGATGTGGAACAGAGATTTACTTTAATTAAAGTGTAAATAATGTTGTAGGGGTTGAA
GAGGACGGGGGTGGGCGTCACAGTGCTGATTTAATCTGATTTTCTTTCCCCAACACTGATGATGTTTCTG
CGCTGGTGTTTCCCGCCGGTCAGACGGATGTGTGTGTGTCAGCAGATCTCCGTCAGGTCCTTCAGCAGCA
GCCGGACGCTCCTCAAAGATGACCCACAGCATGAGGAGAAGCTGGATCTGGACATCTGGAAGTCTGTGAT
GAGAGCTCAAGCTCTGCCGGAAGATCCTCCGCATCTCCAGGACTCGACATCGGCTGCGTCTGTGCTGGAG
GCGCACCGAGAGCTGGTGGAGACCTGGCATCAAGCTGGAAAGGTGATGCTACACTTATTATAACCCTTAA
ATCCCCCTCAGATTGACTCCTCTTTGGTGATGTTGGTGCTGTTTTTGCCCCATTGACACACACATGCATG
TATGTATGTATTTCTACACGTATACCTCCACGTGTGCAGCTGGTGCCG
>ZFLNCT00014 gene=ZFLNCG00011
ATCCGCAGGAGTTCGCGCACACCCTCCTCCATGTTAATTCAATTGATAAGTGGGTTTTATTTTAATTAAA
GCGTCATGAGCCTTTTCCTCCCTAAACTGTCGAGTAAAAAAGACATTGATGAGGCGATTAAGAGTGTCGC
TGAGAAGGTTCTCGTGCTGCGCTTCGGCAGAGATGAAGATTCGGTGTGTCTGCAGATCGACGAGATCGTG
AGTCGTACAGCTCAGATTAAGCATGTTGTTTATTTCTGTTTATACCACAGCACAGTTGAATGGTCACTCT
CAGGTGTTTGGTTATTGTCAGATAAAGGCACAGCTAAAGTAGTTCCGACAGGTTTACAGCTTCATATCAC
TCCGCTGAATGATTAGAGTTATTTCACAGCTACAAGAAATCACAACAGAAGCCTTCAGAGGAGATGTGGA
GGACACTAGTGCTACACACAGAAGCAAAAACCTGACAAATACACTCTCAAACACAACATCTGAACTGTGG
ATTTAGCTGAGAATAAGCAGAATAATGCACTCCTCAATATTGAGTTATCAGTATATAATGCACACTTGTT
TTTCTGTTAACTCAATGAAGATTCATCAATTATTACTTGCATAAATAAGTTACATGTAATAGCGGTTATT
TAAACTAAATTAATTTTAAACACTTTGCTTTCATTTAGTATATATTCTATGTTTATAATCACTATGTGTA
TATAATGAATCTATTTGTGATTAACATTTCATGTAGTCACTTGAGTTTGACTTGATCCACGCATGTATTT
CACTTAAATACCTCGATTTAGTTGGCTATTAAAGTATCTATTATATACTTGTTAGATTTGTACAGCATTT
TATA
>ZFLNCT00015 gene=ZFLNCG00012
AGACAACAAACAGACCAAACACACTCTTGTTATGAACACATGGGTTGTTTTTACATGTTAGTCACCGAAT
ATCTTGCCAAAAATCTGTTTGCTTGCATATAAATGCCATCATTTAAACCAGATCAAAGACGATGGTTGGA
AAGAGTAAAAATCAGAGAAACTGGAAGCCGCTGACCAAGTCCTCCATACTGGCCCTGAGGAACATGTTCG
ATATGTCCATTCTATCTGTGCTCACACTGAAAACCAAAGAGAAAGAGGAATCACAGAAACATCTCAACAT
CATTAAAGACCGGTTTCTGGCGAAGTGTGCGCAGCTTTCTGTTCCTCCGAGGAAACGTGGAGACATGATG
AGTGCGTCGCGTCAGTTCAGCACAGAGAGTAAGAAGTCTGAACATGGAAAGAAGACGCTCCAGGCTCTAG
AGGAGAACATGAGCTCGATTGTCAGCACTCTTGaggagatggaggtgaagatggagaggctgcaggagaa
atgcaggataatgagcagcagaatagaggaggaagaggaaaaagcacaggagTTTCTTCAACTGTCAGAA
GAAACAGTCCTGCATCTGCCAGCATTACAGTCTCGCTCAGCCGATGAGCCGACGCTACAGG
>ZFLNCT00016 gene=ZFLNCG00013
GGAAGCAGCGCAAGCATGTCGCCGATCTCTGACAGTTAGCGACTTGATTTTTCTACGTTTATTTGTGTAG
TGTATGTTTATTCTGTTAACATTGTGCAGGAAAAGTGAGCTGTAGATCATGGCTACCGCTCGGACTGTCG
GTCAGATGCTTCAGCGCCGTATGGTGTCCAGCGCTGCAGCTGCTCCTCGTCTGTCGTCTGCAGCGGTTCT
GGCTCAGCGCAGTGCTCAGTTCTCCAGAGAGCAGCTCCGCCAGCGAGCGCTGCAGCCGCGGGTGGAGAAG
GTGGAGGTGCAGCTGCAGGGGCCGGGTCTGCAGGGGACGCTGCTGGTGATGAACAGAGGCCTGTCTACAC
CATACAGCTGCGCACGCCACCTGTCCGAGTGGCATGTGAACAGCAGTGCGCTGGCACTGGTGGACGGTCA
GCCGTGGCACATGCACAAACCCCTGACCCGCTCCTGTGAGCTCACACTGCTGACCTTCAGAGATGCAGAC
CCACAGACACTCAACCAGGTAGACTCCCTCACCACTAAACAGATTATCACAATCAGAACAACTGCTGGAC
GTGAGTTtaaaggggacagattatgctgaaatcactttaataaggagttacatgtgagcagtgtgtgtgt
gtatctccagcagcctctaatgatgaacatgaactaattgtgtttattataaccagacttgatgcagaca
cactgtgattggcattctccctttgtacgcatcatcagaggggaaagccccgcccactagtgcccatctc
tccatctcattagcatctcc
>ZFLNCT00017 gene=ZFLNCG00014
TTCTCTATTAAGTATATATTTCTATTATAAATGATTgtggttgagaaacactgCTCTAGTTGGTGAACTC
AATAATACGGCAGTGATGGTGGTGTGCTGAGgtgtatgtgtgtgtgtttgtatctgtatgtgtgtgtgtA
GTATTATAAATGATCATGGTCTAGTTAAGATGAACTCTATAATACTGCAGTGTTGGCGGTGTACTTAAgt
gtgtgtgtgtgtgtgtg
>ZFLNCT00018 gene=ZFLNCG00015
GAACACTGCTGGAGCTGAGATGGCGGACACACTGCGCTTACTGGGCTTCATCCTGCTGAGCGGACTGCAT
GTGGCATCAGCAGCGATCGTGGTTGATATCCCGCAGAAGCAGTATAAGGTAGCGCGGGGTGATAATGCGA
CGCTGCCCTGCGCCTTCACCCCGCCGCCGCCGGCCGGATCCACCACTGAGATCACCTGGAAAGCGACTCC
AGATGTGCCGGGATCTCCAATGGTGAAACACACACTCTACCAACATGCTGAGCTGTTATAAGCCAGTGCT
GGGTCATACACAACAATGGGTTCAAAGTTACAATTAAACTTAAATTAAACCTTTAACCAGCAGATTTTCT
CTCCATATTTGGACCCAACAGCACATTTCTGAGTGTTTGTGTCCGTAACACAGTTTGTTTGCTCTGCTGT
CCCCCAGATCGACATCATCAAATTCAACAGTGCCACTGGAATGAAGGTGTACAAGAACTATAAGGGCCGG
GCGGGTCTGACGTTTGATCTGACTAAAGGAAAAGCCGACCTGCAGCTGGTGAGGGTCACCAGTGCCGACA
ACCGGACCTACGAGTGCCATGTGGACGTGCAGGAGGAAGAGGACGGCACTCTATCAGACACCGCCAACCT
CATTGTCCTGGGTGAGATCACACACTACTGGCCATAACCTCTGTCATCTGTCTGTCTAATGAAGGCAAAT
AATAAAAATAATCTTAAAAAAGTCATTAAAAAGGTGAAATGTGCTGCAGATTGAGCTGTACAGATACGCT
ATATTACACAGATGCGGCTCACTCCAGAGCCAGTGGGTGGAGCTCGACAATCCAACCACACCCTAAAGTA
ATCAATCACTAAACATAACCCCACCCATTCGGTCCACAGAGGCGGAGCTGGACCAGTCCAGGCTCCGCCC
AATACAGCCAGAGCTGAGCCAGGCGTTGTATATTTTTAGAAATGAGCGATGTGTGTATAACCTCCTGTGA
ATACAACCTCCAACCCTCAATCACAAGCCCAATTCTCCAATCATAAGGTCACAGCTAGCCTAGGCTCCAC
CCACTTCACTTAGAGGGGTGGAGCTTGACCATTTCTCACAATCTCATCAACGTCTGTCACAATCAGGCAG
CGCAGACAACACAACAACATATGAAGAGAACAACAAACGGCTTCCTGTAGATGATGACCGCTGTTTTCTT
CATCTGAGTGCTGATGTAGTTTCATTATTCTCAGTTTGTGGGTTAGGGTTGTTTCACGATAGTCATTAAA
GTCTCTCTTGTGTCTCTGTTGTACACCAGTGGCCCCATCAACACCCAAATGCACTATTGAGGGGAAGACG
GAGTACTTTCAGGACATCACCCTGACCTGCAAATCGGAGGAGGGAACGCCGACACCGACCTACAAGTGGC
AAAGCTACGATGTGTTGAACAACCCTCGCCCAAACCCACTGAAGGCCACCGACGTGAACGGCGTTCTGTC
GCTCTACAACATCTCTAAGGACACGTCCGGGTTCTACGTCTGCACCTCCACCAATGAAATCAGATCTGCC
AAGTGTAATCTGACTATGGCCGTCATGGCACCGTCCATGAGCATGGCGTCCACGGCGGGCATCATCGGGG
CGGCGGCGGGCGCGCTGGTCCTCCTGCTGGTCATCATCATCTGCTGCTGCTGCTGCCGGAGGAAGAAGAA
CAAGGAGGAGGAGTACGCCATGGGGACTCCTGAAGATGGAGAATTCACAGACAAGGATCCGGAGGAGCAA
GACGAACACGTGCGGTCTGAGCAGGAGCGTCCGGTGAAGAGCGCAGACCGCAGAGATGTGCAGGACGAGC
GCAGCGAGAGGAGCTACGACCGCCGCAGTGACTACGACGACCGCCGAGATCCGAACACCAGCCAGCGGGA
TGATCGTGATGACCGATACAATGACCGCCGCGACCGATACGATGACAAACGCGACCGGAGTGATGACCGC
CAGGAACGCTACGATGACCGCCGGGAACGCAACGGTGACCGCCAAGATCGTTACGATGACCGACGTGATC
GCAATGATGACCGCAGAGATCGTtacgatgaccgctacgatgatcgacgcgaccgctacgatgaccgcag
agatcgccatgatgaccgctacgaCAGCGACCGCTACTCTGACCGCTACGACAGCCGCGACAGACCGCCC
AGCGTCCCCCCAAATAAACCCAGAGATCCGCGGAATTGATTCGTTCCTCAGAAACGCAGGATATAGAGAT
ATCTGACATCCTGAAGCAGGAGATTTCATCCTACACACATGTGCTAGTGCTGACCAACATCTCCTATCGC
CATATCAATCATCTCATATCCTGAAAACCATGCGCTCAACGATATCGCCATCATTCAGCAAATTCaatta
aataatataattatatatCGCGAACACACGACTGTTTCTCTTTTACATTTTAATATATTTGCTCAAATGT
GATTTTCTTTCAGGGCAAATGTTCGATTAGGAACGTTTAAATATTAAATAACTATAATGACAGATAAAAC
ACGCTTCAAAGATATTGCGAAAGCACTGCACGTTTTCCTCATGCTGTTACTCTGGCTTCTGCCTGCATCC
CTGTGCTGGGTTATCCACATCCAATTGAGGAACAGGTATTGCTGTAAACGGTGTATTTGCCACACCATAA
AATAAACAAGCACAACAGGAAACGCCATGTTGCTCAGCCCTGGTTGCGGTCTTTAACACTTGACTCCGAT
TGGTCAGTCACAAAATTCCAAGGTATGTTATTCAGAAACTTATAAGACACTTCAAATCTTTATCTTGAGC
GTCAGTGAACACGTTCCTCCATATACGCTtctgtttcgccgctgtttttgactgtttggcgccctcttgt
gactgaataatgtgcaggttagtgtatactcctttcagctgtatttgtttctgtcagcTTTGTCTTTAAT
AAATGAATGCTATATTTAGTCTCAGAACAATGTTTATTTGTTAGATATTTACATTTTCTGGCGAGCAGCC
GTATAATAAACTGGATAAAGCACACCCAGCCGGGGGGTTTCTCAGAATAAACCCTTCTATTGTGAATGTT
CTGTTGTTCCTCTTTGTTTCTGTTGTTGACGGGGGATTACCGTGAAACACATGTCTGTTAAAACTTTAAA
TATAGAATGAATATACCAGACTTCAGTTTATTTCTCTTTAATTTTGTTCTGTTTGTAAATGAAATATTCA
TCATGTGTGTTGCTGGCTGTAAGACTGGTTTAGCGGAGTTCCCGGTGCAGCTGTTTAACATTCAGACTTC
TGTTTTCATCTGTGACAGACAGTGAAGCTGAGTTTTGTGGCCTGACCGACCCGTTTACTTCACTTTATAT
TGCGATGATGTCACAGGAAGTGTATTTATGACAGACTGCATCGATCAGCTTAACCAGATCATTCTGCCTG
TATAATTCAGGGTTTTGATCTGTGCATTACTCTGTATGTTCTGATGGTGTTTCTCACGCCATGTAGTTAC
TGTTACTGTTATCTGATGATCATTAAACATGTTTTTACTTCATGGAAA
>ZFLNCT00019 gene=ZFLNCG00015
GCGGACACACTGCGCTTACTGGGCTTCATCCTGCTGAGCGCAGGACTGCATGTGGCATCAGCAGCGATCG
TGGTTGATATCCCGCAGAAGCAGTATAAGGTAGCGCGGGGTGATAATGCGACGCTGCCCTGCGCCTTCAC
CCCGCCGCCGCCGGCCGGATCCACCACTGAGATCACCTGGAAAGCGACTCCAGATGTGCCGGGATCTCCA
ATGATCGACATCATCAAATTCAACAGTGCCACTGGAATGAAGGTGTACAAGAACTATAAGGGCCGGGCGG
GTCTGACGTTTGATCTGACTAAAGGAAAAGCCGACCTGCAGCTGGTGAGGGTCACCAGTGCCGACAACCG
GACCTACGAGTGCCATGTGGACGTGCAGGAGGAAGAGGACGGCACTCTATCAGACACCGCCAACCTCATT
GTCCTGGTGGCCCCATCAACACCCAAATGCACTATTGAGGGGAAGACGGAGTACTTTCAGGACATCACCC
TGACCTGCAAATCGGAGGAGGGAACGCCGACACCGACCTACAAGTGGCAAAGCTACGATGTGTTGAACAA
CCCTCGCCCAAACCCACTGAAGGCCACCGACGGTACGCGTGTACAAACCTGCTGAATCCCTGAGTTCCTG
CATCAGCTATAAgtgtgtgtgtatgtgtgtgtgtgtgtgtgtgtgtgtgtgtCTCCTCAGTGAACGGCGT
TCTGTCGCTCTACAACATCTCTAAGGACACGTCCGGGTTCTACGTCTGCAC
>ZFLNCT00020 gene=ZFLNCG00016
GCCCAGAGACACACACAACTCCTGTATCTCCACACACACCTGCAGGAAGACCCGCTCGAGGAGCTGAAAT
GCTGATCTGACGGAGCTGCTCACCGGTACTGACACGCGCGCTGTTTCCGCTTCCGCTTGCCGGAGTTTCA
GCAGATCATCATGATGAGGGGAATGATCAGGTGTGTGCTGCTGCTGCTGAGTGTGCTGATCTCAGATGTT
ATGTCTATCCAGGTGATTCTGACCAATCAGCAGATGAGCACGACTCTGTTCGCCACGGTGACGCTGCGCT
GTGATTACTCCACCTCCGCTCAGCTGCAGAATGTTCTGGTCACCTGGGTTTACAAGTCCTTCTGCAAAGA
CCCTGTTCTGGACTACTACTCTGCAGCGTATCAGTCTGCTCTGCAGCTGGGTCAGAACCCCGCCAATGAC
TGCACGGACTCGCAGCGCACCATCCGGACAGTGGCTCAGAAACTGGGCACTAATGAGGCGGTGCTGGGGG
CCGAATACCGGGACCGCAAGATCTACATCCAGAACAAGGCGGACCTGGTGATCCAAGAGGTGATGTGGTG
GGATAACGGTGTGTATTACTGTAAAGTGGACGCGCCCGGAGACACCATCGGAGACCCAGACAAGGAGATG
AACCTCATCGTCTACAACTGGCTGACGGTGCTCCTGATACTCATCGGTGCGCTGCTCCTCATCATCCTCT
TCTGCATCTGCTGCTGCCAGTGCTGCCCACAGAAGTGCTGCTGTTACGTGCGCTGCCCGTGCTGCCCGCA
GACCTGCTGCTGCCCGGAGAAAGCTGTGATGCAGCACCGGCTGATGAAGGAGGCGCAGAGGGCCATGACG
CCCTGGATGAACGGGCAGCCGCTGTACGCCCCCATGAGCAACCACAGCTCCAGCTACCAGATGAACCCGC
TGCTGTACGCAGG
>ZFLNCT00021 gene=ZFLNCG00017
GTCGGTTTGCCACGTCGGTCTGTAACTGCGGCGCGAGGAACTTCAGCAACTTTGTGTTTTGCGTTCTGAG
GCCGTAAACAACAAACAAACAACCGAGTAAACAAACAACGAGCTCCGGCGCAGACCCGCGGGCAGAGTGA
GGAGCTCCGCCGCGCAGCAGATGCAGAGAGCGGCGTGTGGAGGAGCTGATGCCCGCTGATGCTGCTCCAT
GATCGTGTCCGCGGCGTGAGGTCGAGGGCTCCGAGATGCCCGGGGGCCGCAGGGGCCCCAGTAGACAGCA
GCTGAGCCGCTCCGCGCTGCCGTCGCTGCAGACACTGGTGGGCGGCGGCCTGAGCAATGGGGCGGGGCTT
CGATGCAGGTGAGCATCACTTAAGCCGCCTTTCCACTGCACACGACATCTGGACTCGACTGTCAGAACTC
GCCCGCTTGTGGCGGTCGCTCAGTATTTCAGTGCTGCCGTGCTGCATGGCAGAGGAGCTGATCTCACCGT
CACCCAGTGCTGGAGCAGGAGCGTCACTCTCCCCGAGCCCAGCACGGCGCAATGAacacacacacacaca
cacacacacacacacacacacaGACCTGCTTAGACAACACTGAGTACATCACATCCGGCCAGTCACAGCG
GTCCAAACTCTTCAACAGATCCGCAGCTCAAACCAGATCAGAACACCACACAGCTCCCGGACCGCTCTCC
ACTCATAATGAAGAACTTCCGGCCTGACACATGTCGTGTGCAGTGAAAACAAGGCCTCtgtgtgtgtgtg
tgtgtgtgtgtgtgtgtgtgtgtgtgtgtgagtgACAATAAACACACTCTGCTGAACTGCTGCTCGCTGT
CGGAGCGACTCACTTTGACTATCAGACACAGATCTGCTGTTTCCTGCTCCGCCACTGAGAGAAGCGCtgt
gtgtgtgcgtgtgtgtgtgtgtgtgtgtgCGCAGGAGCAGCAGTGCGGTGGGTCTGTCAGCTCCGCCCCT
CACCGCCCTCATCACCCCTGAGCCGGTCCGTCACTCCCGCATCCCGGATCTCCCTCTGGACAGTAACCTG
CTGTTCGAGACGCTGCTGCTCCTCTACCTGCTGGTGGCGCTGTTGGTCCAGTACATCAACATCTACAGGA
CGGTGTGGTGGTCCTCCTACAGCCAGCCCACCGCCTCCACGTCACTGAACTTCCACCTGATGGACGCTCA
CCTGGCCGTGTTCATCGCAGTGATGCTGTCCCGCAGGCTGGTGTGGACGCTGCTGTCGGAGGTGTGTGTG
GCGTGTCCCGCGTCTCCGCTGTGCTACGTGCTCCTGCTGG
>ZFLNCT00022 gene=ZFLNCG00018
GTCTGCTAATGGAAGTTTCTAGCAGTCGGCAGCATGTGTGAAGCTGCGAGTTATTATCATTAGCATCAGC
ATTATCAGAGCGCTTCCGCTGTTTCCCCGGATGAGTTTGTGAGAGGCTGAGGATGTTCGGCTGTTTAGTC
GCGGGCAGACTGGTGCAGACAGATGCACAGCAGGTCGCCTCTGATAAGTTCGTCTTCAATCTGCCGGATT
ATGAGCATGTCAATCATGTAGTGGTGTTCCTGCTGGGCACGGTGCCCTTCCCGGAGGGCCTAGGCGGCGC
GGTGTACCTGTGTGTGCCGGGCGGGGCAGCGGGGCAGGTGTGGCAGCTGCTGGGCTTCATCACCAACGAG
AAACCCAGCGCCATCTTCAGGATCTCCGGGCTGAAAGCAGGTCAGCAGCAGCTCCACCGCTCAGGAGCAG
CGcacacacacacacacacacacacacacacaGAGGGACACTAACCCTAACCCACAGCAGACGAGAAGAG
GGCTAATGATGGAACCGTGTGTGTGTGTGTGTGGACTCATGATCAGCACTCGATGGAGAATAATCAGGAg
tgtgtgtgtgtgtgtttgtgtgactgcagagtacaagagtctgacagcgcagcgc
>ZFLNCT00023 gene=ZFLNCG00019
TCCGACAGTGTGGCACCGCTGGATGAAGATGAGGAGGAAGATGTCTGAACCTCACGGCGAGGCGGGAAAC
GAGATGCCGAACAAAAAGCAGAAACTGAGCAGCGACGAGAACAGCAACCCCGACCTGTCTGGAGACGACA
ATGATGATGCGGTCAGCGTGGAGAGCGGCACACACCCCGAGCGTCCCGACACTCCCACCAACACAGCGAG
CGCTCCGGGCAGGAAGAGCTGGGGGAAGGGGAAGTGGAAGTCCAAGAAGTGCAAATACTCCTTCAAGTGT
GTGAACAGCCTAAAGGAGGATCATGGTCAGCCGCTGTTTGGAGTTCAGTTCAACTGGCACAGCAAAGAAG
GAGATCCGCTGGTGTTCGCTACTGTGGGCAGCAACAGAGTCACGCTGTACGAGTGTCATTCTCAGGGAGA
GATCCGGCTGCTGCAGTCCTACGTGGACGCTGATGCTGATGAGAACTTCTACACGTGTGCGTGGACGTTC
GACTGCAGCTCCAGTCACCCCCTGCTGGCTGTCGCTGGCTCCCGCGGCATCATCCGCATCATCAACCACA
TCACCATGCAGTGTGTGAAGCATTATGTTGGTCATGGGAACGCCATCAACGAGCTGAAGTTTCACCCCAG
AGACCCGAATCTGCTGCTGTCCGTCAGCAAAGGTAAACCAGCTCCACACACACACACACTTCAGCAGTTG
ACCCATAtgtgtgtgtgtgtgtgtgtgcgtTTCAGATCATGCTCTGCGTCTGTGGAACATCCAGACAGAC
ACACTGGTGGCCATCTTTGGGGGAGTGGAAGGACATCGGGACGAGGTGTTGAGTGCTGACTTTGACCTGC
TGGGGGAGAAGATCATGTCGTGTGGGATGGATCACTCGCTGAAGCTGTGGCGGCTGGACTCTGAGCGTCT
GCAGCGGGCCATACGTGGATCCTACGAGTACAACCCTAGCAAGACCAACCGGCGAGTGCTCACTGTATAG
GGCTCTTCACTGCCTAGTGCTGTACCCTGTCTAGTGCCCTCAGCAGTGCTCTGACTCGGgtgtgtgtgtg
tgtgtgtgtgtgtgtgtgtgt
>ZFLNCT00024 gene=ZFLNCG00020
gcagcagcagcagcagcagcagAAGATGATCATCGACCGAGTTTCTGACGGGTTTTCGGGTCTGCTGGAC
CGGGACGCGGATCTGATAAGTCCGGTGCAGCTGTGGGGCTTCCCCGGCTGCAGTTCCCCCACAGAGCCGC
TGCTGTCCCCGGGAGAGCCCAGCTCCGACTCCGAGCACAGCTGGAGCGACGCCAGCGTGGAGGCGGAGGG
CACACGCAGGAGCCGCTATCAGGGTGTGCGCGTCAAGAACACGGTGAAGGAACTGATCATGCGCAGAAAA
CACCtacacacacagGTGCAGCAGCAGCAGTTCGCCGTCGATGACGAGTGCGCAGTGCTGCAGAGCAGGA
AGAGGACAGCAGAGAGTGTGTGTTTCTCTGCTGTGAAGCGCGCGCGAGCCACTGACGGATACACACCGAT
GGAGTGTGTGTCCAGTGACTGTGATCTGCTGGAGGATCTCGGGGTTTTTCTGGCTCCGCCTCTCTCCGTG
GGCTCAGTGATGGAGAGTGTGTGTGCAGACGCGCCACCGCTTTACATGCAGAACACACTCCCCGCTGTGC
AGAACACACTCCCCGCTGTGCAGAACACACTCCCCGCTGTGCAGAACACACTCCCCGCCGCGCCGCCAGT
TTCCTTCTTCCAATGGCAGATCCAGCAGGAGGATGAGAAACTGTCTGCGTTGAGCCCTGCGGAGCTGATG
AGCCGAGATGAGGACGGAGACACGT
>ZFLNCT00025 gene=ZFLNCG00021
CACACCTGGACGTGCAGCAGCTCCACCAGAGCACACCTGATGAAGATGAGGAGGATGAAGGTGATGATGT
AATCGCTCAGGCTGCTGTGTATGTGGAGCCTGCAGTTCGGGTGAACGCGTGGATGGACTCTGTGTCTCCA
CCCTTGGCCGCTCCTCCCCCCTCCGCTCCTCCCCCCGCTGTGGCTGCAGACGGGCTGCTCCTGCAGGATC
TGGAGGCCCCGGGGCCGCTGGCGTCTGAATCTGCCGCTCCTCCGGCTTCAGCTCCTGACAGCGGAGAGGA
GGAGTTTGAGGACTCTCTGGCTCCTCCCACATCCACTCAGCACCGTGCCCCAGGGGAGGAGCCAGTGTGT
GGGGGCGTGTCCTCAGAGCATCAGCAGTGTGAGCCGCAGGACGCCGCCGTGAGGATCCAGAGCTGGTGGA
GGGGCCAGTGGACTCGCCAGCGCCACCCGCAGGCC
>ZFLNCT00026 gene=ZFLNCG00021
GGAGAAGATCCTCAACAAACAACGGTAGAGTCCAGACCAGCAGCACCGGCACCGCTCATAGCAGCACCGC
TCACtgtgtgtgtgtgtgtgtgtgtgtgtgtgtgtgtgtgtgtgtgtgtgCAGGCATCATCAGAATCAGC
TGCAGCATACACATCACCAGACTCCCTCTCGCCCCACACACCTGGACGTGCAGCAGCTCCACCAGAGCAC
ACCTGATGAAGATGAGGAGGATGAAGATGTGGAGCCTGCAGTTCGGGTGAACGCGTGGATGGACTCTGTG
TCTCCACCCTTGGCCGCTCCTCCCCCCTCCGCTCCTCCCCCCGCTGTGGCTGCAGACGGGCTGCTCCTGC
AGGATCTGGAGGCCCCGGGGCCGCTGGCGTCTGAATCTGCCGCTCCTCCGGCTTCAGCTCCTGACAGCGG
AGAGGAGGAGTTTGAGGACTCTCTGGCTCCTCCCACATCCACTCAGCACCGTGCCCCAGGGGAGGAGCCA
GTGTGTGGGGGCGTGTCCTCAGAGCATCAGCAGTGTGAGCCGCAGGACGCCGCCGTGAGGATCCAGAGCT
GGTGGAGGGGCCAGTGGACTCGCCAGCGCCACCCGCAGGCC
>ZFLNCT00027 gene=ZFLNCG00022
GTGCGGATTACCGAGTTTAACGGGGCGTGTGGGGTTCCGCCgtgtgtgtgtgtttgtgtgtttgtgtgtg
tAAACTCCGTCATTCACTGATCACTGATCCGCTGCTCTCCACACACCTGCGGGAAAGCGTTTATTGGCTT
GGTCCGGGGGTTTTAGACCTGTCGGCTCGGGGTCTGCAGCGGCTGGAGCCTCAGCTGTTCCGCCCGGATT
CACACACACACACCCTGATCCTGGATCAGAACCAGCTGATGAAGCTGGAGCACCTGGAGCACAACCCCGA
CCTGCAGCAGCTGTCGGTGGCCTGTAACCGTCTGGTGCGCATGATGAACGTCTGCAGACTCACGCAGCTG
CGGGTCCTGGACCTGCAGAATAACAGCATCGGCTGCATCGAGGGCCTGAAGGAGCTGCAGCAGCTGGAGC
GCCTCAACCTGGCCGGGAACAACATCAAGGTGATGGAGCAGCTACACCACTGCGTCTCCCTGCAGCACCT
CGACCTGTCTGATAATAATATCTCGCAGATCGGAGACGTGTCCAGGCTCTCGGCGCTGCAGACGCTGCTC
CTGCACGGAAACATCATCACCACACTGCGC
>ZFLNCT00028 gene=ZFLNCG00023
AAACATCTGCAATATAACCTCACAGATGCGCCGATTAAAGTGTTTATGAGTTATTAATGTTCGCGGCGTG
TCTGTAATGACGCTCATTTGTGCTCTGCAGGGTCGAGCTGTGCAGTTTTAGCGGATACAAAATCTATCCC
GGTCACGGCCGGCGATACGCCAGGATTGACGGAAAGGTTTTCCAGTTCCTCAATGCCAAATGTGAGTCTG
CGTTTCTGTCCAAGAGGAACCCGAGGCAGATCAACTGGACCGTTCTGTACCGCCGCAAGCACAAGAAGGG
CCAGTCTGAGGAGGTGTCGAAGAAGCGCACACGTCGTGCAGTAAAGTTCCAGCGGGCGATCACCGGCGCT
TCTCTGGCCGAGATTCTGGCCAAGAGGAACCAGAAGCCTGAAGTGCGTAAAGCCCAGCGCGAGCAGGCCA
TCAGGGCTGCAAAGGAGGCGAAGAAAGCCAAGCAGGCCACCAAGAAGCAGACGACCCAGAGCAGCAAGGC
TCCTGCTAAATCAGCTCAGAAACAGAAGATTGCCAAGCCCATGAAGGTCAGCGCTCCTCGCGTCGGTGGC
AAACGCTAAACTCTGATGTGCTAATAAAGATTCACTGCTAACCTTCA
>ZFLNCT00029 gene=ZFLNCG00023
AGGAGAACATGAAGCCAGCATAGCAGATATCAGCATGATCAACCGCTGCTGTTCTCGTCTCCACTGAATC
ATGCAGAGAGTGTTTTACTGCGAGTGAAGGGCGACGTGTACTCCTGTGAGGAGGCTGAGGGCTGCAGACG
TCATGTGCTGGAGATATGGAGCAGACCCCACTGCTCTAATGAAGTACACTGACCTGTGTGTGTGTGTGTG
TGTTGTGCTCTTCAGGAGGAGGTGTCGAAGAAGCGCACACGTCGTGCAGTAAAGTTCCAGCGGGCGATCA
CCGGCGCTTCTCTGGCCGAGATTCTGGCCAAGAGGAACCAGAAGCCTGAAGTGCGTAAAGCCCAGCGCGA
GCAGGCCATCAGGGCTGCAAAGGAGGCGAAGAAAGCCAAGCAGGCCACCAAGAAGCAGACGACCCAGAGC
AGCAAGGCTCCTGCTAAATCAGCTCAGAAACAGAAGATTGCCAAGCCCATGAAGGTCAGCGCTCCTCGCG
TCGGTGGCAAACGCTAAACTCTGATGTGCTAATAAAGATTCACTGCTAACCTTCA
>ZFLNCT00030 gene=ZFLNCG00024
tgtgtgtgtgtgtgtgtgcgcgtgCGCTACAGGGACACAGGGCTGGAGCTGTTCCGCACACACATAGTGA
GTGACGCGGCGGTTCAGAGCCGGACGGTGCAGGGGATCCTGGAGCAGGTGGAGCGCGAGCGCAGCGGGGA
GACGGTGGACCGCAGTCTGCTCAGGAGCCTACTGGGCATGctctctgacctgcagggttaccctcaAAAC
ATGAAGCACGGATGAAAGTTCGTGCTTTA
>ZFLNCT00031 gene=ZFLNCG00025
tgcagagctccactacagcccattcgctcatCCACAACACAGAACAGGTGCCTgcatgtggacactacac
accatctaatcaagccaaacctctgcatgatcaatatgttctgccaacaacacaagtgtggctggtgaac
atggcgagtggctggtgatgttggaaatctgctagccgcagtgtctggtgatcacaaacGGGAGAACTGT
AACCGTGGAGCAGCATTAGGAGCTCTTCTGGGTGCGCGGGCGGCTCACATCGGCTCCTCCGTCCCTCAGC
ACTGGAAGAGCGGCCTGCTGGACACACAACAACACACTGTTCACGACATCCTGCACAATCTCAACACACA
CACTCCTGTCTGACACACTTCTGATATCtgtgtgtgtgtgtgtgtgtgtgtgagagagagagagagagca
tgtgtgtgagtgtgagaaagactgtaattgtctgaatgtgtagtgtgtgagcgtgtgtgaatatgagtgt
gtgcacatgtgtgagagtgagtgtgtaagtgtgtgcgtctgagtacgagagtgtatgtaaatgtgtgtgt
gtgtgtgtgctgcaggaagTTCTGCCCACACGTGTGGTTTCCCGCCTGCTCTGTGTTGGTGTTTCTCTTC
TTCTGTGTTTCTGTGACCCACTTGCAGAACACACACGTTCATTAGCTGACGTCAgtgtgtgtgtgtgtgt
gtgtCAGAGAAGCAGGATTGTAATCTCCACACACTGTAGAAATGTCCATAAATGAGCAGTTAACTGTGTT
TTGTTGTTATTTTCCTTCATTATTGttattattatttatttatttatttCTGCTCGTGTGTGTAGTATAG
TGTGTGCagtgctgtattgtgtgtgttggtgttgtatattacactacagaaagcttgtaataaactgcag
cacatttactgcagttttacacacttattcctccagatattattgattatacattatattattactcaaa
tgtctataaaagtcactttgttaaactgtagagttgaatttacaacatcagaagtggacagagcagatca
acatcccataatgcagttcagcaccacacataaacactaaacacagaatacagaagctgctcactactgg
atatcgtctacagtgtgtgtgtgtgtgtgtgtgtgtgtgtgtgtgtgtgtgtgtgtgtgtgtgtgtgtgt
gtgtgtgtgtgtgtgtgtgtgATTAATATCAATGTTTTGAAATCCAGCATTCATCTTTATTGATTGTCTC
CCTGCTCTGTCTGTAACTGAACTGCTGTATATGTCATGCGTGCAGACGCTGCTGTAGCTGATCTTCTGCA
GTTCAGTCTGTTGTGTTGTGAATAGATAAGCTGAAGTGCTGTGATATTTAGATTTTTCTGTATCATTAAA
TGCAGTTGTAATCCTGCATTCATATTTATTCCTTTTATAGGGCATTCGATCTTTAAACAGCATTCACATC
ATAACAGTCTCAATTCTGTTGTTTATTAATATTGTTATTTGCATGAACTATTGCACATTACAGTGTGGAG
GCATATATAATAAATGATCTTTAGCTATAAATGAGCTGAAGGTTGTCAGTCTTTGATTTCTGTTTTTTAG
TGCATCATTAAATGCAAAGGTCATTTTAAAATACCGCATTCATATTCATAATTGATCTATTGTATATTTT
AATATGCATGCAGACGCTGCTATAAAGGATCTTTAGTTCCTGATTATTTGCTCTTATatacagttgaagt
cagaattattcgcccccttttatttgtttgttcttgtttaaatatttcccgaatgatgtttctcagattg
aggaaatgttcacagtgtgtctgataatatttgttcttctggggaaagtctgatttgatttatttccctt
ttaagatcaatattattagccccatgtgttgaagaacaaatctctctgttaaacagaaattgggggggaa
aataaacaggggggcaaataattctgactacaattgtatatatggatatattatacTATGCATATCTCCT
CTGTTGTGTTGTAGATAGACGAGCTGAAGTGCTGTGGTCGTTTGATTTTTTCTTTGCATTATTAAACGCA
AATGTAATCTGCATATTAAATTTTGCATTCATATTCATTATAGATGTTGTTATATCTTTAAACGTGCAGC
TTATAAACAGGCTTCAGCATTCACAACACAAGTCTCAATTTTATTTGAGTTAGCGAAGGCATGTTACAGT
GTGCATGCAGATGCTGCTATAAATGATCTGTTCAGGATGATCTGTTGTGTTGTAAATAAATGAGCTGAAG
GATGTTAATGTTTGATCAGGTTTCTGTGCATCATTAAATGCGATGTTAATT
>ZFLNCT00032 gene=ZFLNCG00026
TTTGGACCGTCATTATAAGTTCTCTGTAGTCTGGTTGTGATGGTGTTGCGTGTTTGTGCGTGTTGAGTGA
GAATATAACAGTTAACCGAGCTCTCCGTCGATCGATGTCTCTGTGTTCGTCTATGTCTGTCTGCGTCTTG
TCTTATATTCTGCTTTTTCTCGGTAAACTGCGGAGTTTAGTGTGAACACACATGTAACACACATTACAGC
ACAGCACGTGACGCGCCGCTGCACGCTCTCATGACTGTGAAAAGGTTGTTATGTATCCCGCAGAGCACTT
CCGGTGGGGTTTTGTAACAGTGAGTGTGCGCGCTCCCGCCGGTACCGTAGAACTGATCACAGCACAGCCG
AACCGCTCCGACAATGTCCAGTGTGCGTGTGTCGGTGAGTGAGGCGCTGTGGGGAATGTGTGTGGCTGAT
GCGCTGTCTATGCCGGTACACTGGTACTACAACACAGCAGACATCAGGAGAGACTTCAGCGGCTGGATCC
AGAGCTACAGGACACCACGACACACACACCCGTCCAGCATCCTGAGCCTTCCAACACAGGTcatacacac
acacacacacacacaacacac
>ZFLNCT00033 gene=ZFLNCG00026
acacacacgcacgcacTCGGGTTCACACAGACTCTGCTGATGAATAAAACAGCTCGGGTTACAGATGTCC
AGTGTGCGTGTGTCGGTGAGTGAGGCGCTGTGGGGAATGTGTGTGGCTGATGCGCTGTCTATGCCGGTAC
ACTGGTACTACAACACAGCAGACATCAGGAGAGACTTCAGCGGCTGGATCCAGAGCTACAGGACACCACG
ACACACACACCCGTCCAGCATCCTGAGCCTTCCAACACAGGTcatacacacacacacacacacacaacac
ac
>ZFLNCT00034 gene=ZFLNCG00027
AAACAGTTCAGAGCACGGACAGACTTCGCTAGCATCACATTGTTATTGCCGAGTGCATTCAAATACAAAA
CCACTCATATTAAGCTACACTTCAAAGCATTGTGCTGCTCTGCTGTACTTCCAAATCCAAGGACTGTAAA
CTCTCAACCAGTATCTGTTTATTAAAGTGTTCTTCGTCTCTGACCGGACGACTTATGTCTGCTCAATTTC
CACCAGCACCCACACTAGTCTACATTACAAATGGTCCTTCGAGCCGGAGTTAATGAGCTGTCATAAGAAT
GATGTATCAGAGTGATCCAGAGCCAGCAATCAGACCCAGAAGAGTGGTGCGACTACCTAGTTACCTGGCA
GATTTCGAGCTTACTGATCATCAACAGAGTTTACAGTCAGAACAGAGAGCACACACATCCTCAGAGTGGA
GTGATGATTCCAGATTGCAAGGAGCTGCTGCATTACCGCTTGTTGACTATGGGGCCAGTATGCAGACAAC
AGAGCAGTTGATAGAGTGGAGTCCCAGCAATAGAGAGCATGAACAACAACG
>ZFLNCT00035 gene=ZFLNCG00028
CTTAAGCCCAAAATGGAGTCATTTTGGATTCACACTACAAACGGAGTTGGTGTGTGGTTGCTTTTGGCTT
TGTACGGGGGAGATGCTCTGAAACGGACACACAAACACAAGGAGCTCAGTGTGTGGAGGCTTACAGAAAC
GGCAGACCAAAAGTGTGGTGAAACTCAGATTTTTTTTCTCTCTGTCATCCTGCAACCCGACTCCTCTGCC
TGCGCTGGTGTGAAAACAGTAAAGGAGCAGATCTGGGCTTGACGTCATCAGGATTTTCCCTGGAGGTTTG
AGGGTCTTTATTCTCTGTATCTGCTGCGTCAGAACGAAGTTTCAGCACTGCAGACGCTCTGGCTGTAACT
TTATCTGACGGTAAACCCTGACCAGCTCCTGTCTGTTCGTATAATGACCACAGACTCTCTGATTTACTGT
GGTCAAACAGGCCAATGCACAGACCAAGCATTCACACAACAAAAACAGCTCACTCACAGGATTTATGACA
CAAAACTATTGGAGATCAAAAACTGGGAATGCTGAGACTTTCTAGATCAGATGCTGTCAGATGGAGGGTC
ACGACCTCTCAAAGAGTTTCAAAGAGCCTGTTTGTTTATTTATTAGTGCTAATTAAcccttgtgtgaatg
ctgggatgttttcatccactctggggtgtttttgaagcttcatttggccacagcttcctctgtgtttcag
caaatggaaggattattttgtgccaactcttattttgaaatatattttgggaaaatgctttggaataaAA
AAAAAAAAAAAG
>ZFLNCT00036 gene=ZFLNCG00028
CTTAAGCCCAAAATGGAGTCATTTTGGATTCACACTACAAACGGAGTTGGTGTGTGGTTGCTTTTGGCTT
TGTACGGGGGAGATGCTCTGAAACGGACACACAAACACAAGGAGCTCAGTGTGTGGAGGCTTACAGAAAC
GGCAGACCAAAAGTGTGGTGAAACTCAGATTTTTTTTCTCTCTGTCATCCTGCAACCCGACTCCTCTGCC
TGCGCTGGTGTGAAAACAGTAAAGGAGCAGATCTGGGCTTGACGTCATCAGGATTTTCCCTGGAGTCCTG
CAGGTGTCCACCCAGCGGAGGCTTTTAACAGAGAGAAGAGCTGCAGATCCACAGCTGTTCAGAGAAACGC
TCACCTGTAATCAGGACTCATCCAGCTGTTTCTGCAGTCTGACGGCATTGACATCTTTTCCAAATGCGAG
TTCTGGATGTCTGTATGAATTTCTCAGTGTGAATCTGGCCTTGCAGTGAACCAATACCAGTCAAGTTCAC
CCCCACATGTGGGATTGCAGTGAATCTGAGCTCTGCTTTAGTCATAATGTTCATGAAAGAGAGAAACGCC
CACCGTCTGATGGCTTTACAATGTGACAAAAAACAGGACAGCTTCAGATTTCATCCGCATTGCACCCTCA
GAAGCTCCTGAAATCATGGACCGTCATCTAAACACTGCTCTGGCAAGAGAAACACTAAACCTATGAAAGA
AATGTATACTTTTATTCTCACATTGGATTTATTGAAACTGACAGGAAAGACATTTAAAATGCTACAAAAA
ATATTCGATTTCAGATAAATGCTCAATTGAAGCTTCTACTCAACTGTGAGTCATGAAAATTAAAATGC
>ZFLNCT00037 gene=ZFLNCG00029
CGAGTCCCAGCAGCCAATGAGAGCACTGCATGATAGTCATGAGCGCCAATAGAAGAACCAAAACAAACCG
GAGCCTGTCAGAAGGAAGCGAGCGGAGTTTCTCCGGTGAAGTGCACAGATGGAGGTGTGCCAGTCTGCGG
TGGAGAACCCCCCTGTGCAGGACTCTGAGCAGGCGGAGGTCCAGACGGCGATGCTGTGGAGCATCCAGGA
GGCGGTGCAGAGGCAGACGCTGCAGATCGGGGTGTCTGCGTGCGGAGCGACCGCTGTGGTGGACGTCCTG
CAGGCGCTTGGCATCTCCGTGAGCCCAGAGACGGTCAACCACTGCGTCAGGACCAGTCTGAGGAGGAATG
AGGCGCCTCTGCATGATTATCTGCACTCGCGGAGCACGGCTGGAGCAACGCACCAGCAGCTGATATGCGG
AGCGGATCAGGCCAGCGGCGGACGTGTCATTGGTCGATTCTTTGCTCTGCATCCTCGCCGGCGAGTAAAG
CTGGTACCATGGTTAGCGCGCTGGATTCTGCGCGGAGCCGTTCCCGTCGCCACTATGAACATGCAGAGAG
CTGTTCCTGAAGGAGAGGAGATACCCGACGCCTGGCATCACCAGCTTATCTTCGGAGTTGGACCAAGTGC
TGTCTTCATGACCAACCCTCTCGACGTAGTGAGTGAAGAGGAGGTTCATGAGCGTCTGTGCAGTGAGTCT
GTGCTGCTCATACGACGGGAGGATATTCTGAAGAGACTCACGCCTGACGTTCAGCTGCCACAGATCTCAC
AGCAGCATCCGGACTCGCGCTGGAAAACACTTGACGTGGAGGGTCAGGTCCACCAGATGATCAGTGAGGA
AGCGCAGGCTGATGATGTCCGTCAGAAAACTCCTCATCTGCTGATTCCAGCGGCGTACAGCTCCGGCGTC
ACTTTCTTTGCTCTCAGAGACTCTGCTGTGGGTCAGGAGCTGCTCAGCACTCCAGATCTGCCTCCCCTGT
GAACATCACACCCTCCATCCACTGACTGCTGACTCTGGATCAGTGCTCCTCTGCTTTTATTCTCTGGATT
TTACATAGATGTCGTCGTCATCCTGCTCCGTTTTCATGCTAACAGTGTTCTGTTTATTTTGAGAGAGGTT
GAGGATTTGGGTTTATCCAGTAAATGTAGTGATGTGCAAAGACTGAATTGCATCCAAAATTAAAGTTTGT
ATTTACATATACCACAGGGCTGATGAATGCTTGATTCTGATTGGCTGATGATCACTCTAAGGTGTTTGGT
TATTGTCAGATAAAGGCACTGCTAAAGTAGTTCCGGCAGGTTTAGAGTGCATTACAGCTCCATATCACTC
CGCTGAATGATTAGAGCTATTTCACTGCTACAGCAGTTAGAAATCACAACAGTAGGAGGAGGAGGAGATG
TGGAGGACTCTAGTGCTACACACAGGAGACGTTTGAGGACGACACACACCTCACAAATACACTCTAAGCA
TACAACATCTGAATAATGGATTTATTGCTGTACTGGAGACCAGAGGAGAAGAGTACTAACCACCTTGTGT
GTGCATTGTNNNNNNNNNNNNNNNNNNNNNNNNNNNNNNNNNNNNNNNNNNNNNNNNNNNNNNNNNNNNN
NNNNNNNNNNNNNNNNNNNNNNNNNNNNNNNNNNNNNNNtatatatatatatatatatatatatatgtat
atgtgtgcatgtatatattcacatttatatgtacacagtgcacacacatatattatgtaaatacaatttt
ttttattctggatgcaattaatctAGTTTAGTCTTTGCACCACACTAAATAACAGACAAGAAATGTCTAG
ATCATGTACTGCATGAACTGCCATGATGCATATACCACCACAAATCATTTTAAAATTATGTAATACACCA
AGTATTAATATGAATTGTTCAAAAAACTTGAAGTTTTAGAGACGAACTTTAGTGTTTATGTATTTTTATT
TGTAATTAATCCAAATATCTGTTCAGAAAATGTTCATTAGGCTAACATTTCACCCATTTTAAGTGAGTTT
GAAGTCATGCAGTTCTTGAATTCTTTATTGGAATTTTTAAAGCAGACCATTTTGGAAACCATG
>ZFLNCT00038 gene=ZFLNCG00030
CGCAGTGAAAGTGTTTGAGACTCAGTCAGCGAAAGTGAGCTGAAGAGAGATGAGCTCTCACAGGAAACAT
GTAGACTTCAACTCAAGATTTCACATCTGAGattataaatattattattaatatCATACTGCTGGACTTC
AGATGGTATCCGGGATGCTTTTCGCATGTGCAGTCGGACCTGCTGGTTTCAGGGGCTTTTCAGTCGCGTT
CCTGCTGTTATTGGCGATGGCTGGCTGTGATTTTACTGCGGTAAATGTAAAAGCCAGAGCAGGTGAAGCG
GCTGAGTTACCCTGCACGTGTCCTGCTGATCAGGATCCGTTGCTGGTCTGGCAGAAGGACGTGAATGGAA
CGCAGCTCGTGGTTAATTACGACAAATCAAACAACAACGAGGATATTGCAGCAGATTTCCAAAACCGAAC
GGAGCTGAAGCGCAGCGGAGACGCTTGTTTTCTAATGTTTTACAGCGTTCGTCAGTCAGATGAGGGATGG
TACAAGTGTTACTACATGAAATCCCCTTTAAAGCATAATAACATCTATCTGGAGGTCACAGATCCAAGTC
CTATTAAAGGCCCTGGGGACGTCCAGAGCACCGCAGTGATGTCTTCAGCCTGTGTGCTTCTCATCATCTT
GATCGCCGTTGCAATTTTTCTGGGAATTATCTGCAGAAAGAGGCATTGCATGAAGAGAACGTCAGTTGCA
ACATCGACGAGGAGCATTTAGCAGATGTCAATAACTGATGTCAAATAAATCTACATCTGTGAGAGTCTGT
CTGTGTGACTGAAACAACAAACTCAACCGAATGCACATGATAAAACACGCCGGGCATTTTTGATGTGGGG
TGACCTATTTATTTTGCTCATCCGTCATAATCAGTCACTTAATTTGAATGTTTATATGTACATGAGACAT
TTATAGACACATATAGACTTGATATATGTTAAAGCAATACTAAGATGCGCACTGAACATGTTCACTAATG
TTTACATATTTACAGTTTTACAAATCGTCGCCCTGCTAATGCAGATATGTGCTCATTATTTTTTATAACA
GTGTTTTATATTGTTTTATATGTCTGGAAATGTGTGttttttatcttttatataaaaaatatatttttat
taGGAC
>ZFLNCT00039 gene=ZFLNCG00031
CAGTTCGCTGACTGCCACCATCATGTCACTTGTGTTTTTGTCATTTTAACATGCTGTTTTGCATCGGTGT
GAGTTTTAGACTCGAAACAAACTCTACAGAAGATCAGAAAGGCACACGCTTAACGATATGCAAGCTACAA
AGTAAAAGAAAGCCAAGTGATTATATAAATGTCATCAGTTTAAACATTattatttttgtatagtttgcat
agtggttataactgtggcttcacagcaagaagCTTTGCAAATTCACCTCAACCTGAATGAAACCTGAAGT
AGCATATTTGTTTGTGATGAATAAAT
>ZFLNCT00040 gene=ZFLNCG00031
CAAAATCAACATTTACAATCTATTTACACACAAAAAGTGTCACGTTTGGGTTCTCGAATCGTCCATCCTG
ATGTCAGATCGCTGTAAAGTGAGTTCAGAGTCTGCAGAAGCTCTTAAAGAAACTCTTCTGTTGAAAATGA
GATGTAGATTTACTGATCAATTCAAGCAGTTCGCTGACTGCCACCATCATGTCACTTGTGTTTTTGTCAT
TTTAACATGCTGTTTTGCATCGGTGTGAGTTTTAGACTCGAAACAAACTCTACAGAAGATCAGAAAGGCA
CACGCTTAACGATATGCAAGCTACAAAGTAAAAGAAAGCCAAGTGATTATATAAATGTCATCAGTTTAAA
CATTattatttttgtatagtttgcatagtggttataactgtggcttcacagcaagaagCAGAACTTACTA
TTTACTATATTCAATTAAAGCTATTTTGCATTTATATACCAAACTGGAGATCAACTGATATTATTTTTAT
TAATGGTCTGAAATATGAAATTAATTTAGTCAATAAGCAGCAATAAATAATAATTAGGAAAAAcattcat
tcattttcttgtcggcttagtccctttattaa
>ZFLNCT00041 gene=ZFLNCG00032
ATTTATCACAGCATCCGCAAACAGCTAGAAAATTTACTGTTAACAGCTCGACGATCGACACAGTTGTCCC
GGCTCCTGAATTTCTCCGAGTTGGCACAGAGGATGGGGTCCGGCATTGACAGATGGGTCGGTCAGGGCAG
AAGTGATGCATTTTGGGTGAGGAAAGGCACTGCTCTGGCATCTAGTGTGCTGACTAGCTAGTTAATTGAG
AGCCTCTGGAGACCCCTTGCTAGTTTGAGAAGTAGCAAGTGGAACGGGACCAGCGGGGGAGATGGGAAGA
CCCCAGGGAGAAATGATGAAGAGCAGAGGCCGAGCAGCCATGACAGCGCTGCAACAAACCTTTTAGGCTG
TCTGCTGGAGCTCAGACTCTATTGGATTTGGCTCATGTGCCTGTCTAACGCTGTGAGAGCTGCGCTAATG
CGCTGTCAGCCGTTCTGCCTGATGCGCTCTCCTGTCTGGACAACTGTTGCAGGCGAGCAGGTATCTTTCT
TAGCTTCTGCTCTTCTTTCGGGCTCCGGCTGAAGTAACTGAGCACCTGCTGGTTTCATCCTTCTCTTCTG
TGGCAGCCTCTGGACTCCAAACTCTGAACACTGCTTATCTTTACAGCTGTTAATACAGGCCAAGAAACCC
AGCGATCGGACCAGCCCGTGTTAACCATTAACACTTAAACTTGCACCCTTTTTCATCCTGGTGGTTTTGG
ATGAAGCGAACAGCGGAGAATGAGAGCTATGCTAATGCAAAGAGACCTTCAGCGTCTGTCCCCGTCGTTT
AAATTACAAGAGCGAGATTAATTTTCCATTCGCAGACCTCTGAAAGATGGCAAACATCTTCCCACAAACA
TTTGGCTGATAAATGAAAAGCAGCGGCACTCTGGAAATAATGACAGCACACTCTTACTGCGGTAATCACC
GAGTCTCTATTGGATATAAAGGCTGATCAATATGCCCTCTGAAGGCCTGCAGAAGGACGAGTGAGGAAAG
ACAGTCAGGTGACTGAGGATAAAACCAGAATCGGGTGGACTGACATAAGGAATGGATGAAAAGTGTGAGA
AGCTCAACCACAATCCACAAGCCAATCAATGTGGAGAAGAAACAGAGCAGCCTTCTCCTGTCCAATGACA
AGATGGTCGGCAGAGGTCAGTGCCAAGCCAAGAGGGAATCAGAGTGATGCAAAAT
>ZFLNCT00042 gene=ZFLNCG00033
CCAGAGGCTGCCACAGAAGAGAAGGATGAAACCAGCAGGTGCTCAGTTACTTCAGCCGGAGCCCGAAAGA
AGAGCAGAAGCTAAGAAAGATACCTGCTGAGCATATGAGGCGAACAGAGAAGCTGAAAGGAGAAAGGTCT
GACCTCTTGCTCTCAGTAACAAGGATTCATCCTGTTGTGGTACTCAAATCCAACAGGGAATCTCTGTTAC
TGGGGTTAAGGTTCAGAAATTCGCTTTGCGGGGGGCTGAAGATGCCGGAGACACCTTGAAATCAAGGCTA
ATGACATAGAAAAATGCTGAATAAACATTGTTAACATGCATTGACTTCCTATTAATCGACCTGTCCATTG
AGAGTCCAAAGCTCAAATTGGCTTTCGCATATAATTAGCAGTAATCTATTTGTTTTTAAGACAATGTGCA
AAGCTTCTGTCTATATAGTAAGACATGCACAACAATATCAAAGACAAAACAGTTTTTTAATATTTCATCC
AATGCTTGGAAATGTTGAGATTCTCATAAAAACAAAACCCAAATGACAC
>ZFLNCT00043 gene=ZFLNCG00033
CCGAAAGAAGAGCAGAAGCTAAGAAAGATACCTGCTGAGCATATGAGGTTTCACCCCGCTAAATACTGGA
CAGGATCGGCCCAGGAGAGGCTGAGAGATGGGGACCCGTGTTGTTTACCTGTCATGGCTGCTCGGCCTCT
GCTCTTCATCATTTCTCCCTGGGGTCTTCCCATCTCCCCCGCTGGTCCCGTTCCACTTGCTACTTCTCAA
ACTAGCAAGGGGTCTCCAGAGGCTCTCAATTAACTAGCTAGTCAGCACACTAGATGCCAGAGCAGTGCTG
CGGAAAGCAACAGAAGTAGGATATTAAACAGACTGCAAACATTGAACACTTCTCTCCCTCAAGGGTGATG
GTAGTGGGAAATAATTATTCACAGTTCAGCTCCGTAAAGCATATGTAAATATGTTGGTGCTGTGAAACTA
TAGGG
>ZFLNCT00044 gene=ZFLNCG00032
ATTTATCACAGCATCCGCAAACAGCTAGAAAATTTACTGTTAACAGCTCGACGATCGACACAGTTGTCCC
GGCTCCTGAATTTCTCCGAGTTGGCACAGAGGATGGGGTCCGGCATTGACAGATGGGTCGGTCAGGGCAG
AAGTGATGCATTTTGGGTGAGGAAAGGggatagttttcagcttgaagggcatctgtgctggataagttgg
cggttcattccgctgtggccactccggattaataaagggactaagccgaaaatgaatgaatgaatgaatt
ttat
>ZFLNCT00045 gene=ZFLNCG00034
tgctgaagctgttccagagcaatacatacaaaatgacctctaggtgtcactgtagagacgggtttagaaa
cattgacacatttgcttcgactgtttcagtgtttcacaaagcctcgctttgcccaccactaACTAGACAA
GGGAACGTTAAGAAATAtaacagcaaaacaagactcagcaatgtgtgtgtgaatgtgaggtgttttcaca
gttgtggaaatcagttcatcatgagcttcatgctgtgtgtgagcaatcagagagaatcaggaactggtgt
gtgtgtgtgtgtgaggtgcatgatagtacatgtaggccAGTTCAGAGATTTGAAGTTCTCCAGTGATCTG
CTCAGGCTAGCTCGCTGATGGTTGTGACACATATCAAGACCTCATTATTCACACAGCCATTGTTCATGAT
CTAAATAGGAAAATTAAAAAGCAAAAAGACTTAATGATGAAATCTGATTAGTTTAATTAAAATCACTTCA
TCAGAGCATTAATGCAAAGGTTACACAGTTGCATAAACAGCATGCTTTATCAAATTCTGTGCAAAGATTT
TAAAAAATCAAACAGAAATGAAACAGTTTTGTCCAAATAGTGGAAATATAAACAATTACCTGGACACAGA
ATTAGGTTAAAAATCCATCAATTCATGAAAATGATATAAAAGAAGAGATTCATTATGCAAAATTGCTAAA
TAAATGTGACTTTTTTGTGTATATATATGTATAAAATGCAAATAGAAAAGCTTTGTGTAAATATACTGGC
CCGACCAGAAGAATCAGAAGTAAAAATATGCAAAAATAGAGATCTGCGGCTTAAAGGTGATTGTGAGTGT
TTGGTCACGGCTCTGATGAATGTTACGAGTGTGTGTTATCTAGTGTCACTAATGAATGCAGATGATAAGC
ATATGCCGCTGTTAAGAGGACTAATATTACTGGCTGAATATAATAATAATTTTCCTGGTCCTGCCATTGA
TTCAAGGTAAACAGATGCTGATCTAACAATTCAGGATCAGTACACTGTATTACTGCAGCTCCACCAGTGA
GTGcacacacacacacacacacgcacgcacgcacacacacacacacacacacacacacacacacacacac
acacacacacacacacacgcacaggcacacacacacgcacacacacatgcacacacatgcacgcacacac
acacaaacacacatttaagcacaaaaccacacatacacaccacacacacgcacgcatgcatgcacgcaca
cacacacacacacacacacacaacatgcataacacacatttacacacgaaaccacacacaaattacacac
acacacacacacacacacacacacacacacacacacacacacacacacacacgtcatgcttaaacacaca
ttgacacattaaaccatgcacacacaaacacactcacacactctcatacacaaacacaccacacatacac
acatttactacacacatttatacacacaaacagtatacatacgtacatatacatacaagcaccccccctc
ccacacaaacacacacacacacaaacacacacacacacacacacacgcgcacacaGATCCAGACTGTGAT
CTAGCAGCAGTTGTTTGTCTGGATATCGTGAACTATTTGATCTTCTTGGCGACGTCCAGGTAAGCGAACT
GGATCTCTCGGTCAGCAGGGCAGGTGTTGATGAACTCCTCTCTCTGATAGGCTTTATTCAGATATCTCCA
AATCCCGCTCATCTCTGCAGGAATCTCCAGGCCTCGGTACTTCCTAGCCACGAT
>ZFLNCT00046 gene=ZFLNCG00034
tgctgaagctgttccagagcaatacatacaaaatgacctctaggtgtcactgtagagacgggtttagaaa
cattgacacatttgcttcgactgtttcagtgtttcacaaagcctcgctttgcccaccactaACTAGACAA
GGGAACGTTAAGAAATAtaacagcaaaacaagactcagcaatgtgtgtgtgaatgtgaggtgttttcaca
gttgtggaaatcagttcatcatgagcttcatgctgtgtgtgagcaatcagagagaatcaggaactggtgt
gtgtgtgtgtgtgaggtgcatgatagtacatgtaggccAGTTCAGAGATTTGAAGTTCTCCAGTGATCTG
CTCAGGCTAGCTCGCTGATGGTTGTGACACATATCAAGACCTCATTATTCACACAGCCATTGTTCATGAT
CTAAATAGGAAAATTAAAAAGCAAAAAGACTTAATGATGAAATCTGATTAGTTTAATTAAAATCACTTCA
TCAGAGCATTAATGCAAAGGTTACACAGTTGCATAAACAGCATGCTTTATCAAATTCTGTGCAAAGATTT
TAAAAAATCAAACAGAAATGAAACAGTTTTGTCCAAATAGTGGAAATATAAACAATTACCTGGACACAGA
ATTAGGTTAAAAATCCATCAATTCATGAAAATGATATAAAAGAAGAGATTCATTATGCAAAATTGCTAAA
TAAATGTGACTTTTTTGTGTATATATATGTATAAAATGCAAATAGAAAAGCTTTGTGTAAATATACTGGC
CCGACCAGAAGAATCAGAAGTAAAAATATGCAAAAATAGAGATCTGCGGCTTAAAGGTGATTGTGAGTGT
TTGGTCACGGCTCTGATGAATGTTACGAGTGTGTGTTATCTAGTGTCACTAATGAATGCAGATGATAAGC
ATATGCCGCTGTTAAGAGGACTAATATTACTGGCTGAATATAATAATAATTTTCCTGGTCCTGCCATTGA
TTCAAGGTAAACAGATGCTGATCTAACAATTCAGGATCAGTACACTGTATTACTGCAGCTCCACCAGTGA
GTGcacacacacacacacacacgcacgcacgcacacacacacacacacacacacacacacacacacacac
acacacacacacacacacgcacaggcacacacacacgcacacacacatgcacacacatgcacgcacacac
acacaaacacacatttaagcacaaaaccacacatacttaacacacacacacacaaacgtttacacacaaa
tcacacacacacaaagaacacacacttcacacttacatacacaccacacacacgcacgcatgcatgcacg
cacacacacacacacacacacacacaacatgcataacacacatttacacacgaaaccacacacaaattac
acacacacacacacacacacacacacacacacacacacacacacacacacacacacgtcatgcttaaaca
cacattgacacattaaaccatgcacacacaaacacactcacacactctcatacacaaacacaccacacat
acacacatttactacacacatttatacacacaaacagtatacatacgtacatatacatacaagcaccccc
cctcccacacaaacacacacacacacaaacacacacacacacacacacacgcgcacacaGATCCAGACTG
TGATCTAGCAGCAGTTGTTTGTCTGGATATCGTGAACTATTTGATCTTCTTGGCGACGTCCAGGTAAGCG
AACTGGATCTCTCGGTCAGCAGGGCAGGTGTTGATGAACTCCTCTCTCTGATAGGCTTTATTCAGATATC
TCCAAATCCCGCTCATCTCTGCAGGAATCTCCAGGCCTCGGTACTTCCTAGCCACGAT
>ZFLNCT00047 gene=ZFLNCG00034
tgctgaagctgttccagagcaatacatacaaaatgacctctaggtgtcactgtagagacgggtttagaaa
cattgacacatttgcttcgactgtttcagtgtttcacaaagcctcgctttgcccaccactaACTAGACAA
GGGAACGTTAAGAAATAtaacagcaaaacaagactcagcaatgtgtgtgtgaatgtgaggtgttttcaca
gttgtggaaatcagttcatcatgagcttcatgctgtgtgtgagcaatcagagagaatcaggaactggtgt
gtgtgtgtgtgtgaggtgcatgatagtacatgtaggccAGTTCAGAGATTTGAAGTTCTCCAGTGATCTG
CTCAGGCTAGCTCGCTGATGGTTGTGACACATATCAAGACCTCATTATTCACACAGCCATTGTTCATGAT
CTAAATAGGAAAATTAAAAAGCAAAAAGACTTAATGATGAAATCTGATTAGTTTAATTAAAATCACTTCA
TCAGAGCATTAATGCAAAGGTTACACAGTTGCATAAACAGCATGCTTTATCAAATTCTGTGCAAAGATTT
TAAAAAATCAAACAGAAATGAAACAGTTTTGTCCAAATAGTGGAAATATAAACAATTACCTGGACACAGA
ATTAGGTTAAAAATCCATCAATTCATGAAAATGATATAAAAGAAGAGATTCATTATGCAAAATTGCTAAA
TAAATGTGACTTTTTTGTGTATATATATGTATAAAATGCAAATAGAAAAGCTTTGTGTAAATATACTGGC
CCGACCAGAAGAATCAGAAGTAAAAATATGCAAAAATAGAGATCTGCGGCTTAAAGGTGATTGTGAGTGT
TTGGTCACGGCTCTGATGAATGTTACGAGTGTGTGTTATCTAGTGTCACTAATGAATGCAGATGATAAGC
ATATGCCGCTGTTAAGAGGACTAATATTACTGGCTGAATATAATAATAATTTTCCTGGTCCTGCCATTGA
TTCAAGGTAAACAGATGCTGATCTAACAATTCAGGATCAGTACACTGTATTACTGCAGCTCCACCAGTGA
GTGcacacacacacacacacacgcacgcacgcacacacacacacacacacacacacacacacacacacac
acacacacacacacacacgcacaggcacacacacacgcacacacacatgcacacacatgcacgcacacac
acacaaacacacatttaagcacaaaaccacacatacttaacacacacacacacaaacgtttacacacaaa
tcacacacacacaaagaacacacacttcacacttacatacacaccacacacacgcacgcatgcatgcacg
cacacacacacacacacacacacacaacatgcataacacacatttacacacacacacacacacacacaca
acatgcataacacatttacacacgaaaccacacacaaattacacacacacacacacacacacacacacac
acacacacacacacacacacacacacacgtcatgcttaaacacacattgacacattaaaccatgcacaca
caaacacactcacacactctcatacacaaacacaccacacatacacacatttactacacacatttataca
cacaaacagtatacatacgtacatatacatacaagcaccccccctcccacacaaacacacacacacacaa
acacacacacacacacacacacgcgcacacaGATCCAGACTGTGATCTAGCAGCAGTTGTTTGTCTGGAT
ATCGTGAACTATTTGATCTTCTTGGCGACGTCCAGGTAAGCGAACTGGATCTCTCGGTCAGCAGGGCAGG
TGTTGATGAACTCCTCTCTCTGATAGGCTTTATTCAGATATCTCCAAATCCCGCTCATCTCTGCAGGAAT
CTCCAGGCCTCGGTACTTCCTAGCCACGAT
>ZFLNCT00048 gene=ZFLNCG00035
AGAAGATGAAGCCAAAGCGCCAAAAAAAGGGAAAAAGAAGCAAAAGGACATGGATGAGCTTAAGAAAGAA
GTGGATCTGGATGACCACAAGTTGACGCTAGACGAGCTTCACCGCAAATACGGGACTGACCTGACCAGGG
TGAGTTTAATATCAATTCTGGGGATCATTATGTGTCTAAAATGATTTAAATGCGTGTTTAAATGTCttaa
ataattataatattattaaattttaaaaaGTAGAAGAATAAAAACAGCTGGTACCGTGATTCATAATCAC
TGAGTGTAGTAATAATAACCTCAATATATCGTTCCAGTCAAATAACAGCAGATTTGGTTAAGAGTTGTTT
AAGGCAAAACAGCAGATCCTCATGTATTGGAAACAGAAGATTATAGGCTGTCATATAGAAACTATTAAAT
AAAATTACCTTAAGCCTTTGAATGCAAGTTTCAAGTCTGAACCCTAAGCGCATAATATTTAGGGTGAATT
ACTGTGAAGCACAGCTCCACCTACCTGGTCCAAACCAAACCCTCAGCCGTACTGTGACCTTCAGTATGCA
TCTCAAGGACAGCAAGGCCCCTTTTTATCATCTAATTAACTTTTTGTATGTGACTTTCGCCATTGACATC
CATGCTTTTGAGTTTTCCTTGGCTTTTCAGGTATCTCACAACAATCTCCATACAGTCTCATAATCGTATT
TAGAAATTGAGTAatcagctgaagtcatcagctaattattgctagaattatttcaaatatttcctaaatg
atgtttaacagagcaaagaattgttcacagtatttcctataatatattttcttctgaagaaagtcgtatt
agttttattttggctagaataaaagcagttgtacattattttaaagc
>ZFLNCT00049 gene=ZFLNCG00036
AACGCGGCTCGGATGCGTGTCTGGGTGGTACTACGCGTCCGGCGGTGACCAAGGAGAGAATACATTTGAA
AAAGCCCCAAAAAGAGAGGAAACGGGATCGGGGACTTTTAATTTGTTGTTTTGAAAGAAAGCTCGGATTT
GTTTTATTTTTTGGGAATTCCCAGGTGGTCGATTTTAATCAAAAGCACTCTTTGGAGGATTCTCAACTCT
CCTGTGGATTGGAGCCATCCTTTGTTTTCTTGCCTACGGCATCCTGGCGGCCTCTGAGGAGGAGCCTGCC
AATGATAATTTGTATCTGGGTATTGTGCTTTCTGCTGTCGTGATGATCACTGGATGCTTCTCGTACTATC
AAGAAGCCAAGAGCTCCAAGATCATGGACTCTTTCAAGAATTTGGTTCCCCAGCAAGCCTTGGTTATCCG
TGATGGTGAGAAGAAGAACATCAACGCTGAAGAAGTTGCTGTCGGAGATCTTGTGGAAGTCAAAGGTGGT
GACAGAATTCCTGCTGATTTGCGTATCATTTCTGCTCATGGATGCAAGGTGGACAACTCCTCCCTCACTG
GAGAATCTGAACCCCAGACTCGTACTCCTGACTTTTCCAATGATAACCCACTGGAGACCAGGAACATTGC
GTTCTTCTCTACCAACTGTGTT
>ZFLNCT00050 gene=ZFLNCG00037
GTCAGGCACTCGTGCTAAGGAGATCTTGGCACGTGATGGACCCAACGCTTTGACTCCACCTCCCACAACC
CCAGAATGGATCGGTGAAAGAAATGAGAGAAAAATATAACAAGATTTCAGAGATCCCATTCAACTCCACC
AACAAATACCAGCTCTCCATCCACCAGAACCCCAACAGCAATAACACTGAAAGCAAACACCTGCTAGTAA
TGAAAGGCGCTCCTGAGAGGATCCTGGACCGGTGCTCCTCTATTTTAATCCAAGGAAAAGAGCAGCCTTT
GGATGATGAGATGAAGGATGCTTTCCAGAATGCCTACCTGGAACTTGGTGGTCTTGGAGAGAGAGTACTG
GGATTCTGCCACTTCAATCTTCCCGATGAACAGTTTCCTGAGGACTTCCAGTTCGATACTGAAGAAGTGA
ACTTCCCCACTGAGAACCTGTGCTTTATTGGCCTCATGTCCATGATTGATCCTCCTCGTGCCGCTGTACC
AGATGCTGTGGGCAAATGCAGGAGCGCTGGAATCAAGGTTATCATGGTTACCGGTGACCATCCAATCACA
GCCAAGGCCATTGCCAAGGGGGTGGGTATCATCTCAGAGGGCAATGAAACTGTTGAAGACATCGCTGCTC
GCTTGAACATCCCTATTAATGAGGTCAACCCAAGGGATGCCAAAGCTTGCGTGATCCACGGTGGAGACCT
GAAGGATCTGAGCCCTGAGCAATTAGACGATGTCTTGAAACACCACACTGAAATAGTGTTTGCCAGAACG
TCTCCTCAACAGAAGCTGATTATCGTTGAAGGCTGCCAGAGACAGGGTGCCATTGTAGCCGTAACCGGTG
ATGGTGTCAATGATTCTCCAGCTCTGA
>ZFLNCT00051 gene=ZFLNCG00038
AGGTACTGCCAGAGGAATTGTCATCAACACTGGTGACCGCACAGTCATGGGTCGCATCGCCACTCTCGCT
TCTGGCCTTGAAGTTGGTCGCACCCCCATCTCTATTGAGATCGAGCACTTCATCCACATCATCACTGGTG
TAGCTGTCTTCCTGGGTGTGTCCTTCTTCATCCTCTCCCTCATCCTTGGGTACAGTTGGTTGGAGGCTGT
CATCTTCCTGATTGGTATCATTGTTGCGAATGTACCAGAGGGTCTCTTGGCTACTGTAACTGTGTGTCTG
ACTCTCACTGCCAAACGAATGGCAAAGAAGAAC
>ZFLNCT00052 gene=ZFLNCG00037
GTTGCTGGCCTCTGCAACCGCGCCGTCTTCCTTGCTGAGCAAGAAAACATCCCAATTCTTAAGAGAGACG
TGGCTGGTGACGCTTCTGAATCCGCCCTGCTGAAGTGTATCGAGCTCTGCTGTGGATCGGTGAAAGAAAT
GAGAGAAAAATATAACAAGATTTCAGAGATCCCATTCAACTCCACCAACAAATACCAGCTCTCCACCCAC
ACCACCCAAATCTGGCACGAAAACACAGCCAACTCGCTTTCAGTCAAAGTTTCATGAGTCAAACACAGCA
GAGAGAGGGCAGGGAAGGGGATCGGGTCTCTAAAGATCCACCAAATGAGCTTTTTCATCAAAGTTTTTGG
CTTTGGCTCAAAACAGATCCAGTTATGCACCGCAATAAAACAGTGTATGCATCGTGGTTATTCTGa
>ZFLNCT00053 gene=ZFLNCG00039
atcggcttctgtctgagctggtgtatttgcatacagcgatctgattggctgatgcttctgtcggcactta
aagttggacaagtcctaacttgttaagcgctgccgacggatgcacaatgcagttcagcaatgcctgacgt
cacccattcaaagtgaatgggaagcattgatgctgatgccctatgtgaatggggcgtaagagcttgatta
gcctgcccagttgcgtctgattgggttggaactaaacgttacaggacacaagccctccaggaccgagttt
gggcacccctgcactaagctgACTCTTGAATTAGTTTAATTCAGCTAAACTTATCACAATAAGCAAATCT
GAGAATATCTCTATATAATGATCATTACGCCCATAGAGTTTATGCAACATCCGTTATGTAAAAGCATTGA
AAGCGGCTTTTGACTCGTGATTTTCTAATGTAATCAAATTAAGCATCTGTCCTGAACTGGTAAAACCAAT
TTTGGTTAAATATATGTATTTTTCCAGACCAAATTGGTGGTTCTGCGCCTTCCCCTACTCACTGCTCATC
TTTATCTATGATGAAATCAGAAAACTTATCATCCGACGCAGCCCAGGAGGTTGGGTGGAGAGGGAGACCT
ACTATTAAAGCATCCAGTCTGCATCACACAAGTTTATTTGCATGGTTGTCTCGCTGCTCGGAATTTTAAC
CTCAGTAATTTGGATGTTTTTATATAGGGAATGCTTGATACAAACACTGAGATCGTGAACCAAGACATTG
CG
>ZFLNCT00054 gene=ZFLNCG00040
CTAAACCCAATCCCAGACACGCTCCATTAAAACTCTGAGCAGAACTTAGTGGAGAATGTGCATTAGCAAA
TTGACTATGCACTTCAGGGCCTTTGCCGACACACACACACACTTATACTCTCACAATGAAAAATGCAATG
CTTCTGAGACACATGGTAAAAAGTCTGCTTTATTGGTTTCATCATAACAGTCTTCATTCCCATACAATCA
CATTTAGGTTCTGCATATACAACATAATAATCAACAAGCCTAACTTTAACGGGTTTGGTTTGGTTTGTGT
GGTTCAGACTTGAACTCATTTTCACATGCATGTCTGTCTACTGTTAAGGGTGCACTGAACACTAAAGCTG
GTGTCTCTGTTGCTTCGAAGAGTTTATTTGCAGTCTCTCCCAAATACTTATTCCACACTCCCTAACACAA
ATCAGAGAACAATCTAGGTTTCAAATGCATAGTCATGTGGAAGTCATGCAAAAATCATGCAGCAACACAA
CATGAACAAACTCAACGGAAACTTCCCTACGCTCCTATATTGTGCAATTCTCACACTCCAGAGAACTGCA
TTCACACTTCTTTCTTTTGTGCCTCGTCATTGACCGCTGAACTCGTCCTGACCCTCAAGTTAAATAAAAA
AACGAAATAAATACTTCACTAATACCGCCATCGGTTGACTGGGAAAATAGGAATGATTCAGACACAAAGC
ACAGATTGGAATAGAAAGGGAAATCAGTGATATAGGAAAGCAAATTAACCAGATTACATTTCGTAATAAG
AGCTGGTCCATTAATGTGTATTAGTTTGGCAAATACAGGGTTCATACGGTCATGAAAAACCTGGAAAAGG
AAATGTTATTTTGACATGGCATTTTCCAGGCCTGGAAAAGTTTTGGAAAAACTCAGATATCTGTATTCTT
GAATATAGGGTATTTACTTCTATTCTGTCCTTGGCCAATCACACACTCTGACATGATTAGTGCTGTGTAA
GCATTTTCTAAATCAATTTTACATAGATATAAATATACATTTAAACTAAATAGATTGCTGCATGTTTTAC
GATATGCTGTGATAAATTTGCACATGCCTTGTTTTTCTTTTACCACGCCTATGTGGACATTGCATGCCAC
ATTAAGTCATGAAAATTTACTTGAAAGTCTTGGAAAAGTCGTGCAATCTAAGTAGTAAAAATGCATATGA
ACCCTGCAAATATTTAAACTACTCAGATTGACAATTAAGCACATTTCCCTTCCTCAGAATCGTAATGTAA
AGCAGATATCATTTTTATTCAATTAAAATTAATTTAGTTAAATCAGCATTAAACGTTTCCAGAAAGGAAC
CTGGTTTAAAACGCTTTAATCGTCATGAAAATACTGCACCATACAAATCTCATTGGTCCTAAAGTTAAAA
TAGCAAATCTGTATAGTTTAACTAcgcataaaaaatactatagtaatttaaagtgagtattgtagtattt
ttgaaccatactATAGTGAAATGTAGCATATTACTGCATATTTTACTGCATATTCATGAATCTTAAGTTA
TGCAGTAGCATAAATGATGCATTGATGAACTGTAATAAACCTTAGTTTTTACTATAGCAATCTCCAGAGT
ATTATAGCTGTAGAAAACGACAGTATTTTTTAATATTACTATAGTGCTTGTATTAGAATAGCAACTATAG
AATTAAtggtaacactttattttgatggtccatttgagtattagtagactgcctgcttaatatctgACAT
Ccaactgacactaaacccaacctaacagtctacttataatctttcaagagttgacacttagctgatgatt
gattataaagcttgtttggcatgttgtcccgagacagagccctgagctcatgggatcctcgagcctgggg
ctccctcctgtttgcaagccgagatgggagtttgagctcaggtagatcttaagaactcccctgctgtagt
agctaatgaacagatagtgatcgctcttaagagataactacagacaaggagcatgtctatggtgacggat
tagtcaattaacttaagttgcatgtttttggacggtgggaggaaaccaggggaaacccacgtgagcacgg
agagaacgtgtaaactctgcacagaaatgtcagttggcttagtaaggactagaaccagggacgttcttgc
tgtgaggcaacagtgctaaccactgggccaccgtgccaccaatctaggaaaggaggaggaggaggagtgg
aagggggggattccttaaaaatgaagatggctgttatattgaactcagggtatttatagtggcttaggaa
tcggctgattggtgaatgataaactgaataatgcaagaccagccgtgatcaatcataagcatgtgatcct
ctcgaaattagtttataaataaacttcacaatgagaatcggttggcatgtagatgcaatgtaacttaaat
taaacaaacagaccatcaaaataaagtgaccaaaCTAACACAACAGATTAATTCCAGTACTTCAACCTTA
ATACGGTTCAAAAACACTACACTATTTACTTCAATTTACTATATGGCTGAAATATTTCCATCTTTTTAAT
GTGATTTAGCCTTTGCTGGTTGATGAGCATGTCTCATGTGAACGGCAGTGTTTAGAGTTTAAAAGCGGTC
CTCGACTTTGTACGTTACGCAATCAGTGGAAAAGTTGAATGAAACATGTCAACCAGCTTGCTTCTAAGCT
TGCGTCTCAGGAGGGGAAAACAAActtaattttggcatattatttctgaaaacaagagaatagtctagaa
aaCACGTGTTAGATATTGAAAAAAACTTAAAAGCATTTTTTTTTTGCAGTGTGTGCTAAATTGTTCAAGC
ATTTAAGATTGCTTATGTAAAGAGACCTAGAGCAATAGTCAGATTGGCTATTCATCCACTCAATCGGTTC
TTTAACATTAAGTCAATACAGACGTCTGAACAATTTAAGAACATTATTGAATGACAATAGTGCATGTATA
CAATTAAATGTATTACTTTAATATACTAAATGTATGCATTAGCCATTCATAAACCTGCAGGACATTAAAT
GCATGACTATTTAGACTGTTAAAGGGATGGATCACCAAAagcacaggtgtcaaactcagttccaaaaggg
tcgcagctctgcacagtttagttccaaccttaataaacacacctgatcaaactaactgagtccttgtttg
aaacctacaggtaagtgtgttggagcagggttggaactaaactgtgcagggcttcggccctccagggatt
gagtttgacacccctgacctaaagaaaaatACatttactctccctcacgtcgttcctctgcttaaatgtt
tctttattctgctgaacaccatacggatattttgaattaagatgaaaacttccaaatgctatgaaagtca
atggttacagatttccatcttgctttaaaatgtcttgttcaatagaagcaagaaactcagaaatgtttga
agcgaggctgagtaaatgacagaatttatttttgggtgaaccacccccttCAGAATAACCACGATGCATA
CACTGTTTTATTGCGGTGCATAACTGGATCTGTTTTGAGCCAAAGCCAAAAACTTTGATGAAAAAGCTCA
TTTGGTGGATCTTTAGAGACCCGATCCCCTTCCCTGCCCTCTCTCTGCTGTGTTTGACTCATGAAACTTT
GACTGAAAGCGAGTTGGCTGTGTTTTCGTGCCAGATTTGGGTGGTGTGGGTGGAGAGAAGTGGATCTCCG
GTCTCCTCCAGGCATGAGACCTGGACTACACTTTCCAAACCCACTTAAAAATGCGCCCACTCTCATTGAG
AAAGGACATCGCACTGCAAAATGATTCAATTTTATATTATTTGTCAGTAAGGCTGTTGAAATGGACAGGA
GGTTGGCAGAGAGGATGCAAGAGTTTCCTTTTCATTCTCAGCTCTGACACTTATGCACAGGCTCCATTCA
GAATAATAAATACTAATTTACCATTGTAACCAGTGTTTTTACACCAAATTCAATTTAGGTTAACGTTTAT
TATGGTTTTTAGCATTAAGTTATAGTCGTTCCATTAATTTTTTTAGTTCAGCAGTAACAATAAATATAGC
AACCCTGATATTGTGGTGCAAACTATGGTTACAATAGTCTACTTTTATAAGGGTTACAAAGGTAAAACAC
CAGACAAACAGGGGCATTGTGGGCATGCACTCAAGCTCCGAGCACTTTCCAGATGAAAACAAACCAACTT
ATGAGTAAATCAAAAAACTAAACAAGGAAATGACACAAATGTGGGACCTGACTGCAAGTTTATTTTTATA
TTACACTTTTAAAAACATG
>ZFLNCT00055 gene=ZFLNCG00041
CATTGACCCCACCTCCTACAACTCCACAATGGGTGAAGTTCTGCAAACAGCTCTTCGGTGGTTTCCAAAC
TCTGCTGTGGTTCGGTGCATTCCTTTGTTTCTTAGCTTATGGAATCCAGGTGGCATCTGTGGAAGACGCG
GCACATGACAATCTGTACCTGGGACTTGTGCTTGCGTTTGTGGTCATAGTCAATGGATGGTTCTCATTCT
ATCAGGAATCCAAGAGTTCCAAAATCATGGAGTCTTTCAGGAATCTTGTTCCACAGGTAAAGAAAAATGT
GTCCTTTAATGTCCGAATGTAACTTGGTACGTGGTACTGCAGTAGTCATTGTTCTGTTCATTCAGCAAGC
TCTAGTTGTGCGGGATGGAGAGAAAAAGGTCATCAATGCTGAGGAGGTCGTTGTCGGTGATCTTATAGAG
GTCTGTGGTGGAGACAGAATCCCTGCTGATCTGCGAATTGTCTATGCACAAGGATGCAA
>ZFLNCT00056 gene=ZFLNCG00042
GACATTCGTCGTAGGGTGTGTTTCCCCTGCGCGGCTATTTTTGGCTAATAGTATAGAGAAATAGCTTCAT
AAAGTACAAATTGTATGAAAATGTTCCTTCTAAGATACTCGGCTGCCGCCCTATGCTTCGTGTTCGCCTT
AGGAGCAGTTTCAGGCAAAGAGGTGAAAGCAGTGGGTGATGAAGTTTCTTTTACTCCAGCCAGTCCTATC
ACTAAAGGAGCCAGCATTATATGGAAACACATAAGCACTAGTGGAGCTGTTACCAAGGCGATTGAATATG
ATGAAGATGGTGTAAATATCTGGAATAATAACTTCCTCGGCATCACAAGTCTTGATGAGAAGACTGGAAA
AATCACTATAAAAAACTTAACTTTTTTCCACACTGGAGTTTACACCATTGACATCAACAGCAAAGAGCAG
ACACAAAGATTCAGCCTGACTGTTAAAGAGGAATCAAGCAGCGGACCTTGGTGGATCATTTTTCCTTTCC
TCATCCTTGGTGGTATTGGGGCCTGCTTTGGTCTATATTGCAAAAACGGGAGTGTCAAGAAGTTTGTTGA
TGAACATGTTCCATGTAAAAAAGATCAAGGTAAAAAAGATGGTGAATCAGCGGGAAATGACCCTGCGAGC
TCAACTCCCCTGAAAAACCAAACTCAAGCAAACTCAACTCTCCAGGGAAACCAAACTCAAGGT
>ZFLNCT00057 gene=ZFLNCG00042
AGCATAGCTACAGGTTGTTGCGTTTGGCCCTCTAGTGGTTGAAATCTACAAGTAACTCGCGGAGGAACAT
TGTTTTGTCGCCATGACATGAGCTGTGGTTCGGCCCCGCTGTTTGCCGCGGATGAATCTGATGCGGTCGT
GATCTCCTCAGTGTTTAAATGTCACTAAAACAACTTTTAAAGTATCCCAATATCAAAAGATGGATATACG
AAAAATACATCCAATAAACAGCTCTAGGTTCATCGATGAGCCACTTCAGCCAATAGCAGAACGGCACTAC
TGTGGAGGCAAAGAGGTGAAAGCAGTGGGTGATGAAGTTTCTTTTACTCCAGCCAGTCCTATCACTAAAG
GAGCCAGCATTATATGGAAACACATAAGCACTAGTGGAGCTGTTACCAAGGCGATTGAATATGATGAAGA
TGGTGTAAATATCTGGAATAATAACTTCCTCGGCATCACAAGTCTTGATGAGAAGACTGGAAAAATCACT
ATAAAAAACTTAACTTTTTTCCACACTGGAGTTTACACCATTGACATCAACAGCAAAGAGCAGACACAAA
GATTCAGCCTGACTGTTAAAGAGCGGGTGCCCAAACCTACGATAACAATAGAGAAATCTGCCGACTCAAA
AGCTGCATATTTGACATGCAAGTATGATGAAAGCGTCACCATGGAGTTATCAATCATTTGGAAGAATTCT
ACTGGAGAAATTAAGACCTTGACGAGTAATGAGCGAAGTCAGTCCATCACAGTCCACAGCACTGGAAATC
CAAAGAACTACTACACATGCACACTAGATAACATCGCAAGTCGTGCAACCAGTGATCCAGTCACTGAGGA
ACAGCTGTTTGAAGAGGAATCAAGCAGCGGACCTTGGTGGATCATTTTTCCTTTCCTCATCCTTGGTGGT
ATTGGGGCCTGCTTTGGTCTATATTGCAAAAACGGGAGTGTCAAGAGTAAGTCTATTAAATGTAGTTTGT
TGATGAACATGTTCCAT
>ZFLNCT00058 gene=ZFLNCG00042
AGCATAGCTACAGGTTGTTGCGTTTGGCCCTCTAGTGGTTGAAATCTACAAGTAACTCGCGGAGGAACAT
TGTTTTGTCGCCATGACATGAGCTGTGGTTCGGCCCCGCTGTTTGCCGCGGATGAATCTGATGCGGTCGT
GATCTCCTCAGTGTTTAAATGTCACTAAAACAACTTTTAAAGTATCCCAATATCAAAAGATGGATATACG
AAAAATACATCCAATAAACAGCTCTAGGTTCATCGATGAGCCACTTCAGCCAATAGCAGAACGGCACTAC
TGTGGAGGTGATGATGTGACGAATGCTGTGACAACTGATGTTACTTTCACTCCGATTGTTCCGCCTCCTA
GCACCAGCAGCATTATATGGAAGCACAGAAACAATGCTGGAGTTGTTGTGAAAGTCATTGAATGGGACCA
GGATGATGGCAGAACTGAAATTCCCAACCACAACTTCAGAGCCCACGCTAGTCTGAACAAACACACTGGA
GAGCTCACTCTGACAAATTTACAGCTCAAACACACTGGCGTTTACACTATTGACATCAACAGTAAAGAGC
AGAGAAAGCACTTCCGCCTGACTGTTATGGATCGTGTCAGCAAACCTGATATAAAAACAAACTGTGATCT
GGAAAACATTCCTGTCTGTTCTCTGAATTGTGAGGGCGAAGCTTCCTCTAAGAGTACAGTAATCTGGCAG
AACTCAGCCGGACAGACGCTAAACAGCAGAGATCCTAATATGAGGACCATCAAAGTGACCAACAGCAGTA
ACCCTGAGGAGTTTTACACCTGTACACTGAAAAACGCAGTCAGCATGGAGACCAGTGATCCAGTCTATGA
GAAGAAGCTGTTTTATGGTACAAACGGACCATTAATTGCCATTCTTTCGACTGTTATAGTTGTCATCTGT
CTGATTTGTGGTGTCTGTGCTGCTTTCTGTAGGAGGAGGGCATGAATGAATGAA
>ZFLNCT00059 gene=ZFLNCG00042
GAGATCGATCCAGAGGAGGACAAACAGTGTGAAGATGTTCTTCAGGGGGACCAATATTCTCTGGATGTTG
ATATTCTGGCGATCTGCTTCAGGTGATGATGTGACGAATGCTGTGACAACTGATGTTACTTTCACTCCGA
TTGTTCCGCCTCCTAGCACCAGCAGCATTATATGGAAGCACAGAAACAATGCTGGAGTTGTTGTGAAAGT
CATTGAATGGGACCAGGATGATGGCAGAACTGAAATTCCCAACCACAACTTCAGAGCCCACGCTAGTCTG
AACAAACACACTGGAGAGCTCACTCTGACAAATTTACAGCTCAAACACACTGGCGTTTACACTATTGACA
TCAACAGTAAAGAGCAGAGAAAGCACTTCCGCCTGACTGTTATGGATCGTGTCAGCAAACCTGATATAAA
AACAAACTGTGATCTGGAAAACATTCCTGTCTGTTCTCTGAATTGTGAGGGCGAAGCTTCCTCTAAGAGT
ACAGTAATCTGGCAGAACTCAGCCGGACAGACGCTAAACAGCAGAGATCCTAATATGAGGACCATCAAAG
TGACCAACAGCAGTAACCCTGAGGAGTTTTACACCTGTACACTGAAAAACGCAGTCAGCATGGAGACCAG
TGATCCAGTCTATGAGAAGAAGCTGTTTTATGGTA
>ZFLNCT00060 gene=ZFLNCG00042
ACCCTTTGTTCTTCTTCATTTTAGACCGCATTAACGTGATGATGTGACGAATGCTGTGACAACTGATGTT
ACTTTCACTCCGATTGTTCCGCCTCCTAGCACCAGCAGCATTATATGGAAGCACAGAAACAATGCTGGAG
TTGTTGTGAAAGTCATTGAATGGGACCAGGATGATGGCAGAACTGAAATTCCCAACCACAACTTCAGAGC
CCACGCTAGTCTGAACAAACACACTGGAGAGCTCACTCTGACAAATTTACAGCTCAAACACACTGGCGTT
TACACTATTGACATCAACAGTAAAGAGCAGAGAAAGCACTTCCGCCTGACTGTTATGGATCGTGTCAGCA
AACCTGATATAAAAACAAACTGTGATCTGGAAAACATTCCTGTCTGTTCTCTGAATTGTGAGGGCGAAGC
TTCCTCTAAGAGTACAGTAATCTGGCAGAACTCAGCCGGACAGACGCTAAACAGCAGAGATCCTAATATG
AGGACCATCAAAGTGACCAACAGCAGTAACCCTGAGGAGTTTTACACCTGTACACTGAAAAACGCAGTCA
GCATGGAGACCAGTGATCCAGTCTATGAGAAGAAGCTGTTTTATGGTA
>ZFLNCT00061 gene=ZFLNCG00043
ACCCGAAGCACTTCTGAAGACCGAAAGGATTTTACAAGTCTGTATGCATTTTTAGCGCTGAATTAATGTC
AAACATCTAATACTGAAGAAAAAGAGCTGGAGAATAAACCCAATCCAGAATGTTTGCCGAGCACAAACAC
TGTCAATATCCATATGGGAGATTCAATGGGTTTTTTTCATCCCAGCGCAGACAGACGATAGCTTCAGGAG
TGAGACAAAGATCTTCAAAAACAGACAAAGAAGAAGAAGGTCAGCCGATGCCCCTGAGGCCTCACTGGAG
ACGAGAGTGCTCATTTTGAGGGTCTTTTGGCCCCTAATGCACTAATTTCAGCTCTACTTGCTCCGTGAAG
CAGCGCTGGAGCTTCTGAATGAGTTTGTAGTGGAGCTTCAAGACCAGGCCCAAGGCACAGATTCAACCGA
AGCAAAACCCTGACTTCTGTATGACTTCATTTGACCCGTCTTCAGGAGTCACTGGGTCAATATTATGTCT
TCTTGAGGAGCAGCCACACTAGACCTTCATCATGTAACCTTCATTCATATTTGTGTAAGGGATGCACAAT
ATATATATTGCAAGTCAGACTGGTTAGAAATACTTGCCTTAGCTTATATTATTGCGAAACGTAAAATATG
TTGCTTTAGATACGTTTCATTGTATCTTTCAGATGACAAATCCACTGGAAGGCGCTGTTTACATTTTTCC
AAAGCTGAAATACGTTACTTAGGGTGTGTCTTGTTTTACGTTTTATAAAACAAATCCACTAGAGGGCGCT
GTCTAAATTTTTGCAAAATGTAAAATACATTACTTGGTGTATATTTAGTTGTATATTTCAGTTAACACAA
CCACTAGAGGGTGCTATCGACATTTTTGCTAATTGTAAAATATGTTACTTATTGAAACGTATTGTTGTAT
ATctgcttgttaagtgtgacgtcacgcgaagcggcttccaggtccaagcgttctattcaactgaaagggg
agactatggtaataatatggtaataataaacgtttacaaagcgatttaatactttcgaaaatcacaatcg
caatatatatgtccatgcctaatatccaatggccagaaagtgattcatttttttataaattgttcaaatt
ttggtatttgtgatgcagcaagcccagagattgttgtgtacactatgactttatataaaattaactttag
tgtgtgatatgaataaaaagtgatcataaacgaatgatttctcaactcaaatgaagagcggcttggaccc
ggaaacagtattacatacgtcaaaaacacgtcaccacttaacaagcggATTTCAGATGACAAATCCATCA
GAAGGCGCAGGCGACATTTTTTTGAATTGTAAAATACGTTACTTGCTGTACGTTTGGTTGTATATTTCAC
AAGATAAATTTACTAGAGGGCACTGTCGACATTTTTGCAAAAAGTAAAATACGTTACTTGGTTTATATTT
TGTTGTATATTTCAGACAACAAATCCATTAGAGCGTGCTGGTGACATTTTTGCTAAATGTAAAATGCGTT
ACTTGGTGTACATTTTGTTGTATATTTCAGATAACAAAACCACTAGAGGGCACTGCCGACACTTTTGCAT
ATTATAAAATACATTACTTGATGTACGTTTGGCAGAATATTTCAGACAACAAATCCATTAGAGGGCACTA
GTTATTTTAGCAAAATGTAAAATACGTTTCTTGGTGTACGTTTGGTTGTACATTTCAGATGACAAATCTA
CTAGAGGGCACTGTCGACATTTTTGTAAAATGTAAAATACGTACGTTTGGCTATATATTTCAGATGACAA
ATCCATTAGAAGGCACTGTCGACAATTTTGAAAACTTGAAATACGTTAGGGTTTGTTTTATTATATATTT
CAGATGACAAATCTACTAAAGGGTGCTGTCAACATTTTTGCTTAATGTAAAATACGTTACTTGGTGTGCG
TTTGATTATATATTTGAGACGACAAATCCATTAGAGGGCACTGTCGACATTTTTGTAAATGTAGAAAATA
TGTTACTTGGTGTATGTTTGGCAGTATATTTCAGATGACAAATCCACTAGAGGGCGCTGTCAACATTTTT
GTAAAATGTGAAATACGTTACTTGTACGTACGTTTTGTACGTTTATATACTGTACGTTTTGTTGTATATT
TCAAATGACAAATCCACTACAGGACGCTGTCTATATTTTTGTGAATGTAGTAGTAtttctaggaggttgc
caaggtgctttggctgttgctatgatgttcaaagtgttttcgaggctgctgccagttagctgtaaccatt
caagtggctgctaCAGACTTGCTAATCAATGACTGGAGCTTTAAAAGCAGTTGTTAATATGTTGCAATCA
GTGTTGGGAAATAATAATATATTATAATCTTAAGTCACTTTGTTAAAGACAGTAACTAAATCTGTTTATT
ATTTTATTTTTAAGAAAAGGTGTTTTTTTAAGCGCAAGATAGGCTTAAAATTGTAACGTATATATTTTTT
TTACCCAACTCTGGTTGCAATGTGGTTTCGAGGGTCTTGCTAGTTAGCTAGATTGTAGTTGTATTGTCAC
TTTAAAAAAGAAAAGATGCCATGTTTTAACAATGAGATGTAAAATGTATTTAACAAAATACTATCCATTC
ATAAAACATATTCTGCCAGGTCCTAATTAATCTAATAAGCTGACAATCTAGTGTGGCCACCCCTGTCGCA
TTACAGTTGACCAGCTGACAGCAGTTGGCTAGTTAGCTTTCAGAAGCCCAGAGTTGAGTCAGAGCTGGTA
AACTCTGGACGGATTGGAGAACAAGACCGAACGGTTCCCAAAATACAGATGAAATGAACAGTCACAAAAT
CACAAATAAAACATCAGCGTTCACATTGTGACGTGGGTTCAGCTCCTCCCATGTCTCGCAAAGGGGAAAG
TAGCACCAAACTCAGAAGAATCACGGTATAAGCTAGTGTTTTTAACCCTGATCTGGAAGCAGTCTCTTTG
GAGCTTGATGTAGTGTAAAATAATCCTTCAGTTTCTCATTGAACATTTCTGGACTTACCAAACGTTCCTA
TATCCAACAGAAATGTTTCCTGGCTGATAATGATGGGTTTTAGTGCAATATCAGAGCATTTAATCCTGGC
TGTTGACTCTGATTCAGTAGTTATTCCTCTGAGAGTGTAGTTTCtacagtgaccgagagagattaacatg
ctgcagtttaagaaaacacatgaacgccagcaaattaagataagatcctcatcggtttgacagcatacat
gttgcaaatcctcacaacgcatacaaaataataaaatgtgctgcattttctcacaactttgagcatacac
aacgaacaTCGTGTTTAATAAATGACTAAACGTCACCATATTTCGAaagatcatgcacccattggctaaa
ttctccatcagtcaaactagagagtaagttaccggctaagagactgacagatcacccgactgctttgttt
agattttaGggtaacactttcttttgatggtccatttgagtattagtagactgtctgcttaatatctgct
gatactggtccttcaacagacatttaactgactataagaaactttgcaagtacatgccaacttacactaa
cactatcggtctacttgtaatctagtgaagcttaatttatcaaactaatttcgagaggagtacgtactca
tgattaaaccagctggctcatattagctaatcacgatccttcaatccctagttcctatatatatctcctc
cttttccacttacaactatcttcgtcttgaagaatcccctccgccctcttccacctttatccaaaatagg
tagcacggtggcccagcagcaataccagtagctccggctccctactgagcttctggtatttctgcgtggt
gctagcccgcagttctctcTCTCAAAAaataataataataataataatTTTTCTCCGCATAATAGACCTC
TTaaacctaagtctcttttactagtcgtctcgctctcaggaagttcaccttggctagctgcgggggagtt
ttgagatcgccctgagctcaatctcccttcgccccacaaagggagggagccctggactcgaggaatgcct
tgagctcagggctctctcccgggacagcatgccaaatgagctttcttaagtcatgagctacgtgtgaact
cttgaaatgagaatcagttggcatgtagatgcaatgtaagcttaaattcaacaaatggaccattaaaatt
aagtgcgagcaaaTTTAGTAACTATAACTTTGACTTTTT
>ZFLNCT00062 gene=ZFLNCG00043
AAACAATAGAGCTGGACTATGACATCACATCCTGCTGTCCATGTTCCTTCTAAAACAACTCATTTAGCAT
GCTTATTATTATCTAGACCATTCTTTAAGCAGTTGCTCACTCCATCTTTCTATTGTATCATATCATATCA
TACTCGTAGTGTTCAGTATGCAAACACACAAACATCGCAATTTAGTTTGCATGATGACATCAACAACATT
TCAACTTCACATTCAAACAATGTCAAAGACAGCCTCAAACTTCAATATCttttaaaaattaataataaaa
aCAAAGAGATAAAGTTTATAAAACCCGAAGCACTTCTGAAGACCGAAAGGATTTTACAAGTCTGTATGCA
TTTTTAGCGCTGAATTAATGTCAAACATCTAATACTGAAGAAAAAGAGCTGGAGAATAAACCCAATCCAG
AATGTTTGCCGAGCACAAACACTGTCAATATCCATATGGGAGATTCAATGGGTTTTTTTCATCCCAGCGC
AGACAGACGATAGCTTCAGGAGTGAGACAAAGATCTTCAAAAACAGACAAAGAAGAAGAAGGTCAGCCGA
TGCCCCTGAGGCCTCACTGGAGACGAGAGTGCTCATTTTGAGGGTCTTTTGGCCCCTAATGCACTAATTT
CAGCTCTACTTGCTCCGTGAAGCAGCGCTGGAGCTTCTGAATGAGTTTGTAGTGGAGCTTCAAGACCAGG
CCCAAGGCACAGATTCAACCGAAGCAAAACCCTGACTTCTGTATGACTTCATTTGACCCGTCTTCAGGAG
TCACTGGGTCAATATTATGTCTTCTTGAGGAGCAGCCACACTAGACCTTCATCATGTAACCTTCATTCAT
ATTTGTGTAAGGGATGCACAATATATATATTGCAAGTCAGACTGGTTAGAAATACTTGCCTTAGCTTATA
TTATTGCGAAACGTAAAATATGTTGCTTTAGATACGTTTCATTGTATCTTTCAGATGACAAATCCACTGG
AAGGCGCTGTTTACATTTTTCCAAAGCTGAAATACGTTACTTAGGGTGTGTCTTGTTTTACGTTTTATAA
AACAAATCCACTAGAGGGCGCTGTCTAAATTTTTGCAAAATGTAAAATACATTACTTGGTGTATGTTTTG
TTGTATATTTCAGATAACTAATCCACTAGAGGGCACTGCTGACATTTTTGCATATTAAAAAATACGTTAC
TTGGTGTATGTTTGGCAGTATATTTCAGATGACAAATCCACTAGAGGGCGCTGTCAACATTTTTGTAAAA
TGTGAAATACGTTACTTGTACGTACGTTTTGTACGTTTATATACTGTACGTTTTGTTGTATATTTCAAAT
GACAAATCCACTACAGGACGCTGTCTATATTTTTGTGAATGTAGTAGTAtttctaggaggttgccaaggt
gctttggctgttgctatgatgttcaaagtgttttcgaggctgctgccagttagctgtaaccattcaagtg
gctgctaCAGACTTGCTAATCAATGACTGGAGCTTTAAAAGCAGTTGTTAATATGTTGCAATCAGTGTTG
GGAAATAATAATATATTATAATCTTAAGTCACTTTGTTAAAGACAGTAACTAAATCTGTTTATTATTTTA
TTTTTAAGAAAAGGTGTTTTTTTAAGCGCAAGATAGGCTTAAAATTGTAACGTATATATTTTTTTTACCC
AACTCTGGTTGCAATGTGGTTTCGAGGGTCTTGCTAGTTAGCTAGATTGTAGTTGTATTGTCACTTTAAA
AAAGAAAAGATGCCATGTTTTAACAATGAGATGTAAAATGTATTTAACAAAATACTATCCATTCATAAAA
CATATTCTGCCAGGTCCTAATTAATCTAATAAGCTGACAATCTAGTGTGGCCACCCCTGTCGCATTACAG
TTGACCAGCTGACAGCAGTTGGCTAGTTAGCTTTCAGAAGCCCAGAGTTGAGTCAGAGCTGGTAAACTCT
GGACGGATTGGAGAACAAGACCGAACGGTTCCCAAAATACAGATGAAATGAACAGTCACAAAATCACAAA
TAAAACATCAGCGTTCACATTGTGACGTGGGTTCAGCTCCTCCCATGTCTCGCAAAGGGGAAAGTAGCAC
CAAACTCAGAAGAATCACGGTATAAGCTAGTGTTTTTAACCCTGATCTGGAAGCAGTCTCTTTGGAGCTT
GATGTAGTGTAAAATAATCCTTCAGTTTCTCATTGAACATTTCTGGACTTACCAAACGTTCCTATATCCA
ACAGAAATGTTTCCTGGCTGATAATGATGGGTTTTAGTGCAATATCAGAGCATTTAATCCTGGCTGTTGA
CTCTGATTCAGTAGTTATTCCTCTGAGAGTGTAGTTTCtacagtgaccgagagagattaacatgctgcag
tttaagaaaacacatgaacgccagcaaattaagataagatcctcatcggtttgacagcatacatgttgca
aatcctcacaacgcatacaaaataataaaatgtgctgcattttctcacaactttgagcatacacaacgaa
caTCGTGTTTAATAAATGACTAAACGTCACCATATTTCGAaagatcatgcacccattggctaaattctcc
atcagtcaaactagagagtaagttaccggctaagagactgacagatcacccgactgctttgtttagattt
taGggtaacactttcttttgatggtccatttgagtattagtagactgtctgcttaatatctgctgatact
ggtccttcaacagacatttaactgactataagaaactttgcaagtacatgccaacttacactaacactat
cggtctacttgtaatctagtgaagcttaatttatcaaactaatttcgagaggagtacgtactcatgatta
aaccagctggctcatattagctaatcacgatccttcaatccctagttcctatatatatctcctccttttc
cacttacaactatcttcgtcttgaagaatcccctccgccctcttccacctttatccaaaataggtagcac
ggtggcccagcagcaataccagtagctccggctccctactgagcttctggtatttctgcgtggtgctagc
ccgcagttctctcTCTCAAAAaataataataataataataatTTTTCTCCGCATAATAGACCTCTTaaac
ctaagtctcttttactagtcgtctcgctctcaggaagttcaccttggctagctgcgggggagttttgaga
tcgccctgagctcaatctcccttcgccccacaaagggagggagccctggactcgaggaatgccttgagct
cagggctctctcccgggacagcatgccaaatgagctttcttaagtcatgagctacgtgtgaactcttgaa
atgagaatcagttggcatgtagatgcaatgtaagcttaaattcaacaaatggaccattaaaattaagtgc
gagcaaaTTTAGTAACTATAACTTTGACTTTTT
>ZFLNCT00065 gene=ZFLNCG00043
CTTAAAACAATAGAGCTGGACTATGACATCACATCCTGCTGTCCATGTTCCTTCTAAAACAACTCATTTA
GCATGCTTATTATTATCTAGACCATTCTTTAAGCAGTTGCTCACTCCATCTTTCTATTGTATCATATCAT
ATCATACTCGTAGTGTTCAGTATGCAAACACACAAACATCGCAATTTAGTTTGCATGATGACATCAACAA
CATTTCAACTTCACATTCAAACAATGTCAAAGACAGCCTCAAACTTCAATATCttttaaaaattaataat
aaaaaCAAAGAGATAAAGTTTATAAAACCCGAAGCACTTCTGAAGACCGAAAGGATTTTACAAGTCTGTA
TGCATTTTTAGCGCTGAATTAATGTCAAACATCTAATACTGAAGAAAAAGAGCTGGAGAATAAACCCAAT
CCAGAATGTTTGCCGAGCACAAACACTGTCAATATCCATATGGGAGATTCAATGGGTTTTTTTCATCCCA
GCGCAGACAGACGATAGCTTCAGGAGTGAGACAAAGATCTTCAAAAACAGACAAAGAAGAAGAAGGTCAG
CCGATGCCCCTGAGGCCTCACTGGAGACGAGAGTGCTCATTTTGAGGGTCTTTTGGCCCCTAATGCACTA
ATTTCAGCTCTACTTGCTCCGTGAAGCAGCGCTGGAGCTTCTGAATGAGTTTGTAGTGGAGCTTCAAGAC
CAGGCCCAAGGCACAGATTCAACCGAAGCAAAACCCTGACTTCTGTATGACTTCATTTGACCCGTCTTCA
GGAGTCACTGGGTCAATATTATGTCTTCTTGAGGAGCAGCCACACTAGACCTTCATCATGTAACCTTCAT
TCATATTTGTGTAAGGGATGCACAATATATATATTGCAAGTCAGACTGGTTAGAAATACTTGCCTTAGCT
TATATTATTGCGAAACGTAAAATATGTTGCTTTAGATACGTTTCATTGTATCTTTCAGATGACAAATCCA
CTGGAAGGCGCTGTTTACATTTTTCCAAAGCTGAAATACGTTACTTAGGGTGTGTCTTGTTTTACGTTTT
ATAAAACAAATCCACTAGAGGGCGCTGTCTAAATTTTTGCAAAATGTAAAATACATTACTTGGTGTATGT
TTTGTTGTATATTTCAGATGACAAGTCCATTAGAGGGCGATGTCGACATTTTTGAAAATTTTCAATACAT
TAGGGTTTGTTTTATTGTCTACTAGAGGGTGCCGTCAAGATTTTTTCCAAATGTAAAATACGATACTTGG
TGTACGTTTTGTTGTATATTTCAGATAACTAATCCACTAGAGGGCACTGCTGACATTTTTGCATATTAAA
AAATACGTTACTTGGTGTATGTTTGGCAGTATATTTCAGATGACAAATCCACTAGAGGGCGCTGTCAACA
TTTTTGTAAAATGTGAAATACGTTACTTGTACGTACGTTTTGTACGTTTATATACTGTACGTTTTGTTGT
ATATTTCAAATGACAAATCCACTACAGGACGCTGTCTATATTTTTGTGAATGTAGTAGTAtttctaggag
gttgccaaggtgctttggctgttgctatgatgttcaaagtgttttcgaggctgctgccagttagctgtaa
ccattcaagtggctgctaCAGACTTGCTAATCAATGACTGGAGCTTTAAAAGCAGTTGTTAATATGTTGC
AATCAGTGTTGGGAAATAATAATATATTATAATCTTAAGTCACTTTGTTAAAGACAGTAACTAAATCTGT
TTATTATTTTATTTTTAAGAAAAGGTGTTTTTTTAAGCGCAAGATAGGCTTAAAATTGTAACGTATATAT
TTTTTTTACCCAACTCTGGTTGCAATGTGGTTTCGAGGGTCTTGCTAGTTAGCTAGATTGTAGTTGTATT
GTCACTTTAAAAAAGAAAAGATGCCATGTTTTAACAATGAGATGTAAAATGTATTTAACAAAATACTATC
CATTCATAAAACATATTCTGCCAGGTCCTAATTAATCTAATAAGCTGACAATCTAGTGTGGCCACCCCTG
TCGCATTACAGTTGACCAGCTGACAGCAGTTGGCTAGTTAGCTTTCAGAAGCCCAGAGTTGAGTCAGAGC
TGGTAAACTCTGGACGGATTGGAGAACAAGACCGAACGGTTCCCAAAATACAGATGAAATGAACAGTCAC
AAAATCACAAATAAAACATCAGCGTTCACATTGTGACGTGGGTTCAGCTCCTCCCATGTCTCGCAAAGGG
GAAAGTAGCACCAAACTCAGAAGAATCACGGTATAAGCTAGTGTTTTTAACCCTGATCTGGAAGCAGTCT
CTTTGGAGCTTGATGTAGTGTAAAATAATCCTTCAGTTTCTCATTGAACATTTCTGGACTTACCAAACGT
TCCTATATCCAACAGAAATGTTTCCTGGCTGATAATGATGGGTTTTAGTGCAATATCAGAGCATTTAATC
CTGGCTGTTGACTCTGATTCAGTAGTTATTCCTCTGAGAGTGTAGTTTCtacagtgaccgagagagatta
acatgctgcagtttaagaaaacacatgaacgccagcaaattaagataagatcctcatcggtttgacagca
tacatgttgcaaatcctcacaacgcatacaaaataataaaatgtgctgcattttctcacaactttgagca
tacacaacgaacaTCGTGTTTAATAAATGACTAAACGTCACCATATTTCGAaagatcatgcacccattgg
ctaaattctccatcagtcaaactagagagtaagttaccggctaagagactgacagatcacccgactgctt
tgtttagattttaGggtaacactttcttttgatggtccatttgagtattagtagactgtctgcttaatat
ctgctgatactggtccttcaacagacatttaactgactataagaaactttgcaagtacatgccaacttac
actaacactatcggtctacttgtaatctagtgaagcttaatttatcaaactaatttcgagaggagtacgt
actcatgattaaaccagctggctcatattagctaatcacgatccttcaatccctagttcctatatatatc
tcctccttttccacttacaactatcttcgtcttgaagaatcccctccgccctcttccacctttatccaaa
ataggtagcacggtggcccagcagcaataccagtagctccggctccctactgagcttctggtatttctgc
gtggtgctagcccgcagttctctcTCTCAAAAaataataataataataataatTTTTCTCCGCATAATAG
ACCTCTTaaacctaagtctcttttactagtcgtctcgctctcaggaagttcaccttggctagctgcgggg
gagttttgagatcgccctgagctcaatctcccttcgccccacaaagggagggagccctggactcgaggaa
tgccttgagctcagggctctctcccgggacagcatgccaaatgagctttcttaagtcatgagctacgtgt
gaactcttgaaatgagaatcagttggcatgtagatgcaatgtaagcttaaattcaacaaatggaccatta
aaattaagtgcgagcaaaTTTAGTAACTATAACTTTGACTTTTT
>ZFLNCT00063 gene=ZFLNCG00043
tttattaCCTCTTAAAACAATAGAGCTGGACTATGACATCACATCCTGCTGTCCATGTTCCTTCTAAAAC
AACTCATTTAGCATGCTTATTATTATCTAGACCATTCTTTAAGCAGTTGCTCACTCCATCTTTCTATTGT
ATCATATCATATCATACTCGTAGTGTTCAGTATGCAAACACACAAACATCGCAATTTAGTTTGCATGATG
ACATCAACAACATTTCAACTTCACATTCAAACAATGTCAAAGACAGCCTCAAACTTCAATATCttttaaa
aattaataataaaaaCAAAGAGATAAAGTTTATAAAACCCGAAGCACTTCTGAAGACCGAAAGGATTTTA
CAAGTCTGTATGCATTTTTAGCGCTGAATTAATGTCAAACATCTAATACTGAAGAAAAAGAGCTGGAGAA
TAAACCCAATCCAGAATGTTTGCCGAGCACAAACACTGTCAATATCCATATGGGAGATTCAATGGGTTTT
TTTCATCCCAGCGCAGACAGACGATAGCTTCAGGAGTGAGACAAAGATCTTCAAAAACAGACAAAGAAGA
AGAAGGTCAGCCGATGCCCCTGAGGCCTCACTGGAGACGAGAGTGCTCATTTTGAGGGTCTTTTGGCCCC
TAATGCACTAATTTCAGCTCTACTTGCTCCGTGAAGCAGCGCTGGAGCTTCTGAATGAGTTTGTAGTGGA
GCTTCAAGACCAGGCCCAAGGCACAGATTCAACCGAAGCAAAACCCTGACTTCTGTATGACTTCATTTGA
CCCGTCTTCAGGAGTCACTGGGTCAATATTATGTCTTCTTGAGGAGCAGCCACACTAGACCTTCATCATG
TAACCTTCATTCATATTTGTGTAAGGGATGCACAATATATATATTGCAAGTCAGACTGGTTAGAAATACT
TGCCTTAGCTTATATTATTGCGAAACGTAAAATATGTTGCTTTAGATACGTTTCATTGTATCTTTCAGAT
GACAAATCCACTGGAAGGCGCTGTTTACATTTTTCCAAAGCTGAAATACGTTACTTAGGGTGTGTCTTGT
TTTACGTTTTATAAAACAAATCCACTAGAGGGCGCTGTCTAAATTTTTGCAAAATGTAAAATACATTACT
TGGTGTATATTTAGTTGTATATTTCAGTTAACACAACCACTAGAGGGTGCTATCGACATTTTTGCTAATT
GTAAAATATGTTACTTATTGAAACGTATTGTTGTATATctgcttgttaagtgtgacgtcacgcgaagcgg
cttccaggtccaagcgttctattcaactgaaaggggagactatggtaataatatggtaataataaacgtt
tacaaagcgatttaatactttcgaaaatcacaatcgcaatatatatgtccatgcctaatatccaatggcc
agaaagtgattcatttttttataaattgttcaaattttggtatttgtgatgcagcaagcccagagattgt
tgtgtacactatgactttatataaaattaactttagtgtgtgatatgaataaaaagtgatcataaacgaa
tgatttctcaactcaaatgaagagcggcttggacccggaaacagtattacatacgtcaaaaacacgtcac
cacttaacaagcggATTTCAGATGACAAATCCATCAGAAGGCGCAGGCGACATTTTTTTGAATTGTAAAA
TACGTTACTTGCTGTACGTTTGGTTGTATATTTCACAAGATAAATTTACTAGAGGGCACTGTCGACATTT
TTGCTTAATGTAAAATACGTTACTTGGTGTGCGTTTGATTATATATTTGAGACGACAAATCCATTAGAGG
GCACTGTCGACATTTTTGTAAATGTAGAAAATATGATACTTGGTGTACGTTTTGTTGTATATTTCAGATA
ACTAATCCACTAGAGGGCACTGCTGACATTTTTGCATATTAAAAAATACGTTACTTGGTGTATGTTTGGC
AGTATATTTCAGATGACAAATCCACTAGAGGGCGCTGTCAACATTTTTGTAAAATGTGAAATACGTTACT
TGTACGTACGTTTTGTACGTTTATATACTGTACGTTTTGTTGTATATTTCAAATGACAAATCCACTACAG
GACGCTGTCTATATTTTTGTGAATGTAGTAGTAtttctaggaggttgccaaggtgctttggctgttgcta
tgatgttcaaagtgttttcgaggctgctgccagttagctgtaaccattcaagtggctgctaCAGACTTGC
TAATCAATGACTGGAGCTTTAAAAGCAGTTGTTAATATGTTGCAATCAGTGTTGGGAAATAATAATATAT
TATAATCTTAAGTCACTTTGTTAAAGACAGTAACTAAATCTGTTTATTATTTTATTTTTAAGAAAAGGTG
TTTTTTTAAGCGCAAGATAGGCTTAAAATTGTAACGTATATATTTTTTTTACCCAACTCTGGTTGCAATG
TGGTTTCGAGGGTCTTGCTAGTTAGCTAGATTGTAGTTGTATTGTCACTTTAAAAAAGAAAAGATGCCAT
GTTTTAACAATGAGATGTAAAATGTATTTAACAAAATACTATCCATTCATAAAACATATTCTGCCAGGTC
CTAATTAATCTAATAAGCTGACAATCTAGTGTGGCCACCCCTGTCGCATTACAGTTGACCAGCTGACAGC
AGTTGGCTAGTTAGCTTTCAGAAGCCCAGAGTTGAGTCAGAGCTGGTAAACTCTGGACGGATTGGAGAAC
AAGACCGAACGGTTCCCAAAATACAGATGAAATGAACAGTCACAAAATCACAAATAAAACATCAGCGTTC
ACATTGTGACGTGGGTTCAGCTCCTCCCATGTCTCGCAAAGGGGAAAGTAGCACCAAACTCAGAAGAATC
ACGGTATAAGCTAGTGTTTTTAACCCTGATCTGGAAGCAGTCTCTTTGGAGCTTGATGTAGTGTAAAATA
ATCCTTCAGTTTCTCATTGAACATTTCTGGACTTACCAAACGTTCCTATATCCAACAGAAATGTTTCCTG
GCTGATAATGATGGGTTTTAGTGCAATATCAGAGCATTTAATCCTGGCTGTTGACTCTGATTCAGTAGTT
ATTCCTCTGAGAGTGTAGTTTCtacagtgaccgagagagattaacatgctgcagtttaagaaaacacatg
aacgccagcaaattaagataagatcctcatcggtttgacagcatacatgttgcaaatcctcacaacgcat
acaaaataataaaatgtgctgcattttctcacaactttgagcatacacaacgaacaTCGTGTTTAATAAA
TGACTAAACGTCACCATATTTCGAaagatcatgcacccattggctaaattctccatcagtcaaactagag
agtaagttaccggctaagagactgacagatcacccgactgctttgtttagattttaGggtaacactttct
tttgatggtccatttgagtattagtagactgtctgcttaatatctgctgatactggtccttcaacagaca
tttaactgactataagaaactttgcaagtacatgccaacttacactaacactatcggtctacttgtaatc
tagtgaagcttaatttatcaaactaatttcgagaggagtacgtactcatgattaaaccagctggctcata
ttagctaatcacgatccttcaatccctagttcctatatatatctcctccttttccacttacaactatctt
cgtcttgaagaatcccctccgccctcttccacctttatccaaaataggtagcacggtggcccagcagcaa
taccagtagctccggctccctactgagcttctggtatttctgcgtggtgctagcccgcagttctctcTCT
CAAAAaataataataataataataatTTTTCTCCGCATAATAGACCTCTTaaacctaagtctcttttact
agtcgtctcgctctcaggaagttcaccttggctagctgcgggggagttttgagatcgccctgagctcaat
ctcccttcgccccacaaagggagggagccctggactcgaggaatgccttgagctcagggctctctcccgg
gacagcatgccaaatgagctttcttaagtcatgagctacgtgtgaactcttgaaatgagaatcagttggc
atgtagatgcaatgtaagcttaaattcaacaaatggaccattaaaattaagtgcgagcaaaTTTAGTAAC
TATAACTTTGACTTTTT
>ZFLNCT00064 gene=ZFLNCG00043
ttattatttataatttattaCCTCTTAAAACAATAGAGCTGGACTATGACATCACATCCTGCTGTCCATG
TTCCTTCTAAAACAACTCATTTAGCATGCTTATTATTATCTAGACCATTCTTTAAGCAGTTGCTCACTCC
ATCTTTCTATTGTATCATATCATATCATACTCGTAGTGTTCAGTATGCAAACACACAAACATCGCAATTT
AGTTTGCATGATGACATCAACAACATTTCAACTTCACATTCAAACAATGTCAAAGACAGCCTCAAACTTC
AATATCttttaaaaattaataataaaaaCAAAGAGATAAAGTTTATAAAACCCGAAGCACTTCTGAAGAC
CGAAAGGATTTTACAAGTCTGTATGCATTTTTAGCGCTGAATTAATGTCAAACATCTAATACTGAAGAAA
AAGAGCTGGAGAATAAACCCAATCCAGAATGTTTGCCGAGCACAAACACTGTCAATATCCATATGGGAGA
TTCAATGGGTTTTTTTCATCCCAGCGCAGACAGACGATAGCTTCAGGAGTGAGACAAAGATCTTCAAAAA
CAGACAAAGAAGAAGAAGGTCAGCCGATGCCCCTGAGGCCTCACTGGAGACGAGAGTGCTCATTTTGAGG
GTCTTTTGGCCCCTAATGCACTAATTTCAGCTCTACTTGCTCCGTGAAGCAGCGCTGGAGCTTCTGAATG
AGTTTGTAGTGGAGCTTCAAGACCAGGCCCAAGGCACAGATTCAACCGAAGCAAAACCCTGACTTCTGTA
TGACTTCATTTGACCCGTCTTCAGGAGTCACTGGGTCAATATTATGTCTTCTTGAGGAGCAGCCACACTA
GACCTTCATCATGTAACCTTCATTCATATTTGTGTAAGGGATGCACAATATATATATTGCAAGTCAGACT
GGTTAGAAATACTTGCCTTAGCTTATATTATTGCGAAACGTAAAATATGTTGCTTTAGATACGTTTCATT
GTATCTTTCAGATGACAAATCCACTGGAAGGCGCTGTTTACATTTTTCCAAAGCTGAAATACGTTACTTA
GGGTGTGTCTTGTTTTACGTTTTATAAAACAAATCCACTAGAGGGCGCTGTCTAAATTTTTGCAAAATGT
AAAATACATTACTTGGTGTATATTTAGTTGTATATTTCAGTTAACACAACCACTAGAGGGTGCTATCGAC
ATTTTTGCTAATTGTAAAATATGTTACTTATTGAAACGTATTGTTGTATATctgcttgttaagtgtgacg
tcacgcgaagcggcttccaggtccaagcgttctattcaactgaaaggggagactatggtaataatatggt
aataataaacgtttacaaagcgatttaatactttcgaaaatcacaatcgcaatatatatgtccatgccta
atatccaatggccagaaagtgattcatttttttataaattgttcaaattttggtatttgtgatgcagcaa
gcccagagattgttgtgtacactatgactttatataaaattaactttagtgtgtgatatgaataaaaagt
gatcataaacgaatgatttctcaactcaaatgaagagcggcttggacccggaaacagtattacatacgtc
aaaaacacgtcaccacttaacaagcggATTTCAGATGACAAATCCATCAGAAGGCGCAGGCGACATTTTT
TTGAATTGTAAAATACGTTACTTGCTGTACGTTTGGTTGTATATTTCACAAGATAAATTTACTAGAGGGC
ACTGTCGACATTTTTGCAAAAAGTAAAATACGTTACTTGGTTTATATTTTGTTGTATATTTCAGACAACA
AATCCATTAGAGCGTGCTGGTGACATTTTTGCTAAATGTAAAATGCGTTACTTGGTGTACATTTTGTTGT
ATATTTCAGATAACAAAACCACTAGAGGGCACTGCCGACACTTTTGCATATTATAAAATACATTACTTGA
TGTACGTTTGGCAGAATATTTCAGACAACAAATCCATTAGAGGGCACTAGTTATTTTAGCAAAATGTAAA
ATACGTTTCTTGGTGTACGTTTGGTTGTACATTTCAGATGACAAATCTACTAGAGGGCACTGTCGACATT
TTTGTAAAATGTAAAATACGTACGTTTGGCTATATATTTCAGATGACAAATCCATTAGAAGGCACTGTCG
ACAATTTTGAAAACTTGAAATACGTTAGGGTTTGTTTTATTATATATTTCAGATGACAAATCTACTAAAG
GGTGCTGTCAACATTTTTGCTTAATGTAAAATACGTTACTTGGTGTGCGTTTGATTATATATTTGAGACG
ACAAATCCATTAGAGGGCACTGTCGACATTTTTGTAAATGTAGAAAATATGATACTTGGTGTACGTTTTG
TTGTATATTTCAGATAACTAATCCACTAGAGGGCACTGCTGACATTTTTGCATATTAAAAAATACGTTAC
TTGGTGTATGTTTGGCAGTATATTTCAGATGACAAATCCACTAGAGGGCGCTGTCAACATTTTTGTAAAA
TGTGAAATACGTTACTTGTACGTACGTTTTGTACGTTTATATACTGTACGTTTTGTTGTATATTTCAAAT
GACAAATCCACTACAGGACGCTGTCTATATTTTTGTGAATGTAGTAGTAtttctaggaggttgccaaggt
gctttggctgttgctatgatgttcaaagtgttttcgaggctgctgccagttagctgtaaccattcaagtg
gctgctaCAGACTTGCTAATCAATGACTGGAGCTTTAAAAGCAGTTGTTAATATGTTGCAATCAGTGTTG
GGAAATAATAATATATTATAATCTTAAGTCACTTTGTTAAAGACAGTAACTAAATCTGTTTATTATTTTA
TTTTTAAGAAAAGGTGTTTTTTTAAGCGCAAGATAGGCTTAAAATTGTAACGTATATATTTTTTTTACCC
AACTCTGGTTGCAATGTGGTTTCGAGGGTCTTGCTAGTTAGCTAGATTGTAGTTGTATTGTCACTTTAAA
AAAGAAAAGATGCCATGTTTTAACAATGAGATGTAAAATGTATTTAACAAAATACTATCCATTCATAAAA
CATATTCTGCCAGGTCCTAATTAATCTAATAAGCTGACAATCTAGTGTGGCCACCCCTGTCGCATTACAG
TTGACCAGCTGACAGCAGTTGGCTAGTTAGCTTTCAGAAGCCCAGAGTTGAGTCAGAGCTGGTAAACTCT
GGACGGATTGGAGAACAAGACCGAACGGTTCCCAAAATACAGATGAAATGAACAGTCACAAAATCACAAA
TAAAACATCAGCGTTCACATTGTGACGTGGGTTCAGCTCCTCCCATGTCTCGCAAAGGGGAAAGTAGCAC
CAAACTCAGAAGAATCACGGTATAAGCTAGTGTTTTTAACCCTGATCTGGAAGCAGTCTCTTTGGAGCTT
GATGTAGTGTAAAATAATCCTTCAGTTTCTCATTGAACATTTCTGGACTTACCAAACGTTCCTATATCCA
ACAGAAATGTTTCCTGGCTGATAATGATGGGTTTTAGTGCAATATCAGAGCATTTAATCCTGGCTGTTGA
CTCTGATTCAGTAGTTATTCCTCTGAGAGTGTAGTTTCtacagtgaccgagagagattaacatgctgcag
tttaagaaaacacatgaacgccagcaaattaagataagatcctcatcggtttgacagcatacatgttgca
aatcctcacaacgcatacaaaataataaaatgtgctgcattttctcacaactttgagcatacacaacgaa
caTCGTGTTTAATAAATGACTAAACGTCACCATATTTCGAaagatcatgcacccattggctaaattctcc
atcagtcaaactagagagtaagttaccggctaagagactgacagatcacccgactgctttgtttagattt
taGggtaacactttcttttgatggtccatttgagtattagtagactgtctgcttaatatctgctgatact
ggtccttcaacagacatttaactgactataagaaactttgcaagtacatgccaacttacactaacactat
cggtctacttgtaatctagtgaagcttaatttatcaaactaatttcgagaggagtacgtactcatgatta
aaccagctggctcatattagctaatcacgatccttcaatccctagttcctatatatatctcctccttttc
cacttacaactatcttcgtcttgaagaatcccctccgccctcttccacctttatccaaaataggtagcac
ggtggcccagcagcaataccagtagctccggctccctactgagcttctggtatttctgcgtggtgctagc
ccgcagttctctcTCTCAAAAaataataataataataataatTTTTCTCCGCATAATAGACCTCTTaaac
ctaagtctcttttactagtcgtctcgctctcaggaagttcaccttggctagctgcgggggagttttgaga
tcgccctgagctcaatctcccttcgccccacaaagggagggagccctggactcgaggaatgccttgagct
cagggctctctcccgggacagcatgccaaatgagctttcttaagtcatgagctacgtgtgaactcttgaa
atgagaatcagttggcatgtagatgcaatgtaagcttaaattcaacaaatggaccattaaaattaagtgc
gagcaaaTTTAGTAACTATAACTTTGACTTTTT
>ZFLNCT00066 gene=ZFLNCG00044
cttaatttgctggcgttcatgtgttttcttaaactgcagcatgttaatctctctcggtcactgtaGAAAC
TACACTCTCAGAGGAATAACTACTGAATCAGAGTCAACAGCCAGGATTAAATGCTCTGATATTGCACTAA
AACCCATCATTATCAGCCAGGAAACATTTCTGTTGGATATAGGAACGTTTGGTAAGTCCAGAAATGTTCA
ATGAGAAACTGAAGGATTATTTTACACTACATCAAGCTCCAAAGAGACTGCTTCCAGATCAGGGTTAAAA
ACACTAGCTTATACCGTGATTCTTCTGAGTTTGGTGCTACTTTCCCCTTTGCGAGACATGGGAGGAGCTG
AACCCACGTCACAATGTGAACGCTGATGTTTTATTTGTGATTTTGTGACTGTTCATTTCATCTGTATTTT
GGGAACCGTTCGGTCTTGTTCTCCAATCCGTCCAGAGTTTACCAGCTCTGACTCAACTCTGGGCTTCTGA
AAGCTAACTAGCCAACTGCTGTCAGCTGGTCAACTGTAATGCGACAGGGGTGGCCACACTAGATTGTCAG
CTTATTAGATTAATTAGGACCTGGCAGAATATGTTTTATGAATGGATAGTATTTTGTTAAATACATTTTA
CATCTCATTGTTAAAACATGGCATCTTTTCTTTTTTAAAGTGACAATACAACTACAATCTAGCTAACTAG
CAAGACCCTCGAAACCACATTGCAACCAGAGTTGGGTAAAAAAAATATATACGTTACAATTTTAAGCCTA
TCTTGCGCTTAAAAAAACACCTTTTCTTAAAAATAAAATAATAAACAGATTTAGTTACTGTCTTTAACAA
AGTGACTTAAGATTATAATATATTATTATTTCCCAACACTGATTGCAACATATTAACAACTGCTTTTAAA
GCTCCAGTCATTGATTAGCAAGTCTGtagcagccacttgaatggttacagctaactggcagcagcctcga
aaacactttgaacatcatagcaacagccaaagcaccttggcaacctcctagaaaTACTACTACATTCACA
AAAATATAGACAGCGTCCTGTAGTGGATTTGTCATTTGAAATATACAACAAAACGTACAGTATATAAACG
TACAAAACGTACGTACAAGTAACGTATTTCACATTTTACAAAAATGTTGACAGCGCCCTCTAGTGGATTT
GTCATCTGAAATATACTGCCAAACATACACCAAGTAACGTATTTTTTAATATGCAAAAATGTCAGCAGTG
CCCTCTAGTGGATTAGTTATCTGAAATATACAACAAAACGTACACCAAGTATCGTATTTTACATTTGGAA
AAAATCTTGACGGCACCCTCTAGTAGACAATAAAACAAACCCTAATGTATTGAAAATTTTCAAAAATGTC
GACATCGCCCTCTAATGGACTTGTCATCTGAAATATACAACAAAACGTACACTAAGCTATATATTTTCTA
CATTTACAAAAATGTCGACAGTGCCCTCTAATGGATTTGTCGTCTCAAATATATAATCAAACGCACACCA
AGTAACGTATTTTACATTAAGCAAAAATGTTGACAGCACCCTTTAGTAGATTTGTCATCTGAAATATATA
ATAAAACAAACCCTAACGTATTTCAAGTTTTCAAAATTGTCGACAGTGCCTTCTAATGGATTTGTCATCT
GAAATATATAGCCAAACGTACGTATTTTACATTTTACAAAAATGTCGACAGTGCCCTCTAGTAGATTTGT
CATCTGAAATGTACAACCAAACGTACACCAAGAAACGTATTTTACATTTTGCTAAAATAACTAGTGCCCT
CTAATGGATTTGTTGTCTGAAATATTCTGCCAAACGTACATCAAGTAATGTATTTTATAATATGCAAAAG
TGTCGGCAGTGCCCTCTAGTGGTTTTGTTATCTGAAATATACAACAAAATGTACACCAAGTAACGCATTT
TACTTTTTGCAAAAATGTCGACAGTGCCCTCTAGTAAATTTATCTTGTGAAATATACAACCAAACGTACA
GCAAGTAACGTATTTTACAATTCAAAAAAATGTCGCCTGCGCCTTCTGATGGATTTGTCATCTGAAATcc
gcttgttaagtggtgacgtgtttttgacgtatgtaatactgtttccgggtccaagccgctcttcatttga
gttgagaaatcattcgtttatgatcactttttattcatatcacacactaaagttaattttatataaagtc
atagtgtacacaacaatctctgggcttgctgcatcacaaataccaaaatttgaacaatttataaaaaaat
gaatcactttctggccattggatattaggcatggacatatatattgcgattgtgattttcgaaagtatta
aatcgctttgtaaacgtttattattaccatattattaccatagtctcccctttcagttgaatagaacgct
tggacctggaagccgcttcgcgtgacgtcacacttaacaagcagATATACAACAATACGTTTCAATAAGT
AACATATTTTACAATTAGCAAAAATGTCGATAGCACCCTCTAGTGGTTGTGTTAACTGAAATATACAACT
AAATATACACCAAGTAATGTATTTTACATTTTGCAAAAATTTAGACAGCGCCCTCTAGTGGATTTGTTTT
ATAAAACGTAAAACAAGACACACCCTAAGTAACGTATTTCAGCTTTGGAAAAATGTAAACAGCGCCTTCC
AGTGGATTTGTCATCTGAAAGATACAATGAAACGTATCTAAAGCAACATATTTTACGTTTCGCAATAATA
TAAGCTAAGGCAAGTATTTCTAACCAGTCTGACTTGCAATATATATATTGTGCATCCCTTACACAAATAT
GAATGAAGGTTACATGATGAAGGTCTAGTGTGGCTGCTCCTCAAGAAGACATAATATTGACCCAGTGACT
CCTGAAGACGGGTCAAATGAAGTCATACAGAAGTCAGGGTTTTGCTTCGGTTGAATCTGTGCCTTGGGCC
TGGTCTTGAAGCTCCACTACAAACTCATTCAGAAGCTCCAGCGCTGCTTCACGGAGCAAGTAGAGCTGAA
ATTAGTGCATTAGGGGCCAAAAGACCCTCAAAATGAGCACTCTCGTCTCCAGTGAGGCCTCAGGGGCATC
GGCTGACCTTCTTCTTCTTTGTCTGTTTTTGAAGATCTTTGTCTCACTCCTGAAGCTATCGTCTGTCTGC
GCTGGGATGAAAAAAACCCATTGAATCTCCCATATGGATATTGACAGTGTTTGTGCTCGGCAAACATTCT
GGATTGGGTTTATTCTCCAGCTCTTTTTCTTCAGTATTAGATGTTTGACATTAATTCAGCGCTAAAAATG
CATACAGACTTGTAAAATCCTTTCGGTCTTCAGAAGTGCTTCGGGTTTTATAAACTTTATCTCTTTGttt
ttattattaatttttaaaaGATATTGAAGTTTGAGGCTGTCTTTGACATTGTTTGAATGTGAAGTTGAAA
TGTTGTTGATGTCATCATGCAAACTAAATTGCGATGTTTGTGTGTTTGCATACTGAACACTACGAGTATG
ATATGATATGATACAATAGAAAGATGGAGTGAGCAACTGCTTAAAGAATGGTCTAGATAATAATAAGCAT
GCTAAATGAGTTGTTTTAGAAGGAACATGGACAGCAGGATGTGATGTCATAGTCCAGCTCTATTGTTTTA
AGAGGtaataaattataaataataataaatttaatatgttttaatatCATCTGTTGGAGTTTGCACACTG
AATTGTGATttttattttgtttattgttattttttggcttggtttggtttgt
>ZFLNCT00067 gene=ZFLNCG00045
CACAAACATAAACACCATCACCGCCATCTCCTGCGGGACCAGCTTCTCGTACACAAAAATCACGCTGGAA
AACATTGAGATTTCACCTTCTATAACCTCATGCACATTTGCATCCCTGAAAACAAACATGTGCGAGTGAG
GGAATGAGAATGCGACTCGGATGGCCATTTGGGGAGTTGTTTTGATGTGAGTTGAAGCTTCACTGGTGCT
GAGATGTAAAGACGCTTCGCTGGTTAAGCTCTTCTGTCGAAAGGTCACCCGTCCGTGGCTTTGAGCTTTA
AACGGATGCCACCAGCCCTCAAACCCAACACATCGATTCATAAAAAT
>ZFLNCT00068 gene=ZFLNCG00045
GGAAACACGAGTGAATCTCCCGAGGGCCCCGTGGATTTGGGCTCCAGCGCTGCGAAATCAACAAGCTGAA
GGCCTGATTTTACATCTCTAATAAGATTTCACCTTCTATAACCTCATGCACATTTGCATCCCTGAAAACA
AACATGTGCGAGTGAGGGAATGAGAATGCGACTCGGATGGCCATTTGGGGAGTTGTTTTGATGTGAGTTG
AAGCTTCACTGGTGCTGAGATGTAAAGACGCTTCGCTGGTTAAGCTCTTCTGTCGAAAGGTCACCCGTCC
GTGGCTTTGAGCTTTAAACGGATGCCACCAGCCCTCAAACCCAACACATCGATTCATAAAAAT
>ZFLNCT00069 gene=ZFLNCG00046
AGGTGTGCCGTGAGTTTCAGCGGGGTAACTGCGCGCGCGGCGAGACCGACTGCCGCTTCGCCCATCCTAG
CGACAGCCCGATGATCGACACGAGCGACAACACGGTCACGGTGTGCATGGACTACATCAAGAGCCGCTGC
TCACGCGAGAAGTGCAAGTATTTCCACCCTCCAGCGCACCTGCAGGCCAAGATCAAAGCAGCGCAGCATC
AGGCCAACCAGACCGCCGTCGCAGCGCAGGCCGCCGCTGCAGCCATGGCGTTTCCGCATGGAGTCCTGCA
GCCCCTACCAAAGAGACCAGCACTAGAAAAGAGTAACGGGGCCAGCACGCTCTTCAACCCCAGTGTCTTG
CACTACCAACAGGCTTTGGCCAGCGCACAGCTTCAGCAGCCCACCGCTGCGTTCTTTCCCACAGGGTCAG
TTCTGTGCATGGCTCCTGCTAGCAGCATTGCAACAACTCCTGCCACAAGTGTCCCCTACGCAACAACAGC
ACCAGCCAATCAGATCATCTTGAAGTAAATCACCGAAGAGGAACGGGGTGTCAGGAAGCTGCTCTGAGAA
ACCCAAAAAGATCCCCGTGTAAATACGACCTGCCCTCCCCTTTAGAACTACAGCAACCTGCATGCTAAAG
CGAAATACAATAGCAAGCCACTACAACACACACACTCACACACACATCTGTTATGCTCAGAAAAGTGATT
TAACTGGTTACTTAAAAGAT
>ZFLNCT00070 gene=ZFLNCG00047
GCGAGGCTCATTTCTGTGTGGGAGAATAAACTGACACGCTGAAAGGGTTTGATAAAGAGCAAAGCTTCTG
AGCACACCGTATATCTGCACCTCCGTCTTCACACAGAGCGCTGATTTACCGTAAAGCGACGCGTCACCGC
TGCAGTTGCCATGACAGCGCGCGCCGTGGCTTCAGGCGAATCTTGTCCTCCATAGAGCCGCGGTTTTTTC
CTCTTCTGGTGTTGTTGATCACTGCAGGATCTCCGAGGAGGATGAAAGCTGATGCAGTGGGTGGTGTGAA
ATCTGCTGTCAAACCGCACTCATTCCAGCAGATATACTGTATGAACAGCATAGAAAACACCGCTAACACT
GCAGCTCCGGACAAACGGCTGTGAGAGGTCTGCAGGTGTGAATGTGTGTGGGAGGAAAGCAGAACAGATG
AAATGTCACCCGCCGCCGCTGCATGGAGAAAAACACTATTTATAGTCTGAGAGACAGCAGGGACGCCTGG
AGTCTGAGAGCTTGTGTCACATCCATGAACATATGCTGGATCTATGATCACAGTCACACTTTCAGCTGCA
AACATGTGTGTGTGTGTGTGTGAGTGGAACAGATAGGGTAGAGTTCATTGTTATTGTGAATGCTGACATG
ATGTACATTGGGTTTGTACACCTTTTATGAAGCGCTGATGAAGAACAGCAATAAAGCCGC
>ZFLNCT00071 gene=ZFLNCG00048
GTCAACTCTCAAGATGTCGGCCTCCGAGAAGCAGCGCTGCACATTTTCTGGAACTTCCCAGGCATCTTCG
GCAATCAGCAGCAGCATTACATGGAAGTGATCAAGCGCATGTTGGTTCAGTGCATGCAGGACCAGGAAAA
CCCACAGATTCGAACCCTCTCTGCACGTGCAGCTGCATCCTTCATCCTGTCCAATGAGGGAAACACAGCC
CTGCTGAAACACTTCTCTGACCTTCTTCCTGGCATCCTGCAGGCAGTGAATGAGTCCTGTTACCGTGGTG
ATGACTCTGTGCTGAAGTCGTTGGTGGAGATTGCAGACACGGCCCCCAAATACCTGAGACCAAACCTAGA
AGCCACTCTGCAGCTGAGCCTGAAGGTGAGAGGATGTGCAGACGAATACCTCACTCAGATGTGGCACTTC
ATGTGTGACGCCCTCATCAAAGCCATCGGCACTGAACCAGACTCAGACGTGCTGTCAGAAATCATGCATT
CATTCGCTAAGTGCATCGAGCTGATGGGTGACGGATGCCTGAACAATGAACACTTTGAGGAGCTCGGCGG
CATCCTGAAAGCAAAACTGGAGGAGCACTTTAAAAACCAGGAGGTCCGACAAGCCAAACGTCAGGATGAA
GACTATGATGAGCAGGTTGAGGAGACGCTACAGGATGAGGATGAAAATGACGTCTACATCCTGACCAAGG
TTTCAGACATCCTGCACTCCATCTTCAGCAGCTACAGAGAGAAGGTTCTGCCGTGGTTCGAGCAGCTTCT
ACAGCTCATCGTCAACCTGATT
>ZFLNCT00072 gene=ZFLNCG00048
CCATGCCTCTGCTGCTGGAGTGCGCTCGTGTCCGTGGCCCAGAATACCTCACTCAGATGTGGCACTTCAT
GTGTGACGCCCTCATCAAAGCCATCGGCACTGAACCAGACTCAGACGTGCTGTCAGAAATCATGCATTCA
TTCGCTAAGTGCATCGAGCTGATGGGTGACGGATGCCTGAACAATGAACACTTTGAGGAGCTCGGCGGCA
TCCTGAATGGACTGGTGTTGGTTGAGCTCTACTGCAGCAGAGCGATGATGCTGCGGTCGACTTTAGTTTG
TTTTTGTTTTGTTCTTTCGGCTTTTTGTTTTCTCTTCGGCACCGGTCCTGATGGCTGGTGCTGATGTTTG
GGAGAATCGGGCATCGTTTGCTCCTCCGCTGATGATGATGATGTCCTAACAGTGTCTGTCATTGGCTCTC
TTAATCCATGCAAAGAAATACACAAACATGAATAAAACAGCGACTCTGGGTTCAGGGCTTCTCATATGAA
GGAAATGCGCAAGTCTGAAGCCGTTTGGTTTGGCTGACGGTTTGTCACGTGTCCATCGAACATTTGTATG
ATATGCAATCTATCCTGGTTAATCATTTTACAACACTTTCAGTATTAAAGCTGCAAGACA
>ZFLNCT00073 gene=ZFLNCG00048
ggtgaattgttgagcacaactagctatTAACAATCCTATCGTCCTGGGACCCGATAATACAAACCTTCCC
AAGATTTTCGCCATTATTGCTGACGGTGTTGCGAATGAATCAGTTAAAGGTGAAGACGGATGCAGCAAAC
GACTGGCCAACGTCATTCGCCAAGTACAAGTTTCTGGAGGCCTGTGGACGCAGTGTGTGTCAGCGCTGAA
CGAGACGCAGCAGAAGGCCATCCAGGATCTCCTGAACACGGCCTGAGAATCGAGCGAAGCCTTAACCCTG
ATAAACAAACAGCCCATCTATGAGGATTAAACAAACTCTGCACCTCGATCCCCACATCTAGACTTTTGGC
CCTTTCCCTGTTTTGAGCAAAGAACCGTCATGTGACTCTGAGCCGCTGGACCTGAGATCTCCACGTCTTT
AACATCGAGGAATGCATTTGCGTGCGCGTGTGTGTATCCTGAAAATAAAAAGGGCCGAGAAGCCTCATCT
TGAGTGGACGTGGGGGGGGGGGTTTAGGGGTATGAAATGAATCTTAACCATCATCCATTGTAGATCTTCA
GAATTTCTGGTGTAGAAATTGTGCTTTTCTCCCTAACGAGATCAGTTATAGTTGTTTTGTCACAACTCtg
tgtgtgtgcgagcgtgtgtgtgtgtgtCGACCCAAGCCCAAGCTGATTTAGGGCTGTATCCGGCTGTCCT
CTCCCCCGGATCGGACTGAATGGACTGGTGTTGGTTGAGCTCTACTGCAGCAGAGCGATGATGCTGCGGT
CGACTTTAGTTTGTTTTTGTTTTGTTCTTTCGGCTTTTTGTTTTCTCTTCGGCACCGGTCCTGATGGCTG
GTGCTGATGTTTGGGAGAATCGGGCATCGTTTGCTCCTCCGCTGATGATGATGATGTCCTAACAGTGTCT
GTCATTGGCTCTCTTAATCCATGCAAAGAAATACACAAACATGAATAAAACAGCGACTCTGGGTTCAGGG
CTTCTCATATGAAGGAAATGCGCAAGTCTGAAGCCGTTTGGTTTGGCTGACGGTTTGTCACGTGTCCATC
GAACATTTGTATGATATGCAATCTATCCTGGTTAATCATTTTACAACACTTTCAGTATTAAAGCTGCAAG
ACA
>ZFLNCT00074 gene=ZFLNCG00049
CCTACAGTCATGGCGTCCGGGAAGACGGTGGCTTTCCGCGCTATCCGCGAATAAGCGCCGAAAAACCCGT
TTCACGCCACTTCAGCCGCCGCGCCGCGCGTTTTTTTCCAGCGGAATATCATTTAAAGACACCCTCGCGG
ACATATCAGCTCACAGCGAGTGCTCATTCAGCTTTTAAAGGGTTTAATCAATCGAGCCGCCGCCGCTGCC
ACGCGTCAGATCTTCTGAACATCAAACATTATTGCGGTAGCGCATCATCACTGTAGCGCTTTCTGCATAA
CTCCACAGATACTATGGTAAAACCACGTTTCGTCGATCACACTGAAAGTGCTGTAAGACTATCATTGAAT
AACGCCTGGAGTTTATTTAAATGGCTCTCCAAGGAATGCTCTGGCTCATGACCAACAACATAGTAGTTTT
GTGTAATATAGTAAAACCACGTTTTTAGACTTGTATTTGGGAGTTATTACATAGCAATACACTATATAGT
CACAGAAAAAGGTCACATTGGATTTCATAACCCTACAGAAGTGTATAATAATTCTGAATTGATCATACTA
>ZFLNCT00075 gene=ZFLNCG00049
GTCCGGGAAGACGGTGGCTTTCCGCGCTATCCGCGAATAAGCGCCGAAAAACCCGTTTCACGCCACTTCA
GCCGCCGCGCCGCGCGTTTTTTTCCAGCGGAATATCATTTAAAGACACCCTCGCGGACATATCACTCAGC
AAACTCTCTGGGAAAGGCCTCCAGCAGAGGATGTTCTTCCTGTTCAGTGATGTTGTGATGTACACGAGTC
GAGGATTGACGGCGTCCAATCAGTTTAAAGTTCACGGTCAGCTTCCTCTCTACGGCATGACGATTCGGGA
GAGCGAGGACGAGTGGGGTGTCCCGTATTCATTCACTCTGTTCGGACAGCGGCAGTCTGTCGTCGTCGCC
GCCAGCTCAGCGTCTGAGATGGAGAAGTGGATAGAGGACATCAGGATGGCCATTGAACTGGCAGACAAGA
GCAACGGACCGACCACTGAGATCCTGTCCAGCAGCTTCAGTGACAGCAAGTCTCCTGAAGACTGTAGTGC
AGACCAGGAGTCAGAAGACGACCTCAGCTCCTCTCGATCCTCTCTGGAGCGCCAGACTCCTCACCGTGGT
AATACCACGGTACACGTCTGCTGGCACCGCAGCACCAGCGTGTCCATGGTGGACTTTAGCGTAGCGCTGG
AGAATCAG
>ZFLNCT00076 gene=ZFLNCG00050
CATGCAAGCGTTTTCACTGAATAAGCCGCAGAATTGTCCAGCAGACGGTGAAGTGTTGCTTGAGGCTGAG
TGCTGCACACAACCTGCATTTACGGCCACAGAAGATGAAGACTTTCATTGGAAGTGACAAGAGAAGGTCC
AGACGGATGGCTTTGCTTGAGATATGTGACGCTGCGGGGTTTGACTCAGATGGGGAATAGTTTGAACTTT
TTACGTGCGAGACGCTCACAACAGGAGTCGGACCATACATGAAATGCTCTGCCGTGTCAACAATACCGAA
TGTAGGCCAGCCGAGAATTCCCAGCGACAACAAAGGTCCATCCTCCCGGTGCCATCTGCCACAGCCATAA
AAAGGGAACCGGGGTGCGTGACAGACTGTTTTATTTGACTTGGAGGGGCTAATTTGGATTAGGGAGGATT
TGTGTCCCTGCTGTGAGTCCGGGCCTGTTTGCGAAGCGTCTTGCGGAAAGTAGATGTGATGCGTGAAGTC
ATAAAAAGAATCCTCCGGCTGTCTGTCAGCAGCATCACTCATGGACGTGTAAAAGCGGATCCGTCTCTGC
TGTTTAATCCTGCTTCTCCAGCATCCAGTCGTGTCTCATCTTACCCGCGTGTCAGCTGGGTCTCCACTAG
TCGTCCTCAAAGGGTTTTGAAGCGAGAAGTCAGGTGACGTCCGCACTGATGTTTCTGCTGCTTCCCGACA
CACGTTTGCTCGGGGTATTGGAAAGCTTTATCATCAAAGCGGAAAGTTTCATTTTTCATCCCGGCTCAGA
TCCAAGGTCCTTCTGACGCTCAGGACGCTACAAGCGTCCGTTTTAAATCCTCACAAAACAAAATCAAAAC
TCTCAGATACTTTTTAAAGCACTTTGTATTTTGTTTAGACACTGTGTGAATTACAATGAGGGTCAGGACA
TGTTTGTTTGTATACTTCCGGAGCATTTCACCTTATTTaaagggatctatcatgcaaaaaatcactttta
tcagaggtttaaacagttgtgtgcaaatatatccagcctccaatggtaattcaatgtttaataatcaagc
ttgcttaaaacactttgattgatattttccctttgtacgtgtcttcaaactgggagagccccacccacta
gtgaccatctctccctcattagcataaaaagccctaagtgagaagcagccatccgtcattaaagttttcg
catcacacctgctaaaataatgtcagcgactatgaagcattataaatggagtttttaggatgcacaaatg
aacactgtattttccatatactttctcctgattttcttttcagagataacttgttttgaatctgccacta
tgctgatgcgttggcatttgtagctccacccttttttgaaaagcatctcatttgaattttaagtgaaagt
cacggaaatggcacaatttggattaaagcctaaaagggtcagttttagagtcataaagcaatatctgtgt
ggtattttgagctgaatcttcacatacacatactaaagacatcagagacgcttgttatatcttaaaatgg
ggcataataggtccTTTTaaggtgcagtatgtaaatttgacacccagttgttgaactaggtattgcacac
ttggatctaaacacatataagtgcatgtGTTTAGATAATATCCTTTTTCTGAATGGATCATTTAAATTA
>ZFLNCT00077 gene=ZFLNCG00050
ATGCAAGCGTTTTCACTGAATAAGCCGCAGAATTGTCCAGCAGACGGTGAAGTGTTGCTTGAGGCTGAGT
GCTGCACACAACCTGCATTTACGGCCACAGAAGATGAAGACTTTCATTGGAAGTGACAAGAGAAGGTCCA
GACGGATGGCTTTGCTTGAGATATGTGACGCTGCGGGGTTTGACTCAGATGGGGAATAGTTTGAACTTTT
TACGTGCGAGACGCTCACAACAGGAGTCGGACCATACATGAAATGCTCTGCCGTGTCAACAATACCGAAT
GTAGGCCAGCCGAGAATTCCCAGCGACAACAAAGGTCCATCCTCCCGGTGCCATCTGCCACAGCCATAAA
AAGGGAACCGGGGTGCGTGACAGACTGTTTTATTTGACTTGGAGGGGCTAATTTGGATTAGGGAGGATTT
GTGTCCCTGCTGTGAGTCCGGGCCTGTTTGCGAAGCGTCTTGCGGAAAGTAGATGTGATGCGGTAGGTTC
GCCGTTTGCCTCTCGATAAGATAAAACAGTAAGCCGGGGGGGAAAATCAGGGGGAAAATCGCATTTAAGC
CAGTCTATTGAACTGTGGAGGTAAACAATGAGGATTTAGACCCAGACGGAGTAAAGATGAAACACCTCAA
AGTAATATTTGCAGATTGCCTGTATCACAGAGCGCATATTGCAACCAGCGCTTTCCAAGCAGAACCTGCT
GCCGACAAATGTTTGTCCAGTTCTGTGAATATGAAGACTTTTTTATTTCTCTTTAATGATGGGAGTTTTG
ATATGAAT
>ZFLNCT00078 gene=ZFLNCG00051
CTTACAATGTGGAGGACACTCTCTCAAGATAAGTCACAGCTACAGTCGGAGAGTGAAGGAGAAATCAATG
AGAGCTGCACTGCTTCTCCATCTGAACACACAGAGATACAGTACAGAACATCAGCTGAAGAGCTCAGTGT
ATGCTTTATCTGCTGAAATGAGTCCACTCTCAGCCTTTGATCTCTCATTCATCTGACTGCAAAAACTCCA
ACACTGCAAGTCCCAGCGGACACAATACTCTCAGATTTTGTCAGCTCTTCTTTTTTACCATTCCATGTGC
ACAATCGTCTGAGGATCTGAAGACGCTTTTGAAATCTGCACTACTGTCCATTTAAGCCCACTGTGTCTGT
CTGTGGTCGAGCAGCAGATGCACAACATCAGCATCAAATAAACTATTCCATTAACCCCTTCACACCTGAA
TTATTTTCCAAATTTCAGAAAAATAGGATGTCATGTGATGTCCATTGTAATGGACGCAGGGTCTGAAGGG
GTTAAACGTGCTATAGTGTGAGCTCGATGAGTTTTCATTTACGTTTCTCTCTTTATCCCTCTCTTACACT
GATATTTTACATCAAGGCCATtgtgacgaccccaggattccagttatgatgtggcagatcctgattgggt
gcctggttgctcaccaattggttcaaagcata
>ZFLNCT00079 gene=ZFLNCG00052
CCACCGCTTGTAATGAAGATCCATCCGGAAGAGTTTTAAACTTGTTTACCAACACAACAGAAGCTGGATG
GAGAGTGTCTCTGAGCTTCATCACATCCACCCTCTTTCCCCTCCCTCCCTAGAGGAATTGCATCTTTTGT
CCGGAGACGCAGGGAACGGGGTGTTGACCAGAGGCAGTGTGACCCCCGCGTCCGTCAGGCCCCAAAAACT
GCCCCCATTGAGCAGAAGAGGCCTGTGTTTGGGATGGGATGGGGGTTGGGAAGGTTACAAGCCAGCGATC
AAGCACAAGACCTGCCCCGCAGCTCACTCCAACTCAACACACTTTCAGGAACAAAGAGGGAAAAACATGC
ACATTTTCTGCTCCCTCAAAAGACACTCCAGCTCCGCTCTTCAAGTTAACATGAACACATTCTGCCTGAA
CAATGCAGCAGATGCACATCATGGAGATCAGGGGTTCAGTCTCTCTTACAGTGGCATCTGCTAAAGTTGC
AATTAGCTGAAAACTGAAAA
>ZFLNCT00080 gene=ZFLNCG00053
CACATGGTTCAAGGCAGGTCGCCTTCGCGCCACTTTTGCAATTTTACTATGATTAAGAAAGTCGTTTCAG
GAGAAGTTTCACTTTGCGTCGGATGCGCGCCGCGTGTGTTACATACGACCGCGCTCCACTTTTAAGTTTA
CGCACCAGTTTCGCAGATTTGTCCAGAGCAGTGGCTGTAAACGGCAAGTGAGTGAAGATGGTGGATTTCA
CTGAATTCCCAGGAAAGATGGGAGTAGTTGCACGCAAGTTGGACTTTCTTGAGTGGACTTGGTTGGTGTC
AATGTATTGTCAAAGTGCTTACAGTGCAGGTAGTATTATGGAATATCTACTGCAGTGGAGGCACTTCTAG
CAATACACTTGACCATTTTAACCTTCCTCCAGGCATCCTTCGGCAAGACACCCAACCTAACGGCTTTGTG
CTAAGGTGCATCTAGTGCAGATAGTGAAGTAGACTAGCACCTACTGCCCTAAGTGCTCCTTCTGGCACGA
GGGTCTGTGACTTGCATCCATATATATTTGTGTCTGTGTGTGTTTATGTAATTTTTCCCCTCATTTTTTC
TTTTGGTGCAGTTCTCTGCTAGTTTTGCATAGTTGCACTACAAGAAAACGGGAGTTGTGCAAATCTATGC
AAAACTGATGGTGGCCTGCTGCTTCTCCACGATTCCCATGTTTTGATTTTGTAAAATCAAAGTTTCTCGA
TTAATCGCCGTCCCCCCCAGCCCCTTCATATTTTTCTCTCCCCTTCTTAAATAAATCTCCTAATGTTGCA
GTTGTGTTAGAGTTTCAGCAGTGCTAAAGTGCTTATAGTGCAGGTAGTATTTCTGTCATCTACTGCAGTG
TGAGCACTTGAAGTACTTCTAGCTTAATGCGTCTGGGATCCGAAGATTTCTGCTAGAAATCCTGAGGTCT
GCGTGCGCTATTTGACCTTGCTGGACCCCCGGTCAGTTTTGCTGGTTTGCATTCAGCTTTTAAGACTGTG
CGCTGTGCAAATCCATGCAAAACTGATTGTGGCAGCACACTTCTTAAGCACTTGTTTTTGGAGTCGTTTG
GTCCCTTTCTGCGCAGGTTGGGATTGGTAGCAATGCTGTGTGTTTTGAAGGTATTGCACTTGTCCCGGCC
TGTAAAGGATTGTGGAGATTGTACCCCACAAATATTTTTATTTTCCATTTCATTTGCCATTCGTTATTTT
TCATTATTCATTTAAGCATTTTTTTTTTTTTTGAGAATTACTTTTATAAACACCTTGATACTGTGATTTG
AATGAATGCAAAAGCTTGTCAATAAAATATTGCGATGCATCATCTTTGTTTCATTTATTATCTTAACACT
GTAATTTTTACACCATGCAAGGCATGATTAACATTTAGACACTTGTTTGCTATGCTGTTAAGTGTGTTAA
TGACTTGGGTTTTATTAAACCAACATAATCGGACAAATCAACATAGTCTATCAGCTGCTCTTCAGATTTA
TCAAATCCAATTATAAAAATGCAGAGTAAGCCGAGTAATCTAGCATCCCTTTAAGTACACATGCTTAATG
CAGAGGGGTGGTCTTAATCCCTATATTGTAGTGTGTATAAATGGTACTTGTACAAGTAAAGCTTTTAAAA
TTATGTTGATTAGGAAAGTGGTTTAAAAAATGTACAATATCTTGAATTCTGTGTTCACTGCTGAAGTTTT
GTCTAATGGTTGACTACCATGGTGTTCAGCTGCTGTGCATTGGAATGTTGGGAGGTTTGCTGTAGCCCTG
TGTAAAGATGAACAGTACATTCATTTTTATAGTGAAAGCATGTTCTCTAAGTTTAAAATAAATTTGTTGT
TAGTCCATAGGGAAGTACAGCCAATCTCTATTCAAATCAAAACCTTTGAGTCTTATCACTttattattat
tat
>ZFLNCT00081 gene=ZFLNCG00054
CGTCACTCAACACCTGCCAGCGAATCAGAAGCGCGAGATTTCGCAGATATGGGTCGTTTGGTATTGCACG
TCTGGGTTTTTAGTTTACACATTATGAAGGGAAAAGTTTTGTTTTTACATGATGTTTACACACTTCTTAA
TGTTGATAATGAAATATAGGCATAGATGGCTCGAAAATGTGCGACCTGTAAGCAACATTAACAGAAAAGT
GAAGATAAAATAGAAGAGAAACTCAGACCACTAAAGACTTGCTTTCTAGCAGTTCAATGGCTCTGTCCTT
TGAACCACTGCCGTATCACATCCTGAATCTCCAGGACGTCCCTTCACCCCCTGCAGCTGAAAGAGCACAC
GCTCATATGAGTCCGGTCCTAATCTAGTGACCGGCCCTAATGATTGATTGCATACTGAGAAGAGCCGTCA
CCTCTGCTGCGAAAAAGAGCGCAGGAAATGCTCATCAAGACCCCAACCGAGAAACTGAGAACAGCTTGAT
TGAGCTAGACTTGTTAACTCCGAATAGAACATTTCTGTGCGTAGACTGTGTAGGCTACTAATGCTACATG
AAATGTACAACAGCAAAACAACTTATTGTGAATATAATAGGGATATTTTTAATTTAAAAAAAGTATAGTA
GTTCCCATAAACATATGATGTATCttatttaaaaataaaaatattattgaaaaaaaCATAAAGTCACCTC
AACTG
>ZFLNCT00082 gene=ZFLNCG00055
cacacACTGTGCCTTTTTTTTCTCCCTCTTCTCTCTCCGATTGTCTTACCATCGCCATCACCCTCCAATT
ATTCCGTCGCGTAAATTAAGACAGGGGAGAGGGCAGCGTATTGTGCAGGAAGCTCTTATTTTAAGTCCTC
TCATAAATATTCCACCCTGCCCCAAATGTTACAATCGATCTGACGACAGTACAGCAACAGTGAGCCAATG
GAAATCCAAGTTCCACTAGTTGAAACACTAGTTAAGATGGCAACGCATCTCCAAAGACGGATTTACGGGA
ACCTCTCGCCGAAACGAAATTAAAACAACAAAAATATGAACACAGACAACGCTGCATTGGAGGAAGAAGA
CATCAGCGAAGAAATCACATGCGCATCCGGCGAGATTCAACGCGATAGCAGCCGTACCACTCACAGGCGT
CTCGGGGATGCGTACTTTGCGCGTCCGTTTTTGAGAAAAAAGGATAGACTGGCTAGCTTGTGGATACATT
CCGTTTAAAATGGACATTGCAGCGGCTGGATTTTGCCGGGGAATGGCAGTGCGCATCAAGAGAAATTCCT
AAACTTGCGTTTTTCCTCGTCTCAGCCTGCTGATCGTCACGTTTCCAGGGAGAGTTTGTGATACCCGGGC
TGATCACGAACCACTTCACGGATTATCATACAGTCTGGTAAAAGAGGGACCGGTGTCTTCAAGGTTATGG
ATTGGCTGTGCTCATGATGTATTCGACTTTACCACATTTAAGCGGATGGAATCGGGGTATAATCGATGAC
GTCGCGTTTTGCTTTTAATCAACTCGCGTCTTTCTCGCCCGAGGGATGAGCTATGACTGTCACATTTACC
GTCAAATGGAGAAATTCAACATAGGCACCTTTGTGAAACGTTGATGTGTCGTGCACTCCGTGGGTTTAAC
TTCGATACTCCTTTAAAGTTAAAACTGAAGACGTCGGATATGTGGGGTGAGTACGGGAAATGTCATTTGC
ATAGAGGTATGGCAAGGATCTCTGGTTCGAGGGAAAAATTACTGGCATGATATATATATTTTTTTTCAAT
CACAATGACATGTAGATTTGCTCATCTGTCTCGTTCAACGGCAGATGCTCAAGTTGGAAACCATGGAGAT
GTCGATTTGTTCAGTACACCAGCAACTGGCTTTACATGTTTTCCTCTTAGAGTTGAGTTGCCGCCGGAAA
ATACGTTGGAAATGCATTCCCAAATTGCGCATTGAGAGTATTTATGCCAGTGTTACTTTAAATTTCAAAG
GAGAAAGAATGTGCGCTGTGTTTTTTTCTTCTCGTTTTTCCTCGTTATCCT
>ZFLNCT00083 gene=ZFLNCG00055
GACTATAGGATATAACAAGTTAAACGTGCCGTGTACCGCATACAGATGGCAGAAGCTTCTTTTACCGAAT
AACACTGccctctatgggcctctctctctctctctcgatcgcactctctctctctctcctctctatctca
cacacgcacacacACTGTGCCTTTTTTTTCTCCCTCTTCTCTCTCCGATTGTCTTACCATCGCCATCACC
CTCCAATTATTCCGTCGCGTAAATTAAGACAGGGGAGAGGGCAGCGTATTGTGCAGGAAGCTCTTATTTT
AAGTCCTCTCATAAATATTCCACCCTGCCCCAAATGTTACAATCGATCTGACGACAGTACAGCAACAGTG
AGCCAATGGAAATCCAAGTTCCACTAGTTGAAACACTAGTTAAGATGGCAACGCATCTCCAAAGACGGAT
TTACGGGAACCTCTCGCCGAAACGAAATTAAAACAACAAAAATATGAACACAGACAACGCTGCATTGGAG
GAAGAAGACATCAGCGAAGAAATCACATGCGCATCCGGCGAGATTCAACGCGATAGCAGCCGTACCACTC
ACAGGCGTCTCGGGGATGCGTACTTTGCGCGTCCGTTTTTGAGAAAAAAGGATAGACTGGCTAGCTTGTG
GATACATTCCGTTTAAAATGGACATTGCAGCGGCTGGATTTTGCCGGGGAATGGCAGTGCGCATCAAGAG
AAATTCCTAAACTTGCGTTTTTCCTCGTCTCAGCCTGCTGATCGTCACGTTTCCAGGGAGAGTTTGTGAT
ACCCGGGCTGATCACGAACCACTTCACGGATTATCATACAGTCTGGTAAAAGAGGGACCGGTGTCTTCAA
GGTTATGGATTGGCTGTGCTCATGATGTATTCGACTTTACCACATTTAAGCGGGTAAGGAACACGGATTG
TCTTCCCAAGCAAAGCGAATCTCATTCGAAGCCCCGTATACATCCTGCTGCGGCTGGAGCTGTCCGTGGT
GCTGAAACGCAGTTGGCACAGAACACAGCCTAACACATATATGTGTTTGCCTCGTGAAATATTCAGTTAT
GTCCGCGCTACACAACTTCGTATGTGCTTCACAGCCTTCGGGCGTTAGATTTTACATCCTCGATTATAAG
GCATTGCGCGTTTCTTTGGAAAGACCGGCTTGGGTGCGCGATGAATGGGCTGTTTTTGTGTTGAATTAGT
TCGTTTATTAAATCTGTGTAATTATCAGGGCTGATGTAGACTTTTATATCGTGCTATAGCGCGTTTGATT
TGTGCTGgatctgtgaatatgtgtttgtgtgcgtctttgtgcgtccaagtgtgtgtttatgtgggagagt
ggggagagaaagagagagtgtatgtgtgtgtgtgtgtgtgtgtatgtgagagagagagaggtTGATTAGC
ATGGATACAAATGCTTCTACACAACAAAATGCTTTAATGTAATATTGTTTGCTCCCGATCAAGATGGAAT
CGGGGTATAATCGATGACGTCGCGTTTTGCTTTTAATCAACTCGCGTCTTTCTCGCCCGAGGGATGAGCT
ATGACTGTCACATTTACCGTCAAATGGAGAAATTCAACATAGGCACCTTTGTGAAACGTTGATGTGTCGT
GCACTCCGTGGGTTTAACTTCGATACTCCTTTAAAGTTAAAACTGAAGACGTCGGATATGTGGGGTGAGT
ACGGGAAATGTCATTTGCATAGAGGTATGGCAAGGATCTCTGGTTCGAGGGAAAAATTACTGGCATGATA
TATATATTTTTTTTCAATCACAATGACATGTAGATTTGCTCATCTGTCTCGTTCAACGGCAGATGCTCAA
GTTGGAAACCATGGAGATGTCGATTTGTTCAGTACACCAGCAACTGGCTTTACATGTTTTCCTCTTAGAG
TTGAGTTGCCGCCGGAAAATACGTTGGAAATGCATTCCCAAATTGCGCATTGAGAGTATTTATGCCAGTG
TTACTTTAAATTTCAAAGGAGAAAGAATGTGCGCTGTGTTTTTTTCTTCTCGTTTTTCCTCGTTATCCT
>ZFLNCT00084 gene=ZFLNCG00056
ATAATCGCCTGTTTTCTGTAGTCGTGAACGATGATTTACACCGTGATACACTGTTACCTCTATGAATTGT
TACACCTTTAGATGGCACCACGGGACTACCTTTATAACCGATAGCAAGACTTTTATATTGAAAAGAGACG
AAACACGGACTTAAGTTTTACTTCCAGCTACCAAGTGTCATTGAAACATCATGGGATACATTATAGAAAG
ATGATAACCGACAAATCGCAATAAAGAAAACAAAATGAGgggttaaggagctatctgagaagattagttt
ctggttgtcatttgaaggataccagtgaatctgcagtccgtgttggaatgggaagatcataccaccagct
tggaacattgaatgtaaaggttttggaaagagacctatggcctctctgcgatggtaccacaaggcgatgc
tcactcactgacccgaggctcctggagggggtgtagaccttcagcagcaggtggaggtaagagggtgcag
tggttgtcctgtaagcaagcatcaatgatttgaacttgatccaagctacgaccaTTGAACATGAACTTTT
AAAGGCATCTTTGGATATCTTTCATTGCTATATAAGCATTTTTCAGATGTTTGCTGaattgtgaatgtta
ttaaaaccttgacttttacaaattgcgctaaacataccggttatcgtcccatgcataATTTCTACGCATT
TTATAAATCAGAGCACCGATCATCGGTCATCATCCAAGAAGAGTTAAACTGCTGTGTTTGGCCAGTGGTG
GTCAGTGTCCAGTCTCCTCAGGACAATTGTGCTTGAGTTTGACCGATGATCACCAGCATGATGTCCTGTC
ACAGTCAGACGGCAGCTTGTCAATGATGGCTAAAAATGTGACAGGAAGAACTTAATATGTGCCCATGGCA
AGATGCACAAGGCTTAGAGACAAACCGCAATGCCAAACAAAAGAAAAAAAAAACACAGGGCAAATACATT
ACATACATAATGGCAGTGTTTGTCGTGATTTAGGTCAGAAAGGGGAGAAAAATATATAAATGAAAACGGA
GCTTTTGGGTTGAGGAGAAACCCCCATCGGTCTAACCGTAGGAATGAAACATCACTAAGATTTATTTAGT
ATCTCGGGTTGCTTCTGGTTTGAAAACTCCTCCAGTGTTTGTTCATCACGCTTTTGTTACTAGGGTGGTC
TGGGTGGGTTGCTAATACATTACTAcactgtggaaaatgtctgtaaaattgtctaaattttgtgatacat
gatttatttttccccccgtttatttatgcttttgaattgaattatgggaccttcatctttcttcaaacaa
cttttaaccttgaaaagtaaaaaacaaacaagctgatgtttattaaaattttaatagtAGTGTTTACAAA
ATTATGCATTCAGACATTGTCTAAACGTCCACACGTTATTGTTGCTGATGAAATATAACACACAAAATGT
GATTTAAATATTTTTCAGTTGCCTAGATATTAATTAGCAGTCATTCAAACATCTTTACCAAAGGTTCTCT
ACTTGACGGTTGGTCTCGAGCATCTGCCATTTTTGTAGTTTTACACCTTTTTTTTTACCCACATTTGTAG
TTCTAATGAAATTCACATCCAACCCGCTATATATTGTGGTCAATGTTAGCAGTACAAATGGTTCTACACT
TCGAATTTCTACCAAAATGGTTGACCATCCGGGAATCATTGACAtaggctactacaattaatttcaaatt
tactacacaatcattgcttctacatcgttaatgtgtatgaatgaatgaaatttggatgtactacatctgc
catttgtcattatcatgtgacctacctgtgtcagtggcgtcaattcactcgcattcatgaattctttcac
attgcttcatcgaatgcgcactacagaatctcgccgaaagtagtaggtcacctacgtacttcttgcatac
tgttttcctagcatactatatagtatagaagtatgcactttcagatgcagcAATACTTTTTCGACGTATT
ACAGTTTGTGACATACTATTTTTATTTTCCAGTACTATTTAGGACCAATAGCATGTGAATTGTGACGCAC
TACTGGTATTATTTTGGTTGCTAGATatcattttcatttgtattgtgatgcagttcccagagaaaggaat
aataaataagaaagcagtgggcgtggcttgtttttctactgcgagctgattggaaatagtaaagtaggca
cttcattcagaaagatcgggaaaaaggtttggaagagttattacaacctaacagacacctcctgcccatc
atttctgtttgttgtcaaaactgatagttggaggggcgtggttaagtatgttagccatgcccaaatacct
catacataaataatctgaCCTTTTTTTTTTTATGACACGCACAGATGAACTCATAGTTAGTGAAAATCAA
AACTAAgggtgctttcac
>ZFLNCT00085 gene=ZFLNCG00056
ATAATCGCCTGTTTTCTGTAGTCGTGAACGATGATTTACACCGTGATACACTGTTACCTCTATGAATTGT
TACACCTTTAGATGGCACCACGGGACTACCTTTATAACCGATAGCAAGACTTTTATATTGAAAAGAGACG
AAACACGGACTTAAGTTTTACTTCCAGCTACCAAGTGTCATTGAAACATCATGGGATACATTATAGAAAG
ATGATAACCGACAAATCGCAATAAAGAAAACAAAATGAGgggttaaggagctatctgagaagattagttt
ctggttgtcatttgaaggataccagtgaatctgcagtccgtgttggaatgggaagatcataccaccagct
tggaacattgaatgtaaaggttttggaaagagacctatggcctctctgcgatggtaccacaaggcgatgc
tcactcactgacccgaggctcctggagggggtgtagaccttcagcagcaggtggagTCTTGATTATGCAA
ACACATCACGCGCTGGATTTCTCTGGAGCTCTGGATTGGAGCCAGTGTTTACCGCTGCTTTGGTTCCACC
ACATCCTGCATGAGACCTGAGCACTACCATtaaagggaacctattatgcaaaaatcacttttataagtgg
ttgtgtggcagcagtgtgcaaatatag
>ZFLNCT00086 gene=ZFLNCG00056
ATAATCGCCTGTTTTCTGTAGTCGTGAACGATGATTTACACCGTGATACACTGTTACCTCTATGAATTGT
TACACCTTTAGATGGCACCACGGGACTACCTTTATAACCGATAGCAAGACTTTTATATTGAAAAGAGACG
AAACACGGACTTAAGTTTTACTTCCAGCTACCAAGTGTCATTGAAACATCATGGGATACATTATAGAAAG
ATGATAACCGACAAATCGCAATAAAGAAAACAAAATGAGgggttaaggagctatctgagaagattagttt
ctggttgtcatttgaaggataccagtgaatctgcagtccgtgttggaatgggaagatcataccaccagct
tggaacattgaatgtaaaggttttggaaagagacctatggcctctctgcgatggtaccacaaggcgatgc
tcactcactgacccgaggctcctggagggggtgtagaccttcagcagcaggtggagGTTTCCCAAAAATT
TACCAAGAGACTACCTCTGTAATGGCTGCATGAGTCACCATTGGAGCAGGTGAAATATGCGCAGCTGGAA
GAGCACGTCAAATTAATTCTATATTACTAAACCATATAACTTTAACTCAATTAACTGTATAGCATCATGA
TCATTAATTCCGAACCCTAACCCTAAAGTTGTTGTCTATTTTATTAGCTTTTTGCAAAAGCAGCTCATCA
TCTTCAGGCGATATACAACCCTTTGCTTTGCTTTGCATCATGCTAAACAGCACCCGAGAACTGAGGTAAT
GAAGACTAAAGTCAGAATAATAATCCAGCAAGCGGAAGTCTCCATTTAGCCTCAACATTATGATGAAATA
CTTGAGCACCAAGAGGAAATATCACCACTGTACTGGTCACAATCATCACACACCTCAAATAAACCAGTAA
TCGTCCCATTTCTGAGGATATCCTGACCCGCCATCAGGGGAGGATGATGACTTTTGGCAGATCGCGACAC
GGTTCACCAGAGCACCATTTCAAACGCCATGCCATGAGACACTAAAATGACCTTTCCAACAGGAGTCTCA
TATCTTGCTTATATCTGTGGCTTATCAACAGCAGCTGATGCTCATTTCAAGCTGTAGATGTGGAAATTTA
CCGCTGCTTGCTTCATCATCCACATTGGCCGTCAGTGGCCAGCAAAATAAAGCAGCGCGTAGGCAACTTT
AAGGGAGCCGCGGACTTGACATCCAAATGAATCTGCAAGAGGACATGAATTGTGACACTGACTGTCCATT
CGCTTTTTAGACGGGATATAGTTAGACTCGCATGAGGGACGCCACGAATGGAGCACACACTCGCATATAC
ATACAGTACATATCAAGCAGTGTATTCCAGTGCAGCCACGCCACAAATTTGACTGTTCCACATGACTGAG
CGCTCTAATAGTCAGCCGTTCACTCCGACACATGAGTGCTAAAACCTTGTAATTTCCACTTTGCATGTTG
GAACATTTCTCTCAGTCTTTTCAGATTATTTCTCTGCTCGTCACATTCTAGGGAGCGTAATGGAGGAAGC
TTTTATGAAAAGTCAATGGGAGAAACGCTTAGAGGAGGTGTTGATTCAATAGTAACGTTACAAATCTgcg
actacatttacatggacatcactaatcgaattatttgccttaatctgaattagacaatactatgattaag
gtgttcgcatgagtttctttttgatgttcctgttatgatcttgttttacattgtata
>ZFLNCT00087 gene=ZFLNCG00056
ATAATCGCCTGTTTTCTGTAGTCGTGAACGATGATTTACACCGTGATACACTGTTACCTCTATGAATTGT
TACACCTTTAGATGGCACCACGGGACTACCTTTATAACCGATAGCAAGACTTTTATATTGAAAAGAGACG
AAACACGGACTTAAGTTTTACTTCCAGCTACCAAGTGTCATTGAAACATCATGGGATACATTATAGAAAG
ATGATAACCGACAAATCGCAATAAAGAAAACAAAATGAGgggttaaggagctatctgagaagattagttt
ctggttgtcatttgaaggataccagtgaatctgcagtccgtgttggaatgggaagatcataccaccagct
tggaacattgaatgtaaaggttttggaaagagacctatggcctctctgcgatggtaccacaaggcgatgc
tcactcactgacccgaggctcctggagggggtgtagaccttcagcagcaggtggagCGCGTACGTGACGA
CGGAAGGAACCAAAGCTGAGAAGATCTCCGAAGGCTGTTTATCAAACCCCAAAAAAGTTCAAGTCCACCC
CGCAGTCAAAGCTTTCTATTCCGAGCCCGTCCTCAATCACAGCAAACAGCGCTTTACCGAAACAGCACTT
AAACAAAGCCTCGTTTCTGAGCCCTCTGATGGGGTGTTGATAACCAGGCCAGTGCCACCACATGACGCGC
A
>ZFLNCT00088 gene=ZFLNCG00057
ACCCATGTTTATATGTTAAATTGCACTTGTCTCTCTCTCTATCTCTGTTAACACATTTATATTTGTTTGA
TTAATTCTTGTGTCTTTCAGCCTGTTTCTGCCTATCACCATGAGTGATTCCTCAATACTCAGATTTATCA
TCAAGATCTCAATTATAAGCTCAAGTTTTGATGACAACTTGGTGATCTGCAGAAAGCACCACCATGTAAG
GAAGGCCAAGACCACTCTGGAATCAGTCAAGGGTTAGTGAAGTTTTTCATTCCATGTATATTAAATATCT
ACATTGTTTAGGCATATGTGATTGTATGAGATAAAATGCATTTATTCTTTCACTACTTTTGTAATAACAG
AAAGAAACGCATTAGTTTTACTATTACTATTGTTTATGACAAACATTAATAAACTACAGCATAAGCTCAC
AAAATATTGTGGCCTAACTGTTTAAAACTATTTGTTCTGGGTGTTGATAGTGGCCAACCATTTTTTTTCT
TTTTCAGAAAGTATTTTGTTTTGTCTGATTTTATGACACCTTATAGGCCATCAACTGCCCACATTGGGGT
TTAGGAAATTAGAACTGCTTATGCTGCTTGTCTACTAGTCTTAGGATAAGTTAGAAATGTTATAAATGTA
CATTTTTTTGTTGTTTTTATCTGGTACAGCTCATAGGAACTCCAATCTTCCCAACTGTGAGAGGGCCTTG
CTCCAGTGACTGTCAGTGTGTACTTCATTGTTTCCATTAGTCCCTGTATCTGTAGACCTAGGTGACAGTG
GGCTAGAGTCAAATTTTGGTTTTATTTAAACTAAGGCATACTGATGGCCTTTTTATCTCAGATTTGGTCA
TGCAAGTATTAATATATCCTAAAATATTTTTATATTCTTTCCATTGGTGGAAAAGATGTTGGTATAATTA
TTTTTAATGGACTGCTAAGATCTCAGCAGACATTTTTCTGAGATATTCTTGAGTGGGAGTCTGTGCAATA
CAAGGTGGATAGTATTTGCAAGGAAGAGCCCTTCATCTGTTCTGCTTCCACACTAGATATACTGCCAATT
TAAGTAGATATGAACCATAAGCATAACCATTTCAAGAATGTACTTGAAATACTTTAGTACTTTAATACGA
GGTACTTTAAACTGTATGTGTTGAAACTAAATTAACAAGAAAACAGCTCTGTGATGTTCACCTAAGAAAA
TTAGATTAGAAGATATAAACTGTTATGCACTTGTTCTGTACTGTTTCATTCCTTTTTCAAACACTGGCAT
TTTTGAAGGTTTATTTACAGCTAAGGATTAAGAATTGACAGGAAGATTTGTGGACTACATCAACTACTGA
CACTACCTCCAAAGAGTTGCAAAAAGCTGTCCAAAGTTTCAGCACCATCTTTAAGCCCATGATTTTAGTG
TGTTTCATGCCTAATCACATGAGTTTATATCTGAGATAGATGAACTGTGATTGTCTTAAACTGATCTACA
AGTAAATGCCAAAACTTATTGgtttacttatttatttgtttgtttgtttgtttgtttgtttgtttgtttg
tttgtttgtttgtATATGTTAACCAGGTGAAATGGAGTGAGGCATACCAGGATATGCCTGGTTTTACTTT
TGGGAAGGAGGTTGAACAGTGCAATATTTCTTCTATAGGATTGCAGTGACCAGACATGCTACTGTAACTC
TCATGGTCATGTGCTGGAATTTGCAGATATTCAACAATTTGGCCATCTCGCTGACCTGTTGATATCAGAA
GGTAACAATATCCAGTTGAATTTGTTTTAGTTGTTCAGTAACCTATTTAAATAGTATTGTGATTTTTTGA
TTGCTTATCATTGTAGACCGCAACAGCTCTGCAAAGCAAGTTGCAAAACAGAATCCATGAAACTGGCAGT
GACTGGAAACCAATTGGAAGACTTTGGTCTGTGATGTAGAGGAGTGGGCAGAGGGTGAGGAAATTCTTAT
TAATATTACATGTAGTCATGAAAAATTGTGTTACTATTACTGTCATTTTTTTTTCAGTAGCAGAAGCAAA
GACAACAAAAAGAAGAAGTGATGTGGATGTCTTCGTCATATTGCATGGTATGTACACTAGACTTCTGTCA
GTGTTGATTCTTTAAAAG
>ZFLNCT00089 gene=ZFLNCG00058
GGCAGATGGCCAATTTAAAACATCAGATGAAACAGAAATAAGATTGATGCCTTTAATAAAGAACATCCCT
TTTTAAAATACATTTCCATATAACACGGCTCATATATCTTCAAGTGCAGCTTTTTACTTTTCTTGCGTGC
CGTAGTTCCAGGCGCCGTTTCGGATCCGGCCTGAGTGGATAATTCAAAATATTTTGGAGGCTATTATTTT
CTATTTGTCATTTTTACCTAGGTTTGAAGTACCGGCGAAGCTTATTCGCTTTCCAGCTGTCAGCTGCATT
GAGACCGCTTTTAGCGAGCTTAAGAGAATGTTCTCTGTCAGCCATTGAATACTGCAACCCTCCATATTTA
GATTTGCCATTCAAAATGATAGAGGTGTCACATAAAGAGAGGTCTGACTGTGTCAGTGCATCTATAAAAG
GTGTCAAACATGCTGGTTTGAATCCAGCGTTTAAGTGCTTTTCCTTTCTCTGCCTTCAATGCCCGCCAGC
TGGAGAAGGAGAATAAAAAGAGCGAGAAAACATTAAATGCCACCGCAGCATCTGTCAAGCACATCATAGA
CAACATCAAGATCCTCCTCGCTGCAGTTTGACCCGCTGAACGGTCATCTGAAGCTGATAGAAATGCGATT
CTCTCTCTGCTTATCCTTTGTGTTTTGGTTGGATTGTTTGTTTCTCTCTTCCTGTGTTTTCAGGGCCACT
TCTGAGACTCAGAGACGGAAAGCAGAGACGTTTAGAGAGTGATGCTGCCAACCTCTCAACAGGGGGCAAT
CGCTTTACCTGTCAACCCCTCTGCATGTCGCCTTTCATTTTCCGGCTCGAGGGACAAGAGAAAGCGAATA
ACCGCATTCACAGACACCCAGATGTTCCATTGGTGAGTCTCCAGCACGTCGCTGAACTGCCTTTTTATTT
CCTGCTTCTGAATGATGGCTGACTTGTGTAGGAGTTGACAAAAAAGAAACAGGAAAAAAAAAAGATTATG
AAAAAAACGGCAAGCATTTAGCATTTTGCTGCGGCGGCAAATAAAGGATGAATTATTCATCTGAGCTGTC
AATGATACTCTTATTCTGCATGCAAAGTGGAAACTACTGTGCTTAAAGGAATCGACTTGAACTCTGTGGA
TTGCTTTGCTAACGGAATATAGCTCATCCTAATGGCAACCGGCCAACTGAGTAGCGTTATATGAGATATG
AGCCttaataaaataaaatattagcttaaaaataataaaataaaataaaataaaattaataaaagattat
tttttttattttctgctaagtctctttattaatctggggtcgccacagtggaatgaaccaccaacttatt
cagcacatgttttatgcagcggatgcctgtccagctgcaaaccatcactgggaaacacccatacactttc
attcacacacatatggacaatttcagcctaaccaatttacctatagcacatttctttggactgtggggga
aaccagagcacccacaggaaacccacgcgaacacggggagaacatgcagactccacacagaaatgtcaac
agacccagccgaggcttgaatcagcgcccttcttgctgtgaggcaacagcactacctactgcaccacagc
gtcgcccaataaaatattacatttagataaaataaaacaaatgaaacaaaataaaaatattcagatataa
aataaatatGTTTAGATATGTTCAATTTTCATTTTATTTTAAGTTTTAGTAGTTTTATGTCCTTTCGTCA
ATTTAATTTCTTAAACATATTTATATTAGTCTTTATTCCTCTCTAATCTTTTTTTCTTATTTAGTAATTT
TGGCATTTGAAGGAACATTAGaaataataaaaaaacattttttttaaccttatagttaaaattatattta
ttaaGGTTATACCAGTAGTATTTTTATTTACTAACAACAACAACAACAACTCTATGATGTGGAAAACAAT
CAAAAAGAAAGATTGGAAAAAATATTTAAActttctttctttctttctttcttCatttatttatttattt
atgtatttTCAAATTGAGTAGAGTTATATAACTTTTACAAGATATAATAATTTTGCCCATTTTATTTTTA
AAAAACATTTCTGTTAGCCTTTATACCTCTCAATTTTTTTTTTTCATGTTTGATAATTTTGGTATTTTTA
AGAACATTAGAAAGATTTGAAAGAAACCTTTTGAGTTTTTTTCACataatatttatatttattttaatta
tacaaaactttataattGAGTTTAGTTAATAACAACAACTCTGTTCTATGATGTGTAAAACAATCAAGAT
TATAAAGAGTGGAAAAATATCACAGGAAAAGTCATATTATTTATTTGTTTATTTTTTTACAATTGAGTTA
TATGAAATATGAACCttaataaaaataaataaacaaataaaataaatattcaaatatattttGATATGCT
AAATTTTCATTTTAACAAAACATGAAAGGAGATATGAACCTTATTAAATAAAAAAATGAAACAAAACAAA
ACAAGTAATtttatttttttattttttatttaaattatttatttaattgtttacatatatatatatatat
atatatatatatatatatatatgtttatctatttatttatttacttactggcttttttatttatatactt
atttatttatttactgactcgtttattttttacttactcatttttcaatttatttgtttacttactgact
catttatttatttatttatttactgacttatttacttatttatatttatttacttactggtttatttatt
tacttacagacacatttatttatttatttacttactggtttatttatttactcaccgactcatttattta
tttatttacttactgacttatttatatatttacttacttactgacttatttaAAATTTATTCAAATATTA
TTCAAACCAAAAGGGTGGTTCTTTAAACTATACATTGAAAAGTTAATTGTAGAACCAGAAATAGTTCTTC
TATGTACTCACTACAAACTACAAACAAACAAACAAAACTCTTTTAGAATCTTCATTTTAAAGAGAGTATT
TCTACATTCTTGTCCCCAAAACATGTGTGTTGCTGAACCCTTGCTTCATGTCCTTGCTCTGACCCGACAA
AATGGCATGGAATGACAAAAAGGAGTCTGGTCACAGGCCAGAAAGATAAATCTACCGCTGAAACATCTGA
ATCTTCACGGCAGGAATCAGTGAAGGCCTGTGTCTGAAATAGGAGCACGGGCTCAGATGAGGCTTATGTC
ACACAACACAACACTTTCTTCCATTGATTCTGAAATACCCAGCACTCATACGTTGTTTTGCTGAAGCGCA
GAGTTCCACTTGATCTAGCAACACCACAATACTGTTGATTGTGTCACAGTGATGAAACCGCTCTCCACGG
AGCATCATTCTTCCTCTCAGGGAAGATGGAGAGATGGATCAGGTTTGGCCTGAGGGCAAAAGTCGAATGA
CAACACCATTACACTTCCAATCTCCATTCTAGAATTAGTCCGCCTGTGTTTCTCTTTCTGAAAGCACACT
GGAAGACTTCCTTTGAGCTCTTCTCAATCTCCTCCTCCACTCAGGCTACATAAACACACATGCGGAGGTA
AGATTTATGTGGCTGGTAGATATTTAATGGCTGTGTGGGTAAAAGCTCTCGGTCTGTTAATTTAGTTCAG
TGATAAAAGCGCTTCTTGATGCAGTGCAGCAGTGCATCCATTGCAATCCATTTGATGCTCATTTCATTGA
TGCTCCATTGGTTCTCTGTTAGTGACAAGAGGTGCTTAATATGTTCAGAAAATACTGATGGCCAAGCTTA
AGAGGCCAAGCTAAATTTTTGAAATACAATTTTTGAAGGAAATATCTATGAATTGAGAGGGACAAAGATA
CAGGTACTAGTTACAGATAAAGTTATATTTTCTTTAATTTAAAGTTGCTATTGTGGTTAATGCTAAAATA
AATCTAACGATACAGAAAGAATAGCAAACGAAGAGCAAAGAACAGCAaaaaataaaataaaaactgaaaa
taaaaataaaaTAAATTTTTAAACAAATGAAGTGAATGCATGataataatattactatatataaattatt
atgtaatagtatcttattatgtaataattaataattaatGAATTAGTTGGTTGATTATTTAGATTACTGT
TATTATGGATTTATTTACTTACTATATATATTTGGTTAAAGTGAATTCTAAAATGAATTCTTAATGACAT
TAAGtaaataaaataaataaaaataaataaataaataaataaataaatatctagataaatgaaacaataa
ataaataaacaaatatacatatatatgtaaagataaagataaattatatatatatatatatatatatata
tatatatatatatatatatatatatatatatatatatatatatatacatacacacacacacacacacaca
tacatatacacacacacacacacacacacacacaaatatatatatatatatatgtatatatatatatata
tatatatatatatatatatatatatatatatatatatatgaataaataaataaacagataaatgaatagt
aaataaaataaatatatacatatctagataaatgaaaaaaataaataaaCTGATAAACATAAAAATAAAG
ACAAATGAATAATATATTAGAATataaataaataaataaataaaACAAACATtatatatatatatatata
tatatatatatatatatatatatatatatatatatatatatataAAttaagtggattgcacataaaacat
ttaagttgtttaaaaaaaacctcgagaattgtgttgattcagttcatgttaaataaataaattaaacaag
cagcaaaagtgttttttgagtgCAAGAATTGTGCTTGTTTTACCTAATTTTAAATAAAAACAGCAGAGTA
TTTTTGGAGGGTATATTTTATTATGTAAAAGAAAGTAAATAACTTTTTTAATTCATTAGGTTATTCtaat
ttgcaggtaatttacaggtaatttgaaggtaatttgcaggtTGGAAGCAAAATGTGTGACACTGTTAAAC
ATTAATTTCTCCCCACGGTCTACAACAACGACAACTATTTTTTTTACAGGTTTCCAGAGACTGAACTGTG
ACAGTGAATAAACCGAATGATGAAATGCAGCTTTCTCTTGACAACACAAAATCCAG
>ZFLNCT00090 gene=ZFLNCG00059
GTTTATTTGCCGAGGAAAGGATTCTTACAGTGCCTGGAAAAGACTGAATGGTCTGAGACAAGAGGGGAAA
GACTGATCAATATCTAATCAGAGGGCGGAGGAGAGGAGGTGTTTGTGCACAGCAGACAAACACATAAAAC
TCTGCTAGCCCATCTACAGATTACAAAgcttgtggggaaaccggagcaccgggaggaatcccatgccaac
atgggaggaacatgcaaactctacacagaaatgccaactgaccca
>ZFLNCT00091 gene=ZFLNCG00059
CATTACACTCTAACCGCTGGTCCTGAGGAACGTGTTTCGCTTGTAAAGCGCGTGTGTGTGGGGCGTGTTT
TCCAGAGGGGAGAGAGAAAATGACTGTTAAAATTACCATGCTGTTTATTTGCCGAGGAAAGGATTCTTAC
AGTGCCTGGAAAAGACTGAATGGTCTGAGACAAGAGGGGAAAGACTGATCAATATCTAATCAGAGGGCGG
AGGAGAGGAGGTGTTTGTGCACAGCAGACAAACACATAAAACTCTGCTAGCCCATCTACAGATTACAAAG
CTACCGCAGAGACTGGTTCATAACATTTCAGTTACTTGTTATTGACTGAGACCTCCAGTTAAAAGGGTCC
AATTACACGTTCAACCTCCTTCAGTGTGTAATGCTGCAGCATGAAGAGGATCTGGGGCTTGTAGACTATC
TCAGCACAAAGTCACTTCAACAGTTGCTCTTGAAATTGGTAAATACTGTTTTTGAACTCTAATAATttga
ggtaaagttggttttatattcggaaattcagactttctccttaatgatggcatattaagaaaagGGAAAT
CAAATTGTGAGGTAAACTTGGTTTTATATTCGGACATTCcagcctgatctcatgagaaaacgtaagtatt
ttacgttttgccagtttagtgggtaattcgtacgggttatgtcgtacgaaattgtacgattttaaaaagg
aggcgtggcacttaaccccaaacctaaacccgaccgtcattggaggatgaacaaattgtactaaattgta
caaattagatcatacgaattcattagaattagccactaaatcaaaatgttacgaattgccgtgagactgc
attgGAAATTCATTCATTTTTTAACAGTGACTACtagggttgcgtcgatagatgatgtcatcgtctatca
ccagtggc
>ZFLNCT00092 gene=ZFLNCG00060
TTTTAATACTTATGACAAGAGTTTGTTCAAATGAGGTTGAGCAAGCACCATTACTAATAACATGCAGTCA
AAGGTGCTAAATTTGACCCCAGGTACCTTGTGTCCTTTGTCCCTCCAGGCTCACCTTGTCAGCCTTCCAG
ACTTGGAGGCAAAGCCGTGTCAGAACAGCACTCATGTCTCCAACTAGAGGAAATTGATCTCTCAAGTCTG
TCACACAACTATGAAGGGGCCAGGGGCTCAAGTGTCAGGTTACCGGAGGCAGGTGCAAACCCACCAATGG
GGCTATGAATTGCAAGTGAGACTGTTCCCGATGGGTTGTCCCTGCAAAAAGAAACTTGTAAATAGTATGA
AAGCGGGCCAACATGCCTTGGATTTCTCCAGTTCGGGTATACCTGAAGAAGGGGAAAAAAAGGACCCTCT
CCTGCCAAAGGTATCGTCTGCAAAATTAGCACAGGTGCAAGGTTTCGCACAACAAAGGACTCTTTGTGAC
TACCCGTGATCACGTTTTGTGACTAGGTTTCAATTTGGGAAAGAAAATGTAATATCTTAGAGAACAAACG
TGGTTGGTTTGAAAAGCAGGGATACATTATCTAGATACAACTAACACCAGTTGTAAAGAAATAAGTCCCG
GCTTACAATGTCATCTGCACATCGGGAACAGGAGCATGGACATTTCTGGAGAGAGGCCAATACAAACAGA
ATTCCTTTCGCTTGGCATTCCAGCTTGATTAATATGGAAGGCTTGTAGGTAATTCGGCCAACAAGTGGTA
AGTGTTGAGTGTTTCTCTTCATTGACACACATGGAGCGGAGTTCCACGATGTGGCCGCTGCTAATGCCTG
CCTGCAGCCAAAATAGGAAGTCCCTGTGGCGAGACAGACCCATGCGCTCAGGCTGGAAAACCTCTCAACA
ACATCCTGTGGTCACCTGGACACTATGACCCAGAAGAAAGGACTCCTTAGAAAGCGGCCCCAGCAGCAGA
GGCCTGCCTGAGGGCCCCTGAGGAGGAGAAGACATGCCATTCGGTGCATGCAAAGGGAGGAAGGCTTTGT
AAATAACGTCCCTGGAATCCCAAGACTGCTTGCTTTTTAGTGCGCTCCCCCCTTTCCCAAAAAGGCTGAA
GGGGAAGAATCGGATCAGAGGCAGCCTTGGGTTGTCACCTGCCTGGGATATGAGGGGGGTGGATGAAGAC
TGAACAGAAAATTaaagagaaggaagagagtgtgagacaaagagaatcagagatggcgagatagagagag
aaaACCTTCCAGGTACTCTTAATTACTCTCGGAGGATAAATATTTCTTTAGTTATAGGGGTAGAGAGACA
AAAAAAATGATGAGCTGTTCCAGGAGTGATTATCTTTCCGTTTTAGGTGTTTTTGAAAATATTAAAAGTT
CTTGTTTTACTGCTGGACAACTCCAAGAGATGTAACAAAACACACTACTACAGTATATGTTAAGTGGAGA
TTTGACTGACAAGCTGGCCAAATGAAGGTATAAGACCTTTGGAGGTTTTGCTCACCCAAAAACTTACCTG
TTTGCCGTTGTGTCGTTACATATATTACCAATaacacaggctcattttgaaaacgtaatcctatatacat
ttctggagatttctaattacatagccagaagtacgtatggctgcattttgtctttaaaacgaatgatact
gtgtggtatgacgctattccttttcgcgcttaccatctggccacttacctccgtattgactgctttcccg
ctgttaccagtttgtctagtagctcaccatgtacgttgacggacttgagacgcagagacaagttgaccat
gacgatggaattcgagtctggtgaagaatgg
>ZFLNCT00093 gene=ZFLNCG00060
TTTTAATACTTATGACAAGAGTTTGTTCAAATGAGGTTGAGCAAGCACCATTACTAATAACATGCAGTCA
AAGGTGCTAAATTTGACCCCAGGTACCTTGTGTCCTTTGTCCCTCCAGGCTCACCTTGTCAGCCTTCCAG
ACTTGGAGGCAAAGCCGTGTCAGAACAGCACTCATGTCTCCAACTAGAGGAAATTGATCTCTCAAGTCTG
TCACACAACTATGAAGGGGCCAGGGGCTCAAGTGTCAGGTTACCGGAGGCAGGTGCAAACCCACCAATGG
GGCTATGAATTGCAAGTGAGACTGTTCCCGATGGGTTGTCCCTGCAAAAAGAAACTTGTAAATAGTATGA
AAGCGGGCCAACATGCCTTGGATTTCTCCAGTTCGGGTATACCTGAAGAAGGGGAAAAAAAGGACCCTCT
CCTGCCAAAGGTATCGTCTGCAAAATTAGCACAGGTGCAAGGTTTCGCACAACAAAGGACTCTTTGTGAC
TACCCGTGATCACGTTTTGTGACTAGGTTTCAATTTGGGAAAGAAAATGTAATATCTTAGAGAACAAACG
TGGTTGGTTTGAAAAGCAGGGATACATTATCTAGATACAACTAACACCAGTTGTAAAGAAATAAGTCCCG
GCTTACAATGTCATCTGCACATCGGGAACAGGAGCATGGACATTTCTGGAGAGAGGCCAATACAAACAGA
ATTCCTTTCGCTTGGCATTCCAGCTTGATTAATATGGAAGGTAGGGTCAGACGGCTTGTAGGTAATTCGG
CCAACAAGTGGTAAGTGTTGAGTGTTTCTCTTCATTGACACACATGGAGCGGAGTTCCACGATGTGGCCG
CTGCTAATGCCTGCCTGCAGCCAAAATAGGAAGTCCCTGTGGCGAGACAGACCCATGCGCTCAGGCTGGA
AAACCTCTCAACAACATCCTGTGGTCACCTGGACACTATGACCCAGAAGAAAGGACTCCTTAGAAAGCGG
CCCCAGCAGCAGAGGCCTGCCTGAGGGCCCCTGAGGAGGAGAAGACATGCCATTCGGTGCATGCAAAGGG
AGGAAGGCTTTGTAAATAACGTCCCTGGAATCCCAAGACTGCTTGCTTTTTAGTGCGCTCCCCCCTTTCC
CAAAAAGGCTGAAGGGGAAGAATCGGATCAGAGGCAGCCTTGGGTTGTCACCTGCCTGGGATATGAGGGG
GGTGGATGAAGACTGAACAGAAAATTaaagagaaggaagagagtgtgagacaaagagaatcagagatggc
gagatagagagagaaaACCTTCCAGGTACTCTTAATTACTCTCGGAGGATAAATATTTCTTTAGTTATAG
GGGTAGAGAGACAAAAAAAATGATGAGCTGTTCCAGGAGTGATTATCTTTCCGTTTTAGGTGTTTTTGAA
AATATTAAAAGTTCTTGTTTTACTGCTGGACAACTCCAAGAGATGTAACAAAACACACTACTACAGTATA
TGTTAAGTGGAGATTTGACTGACAAGCTGGCCAAATGAAGGTATAAGACCTTTGGAGGTTTTGCTCACCC
AAAAACTTACCTGTTTGCCGTTGTGTCGTTACATATATTACCAATaacacaggctcattttgaaaacgta
atcctatatacatttctggagatttctaattacatagccagaagtacgtatggctgcattttgtctttaa
aacgaatgatactgtgtggtatgacgctattccttttcgcgcttaccatctggccacttacctccgtatt
gactgctttcccgctgttaccagtttgtctagtagctcaccatgtacgttgacggacttgagacgcagag
acaagttgaccatgacgatggaattcgagtctggtgaagaatgg
>ZFLNCT00094 gene=ZFLNCG00061
GCGGTGTCATAAAAATAACATGCATACACAACAATCTCTGATACAAAACTGGCATCCATACCAACACACC
CATAATTATAATTACATCATTTTAATTCATCTAGATTGCAGTGCTTAAATGCTGAAAACAGGAAAAAGGC
GATTATATGCTGCATGCAAAGGCCAAACATGAAGAAATGTGCCAAGATATTACACTTTTTATTTTTATTT
TTTCTTCTTTTCTTTACTATTTTGAAGCCTTGCCAACTAAGTGGAGGCCTGTTAACAAAGAATGCAAGAC
ATTTTGCTTAAACAACACTATGAAATACTGCTGCTTTAATGGGAACATTTTGTCTCGATCATCCTGGCAG
GAACTATTTTTGTACCTAGAGTGCAAAAGATTTATGAAAGGAAATGACTTTGGCCAATTTTTATCCTGTT
TGCATTAACACTGGCAAAATTATCAACCAAAAATAGGCCacaattaacaataaggtttcattaacgttag
gtcatgtgtttacttattactaacaataattcaggatttgtatatcatagttttattattaaagttaact
tctgactccaagtattagagttaacatgaactaacaatgaactacttttttttattaaatgtgacctatt
atgctaaaatcacttttagaaggtgtttaaacaccattgtgttgcagcagtgtgtgaatataaccagctt
ttaatagtaaaaatgtattaatctaatttttttataaccactcttgataaaaatagtctgcagaaacact
ttgattgacattttccctttgtacgtgtcatcagaggggaaataagccccgcccatcagtgactatctct
ccctcattagcataaaaggttagtcttgtttttgaatctaccactatgctgacacacaggcatttgtagc
tccgccctttaaaaaaaaacacacaatctcatttaaatttaaagcgacagtcaccaaaatggcctaaaag
ggttagtttcaagggttaGGTATTTTGATGTAATGTAATATATGTGAATGTGTTACACACAAATAAATAA
ACCAGACTTAAATGTTCATAGATGCACAAGTGTGGTAAATGTGATGCTAAATGACGTATAACACTTTGAT
TTTTAATGCACCAATGCTGTAAAACCTTGAGACTATCAGAGTTGCATATTACAGACAATCACATATGAAT
GTTGTTCATTCAGTTCCATAATAAGTACCAAATCAACATCTTCACCACCAATATCCATCCACTTAAAAAC
GATTTCTTCATCTCTACCACTAAGGGGCACTTTTTCATCTAACCCGTTTTCAAGTGTTTGcataacacac
acacacacaGAAAGAGAGAGAGACAGAGACAGACTCTTAATAAACTTTTAATGAGTGACCCATTTACATA
ACGCCTTTCCGGACGACACATGGTACTGCTGTTGTAAACTGCATTCTTCCGGTCTTTTCTTCTAGATGGA
TGCCTTGCTGCATCCAAGTCATTCatat
>ZFLNCT00095 gene=ZFLNCG00062
GAGCTGCTGCTGTAGGTATAAAGTCAAGCTGCTATCAGCGAGTCTGTCAGACTGTCTCACTCATACCACA
TTACAGGTACGCAGTGAGAGGGCACGAACTCTTCTTAATACCTTCCCGGCAAAAAACAAATCCAACTCCA
AAGCAAAATGCGTGAGTGTATCTCTGTGCATGTGGGGCAGGCTGGCGTCCAGATGGGCAACACCTGCTGG
GAGCTCTACTGTCTGGAGCACGGCATCCAGCCGGACGGGCAGATGCCCAGCCACAAACCAGTGGGAGGAC
ATGACGACTCCTTCACCACCTTCTTCAGTGAGACAGGAGCTGGCAAATATGTACCCCGGGCAATATTTGT
AGACCTGGAGCCGACAGTCATTGATGAGGTCCGCACAGGCACTTACCGCCAGCTGTTTCACCCCGAGCAG
CTCATCTCAGGAAAGGAGGATGCAGCAAATAACTACGCCCGCGGGCACTACACCATCGGCAAGGAGATCA
TTGACTCTGTGCTCGACCGCATTCGCAAACTGGCTGACCAATGCACAGGACTGCAAGGTTTCCTGGTCTT
CCACAGTTTCGGTGGAGGCACGGGCTCAGGTGTCTACGGCTGTGGTGGAGCCGTACAACTCCATCCTGAC
CACCCACACCACCCTGGAGCACTCCGACTGTGCCTTCATGGTGGACAACGAGGCCATTTATGACATCTGC
AGGAGAAACCTGGATATCGAGCGCCCGTCCTACACCAACCTCAACCGGCTCATCAGTCAGATCGTGTCCT
CCATCACCGCCTCTCTGCGCTTCGATGGCGCTTTAAACGTCGACCTGACGGAGTTCCAGACCAATTTAGT
GCCCTACCCTCGCATCCACTTTC
>ZFLNCT00096 gene=ZFLNCG00063
ACGGTTAAACGGTGAAGAAAACTGAAGACGCGGTTTGAGGCTGACCTTCACAAATACAGTTTCTTCAGTG
ACCACCTCCTGAAACGTCTACAAAACAATCTGCTCAAACCTCTCCATGCTGTTACTTGAAGCTCCTCTAT
GTCGTCCTCCGAGAAGGGGCTGTCGGGATGATATAACGCAGCGGTGTGGTGCAGAAAGTCTGTGGATCGG
GACACGCTGAGGCTGTTGTTGATGAACTTGTGTTGTCCGtcctcttcgtcctcttcgtcttcatctatct
cctcttcctcctcctcctcttcctcctgttcctccACACTGGGAGCTGCTGGAGCGCGTCTGCTGTCCCG
TCCGCTGGGTTTGGTTCCTCCACGCTGCCGCTCCACCTCCACCTGCGCCGCCTGCTCTTTAGCTTTACGA
CTGCGCTTCCACTTCATCCGCCGGTTCTGGAACCAGATCTTCACCTGGTGTGGGAGAAACACACACACAT
GCATGGACACAAGTCTTTTTTAGAACTTCTAATGTTCTGCTGATCTCAAAGAAGACGCAAAGAGGACAAA
GCGAGGAGCTTCTGAAGGCATTGGGAGTTCATGTTGTGAAAATGCAAGGTGTGCGACAGGCGCCATCTTT
CGGTGTGTTTGCAAAGCATTGCTGAGCGTTTCGGATAAGACTGGACTGGTGGAGTTCGCCAGGCGTCTGG
TGTCAGTGGGTCTGTCATTAGTGGCATCAGGAGGAAC
>ZFLNCT00097 gene=ZFLNCG00064
GCTTTCAGGAGCTGCTGTCGGCGTCCCGTTGAGTGAAGACGAGGCCAAAGTGTGTATGGTGAATGACATG
CTGCAGGATCTCACTCCTCTCGCCACTGCGTACGCCAGAGCCAGAGGATCTGACAGAATGTCCTCTTTTG
GAGACTTCATCGCTTTGTCTGATGTCTGTGATGTTCCCACTGCCAAGATCATCTCCAGAGAGGTGTCTGA
TGGTATTGTTGCTCCTGGTTATGAAGAGGATGCGCTGCGAATTCTGTCCAAAAAGAAGAATGGAAACTAT
TGTGTTCTTAAGATGGATCCTGAATATGAACCTGATGAGGAAGAGGTGAGGGTGCTGTTTGGTTTACATC
TCAAACAGAAGAGGAATGGAGCAGTCATTGATAAAGAGCTCTTCAGCAACATTGTGTCAAAGGGAAAGCT
CTCTGAGAGTGCTCTGCGAGACCTCATCGTTGCCTCCATCGCTGTAAAGTACACCCAGTCTAACTCTGTG
TGTTATGCTAAGGATGGGCAGGTGATTGGCATCGGAGCTGGGCAGCAGTCTCGTATCCACTGCACCCGGC
TGGCAGGAGACAAGGCTGATAACTGGTGGCTCAGGCACCATCCAGGAGTGCTCAGTATGAGGTTCCGCGG
CGGAGTGAAGCGTGCAGAGATGGCTAATGCTATTGATCTGTATGTCAGCGGCACAGTTGGAGAGGGACCA
GATAAAGAGGTCTGGAAGGGTCTTTTTGAGGAGGTTCCTGAGCCTCTGTCAGAGGTGGAGAAGAAGAATT
GGATCAGTTCTCTG
>ZFLNCT00098 gene=ZFLNCG00065
CACCCATCCAGATGAGAAGATGTTCCAGATGCGTGTCCCAGGAACATCCACAACTGCCACTCTTATTGGT
CTCACCTCTGGTGCGTCCTATAATGTCATTGTGGAGGCCTTGAAAGGAGCCCTCAAGCACAAAATCCTAG
AGGAAGTCGTCACTGCTGGAAATACAGTTCCAGGAGATGCTACATCCAGCAAGGACTCGTGTTATGACAC
TTTCACGGCCACTCACCACGATGTCGGAGCGGAATGGGAGCGCATGTCTGATACAGGCTTTAAACTCTGG
TGTAGATGTCTTGGATTGGGAAGTGGACATTTCAGATGTGACTCTTCCAAATGGTGTCACGACAGCGGAA
ATAACTACCGCATTGGCGAAAAGTGGGAGCGTCGGGCAGAAAACGGTCACTTGATGAGTTGCACTTGCTT
GGGCAATGGCAAAGGAGAGTTCAAGTGTGAACCACATGACTCCATATGTTACGATGATGGAAAGATGTAC
CAGATTGGAAACCAGTGGCAGAAAGAATACTTGGGGGCCATCTGCACTTGCACATGCTATGGAGGACAAC
AGGGTTGGCGATGTGAGAACTGCAGAAGGCCAGGTGCTGAGATAAATGCTGACTTGCTTAGGCCTGTGCG
CCTTAACAACGGCCAAAGGGTGGTGAGTATCTGTGTTCATTCAAGCATTTCAAATGGCCATACACATTCA
AATACAAAGTTATCATGACACATCTATGCACTCACTATGAGCTCAGGAATCTACTTCATGCTAAGTTGCA
GTCAGCAATACTTGAGGACAAATGTAGCTGTGCACAATGCAAACCAATAGAAATAATAACCGAAAAAAAA
CAACCGTTTTATAGTAcccagcaagcagtttctgttttaaaaagatgtctaatagacgtctaaacatagt
catcttggctaaaagaaggctaaatttggactgtcagtgaaaatctaat
>ZFLNCT00099 gene=ZFLNCG00066
TTCACAATGACTGTAAACACAGGTACAAAGTAGCTTTACCTAAATAGTGCTGATTTGAGGTGAATTCTCA
AATTTAATTGACTGACATTGCTCGCTATGACCTTAAACTTTTATTTTCACTCTATGCAATTACAGCACGT
CCAGCTGTTCAGTCTCCAACCAACCTCCAATTCACCTCCCTAACCCCTAATTCCATCTCCTTCACTTGGC
AAGCCCCTCCAACACACATCACAGGATATTATATTACTTATGAAGAATCAGGTGGCTCACCTCGTGAGCT
TTTTCCACGCAATAATGTTGGCCAGAACTATGCCACTATAGCCGGTCTAAAACCAGGCACTGAATACATT
ATTAAGATCATTGCCCTTCTGAATAACCAGAGAAGCGCACCACTAGTTGGCACAGCCACAACTCAGCTGA
TATCCGGTCTACCTAGCCTGCCCAGTCATGGTGGCCGAGACAAGCTGGATGTGCCAGAGCCTGACAACAG
AATTAATACAGTGGGTCCTACTGGTCATGATTCAACGGATGCGCACGGGCAGCACGTGGAGTACACCGAA
TACAATAATCAGCCCAAACAACCCAACATAGGTTACCAGCCTCAAAATCGTCAGCCAATCTCTCAACCTA
ACCAACCTCGACCACAGCCTTATGTG
>ZFLNCT00100 gene=ZFLNCG00067
ACGGCGGAGCTGCAGTACTGTACAGTCAGGGGAAGCAGCCGAAATACAGTCAAAGCCAGAAGCTGCTCTC
CATAACGCGGGTGAAAATGACCCGTGAGTCAGTAAAGAGACTCCTGCTGCTGCTGTGCATCGGCGGATCT
GTCCACTGCATGCCACAATCCGCAGGGAAAAGTAAAAGACAAGCCCAGCAGCAGCAAATCCACCTGGACA
CAGTTTACGAAGAGGCCAGGAGTTTAGCCATCCACGAAAGTGGCTGTAATGACAACGGTCGTGTTTACAG
GATGAACGATGAGTGGGAGCGGCCCTACATGGACAGCACTCTCAAGTGCACTTGTGAGGGAGCTTCAGGG
GTCAAGTGTAGATCCAAACCTGCAGCTGAGGAGTCATGCTATGATAAATTCAACGCACGTTCCTACCGAG
TCGGAGAGACCTACGAGCGACCAAAGGATAACATGATATGGGACTGTACATGTATTGGGTCAGGCAAGGG
CAAAATTAGCTGCACCATTGCAAATCGCTGCCATGAAGGGGGGAATTCATACAGAATTGGGGACACCTGG
ACACGACCACACGACACTGGAGACTACATGCTTGAATGTGTTTGCCTTGGCAATGGAAAGGGAGAGTGGA
CTTGTAAACCTGTTGCGGAGCGTTGCTATGATGACTCACTGGGATCTTCATATGTGGTTGGTCAGACATG
GCAGAAACCATATCAAGGTTGGATGATCGTGGACTGCACATGTTTGGGAGAGGGAAACGGACGCATCACC
TGCACCTCCAGAAACCGCTGCAATGACCAGGACACCAGAACCTCATACCGTATTGGTGAAACCTGGAGCA
AAATTGACTCCAGCGGACACACTCTGCAGTGTCTTTGCACAGGGAACGGTCGTGGGGAGTGGAAGTGTGA
CAGACATGCTGCTTCCCATGTAATTCCTGCCATTGGTACTGGATCTGCAGTGACTCACAGAGTTACACCA
GTGATGAACCAAGTCAACGTCCTGAATGAACTTATCGAAGAGGGCAACTGCAAGACCGATTCTGGGGTGT
CCTATTACAATGGCATGAGCTGGATCAGAACTCAGGGCACCAAGGAGATGCTGTGCACTTGTGTTGGAGG
AGGAATCAGCTGCGAGGAGCAAGGTGACATTATTACTTATTCCTTGGGAGTCAAACCCATGACCTTCATT
TAATAATTGTTATGCTCTACCGTTTAAGCAGGTGGCAGGTCATGAAACCCCTCCATTTTCGATGATTAAA
ACACTGTGGTGCCATTAATCTCTTTAAATTTTCACAGACGGACAGTCCCAGGTATATGGTGGTAACTCTG
GTGGGCAGCCATGTGTGTTCCCCTTTGTTTTTAGTGGAAACACCCACTACTCCTGCATCTCCGAGGGTCG
ATCTGATGGGCAGCTATGGTGCAGTACCACCTCTGATTATGACAGCGATGGCTTGTACTCATTCTGTACC
CAGAAGAATCGTAAGTGCATCTCAGAGCCTCTTTTGACCAAGAAAATATCGTAACGGTATACCAAAATAA
A
>ZFLNCT00101 gene=ZFLNCG00068
CACCAGTCTTGAAGATCTCGTAGCGCAGGGAGAAACCGGCACCCTGGTGTGCGTAATCAGACACAAACTT
GATGTGGATGAAGGGACCGGAGGAGATGATGGCGGGAGGAGCGATGTTACTGCAGTGTTTGCCCAGCAGG
TCTGCAGACTCCGAATTCCCATCTCGGATCTCGATGAAGTCATACCTGGAATCCAGGCGTTCCAGCTCAA
AGTGGGGGTTGAAGTTGAGCACGATGCGCTGTGAGGGTTCGGGTGCGCTGATCACCCACTGACAGCTCTG
ATGGGGCGGGTATTCCAGAGGGTATCCTGGAGATGTGATGTAGCCGGCTCCGCTGGCATCCAGGTGGCCT
CCACATGTCTC
>ZFLNCT00102 gene=ZFLNCG00069
ctttaaAGTGAAATAAACCAAAACACCTTTTTTATTAATGAAAAACACAAATGTACAAATTGTGATTTTA
ACATAACACGTACCAAAATGTGACAAACAATTTGATGATTCATGATTGAGGAGGCAGTTTACTTACTACA
TTTAGATATGAGAGTTTTGGTTATAGCGTGTGCAGTGGAATCACATTATTTTTCATTTAATACAACATTA
GCTCAGCTTGAAAAATAATAGCAAACCACATAGAAGGAATAAGGTATCAAAAAAAGAAGAAATAAAATAT
CATCATGCTTGTTATTTGATTTTAGTTATGCAGACCAGCATCTTGATTTTCATAAAAATATATATAGGCA
GAAACCAATTAAAATTTACAAATAACTAAAGTTTCATTCTTAAAAATAAATCGACCAGAAATCCTTCTAA
AACAGCAGTTAATGAAGTAAAACAAGTATAAAAAGATTAAATAAAATCCAAAAAAGCAGATTTTCCATAA
ACATCGACTGCAAAAAAGCAATATAAAAATATTATAGGAATTAAAATCAATTTTCCAATGACAAGACACA
CATAGGATTGAACACCGACTGAATATCCATACAGTAGCATGTTAAAAAAGTAACAATCAAAATTAAATCC
ACAAAACGTCATGTATTCTTTAATTTCTTGCTATCTATTTAACTAGAAACCCCTTCGTTCAAGAGTTAAA
TGTGCAAAAACATGAGTATAAAGTGGGTGCAAGGATTTATTGTTTATATATTGAAGTTGGCTCTCGCCGG
ATCCTGTTTTGACTGGCATCACGACTTCTAATTATAACAAACAGATTATTTTATAAACCGAGGACATCAG
GAAGTCTTGTTTCCAAAGCAATGATCCAACAATGTTTAACCTTAAAGAAGCGTACTGCACCTAGACGGCA
AAAAATAAAATGAAAGAAAAACAAACAGCAGAAATGTTAAAACCTCGACCTGAGATAAAAGAGGAGCCGC
GAGGACAAAAAGTCAAAACAGTTGTTGGAGACTTTGATATGGGATCTGTTGTTTGTGTAACCTCGTCTGA
TTCATTGTTTTTGGGACGACTTAACAAAAATGTAGCGACTAATAAGAGAGTATTAATTTCAAAACATCAG
ATTTAGGACACTTTAAGATTGATTTATAGCAAAACGGAGGTGTTTCAGGGAGACAAAGTTACAGAAAAGG
CTAAATAAAAACATTTAGTTTAACAGAAAACGTAAACTGATTGTAAATGTCTTCACATTTCAACATCTTC
CCACCATAAGGCACCCCAAATATAAACAAACACACTCTCGGAAAATGTTTTTAGGGTAAAATGACGAGAA
TATTTAAAAATCTAGTCTGTAAATAATGATGAGGAGGAAGAAATGACCCTACTAGCCACGGCTGACCATC
ATATACACATTTGTGTGAATTAAATACATGCAAAAATGTACATACAAATATACAAACACTATAGATCCTT
CCTACAGCTGTATGATTCAAGCTTAAAGGGGCAGTTCACACAAAAATGAAAAAGAGCAGTTTTATTTCAG
ACGATCCAAGATGTAAGTGATGTTTTATTCTTTAGAAGGGCTTTATTGAAGGTTTTAGCTCATAAAATGG
AAGTCCAGGTACTTTAAGAGTCATAAAAAAGACACATACAGGCAACACAAAATTAATCCTTATGATACAA
TAAGATCAGAAGTTAAACGATCTGTCTGCGCTATAAACTGATCACAATTCACAACATGAGTCATTATGTC
ATTCTGAGTCAAAGGCACTCATTTTGTTTTGCCTGTTTTGTTTGACTCTCAAAGTTGTTTGTTTTTCTGC
TTTTCAATAATATTTAGCTCCACCAAAGACCAGTTTAAGAaaaacttaaatttctgtcattatttactct
tcctttactcgttgaaaacctgtaccttccatatacttgtttttcctactatagaagtcaaaagtcacag
gtttccgcctttcttcgaaatatcttctcaaagaaactcaaataggtttcaaacaagtcaagaaagagat
tacagattacagaaccttcagttttggacaaactaacccctttaCTTCTCTTGTTTTTTTTTTTTGTTGT
TTTTATTTTACTGTCAAAGTTGTTTGTTTTTCTGACTTTCAGGAATATTTGACTCACCAAAGACCACAGT
TTCAGCAaatgtttacaagtttctagctttcttcaaaatatcttctcaaagaaaattgtgtaggtttcaa
acaagtgaagaaagagtaaatgatgacagaactttcagttgtggatgaactaaccctttTACCTTTTGCA
TTTCAAGAAAATTATCCAAAGACGACAGACCAAAAAGgggttagtacatccaaaactagaaaattcggtc
aacatttactctcattcacttgtttaaaacctatttgagattctttgagaagatattttagctacaaacc
tgtaaccattgacttccaaatacttgtttttcctactaaagaaatcaacggttacaggttttcacctttc
ttcaaaatatgttctttttgtgttcaacagaagaaagaaactcataaatgtttggaaccacttgagggag
agttaatagggagtaactcttcattttttgtcaaactacccctttaTTGTTCTAGTTAAGAAGAAAAAAA
TGTGCATTTTGAAAGGTCCGAGGGTGAGAAAATAAACAGCACATTTTCAATTAGTGGGTGAACTGACCCT
TTAAACTGGCCCTGCTGTAAAATCAAGTTGACGTCCAGATTTGAGCAATACAGAATGCTAGTTTGGAGTA
AATCTTTAACAATCTTTACCTTGTTTACTTTGGAGTAATCCATGGCTGTGTCAAGCTACCATCATTAGCA
TTTTCTCCTCATACCGTACATCTTCCAAAAACTAGATTGGTCTCATAATTGTACAAAATTACCTTCATTT
TTACACAAGCACTTCAGCATTTCAGCACCAACCTTCCTCTTTCTCCTCTAGACGGCTCCGATCATTGGGT
TTTTCCGCCGAGGGTCTTGATATTGTTCATCTGTGTATGGGCTGTAGCGGTCAGGACTGGCCGTTCGGTA
GTTGCCCTGGTTTAGCGCCTCATATCGCGGTGGCTCTCTGGCTCCTGGATTGGATGACGGAGGGACGTCC
TGCCTCATCATCTGTTTTGCTGGGGATGAAGGGTAATGAGCGCCTGGGGTCTCTGTGGGTTTGGGTACAG
GCAGACGAGGCGAGCGTGGAGGATTGTCGTAAATGGGGTTCGGGTAAAGGACAGGGTCTCTCTGATTAGA
CCAGTTCTGGTTTGGATATTCGTCAACAGGCTTCTTCCTGGAGA
>ZFLNCT00103 gene=ZFLNCG00069
ACACCTTTTTTATTAATGAAAAACACAAATGTACAAATTGTGATTTTAACATAACACGTACCAAAATGTG
ACAAACAATTTGATGATTCATGATTGAGGAGGCAGTTTACTTACTACATTTAGATATGAGAGTTTTGGTT
ATAGCGTGTGCAGTGGAATCACATTATTTTTCATTTAATACAACATTAGCTCAGCTTGAAAAATAATAGC
AAACCACATAGAAGGAATAAGGTATCAAAAAAAGAAGAAATAAAATATCATCATGCTTGTTATTTGATTT
TAGTTATGCAGACCAGCATCTTGATTTTCATAAAAATATATATAGGCAGAAACCAATTAAAATTTACAAA
TAACTAAAGTTTCATTCTTAAAAATAAATCGACCAGAAATCCTTCTAAAACAGCAGTTAATGAAGTAAAA
CAAGTATAAAAAGATTAAATAAAATCCAAAAAAGCAGATTTTCCATAAACATCGACTGCAAAAAAGCAAT
ATAAAAATATTATAGGAATTAAAATCAATTTTCCAATGACAAGACACACATAGGATTGAACACCGACTGA
ATATCCATACAGTAGCATGTTAAAAAAGTAACAATCAAAATTAAATCCACAAAACGTCATGTATTCTTTA
ATTTCTTGCTATCTATTTAACTAGAAACCCCTTCGTTCAAGAGTTAAATGTGCAAAAACATGAGTATAAA
GTGGGTGCAAGGATTTATTGTTTATATATTGAAGTTGGCTCTCGCCGGATCCTGTTTTGACTGGCATCAC
GACTTCTAATTATAACAAACAGATTATTTTATAAACCGAGGACATCAGGAAGTCTTGTTTCCAAAGCAAT
GATCCAACAATGTTTAACCTTAAAGAAGCGTACTGCACCTAGACGGCAAAAAATAAAATGAAAGAAAAAC
AAACAGCAGAAATGTTAAAACCTCGACCTGAGATAAAAGAGGAGCCGCGAGGACAAAAAGTCAAAACAGT
TGTTGGAGACTTTGATATGGGATCTGTTGTTTGTGTAACCTCGTCTGATTCATTGTTTTTGGGACGACTT
AACAAAAATGTAGCGACTAATAAGAGAGTATTAATTTCAAAACATCAGATTTAGGACACTTTAAGATTGA
TTTATAGCAAAACGGAGGTGTTTCAGGGAGACAAAGTTACAGAAAAGGCTAAATAAAAACATTTAGTTTA
ACAGAAAACGTAAACTGATTGTAAATGTCTTCACATTTCAACATCTTCCCACCATAAGGCACCCCAAATA
TAAACAAACACACTCTCGGAAAATGTTTTTAGGGTAAAATGACGAGAATATTTAAAAATCTAGTCTGTAA
ATAATGATGAGGAGGAAGAAATGACCCTACTAGCCACGGCTGACCATCATATACACATTTGTGTGAATTA
AATACATGCAAAAATGTACATACAAATATACAAACACTATAGATCCTTCCTACAGCTGTATGATTCAAGC
TTAAAGGGGCAGTTCACACAAAAATGAAAAAGAGCAGTTTTATTTCAGACGATCCAAGATGTAAGTGATG
TTTTATTCTTTAGAAGGGCTTTATTGAAGGTTTTAGCTCATAAAATGGAAGTCCAGGTACTTTAAGAGTC
ATAAAAAAGACACATACAGGCAACACAAAATTAATCCTTATGATACAATAAGATCAGAAGTTAAACGATC
TGTCTGCGCTATAAACTGATCACAATTCACAACATGAGTCATTATGTCATTCTGAGTCAAAGGCACTCAT
TTTGTTTTGCCTGTTTTGTTTGACTCTCAAAGTTGTTTGTTTTTCTGCTTTTCAATAATATTTAGCTCCA
CCAAAGACCAGTTTAAGAaaaacttaaatttctgtcattatttactcttcctttactcgttgaaaacctg
taccttccatatacttgtttttcctactatagaagtcaaaagtcacaggtttccgcctttcttcgaaata
tcttctcaaagaaactcaaataggtttcaaacaagtcaagaaagagattacagattacagaaccttcagt
tttggacaaactaacccctttaCTTCTCTTGTTTTTTTTTTTTGTTGTTTTTATTTTACTGTCAAAGTTG
TTTGTTTTTCTGACTTTCAGGAATATTTGACTCACCAAAGACCACAGTTTCAGCAaatgtttacaagttt
ctagctttcttcaaaatatcttctcaaagaaaattgtGAATATTTGACTCACCAAAGACCACAGTTTCAG
CTAAaaaggcttagttcatccaaaactgaaagttctgtcatagtttactcttccttcacttattcaaaac
ccattttagtttctttgagaagatgttttgaagagagctagaagtctgtagccattgacttccatatact
tgattttcctatacaatagaagtcaatggttacaggtttataggtttctttaaaatatattctcagagtc
actcaagtaggtttcaaacaagtgaagaaagagtaaatgatgacagaactttcagttgtggatgaactaa
ccctttTACCTTTTGCATTTCAAGAAAATTATCCAAAGACGACAGACCAAAAAGgggttagtacatccaa
aactagaaaattcggtcaacatttactctcattcacttgtttaaaacctatttgagattctttgagaaga
tattttagctacaaacctgtaaccattgacttccaaatacttgtttttcctactaaagaaatcaacggtt
acaggttttcacctttcttcaaaatatgttctttttgtgttcaacagaagaaagaaactcataaatgttt
ggaaccacttgagggagagttaatagggagtaactcttcattttttgtcaaactacccctttaTTGTTCT
AGTTAAGAAGAAAAAAATGTGCATTTTGAAAGGTCCGAGGGTGAGAAAATAAACAGCACATTTTCAATTA
GTGGGTGAACTGACCCTTTAAACTGGCCCTGCTGTAAAATCAAGTTGACGTCCAGATTTGAGCAATACAG
AATGCTAGTTTGGAGTAAATCTTTAACAATCTTTACCTTGTTTACTTTGGAGTAATCCATGGCTGTGTCA
AGCTACCATCATTAGCATTTTCTCCTCATACCGTACATCTTCCAAAAACTAGATTGGTCTCATAATTGTA
CAAAATTACCTTCATTTTTACACAAGCACTTCAGCATTTCAGCACCAACCTTCCTCTTTCTCCTCTAGAC
GGCTCCGATCATTGGGTTTTTCCGCCGAGGGTCTTGATATTGTTCATCTGTGTATGGGCTGTAGCGGTCA
GGACTGGCCGTTCGGTAGTTGCCCTGGTTTAGCGCCTCATATCGCGGTGGCTCTCTGGCTCCTGGATTGG
ATGACGGAGGGACGTCCTGCCTCATCATCTGTTTTGCTGGGGATGAAGGGTAATGAGCGCCTGGGGTCTC
TGTGGGTTTGGGTACAGGCAGACGAGGCGAGCGTGGAGGATTGTCGTAAATGGGGTTCGGGTAAAGGACA
GGGTCTCTCTGATTAGACCAGTTCTGGTTTGGATATTCGTCAACAGGCTTCTTCCTGGAGA
>ZFLNCT00104 gene=ZFLNCG00070
TCAGCTGACAGCAGTGTTTGAAAAACTGGAGCTCCAGCAGAGGGCGCTAGTGAGTCCCGGGGGCAGTTTT
GCATCCGGTCGCTCCAGTCCGGACCACTCTGAACCCGAACTCAACATCCTGCATCCGTACCTGAGCAGTG
AGATAGAGGTCACTCCTTCTGCCCTCAAATCAAGGTTTTGCCATAAAGTGGCCAACGCTCAGCCATGTTA
AATCTGTCACAGCAGCTG
>ZFLNCT00105 gene=ZFLNCG00070
TCAGCTGACAGCAGTGTTTGAAAAACTGGAGCTCCAGCAGAGGGCGCTAGTGAGTCCCGGGGGCAGTTTT
GCATCCGGTCGCTCCAGTCCGGACCACTCTGAACCCGAACTCAACATCCTGCATCCGTACCTGAGCAGTG
AGATAGAGGTCACTCCTTCTGCCCTCAAATCAACAACTTGCCACAGATGAGAACAAACGCAGCTTATATC
CATCACAAAC
>ZFLNCT00106 gene=ZFLNCG00071
TTTCTCACTATCTGCAGCTTCCGGTTTCACTCTGGACTCCAGCGAGCGCGAACTCGGGAAAACCTTTCAC
TATCTCGACTTTTCTCGTGAACCCAGGACTGTTTACATCAGTTAAATGTGCAGTTTGGATTAAATACCGG
ACTCTTCTTTCACTCATGGATGTTATATCGGTTTACTCGAGGCTGTAGTAGCTCTTCAGAGAGGAGGAAG
ATCACCTGTAACAGTTGACCAATGACACCTGTTGTCTCTGCGGCGTTCGCTTTAAGAGAAGCTGCGATAT
AAACAAAGCCTCGAAGATATTTTAACGTTTAATGACGCATTTAAGATGAAGGTGACGGTCATTTTCGGGG
AAACTAGAGTTGTCGTCCCGTGTAAGGACAGTTGGATGGTACGAGATTTGATCGATCAAGCTACTCAAAG
ATACAAGAAGATTGTTGAACAGGTAACGTGATGCTTTAAAGTTTTAAATCGATACCACAGGCTGATAAAT
ATGATTGTGTAAGTTTGATTTTTCATTAGGGGTAGCCTACATATCAATACTTTTGATAATTTATTCGGGA
TTGTTAAAAAAACTTACCTGTTTACCGGGTGGGGAATCCTACTATGATGAAGGCTTGGCTTATGAATATT
AATTAGAATCGATATGACGCGGCGTAAGCCCTTTCCTATTAGAAAGGCACCCTTATTTTTGACTACTTTT
GTTGTTACTATTGTTTACACCTTTTATGTCTAACTTAATACCCTTATTAAACGTTAAAAAAAAGTCACCC
TCATGAATATTACGTTAAGCGTGATGACGTTTTTAACCTCATTAACATCAAAAACGCCTCCGCCATAGTA
GGATTGGTAAACGGGTGTGCCCTCCAGCTTAGACCATGTGATCTTGAGCTGTCAACGATGACATTTTTTA
GATTGCATGCTATTGTTCCGAATATTCGTTATAGCTAGACATTCCTGTCTGTTCCGGATACTGTGGTAAA
AGTTTTGCTTTGCGGCTTAAATATGCAGATATGATATTTGAGACAGGCCAGTAACACAGTATATGTCTGG
GAAAGTGGGCACTGAGTTCTACGTAACCAGGGACTTTCACATCATGTTTGTGGGGATTTATTAGTTTCAA
ACACTGATGGGATGTTTCATGTAGTGTGGGTGTGTATACATAAGCTATATGTATTGATATAGTTTTCTAA
TATACAATGTAcactcgccggccgttttattaggtacacctatccaactgctttttaacgcaaatttcta
atcagccaatcacatggcagcaattcaatgcatttaggcatgtagacatggtcaaaatgatctgctgcag
ttcaaactgagcatcagaatggggaagaaagatgatttaagtgactttaaacgtggcatggttgttggtg
ccagatgggctggtctgagtatttcagaaactgctgatctactgggattttcacgcacaaccatctctag
ggtttacagagaatggtccgaaaaagagaaaatatccagtgagtggtagttctgtgggtgcaaatgcctt
attgatgccagaggtcagaggagaatggccagactggttccagctgatagaaaggcaacagtaacacaaa
taaccactcattactactgaggtatgcagaagagaaactgaggctacaatacacacaggctgaccaaaat
tggacagggtgttagcagggtcttaaaaaagtattaaaagttgataaatcaatgtagagaaatttaaggc
ccttaaaaagtattaacgtcttaaatgctattttcaaggtatatatttttcaaatatatattatatatta
taggtatataaaatttcaaattttatataatttttgattatgcactgtacagttatatgctaaagtttgc
ctgaattaaatctgctaatatcaggttgctgtgttgtttatgaaataaataaaattctactagatttgac
attacgctgcttaccctaaccctaaccctaaacctaaccctaaccctaacccAtcctcctcctgtaagct
gttttaatgcgtacaccaaccccacccctaaccctacccccagtgacatcactcgtagaagaagtgcaaa
aaaggtggagctcaagctcaagctccccctcgctggagctcagctcgcccaaatggctctgcagcgagca
ccacttgattaattctgcagctctataggtgccatcctgctgaagtaactatatttaatagatttgtatt
cagtatatgaataatgttttagttttggattagtttcaaacattcatatttagtaattatactgtaagtt
aaaatctcgccagtgtttccggttaaaaactaaagtggttataaggtcttaaaatgtattgaatttccct
ctctgattcctgtatatactctggcaatagatgattggaaaaacattacctggtgagtctcgatttttgc
tgcgacatttggatggtagggtcagaatttggcgtcaacaacaggaaagcatggattcatcctgccttgt
atcaatggtttaggctggtggtggtggtgtaatggtgtggggaatgttttcctggcacactttgggccca
ttagtaccaactgagcatcatgtcaacaccacagcctacccgagtattgttgctgaccatgtccatcact
ttatgaccacagtgtacccatcttctgatggctacttccagcaggataacccaccatgtcataaagcatg
aatcatctcagactggtttcttgaacatgacaatgagttcactgtactcaaatggcctccacagtcacca
gagctcaatccaatagagcatctttggtttggtggaacgggaaattcacatcatagatgtgcagctgaca
aatctacagcaactgcgtgatgctatcatgtcaatatggaccaaaatctctgaggaatatttccagtacc
ttgttgaatatgtggcataaagggcaaaagggggtccaacccaatatactactaagttgtacctaataaa
gtggccggtgagtgTATGTGCACAGCACCAGTGTTTTAATAGTAGTTTAAAAATGAAATCAATATTTGGT
GCAATAATATTATTTGGCCCAATTCAGTCATTATAATATTCTGAACAATTATCATTTCCAAAAAAAGGAT
GTTATTATTTGTCAGAAACATTATCAGACATTTTATCGAATACAACAAAAAAGTGCAGAGAAACTGATAC
TTTTTAAAATGATCTCTTAATTTGTCCTTACTATGCATTAATGTGTTTGTGTTTTTTGCTTCCAATTGTG
CATTTTTGATCAGTGCCCCTTACTATTAATATTAAAACTACGCAATTTCCTTAATGAATGCACTGCTCAG
ATGTTCTATTATTAATATCCCTCATTAATTTATTCATAAACAGGTCTCAACAGTATTCCACTATAATTTT
CCATGTCAATACATGCTTATAATAGTCTACACTAAGCACCATCCCTTTCTAATACCGCAATGCTTGGTCA
CCGTTAACTATTCTACTCCTTTTGTCCGGCTTCTGCTCTAAATGCCAGTTGGAGTAAAAGCGGGGACTTA
TGCGATGAATACAGCTGTGTCATTAATCGCTCCCTATCTCCAAATGCAGGTGGCAGACTGTGTTTGATTA
GTTTGGCCTGGGCTCTCGGGCTGAGATGGCTGGCTTTATGGGAGGTTTTAGTATGCCTGACTGATGGACG
TTATCAGCTGAGATTGGCGCAGTCGGCTGGGATGAGCCGGTGCCAGGCGTGCTGGGGTAGACGTGGGCGT
TTTATCTATTCTGTCAACCCACCTCTCGGGTCTCTTGTGCGTCACTGAAGTATTGAGCCCTTCATCTTTG
ATAGTGGTGGTGCATTCGTGATGCGCTTCTCCTTGCTTAGACCTTGTGCATATTCACATTATAACAAATA
GGTAATTTGTGTGGATGCAGGATGTACATTTTAAGGACTATGCTtaggcctgtcacaataattaacatat
cgacttctcgcacaacacagacatgacctcaattattttttgtgaagtaacatgtatctcctattcatga
aaaATAAATGACtatttattactaatttactaaatataaattattataCAATACTTCAGTATAcagggtt
taacgctaaggattttttctactgggccgatcgggccagtgattgagatttttaccctgcaaaacttttt
caacaacaaaaaaaaaaagttaatatgtggtatttcttagccacatattttaaattatgtctttgaatat
tgaatttaaacaatttaaaaatgttaatacattttttatgcaaacgaaagagcagtatggaaaatTTCTT
TCTCTTAATTttgtatccatgcaattgtctgcttccaagactttagaaacccacattttctttgactttt
ttttaaacttttttttgtgacttttttttttattttattttttttacatcttttcactgtactggttgtt
accaggttacgaaaaaaaTAACTAGATAGgggccagtaacaatcctgtctactgtcccgagcttctttca
cgctggcaccgggcagtccttattgttgagccctggtacattttcttgtgtgagtctgacaactgaaaat
agatcttgcagatgtcgcagcttttgtaactttttactagggctgtgcaattaatcgaaaatctgatttc
gattttggcttctaacgattttgaaaaaccattaatggagataattgattattgcatcatataccacccc
ctttccagttgtacacatttgttgctttgcaaagctcagttccacgggaaacatgagctgtaatcgaact
tttgcagcacaggttgcgcttcattcattgatgtacgttcgaatcattcatatttgtaaaagcgtgagag
cgcatgCCGGACATTTTGAATTACAATTAAACTTTTGAAGTGTAGTGTACttttaaataattttgtttta
aaactaaaaaaactacatttaaaatataattattttaattttaCTATTTACTTTTTACCAATTATTTTCT
TTTAAGTCAAAAAAAAAGCAATCTCTATAAAGAGTAAGGTTTAAAAAAAACTATTCGATGAAAGTGTTGT
CAGATGGCAAAAGTTATtttatttatttatttatttatttgttttcacctttattgcgataggactggag
attttacagacaggaaagtatggggagcagagatgggggatggatcggcaaaggaccttaagccgggact
tgaactcgggtcgccatgagcaccttggtgctatgtgtcggcgcactaaccacttattattaaaaaataa
ttacgttttattttttattttttttttttatatCTCTTATGATAAGATCCTTTTCTGAACGCATTAAGAA
ATGTGTTTAAAAGATAAGTATATTTTGGTTTTGTGTTGACTAAACTGTCTGTTCATAGTGTAGGAGTGTT
TTTACTTGCTACTTTTGGAAAATATAAAAATCGTATTACTGAAAAATCTACATTATTCAACCTGCCAAGC
TACTACTTTTGATAGTATACCCTTAAACCAGTCCTATAAGGAAAAAAATGCAAACGTTCCATGTTTTTGT
CAGCAAgttttcaccaaaatagtgaaactgtttctatgttttttttgtgtaagcaagtattttacagtac
tttcaaaaaattttatgtctccgtcagtgttttcaaacaattatatttgattttccaaggtcacacaagt
tataatttcacgtgtgtcacatccaaaattaagcttttttttctcatagatgcacaaatgtaaaataaaa
taacctcatttatttttgttatatagtgagccaactcttatgctttttattattattgtttcttttgggt
tttgcagtttaattcacagaaattttacacagtatattgtaaactcgcatacttttcttgtcacatccat
aacgcatgtttattttcctcatttgaaatcccccaaatgtttttagattgatatttttctgatcctataa
cactgcggttagttgttttggaaaatataaacagatgtttcaatataatgttaacatatactccctgtga
atttatctgttgaatttttacttcaaatgtcacatccttaatgctggaatTGCTCTTGATGTGTCCAGCA
AGATTTCAATCTAGATCCCTCACTGACAGTAAAGGGAAACTGTTTTATTATCCTGCCATAGCCAAACTCT
GCCGGGCTGTTGCTAACCTATGAGGGTGGCTAGAGAGCTGAGTTGGCAGGCAGCAGCACTGAGATCACTA
CACGCGGCACACTTCCAAGAGCACAAAGCCATCGGCGTCAGCAGCCATCATGACAAAATCGCCTTGGCTT
TAAATGTCACAGTGGGTATGCAATACCAAGTCTTATAGGACCAATAGTTTCCCAAGCTGCAGAAAACTGA
CTCTGTTTACTTTCttaaagggatattcactcaaaattaaaaatttggtcatcttttactttcttgaatg
gtcacaaaactgtttccgtttcttctgttgaatgcaaatgaaaattttggaaattttggaaatcggtaac
cattgacttccatagtatttgctttttctactatggaagtcaatagtcacaggtttccaacatttttcaa
attatcttatcttgtatccaacagaaaaaaagaaactcataaatgtttgaaacaacttgagagagagtaa
atagcgaGTCATGGTTTTATTCAACTAAAATTTGTATTTACCTCTACCCCCAAAGGAACTATATAAATGA
TTGTTTTTTTATCTTATTAAAAAATATCTATGTatttatttttatttatacttgattaaattgaattatt
tagatttttatttcattttaattaaattctatcaatttattttgtttaattttaaattaaattaaatgta
attttattttaatgtttaagttaatttaatattattATTTTTGGTTGCAGGAACATTGTAAAAAAAACTT
ATAAAAGAAAATATTCCCTGATATAATAGGTGGTCTATGATAGTCAGTTGACTTTttttattaaattatt
tatttataaattttaatttatttttaatcaaattatatttaaatttattttgtttaattaaatttgaaat
aaaatttaatttatctattttaatttTTAGTTAaaattaaattaaattaaattTATTTTGGTTGTTTGAA
CATTGTAAAGAACTTTTATAAAAGAAAGTATTTCCTGATATTATAGGTTGTCCAAGAAAGAGATGATTGT
TTGTATTTGTTATGGAAGAATGCTCTTTTTGACAGGAAAATGCTGTTCTGTAACACATGAAACTAATTAT
ACGTTGTTTAAGATTATGCTGAAAGAGATTCTCTCTACTGTCATATCAATGTGTCATGCAAAGAAAATAA
ATAGTTCAAACAATAGTCTTACAAAGCCAGATCTATAGTTTTTGATCCTAAATATATATGCTACCCTATA
ATCAAACTATCATAACAGTGTAATTTAACTTTCCTTATGTGTCAACAAGATACTGGTGAATTAATGTCAT
TGTTTTAGTGTGTTTATTTTGTCACAAAAAGACATATTCATCTAAACGTTGCAATGTAGACTGCATATAG
TGTTAGTAAATATACAATCAGAGACTTAAAAAAATATCTTCATTGTTAGTATATTAGGAGATAAATAATG
TTCAGTGTGTTGTATGTTACATGTGTAGATTAGATACTACAGTCACATGTGTGTTTAATTTAGCAGTTTT
ACAAAAATGTCTACTGGAGCACGTATTTCCAATAAGCCTGTGTTTGCGAGTTCGATACCTGTTAATACCA
TAGCTGCCAGCATTGGTCTCTGAAATTCTGGGAGACCGGGGGATGGGGGGAGGGTTCGGGATAGCTTTGT
GTGTTTGTCCGAATAACGCAGCTGAAAACCGAGTTAGTACTTTACTGtaggcttgggcggtaatacggta
atatagtataccaaaggatctaaaaatagcagcgttgtcaatttcaatgccgttatatcgtcataaaaca
caatgcacttaaataggagacaagtattaaataataaatactatttatttaatgcctacaaatgcgtatg
catgattgtcaccattggacactgtgaaggagaacgagagagagagaaatgaggtaagatggcgagtcgt
gcaccaagtgacctgcagtttggcagtatttctgctttcgacagaacgagaagggagacgtgtagtccca
ttgctgagccacgggacccgaccagatttcttgcggtgcgggaaatttttctgaataaagcgcgggagcg
gtcggtaactctagtgtgtaatttgaaagggagctggtgcttggtctaacaatattgctcctgaccgagc
aagcaagcgcgtggatgctgtttgtgtgcgtgtgcgtgcgtgcgtgtgcgtgcgtgcgtgtgcgtgcgtg
cgtgtgtgtgtgtgtgcatgcgtgcgcgtgcgtgcgtgcgtgtgtgtgtgtgcgtgcgtgcgtgtgtgta
cgtgcgtgtgtgtgtacgtgcgtgtgtgtgtacgtgcgtgtgtgtgcgtgcgtgtgtgtgtgcgtgcgtg
tgtgtgtgtgtgtgtgtgtgtgtgtgtgtgtgtgtgtgtgtgtgtgtgtgtgtgtgtgtgtgtgtgtgtg
tgtgtgtgtgtgtgcgcgcgtgagtgtgcgtgtgcgcgcgtgagtgtgcgtgtgcgcgtgtgagtgtgcg
tgtgtgggtgtgtgagaatgagagggagagagagcgtggtgctgtgcgtcacttggtgttgtctctctct
ttctgggtatgcttgcgtgcgtgtgtgtgtgtgtgtgtgtgtgtgtgtgtgaatgagagagagcgtcctg
cgcagatctctactacaaacaagacaaacaggtcaccgcgacccaaggtcgcataaatgatattcagttt
ctgaatggtttaggcacaaaccaacattttggtgacgctgtctgagccttacgtcatatttttttattat
gcatggtaataccggataccgaggtaaatggggaggatgcttgacagtatcaaaatttagataccaccta
agtccaCTGTACTGTGGTGTTAGTAACTGTACTTGGGACTGAGATTCATGCAGTCACTGCGATTTGCATA
CTATACCAAAGTCGACGACCCGGTGGTGTTACAAAACTATACCAAAAAGCTGAGGACTGGGGGTGGCTCT
AAAATACGAGTGACTCAACGCTAGTGTTTGCAGGTATGATTAATACACTGCAAACAAAAATAAATAAATC
AAGTCAACTACTACAGTGAAACAAAAATATaaaaaaatatatgcagcaagttgccttttaattttaagtg
gagtcaaccgtttctttttttacagcgTATGCTCTATATTATTTGAGGTATTATACCACAAACCAGGCAG
GATGAGTTATATGCTGACATTTCATATTTTGCGTGAGGCGTTTGTTCAGATCATTAACCGTATACACACA
AATCATAATGCACTTGCCTTGGCTAAGAAAAAAAAGCTAATTAAAGATTGTAGCTGTGAGGAATCATTTA
CAATTAGTGCATGTTGAAATGACTTCGGAGTTCTCCTAGATGCAGAGACTGATTACTGCTTGTGCTTGAC
ATTTGAGACCGAGCAGCTTTTCATAGCTGTCGTTTAATGCACAGGTAATCAGATCTGGTGTTTATGGTCT
TCTCATGGTGTTATAGAGGATTTGTGGGGGAAAAACAAAAAGATGCATATTAtacagtggccagcctaaa
tgagtacatatctcttattttaattaatactttctaaaggatgttagacagtaatatatttacgtattgc
tgtacattagtcagtgccaaagctggagctaattcaacaaaatgagtgaagatcacagtgtaaaaatttg
tactccccaaatgaatatgttggtgaaattttaaatcgtatttttaatatagagaaaaaatAATAGTAAC
CATaaacttagttgaaattttgtagtttttttttgttgttgttgacatctcatttgagtttaaatgtatt
ttattgctgttcctaaagatgtcagctgaccaCACACTtattttcattcatttattaattttccttcggc
ttagtccctttattcatcaggggtcatcacagcATTAAAAAAAAAAAAAAAAAGTGTAGTGTTCCtttaa
atgcaccaacacacattgtctatattcactgagaaattattaaaactatacactcactggccactttatt
aggtacacctgtccaactgctcgttaacgcaaatatctgaacagccaatcacatggcagcaactcaatgc
atttaggcatgtagacatggtcaaggcgatctgctgcagttcaaactgagcatcagaatagagaagaaag
gcaatttaagtgacatatggctgttggtgccagatgggctggtctgagtatttcagaaactgttgatcta
ctgggattgtcatgcacaactatctctagggtttacagagaatggacccaaaaagagaacatttccagtg
agcggcagttctgtggctgtacatgctttgttgatgccagaggttagaggagaatggccagactggtttg
agctgatagaaaggcaacagtaactcaaataaccactcgttatagccgaggtctacagaagagcatttct
gaacacacaacacatccaactttgaggcagatgtgctacagcagcagaagaccacaccgggtgccactcc
tgttagctaacaacaggaaactgaggctacacagactcaccaaaattggacaacagaagattgggaaaat
gttgcctggtctgatggctcttgatttctgctgcgacattcggatggtcgggtcagaatttggcgtcaac
aacaggaaagcatggatccatcctgccttgtatcagtggtttaggctggtggaggtggtgtaatggtgtg
ggggatattttctcggcacactttgggcccattagtaccaactgagcatcgtgtcaacaccacagcctac
ccgagtattgttgctgaccatgtccatccctttatgaccacagtgtgctcatcttctgatggctacttcc
agcaggataactccccatgtcataaagcatgaatcatctcagactgctttcttgaacgtgacaatgagtt
cactgtactcaaatgacctccacagtcaccagagctcaatccaatagagcatctttggtttggtggaacg
ggaaattcacatcatagatgtgcagccaataaatctgcagcaactgtgatgctatcatgtcaatttggac
caaaatctcaggaatatttccagtaccttgtttaatatgccacaaaggattaaggcaatactgaagctta
aagggggtccttggtactagtaagttgtacctataaagtgaccggttagtgTATTTTTTAAGAGGATGTA
CTTATTTATGCTTTGCACTAGCTTATTATTGGTGCTACAGAACTGTAGTGCAATGTATCTGATACTGATA
TTAATGTACCAAATTTTGCTGAGGGAAGCTTTTACCATTGTGTCTTGTTTAAGTCCAGTGTTACATTAAT
GTGTGCGTGTTAACACCTTATGTGTTGTTTATACACGACAAATGTTGCTCAGGTGGCTTCATGAAGCTGA
AAACAGTCCCAGCAGACAAATCTGTCTAAACAGCATGAACACTTTTCCACACCAGCAGGGTGGACGCAGA
CTGCTGCTTCCTGTTGGGACGGAGGCAGAGAAAGCGCATTTACAAAAAAGTGTGTGTGTGTGTGTAAATC
TGGGTTGAATTGAGCCACTTTTTCTAGCTGGATTGGAGGAAATGCCTTTTATTTCAGTGCTCAGATGGTA
TCAGCTTTCATTTATAAAGTGTTTGGCTTGAAGCTGCTTTTGTGAACAAATATGGAGGTTTGGATTGGTT
TTGACTGAGTATCGGCTGTTTTTTGAACTTTTTAAAAGAATGTGCACTCTGTGGAAAAGGGAAATATGTT
TCAGCTGAAACCAGAACAAACAAGTCACGTGATCAGTAACGCAAATGTGCTTATTTGTACAAGTCACCTA
GAAATTGTGTAGTATATTCATTTATAATTGCTATATTTGATATTTTAAAGGATTATGACTATTTTATGTT
TTCTAATATAATCTGTCATGCCCAAATACTTTGTCTAATTTTTGGTTTAATAAAACAAAAACTGATTGTT
TAGTTTAATTTTAGCTTTAAATTCAATTTAaatttattttaattgaattgaatttaaatttgtatttaat
ttagttcttataatttcattttttaaatttaatttaaaatatattttatctaattggtttaattaaaaaa
tccagattatttcatttaattttcgatttattttatatttaattaatttttttttatttcagtttaattt
aatttaatttTACTTGAATTATATTGTTAAAATAAAATGACATTTTCCtattttattattttattgaatt
ttatttGatattagattgtattatattatattatattTCATTTCATTTTTGGAAATTAAAAAAATTATAT
GGTTAAATGTAGTTTTTTTTTGATTGAAAAAAAAATTATTCAACATAAACAAATGTTTATCAGGGTTTTG
ATTCATTCATTGAAAATAACTTTATTTTTTATATAGAACTGAATCAGTTTTAATGACCTCTGTGTAACAT
TCAGTATAACTGTGACATGATGGTTATTGTCATGTGCGTCATCAGTTTCGTCGAGGATTCCTCTTTAAAA
AAAAGAAAAGAAAAAAAAGCATTGACGTGGATGTGTTTGGCCATGTGTTACTACCAGCCAAACACGTTCT
CTCAGACCATTGCATTGTAACCCCCCCCCAACTCGAGTAGGAAGGCCGTTCTGCAAGTTTGTTCAGTAAT
GAACTCGTGGTATTCAAACTATGACAGACTAACCCACCTGATTGGCTTATCTGATTGCATGTGTACACAT
GATGGTATGTGTTCCCAGTGTAAATTCTCAAGCTTTCTTTCAACCTGTTACCCATATCACCTGACACCTC
AGAGTCAGTGAAGGATATTGATTTTTTTTTTTTTTTGCATGTTTGAAACGTTATTGCAATTTAAAATAAC
ATATTCTTAATAAATACATTTTATTCTAATAGGTTGATTTATTACTGAAGTAAAAATATTTTATCAGTGC
TGTAAAACAGCTTCATTATTTTCTAATTCTTTATTTATTTATTTTTTGTTTGGAAGACTGGAAATCTTTG
TATTAGTACTTAGATGACTTAGTACATCTTTGTTGTCACATTTAAACAATTTGCTGCATTGCTTTATCAT
TTCAAATCTACACTATAACATAGGGATTAAACTGCACTATCACATTTTAAATAGTGCTACCTCAGCAGCC
CTTTGTGTTTTGGTACCAAAACTTAATACAAGGACTGATCGTTCCACCAGATCTGCAACAAATGAATGTC
TGCCATTACCGGCTCTTAAAAACCATTATGGACAGAGATTTTTTTGTGTGAATTTACAAAAGCCTGGAAT
GAGATCCCACCACGTCTAAAAACAATACCAACACTGAGACATTTTGGAAAATCCCATTCTCGTCATCTAA
TGGTCAACTATCACTGTAGCCAGAGATAGTAGCCTGTCTCTCTTTACTTTGGATGTTTGGCGATTGTAAT
GTTCTCGCGTGTTGATGAATGAGATGTTAATGGGTGTCTGTATGTTTTTATGTTCTGTAGAGCAGGAACA
TGCTGAAAATTACCCGATTATCTTAGATTTTTTTCCTGtttaaaaataaaaaataaataaataaaataaa
ttGTTGCTGATTTAAATATTTCTGTTTATGTTCTAGATTCTTTCAAATGTTTtggagatgctccgattag
gatttttgcagccgatatagagtaacaattaagatgctttataatgcataaaacacattttccctctaag
tggagatttctctttagataagagaataaattaaggatgctaaatccctaaacgcatgttttataaccat
ttaggtgtgaacatgtcatgtccaaaaatactgtagctttacaaaaactaatagcacagataaaatacgg
taagaacaattacaaacaatgcaatttggaaacattgcaagtgatgaaagaagaattcagcatgtctcaa
caaaatgtttggagcgcaaatttaatgcttaagaagttaaaatgcacacctataaactcattactaaaag
gtaattggcctataaactaatgtttattgcaataagtatgttacaagaagttatattattaaatattcat
gttgaaaaagttttatttatctaatatttccaggcaagttttagtgaacttgcaatattgtcaaaaagca
cagaactttcagttgttatatgtaaaaaggcctgaacgcatccaaggtcagttaAATGTTATGCTCATCT
CCAACTAACAAAAGTggttcatgaatttgaccagatcaatgactaccgattataaaatgtgattaacagc
tgatactgatctccagcaaatcaattggagcatccttaATATACATAcactgtaaagccaaaaagttaaa
gtgcctcaacgcatttaaggaaatcgattgcaacaaaccatttaagttcaaaaactaatcctaatgagta
ctgtgaacttaatccatttgagtaaacaaaccaactgagtactgtaaaaccaaataagttaaggcaactc
aaaccatttaaggaaaccgattgctacaaatcatttgagtaaaaaacgaatgtaaatgaggactgtgtgc
ttactccatttaagttgatataatgaggtatttaattaacccattaccttcaactctaagtttaaaactc
ttatcaaatgagtaaaattaactttcagtaGTAAAGTCCGTTGACTGTTTCGTTTTGCAGTGTATATATT
CTCCTGTCTTTAAGTTTTTTTTTACCTATATGTTTTGTAATTTATTTTTGTAGCCTTTTTTATTGTTTAA
TTTTCCTTTAGTCTTTTAATGAACACTTTTCTTTAAGTTGTCACGACTAGCCTGAATAGTTCAATCTATT
ACTAACTATTAAACAATATTAGCTTAGATATACCAGACCTTATAAAGAGAGCAAGACACTCAAGGCAATG
GATTTAAACGACAACAAAAAACAATAGCAGTCAAAATATTCATAAAATAGCAGTCACGTGTAGTCTGTAC
CTTATTTATTTGAGGTTTATTTTTTGCTCTAGTCTGTATGTTAGTCCGTATCGCCTGTCCAATAGAATCA
AACCGTTGAGCAACAGGAAACTCACACCTTTTATTGTCATCGCTTCCTTAGTTTCCATACATTCATCCAC
ATGAAAACATCAGGCATACATTAAAGCTGCTGTTGTTTCCTAATCATGATAGGCTTTCTGGCAAACACAT
ATGTGGGTAATTTCAGTTATCCTTTAGCAAGTCAAATGAGGTCAAACAAATGCTTTTTTTTTAATTTAGT
TTTACGTACTAAATACTCTTATACTCTTATTTTCATTTAAATAAATCAAGACATAAAATTTTACATAACC
TATTTTACAACAGCTGTAAGACATTTTACAGCATTTTTTAAAATTAAATTCCCTAATCAGGAAAGGAAAA
CAAAAAATCTACAAAATTCCTCataataataataataataataataataataataataataataataata
ataataacagcaataCATCCCTTTAAATAATCTTCCATTTAAACAAAAACTATTTACTGAAGGAAGTGTG
AGTGGACATAATATTTAAAAATAAGCATACAATTTAATGTTTTATAACAGAAACATTAGGTTGAATACTA
GTCATACTATTCAATTCATTTGAACCAAAAGCAAACAAATATATATTTGATTATTTAGATATAGTTTTCA
ATATAATAAATAGACTTTTAGCAATGTTAAATTTGTCATAAAAACAttgttaaaaaaagtctctacaact
acagttttcttgttttgaatctttcaaatgtggttaagaaataactaCATTTTTTCCTATTTCCATTGGT
CCAACCTGGCCATTACAAAAAAAATTCTTAAGGGTTCAAGCCTGTAtaaatctaaaatctcattcatagt
ggtctaaaaaagtattaaatttgacctgatgaaacctgcagaagccctGTATCTAATCAGAATTGAATGC
TTATACAGTACTGTGCAAAAGTATTAACCAGCTTTGATGGCCTAAAACTTTTTCACAATATATCGATCAG
TTTCTTTATTAAAAACAAACAGAAAATGTTGGAAATGTGTACAAAAACAACAACAGCACATTTCCTCTCC
AAGCAAAGGTCTGTTTAATGGGGCTTCCCTTTGCACCAAACACACTTTTGTTCTAATTGTCCTAACATCT
TCTGAAATAATGTTCTGTTTAACATCAGTCGTCTTTTAGCACTTTCTACATTTCTTCTTCTTTAGGTTTT
ATAGTTAGGTATTATAGTTGGGTTTGGACCCTGTGGAGGCCATTTCATGACTGTGTTTCGCCAGCTGTTT
TCCTTCTCCAAATAGGATTTCACCACAGTAAGCAAATCATTATCATGCTCAAATTAAAAACTATTATCAC
TTAAGTCCTTTTCAGAAGGATGGGCATAATGGATTAAAATCTATCTGGACTTTTCAACATTCAGAATTCA
ATATATTCAGAGATATTGCTAACAACGCTGATAGAAATGCTGCTCAAACCAGGACAAACAGCTTTACTCC
AAGATTGTCTTTCACATGTCTTAAACAATTAAGCCAAAATAATTCAAACTCTAATCTATCCTAACAAACC
ATACATCAACTGAAAGGTAATTTACCCTGGATAAAACTAAATAAATAAAAAAAAAAACCCAAATGACTGG
TTTTGTGATAAAGGGTCACATATATCCATAACACCATCAGTAATACAACAGATTTAATGTTGGCCTAAAA
CTTTTGCACAGTACTGTACATATAATCTGAGATAACCATCTGCTGTGCGGTGTGTGTTTTTGTTCATCCT
TTTGATTCCACGCATTTGATTTTTACCAATCGTACAAACAAAACAGCATGTATAAAATGTCCACACTTCT
CCGATTTGACTCATGTATTGTTGTTAAACAGGGGACTTCACTAATGGACCTATTGTTTTCAACAGGATGG
GGAATTCCTGGTGCGGACGCTTCATGTGGAGTATGTGGACGGGGGGATCCTGGACCCAGATGACATGTTA
TCAGACCTGGTGGAGGACAAAGAAAAGGTAAGCATAGCATGGTGCTAAAGCTGGACCGAGAGTTTTATCT
TCTATTACTAAAGCATGTAATAAAAGCGCTACTAAAGCATTTAAATACAGTTAAGCTTGTCAGAAAGTAC
AAATAGTTTTAATTGCAGATATAGCAGAGGCCCGTGGCTGACGTTTGAGTTGAGTTTCCTATCTGAGATT
TTGTTTGTTGCAGTATAGTTCACTGTAAATCTCATTTTCATTTCCTTTTCCTGTTTGTGAAAAGGTAAAA
TCTTCATTAATTTCTAATGGTTGTTTGGGTGTTAGCTGTTTCCGTTATGGACTAGTAAACAGCACAGGTG
TCATCATGTTCACAGACATGCAGGCCCTGTTTACTTCAGGTATTTAAATATATGTTTGTCAACCCGATTA
CAAGTGAACAATGCTAAGTATTGGTGTTTATATGACGTCCACATTTGACAATATTGAAAATGATTTGGTG
AAAAACTATAAAAAGCACAATTTTCTTTTACCACTCCTGAATCTGGTGTAGTTGTGTGGGTATCAGCGGA
CAAATGAAATCTGCTGTTTTCTGTATTGCGTACTGTTTAGTTTCAGGTTCTTATGTATTATTATGTGCAT
GAGCTCATATTAGATGATAAAATCTGACAAACAGTCATACACTTATACtagagctgcacgattctggcaa
aaatgagaatcacgattggtttttttttttttttttgcttgaaataaagatcatgattttctcacgattc
tgtagatgaaaaataaaggtatggtaaaaacaaacatatggcacaacctcgttaatattatgtgtaggtc
tactggtttctataaataattctattctctgttaatctattcttataataattctgatgaattattatgt
ttgagatatatgcttgcaatctgtcatattagacaatttatatcactggtataaacagacatttgccatt
atcagagtatattcaacattatataggctagagtagttatactgacattataaacatttattttcatgca
caactgtgggtttgctataaaagaaaaaaacatttcaaatgcttaacgtaatcataactctaaaatgcga
tacgatcatttaaatgaagtgcgcactttcggtttcattttGAATACCCGTTGTTCtaaaggagcatata
aaatcatttcttgattatttgtgcacttacccaagtcaaatatcgtccatgtacatgtcagagaacaatt
taacattaagtcaatgcaagctatgacccctttaaAACGTAGAGATGTACATCGCATCGTTCAGAGATCA
AAAATTTGTCATTTCAAGTGAATTTGAATGTGGTCAAAAATGAGGTAATCTAAGAGAGTTGTGTGATCTG
TAATTAACTTGACTTGTGGGCATTACCGTATTGATTGCAATCAGTCAATCACAGCAACATGGAGACACTG
CATCCTCTCTGCCATGACTTGAGGCCAACGAGATCTTGTACATTTCAAAGGTGTAATTAACTAAAGCTAC
TTTAATATCTGCAAGTCTTTAATATCTGTCTGAGCTGTCTGCACACTCAAGCGTACCTCTGTTTTTTTAA
GAGCAGTGCAAACTAGCAAATCAAGTTCCTTCAGTGTGTTAGACAGAATAGAGCTGGGACTTGTTTTGCC
TGCCCTAGCTGCCTTAAGCGGATTGGTGTATTTGCTGGTTAGATCATCACCGTTTTAGGAGCTTTAGCTA
CGGTTTAGAACTAGTTTGACAGCATTTATGTTGTTTTTTTTTTTCCTTTTTTTGTAACAAGCTGTGAAAC
AATAGAGAAAACCACAGACTCAAGTCACTTTAGCAAACTGAATAAAAGCATCTGCACTTTACTGCGatta
atattgattattaatattattgaaattattatattgtctattatatttaacatattttCTTTTCATGGTA
AAATCTCATACACTTTTATTAATTCAAATGATGAGCATAATAATAAGTGTAGTTGTATAAATGGATCAAA
TTGCCAATTCTTAGTCAGCAGGAGTTGAATAATTTCTGATAAAATATTCATATGGTATTCAGAGCAGCTC
ATTTTGATTTAAGTCACAGTGTTTCATTAGAATTTTCACATATTTTGAGATCTCAAAATCTGTCCTGTTT
ATTAGAATTTGAGTTGTTATTTTGGGAAggtgctccggttttcctcactgtttaaaaacatgtgctacag
atgaattgaataaaACCAAGTGAAGTTTATTTTTAAACTAATTTGAGAGACGACgattacctcaggtaca
gattatgggctttattcagtgctaaaggccaccattttacatgacatttattgccattctagcagatctc
tagcagttcacctcagatcttgaaaaagcataacaagagtagcagacagtttgaaaataaaagtcagaac
tttcacagtagagtctgttaataatgtcaaagagctttaatatgtataaattaaatttaggcctttccca
gagatgggttgcggctggaagggcatccgctgcgtaaagacttgctggttaagttggcggttcactccgc
tgtggcgaccccggattaataaagggactaagccgacaagaaaatgaatgaatgaatagatTTAggccca
atcccaattctatttttgtacccctacctcatccccttccccctggcccttacaacagagggttaagagg
aagggcttaaaaatgttcccctataagaattgggacagcactaATGCTAAGTGTAAGCAACAGTGTAAGT
GATGGTTAAATGAGTAATTTTAGCTTCCTCTTACATTCGTTTCATTTTGTTTGCTTCATATCAAGAGCAT
TGATGTCTAAACTTGCTGCCTAAAAAAAGGGAAAAAAAGCAGAATATGGCCAGACAGGAGTGTTGCGTTT
CACTGGATATCAGTCAACAACTACATGCCTCCACTGGAAAGCTGCCTGCACTTTGTGGACTAAATTGTTT
TCTGTAATGTTTTATGGTAATCTTAGGTCACGTATTGTATTAAAAAGGATAAAAAAAAAAAAAAGAGTTT
TGTAGCTTTTTAAGTGTTTATCAACGCTATGGTCAACTTTATATGCTTGAATACGTGTTTAATGTCTTAT
GAATTGATGATGAAGCACTTTGAAACGTTTATGGTTTTAAGTGTTTTTGATTGTTTATGTATTCAAGGCT
GTTTTAAGATTGTGAAAAAATAAATTAAATATCTGCTTTGTGAAAACTGaaaaaaaataaaaataaaata
aaCTTGCTGCCTAGGCAAGCTGCTCACTTAGTTTTCAAACACAGCCATCGTGACTCCAGTAAAAGCACTT
ATTGGCAAACTTTCTGGCGCAAATTTTGGGCTGAATAGGAAATGAGGAAAACTTTTTCCTCTTTAACTCG
CCGCTATTGATTCCAGCACGATATTGCATTCTAAACGCATTTTTCTTTTTCTTCCTGAAAGTGTTTTCCT
TCTATTTAGACTGAAAAAAAAGAAAGAAACAAGCATTCTTGCAAACCCATTTTTCACACTGACCGGGCCC
ATTATTGCCTATTATGCAGTCAAGCGGCTTTCGTCTCTGTTGTAATAATCTTTATCATCCTTTGCAAACA
TTCTGCAGAGACGGGGTCTCACCGTTAGCGGTGCATGCTAATCAACTTTAATACAAAGCCAGTGCGAGGG
AGTCACAGCATCTTCATTAGACCGTTCTTCACCTCCTACAGAGGTTGATTAGGGTGAAGTTGCCATGGCG
ATGGAATCAGATTACGACCCCGCCCCTGCTCTGATGCCCATTAACCCCCAGCAGGAAATGATGCGGCTTT
GCTTGACCCCCGGGCTCTGCCCATGAATATTCAGTGCTGGATGATGAATGACGTTAATGCGTGGAGTAGC
TGTAGTCGGGGCCCCGGTGGACTCTGGGAGACGGAGAGGTCACGCTGAGAGGACTTGCCGCACTGCTTCC
TTTAGTCAATTAAACACTTAATCACTCCAGTTCTTCTCATTTAAATGTATCGCTCTGTTTCGTGATGATG
GTGTTGGTGTTATGAACTGTCTTCTAATTTTGGGTTGATTATGATGATCTTTGGTGTCTGCTTGTGTGGG
TTGATGGCTGAGAGAGAGCGTTGATCCAAAAATCTATCGACATCAAGTTCAGCAAATATAATGGTGTGTG
ATTTTTTTGTTTTCCAGTGGAGTATGAAATTAATTAACTGACTATAATCTGTATTTTTATATAGTGCAAG
TGAAATCAAATATGATAAAAGTGTAATAAATTGATCTAAATGACTATGAACTACAGTCCAAGCCTACTAA
AGACATAAGCTGCCTTTTCACTGTCAGTATAACAGGCTGGAAACCATCTATTTCCAAATAGGAGCATTAT
GGATCTCATTTGAGCTCCTGTTGTGTTAAAGGAACTCTCCACtttttatttttatttatattttGTAATA
TGGACTTAGTTTGCaactcccctggggtacagtagataacatcaggcgcagtgatattacgcagcacaac
cggcaaacactccttaagcaagcaggtggtatattggaagttaccactggggactattttcaggtgctgc
gtaatatcattgcgcctgctgcagtgagggaatggcagcaaatatcccaaaacccatttcctagccatat
tagcctgaaaaataactttttattttctgtcagactttgtatgtaactacagaaaagtcaatcattaaat
aagaaattgatcaaaactTgagtgacgcagtggctcggtgggtagcgatgtcgcctcacagcaagaaggt
tgctggttcgagccctggctgggtcagttggcgtttctgtgtggagtttgcatgttctccccatgttcgc
gtgggtttcctccgggtgctccggttttccccacagtccaaagacatgcagtacaggtgaattgggttgg
ctagattgttctttatgtgaatgtgtgtatcgatgtttcccagtgatgggttgcagctggaagggcatcc
gctgcataaaaacatatgctggataagttggcggttcattccgctgtggcgaccacagattaataaaggg
attaagccgaaaagaaaatCTTCTTTCAAATGAACCACGTTCTTTAGTCACCaaaatttataaaattaaa
tagaaataattGTATAACTCATCACAGTATTATACCCAAAATAAAAATGACTGTAATCATATAAAATATA
TGTGCATCAGGGCACGAAATTTAACCTTtttcacctcggtgaatgcatgctctttaagcattgataacgt
tagaacatctcgtgcttaaaatgtgtaggttcagtggcaaacactgttacctaaaaactccgtcccaccg
gctttacggtgaatggctttggtctttttcatagcggacttaaacattggatttctcttttatcccctct
tttaaaagtgtaaatgctggattgacattcagcacatgatcagtaatcagtgccattatttgtaacttta
ggtggtttctaaataggggtgtcaaaattaattgtttcttcggtgcaccgcgatgcagatgcggacaatt
caggatcagtttagtaataatcataaccggttattatgtactgacgtcatttatctcctatgcgctctgt
cgcgagggaggtgagcgtgagtatttacaacactCAGGCAACTcagggccggtccgtggcataggcacca
taggcatatgctaagggcgctgtatatccaggggggcaccagaaatgagcgcggttcagttggttttgtt
ttcgattttgctgacacacatttagttatagacggcatgaactcaaaaacctcttaccttaaaaagatct
aaagtgtgtttcctacaaaaagacaaagctggttatgtttcacagctgtctttcttattttttctcgctc
gacattacaatcactgctccgtttaagccctcgcaatatgtgtttagccgggagagctcgcgctgagagc
agctctcagtaagggaccgtcggaaaagtgcttcttatttttcgcctttttttttttcgtttttctgctc
cgctcagcgcgAGCTATCCCTGTTGCGAGGGCTTAAgtgtgtgtgtgtgtgtgtgtgtgtgtgtgtgtgt
gtgtctatgtttgtgtatgtgtTTGAATGAGAGACAGTGtggtgctgtgtgtctgtgtgtttatacagac
agcttgTTTTAGCCTCCCCTCTaaaatataacactgtatatagaaagcatcgtcaatgcactgtgatgca
ccgagatatcaaattgaaccgaatcaaaggcatgataatcgtaaccgaaccgtgagaccagtataggttc
acacctctatttctaaagctaaatctgtcagtgttgttttcattctctcggatccagaccacatttttgc
ggctgtagctccctgtcatcggaactgagtgattgacagctgatatcaaccaatccatttgcgttgtgtt
ctatcgcagtgggccaatcagaagagcttaaaggtttgtttacggcaagggtgtccaaactttttgggcc
gagggccagataaaaaaaaaaaaattttgtcccgggccaaattttacacacatcacacagacacgcatat
atatatatatatatatatatatatatatgaatggatagatggatggatggatggatggatggatagatgt
gtgtgtgtatattattatggaattattttatttcatcatccaactgtgtttctaaaaagacttaagtttt
taaaaaacttgaatcttctctgggcaaattacagttgcaacacccatcctttataaattctccttcagtg
aagggtttcctgtgctgtgcgattagctgagctacctcataactagccacactgcaaaaatgcttttctt
acttagatttttttttgtctttttcgagtccaaatatctaaaaattctcaaatcaagaaaaattttctag
tcaagcaaaacatatagtctttttttgagaaataatatgctaatattattaaacaaaataatcttatgtc
aaaaggaaaaacaagattattttgcttaccccattggcagattaatttgcttgttttcaggaaaaactct
cttaatattagcatattatttctcaaaacaaattagaaaattctcctttatttaagattttttagatatt
tggacttgaaacaagacaaaaaatataaataaaaaaatcattttttgcagtgcagtttagaattttcttg
cacttttattagcacgaaaaaactgctgttgttgagctgatagggcagctgctaattgtttttacttttt
gatctcattcgccaaaatgtgattcaattatgtttccttcaatttggtcggttagttttacatcataaca
agaagtgctgcctaattgaaggcttgtaataatgacacccggtggttatttattgaattactttcatttt
tgtatagcgggccagtttctattaatatttataaaaagcctcgcgggccaccacaaaactgattgcgggc
cgcagatggcccgcgggccgtagtttggacacccctggtttacggcaacaagttgacatgtttaaaccat
aactgagcgctgcgtttggtgtttttaggtgcaaagatgcttaatgcgtaagtgcctcctaaatccgcat
atgtagtaacatttttcagtgaaaactggtcacatgacaacaattttgtgcgctcttaaatatattttaa
ggtcgcagagataacattttgggtgcatatgcaaccaacgcggttgcaattttgagccctgTGCATGCAC
AAAAAGTATGTGTAACAATTTCAGGTCAGTTCTTCAGCTTAGAGACATCTTTTTTGATGACAGTACTGCC
TTCTGATGAAAACACCGATTGGAATCCTCTTCTGATTCCATTTGAAGTTTTTCATTCTGACTAGGTGCTG
AATAAAGCTCTCCTCTCTAATGGCTGTTAACCTGGCCATTCTGATGGGCTGCTATGACAGCTCAGGCACA
CAGGGACAGGCCCGTAATGCATCAGTGAGTGACAGAGAGTGGAAGTGAATGATAGGCCTGTACAGGTATA
ATGCAGATCTTGGGAAAGTAAAGTGCTCTGTTATCATAGGGTATAGTAGGTGCTTTAGGTCGTTATCTGT
AGAGCTCAGAAAAACTcacatacacacacacacacagacacgcacacacacacaTAATCACCATTCATCA
TTTGGAGTGGCTGATTATGGGCATTAGGCAAAGAGACGGGAGGCTGAACGCATGTTGATGATAAGCTTTG
TGTGGTGGGTGAGAAATCCTTTAGGGTCAGTATATGATAATGTGGGAGATCTGGTATTATTGACATTTTG
TACTCTTAAACATTTGTCTTTGGAAGCTGACAGCAGT
>ZFLNCT00107 gene=ZFLNCG00072
GCTGGTAGGAATTGCATCATAACAGCAGTGCTTCTTCATAAAGTTCATATAAGTTTCGGCATTTGGATCC
AGAAAGCTTCATTTCATAAAAAACCGACATACATGGACTTAAAAACTCATCCCACTGGCTCATTTCAACC
TTGTCCCCGAGTTTAGTGTCATTACTGTAAGCTGTTTTTCCCTTTATATTAACGGATGACGAAGAACAAC
ATATTTATTGCACCTAAGCACTGAAAACCACTCCAGGCAAACAGCATCTGACCTTTAAATACACAAATGA
TTAAGAAAATAAACAGTCTGACAAATATGAGCACTTATTATTCTGATTGAAAATGTTTTTTCCCCTCTGA
ATATAACTTAAGTCCTAAACTTAATCTTAAACTTAGCCTCCAAAGTATAGTATTTACTCTTATTTAGCTA
GACCAGAAGAAAAAAAAAAAGTCAATTTAAAAATCAAATCAGGCCATTATAATACATAGTACAATTGCTT
TTAGTTGTAGGAAGTATTTACATTTACAATCAGTTTTCAGAAGCTCCTTAAGCATATCAGGAGCATCAGT
GCAACTTAAATCACTTAAATAGTGAATTTAAATAGACAACAGCACTGTACATTCATCCTTCTAAAGTGTC
AGCGATGTATTGTCTTAAAGATACAGCAATGGAGGGATTTATACATCATGTGATTCTCTCATAACATACT
GAAGTCATTCTAACATATTAAGGTCTCCCACTCATTTTCCACAAAGTGAATTTATAATTTTATATACATG
AGTGGGAAGACTTAATGTGTTATATTGACTTAAATATGGTATACTTGcactgcaaacatgcttttcttac
ttagatttcttgtcttgtttatggtccaaataactaaaaactcttaaatcaagaagcattttctagacaa
gcaaataacatcgtcttgttttcagaaataatacgtcaaaattgagtgagttttccttaaaacaagctaa
ataatctgctaatggtgtaagcaaagtaaatgcatgtcaa
>ZFLNCT00108 gene=ZFLNCG00073
AGAGAGGGCGCTTCACGACGCCTTCCTTCGGCCTTTCTGTGTTTTTAGTCTTTTAAGATATATCTTGGAG
GGCCAAAATGGACTTTGGCGATTTGTTTGACGAGCGGACGTTCACCTTTTCGGACTTTCAGGAGTTTACG
TTTCTGCCTGAACATGAGCAGTGGTCAGAGAGAGTGAGGAAACGATTGTATTATGGTCTGGATTCTGACA
GCACGCTGGATGCTCTATCATGCCCCATGACAGACATTGCTGTAGAACTGCTCCAGAAGTCTGCCCCAAG
TCCCATTAGGAAGCTCCACAAGAAATACGCTGCACACGTGGCCAGGTGTGTTTAACTTCAAAACTGTGTC
ATTGTGCTACAACTAGATTTGATGAATATTCTCATGAGTAACAACACACCCTATTTTTGTTACAGGGAAG
CATGTATCTCTCCCTGTGCTATGATGCTGGCCCTGATATACATTGAAAGACTGCGACACAGAAACCCGGA
ATACCTGCAACAGATCTCCTCCTCAGACCTCTTTTTGATATCAATGATGGTAGCCAGTAAATATTTGTAT
GATGAAGGAGAAGAGGAGGAGGTTTTCAACGATGAATGGGGTACTGCGGCCAAGCTGGACGTTCAGACTG
TCAACACTCTGGAGATGAACTTCCTCAATGCGATTG
>ZFLNCT00109 gene=ZFLNCG00074
CACAAATGGACACTGGCACGCAGGACGATTGCCATGAGGACTGTTTAGTGAACATCACAGACCTGGATCC
AAATGCCGAAACTTATATGAACTTTATGAAGAAGCACTGCTGTTATGATGCAATTCCTACCAGCTGCAAA
CTGGTCATTTTTGACACAACACTGCAGGTGAAGAAGGCCTTCTTTGCATTGGTGGCCAACGGTTTAAGAG
CGGCTCCTCTCTGGGACCACAAACTGCAGAGATTTGTGGGTATGCTGACGATCACAGATTTCATTAATAT
TCTGCATCGGTACTACAGATCTCCTATGGTTCAGATCTATGAACTGGAGGAGCACAAGATTGAGACATGG
AGAGGTGATTCATTTCAAAATGTTTATCTGCAGTATCAAGACCAGTGTCTCATCAGTATCACTCCTGATG
CCAG
>ZFLNCT00110 gene=ZFLNCG00074
CAGGACGATTGCCATGAGGACTGTTTAGTGAACATCACAGACCTGGATCCAAATGCCGAAACTTATATGA
ACTTTATGAAGAAGCACTGCTGTTATGATGCAATTCCTACCAGCTGCAAACTGGTCATTTTTGACACAAC
ACTGCAGGTGAAGAAGGCCTTCTTTGCATTGGTGGCCAACGGTTTAAGAGCGGCTCCTCTCTGGGACCAC
AAACTGCAGAGATTTGTGGGTATGCTGACGATCACAGATTTCATTAATATTCTGCATCGGTACTACAGAT
CTCCTATGGTTCAGATCTATGAACTGGAGGAGCACAAGATTGAGACATGGAGAGGTGATTCATTTCAAAG
TAAATAATCTGAACTCCACAGATGTTTATCTGCAGTATCAAGACCAGTGTCTCATCAGTATCACTCCTGA
TGCCAGCCTCTTTGACGCCGTCTACTCTTTACTGAAGCACAAAATCCACAGGCTGCCGGTCATTGACCCA
GAGTCTGGAAATGTCCTTCACATACTGACCCATAAGAGGATCCTCAAGTTCCTTCATATATTCGGAACCA
CTGTGCCAAAGCCTCGCTTCTTGAAGATGCAGATTAAAGAAGCAGGAATCGGGACGTTCAGAGACGTGGC
CACAGTCTCTCAGACGGCCACTGTGTACGACGCTCTGTCTGTGTTTGTGGAGCGACGCGTGTCTGCTCTG
CCTGTGGTGGATGATGATG
>ZFLNCT00111 gene=ZFLNCG00075
CAGAAGACCTATAATAACCTGAGCATGAGCATGCAGGAGGCGGTGCGCAGGAGACGCTGCTATGTGGAAG
GAGTCATTAAATGTTACCCTGACGAGACTTTAGAGACTGTTATTGACAGAATAGTCAAGGCAGAGGTCCA
TAGGCTGGTGCTTGTGGACAGAGAAGACGTGGTTCGGGGAATAATCTCTCTGTCAGACCTGCTGCAGGCC
ATAGTTTTATCCCCAGCAGGTATTGACGCTCTTTTTTCCTAAGCTGAGAGGAAATGTTTGCTCCTGTTTC
CTCATCTAACCAGCACTAGTGTCCAGGTTTGTAAAAGTGGATGAAATATGACTGCCAGCGAGATTAAAGG
AAGGATCTCTTTTTTTTTTTTTTGTACACAATTACATTGTAAAATTCATGGATTATGTAGAGTGTGTAAT
ATATTAATCAACAAATTTCTCATTTAAATGAGAGATGCTTTATTATGATAAAGTACTGACGAAACCTTGC
TTTGTTTTAATGTATGGGCGAGCACACACGGGCTGAGATTTTGATCAAATTGATCATGGAGTTTCCTCTT
TGTGCTATCTTATGAAATGTACAGTCAGATAATCATGTTTTTTTTTTAATAAACTGTTCCTCGTGCTCTT
TTTTTGTTTG
>ZFLNCT00112 gene=ZFLNCG00075
GAAGACCTATAATAACCTGAGCATGAGCATGCAGGAGGCGGTGCGCAGGAGACGCTGCTATGTGGAAGGA
GTCATTAAATGTTACCCTGACGAGACTTTAGAGACTGTTATTGACAGAATAGTCAAGGCAGAGGTCCATA
GGCTGGTGCTTGTGGACAGAGAAGACGTGGTTCGGGGAATAATCTCTCTGTCAGACCTGCTGCAGGCCAT
AGTTTTATCCCCAGCAGGTTTGTAAAAGTGGATGAAATATGACTGCCAGCGAGATTAAAGGAAGGATCTC
TTTTTTTTTTTTTTGTACACAATTACATTGTAAAATTCATGGATTATGTAGAGTGTGTAATATATTAATC
AACAAATTTCTCATTTAAATGAGAGATGCTTTATTATGATAAAGTACTGACGAAACCTTGCTTTGTTTTA
ATGTATGGGCGAGCACACACGGGCTGAGATTTTGATCAAATTGATCATGGAGTTTCCTCTTTGTGCTATC
TTATGAAATGTACAGTCAGATAATCATGTTTTTTTTTTAATAAACTGTTCCTCGTGCTCTTTTTTTGTTT
G
>ZFLNCT00113 gene=ZFLNCG00076
CAAACAACACTGGACGAGCTACAATGGCGAGCAGACGGGCCTCGGTGTCCTCCTGCTCGGCGGGTCTGGA
GGCCTGGTTCCCGGCGCCCGGTGGCGCGGAGGAGGAACCGGAGCTGCGGCGGCTGCGGGAACGTCTGCGC
GGGTGTCTGTCGCAGTGCGAGCCCGCGGTGGTGCTCCTTCAGCGGCTGCTGGTCTGGGAGAGGCCGCTGC
ACAGCATCATCGCCGCGCTCGCCCTAAACACACTCTTCTGGCTCCTGTCCTCCACATCCCTGAGGCCTCT
GTTTCTCCTGAGTGTTTTTCTCATTGGTTTGACTCTACTGGAGAGATGGAAAGACAAGCTGCCACAGATC
ACCGCGTGGCGTCCAGAAGCGTCTGTCATTGAGCGGTATGTGTCTTCAGTCATCTCTACATATCTCAGCA
GCACCCTGTTCTCCTTTAAGTGTTTGCATCACTTACATTCATCATTTAGCCTTTGCTGTGGCCTCAGATT
GTTTCCTTATCTTAGTTAAAACACAAGTTATTTTCATCACCCTTGCCATAGAAAATGCGTAGTTGTATAT
CAGTGCTGTTTTTAATGTTATAACCATGTTAGTAAAGGTTTTTAAAATGTTTTTCACTTATTTTTCAAGT
GCCTTGGACTTAGTGTTTTGTTTTGTATACTTTAAAGCGGTAGCtctcaaccacattcctggaggaccac
cagcactgcatgttttggatgctatctatgtctgtcaaaaacccattacaggtctttcagtctctgctaa
tgagctgatgatctgaatcgggtgtgtttggtttaggaggcatagaaaatgtgcagaggtggtggtcctt
caggaacgtggttgagaaacactgCTTTAAGGACTCTCTTATCCAAAGAGCACAGATACATATAATAAAT
ACTGTAATTACCAATACATTaattat
>ZFLNCT00114 gene=ZFLNCG00077
GGACAAACATGGCGAAGTTTGTTCTTGCGGGTTGGAAAGGCTGATTGTCCTTATTATGCAAAGGCTGAGC
TTCTTGCTGATGTGCTGCAAAGAAACCTGCCTGATTTTCACATCCACAAGATCCCTGTGCCGCCCGATGA
CTGGAAGAAATGGCTGGAGGACACCTGCGCATCTATTGGCTGGAAACACTCAAGCTCTCCTCTAGTATGG
AGGGAGCTGATTGATCGTGGTGGGAAAGGCATGCTGCTCGGAGGATTCAGTGATTTCCTGGAGCATGCTC
AGGGTTATTATAACATCACCTCAGACATGAACTCTGATCTGATGCTTAAAATTGCAGAAGAGAATCAAGC
GACCAAAGAGCTGTGTATGGAGGAGGAAGTTCATCGACTCAAGTCTCTCAGGCCTCTGCACATCTGGATC
AGCAGTGCTCTGAACCCCGTCTGCTACAGCCTCATTCCTCACCTGTTCACCCCGGGGCTGTTTTCAGGTC
TGCCCATCTTCAGCCTTCACCTCATGGACACCAGCGGTTCTGAGGAAATGTTGCAAGCACTCAAGATGGA
AACGGTGGACCTCGCCATACCTCGGCTCCATGAAAATGACAAGGACCAGGTAGCGGAACATTTTCATCGC
TATGGGCAACTCATCGAGACGAACGCGCAGAAAGACGTAAGGGTGCTAGTGGCAGGAGATTTCTTCATTA
ATATGAAGTGTTCACTGTTGATTGAAAACGCACCCTCTATTGATCCGCGCAACTTTGTGGCAATGACAAC
GCAACTGGAATACGAGGCCAGAACTCAGCTTGCACAGAAGCTGTCAGTCAAAACATCAGACATCACTAAT
GTTATTGTGTGGGGAAACATCAGTGGCAGTTTCCATATTGACCTACAGAGGGCGAAGGTTTTCAGATATG
ATGGCGCAATTCGGGGACCAGATGGTTTTTCTCAGCA
>ZFLNCT00115 gene=ZFLNCG00077
GCGCTTGGGTTTGGACAAACATGGCGAAGTTTGTTCTTGCGGGAAAGGCTGATTGTCCTTATTATGCAAA
GGCTGAGCTTCTTGCTGATGTGCTGCAAAGAAACCTGCCTGATTTTCACATCCACAAGATCCCTGTGCCG
CCCGATGACTGGAAGAAATGGCTGGAGGACACCTGCGCATCTATTGGCTGGAAACACTCAAGCTCTCCTC
TAGTATGGAGGGAGCTGATTGATCGTGGTGGGAAAGGCATGCTGCTCGGAGGATTCAGTGATTTCCTGGA
GCATGCTCAGGGTTATTATAACATCACCTCAGACATGAACTCTGATCTGATGCTTAAAATTGCAGAAGAG
AATCAAGCGACCAAAGAGCTGTGTATGGAGGAGGAAGTTCATCGACTCAAGTCTCTCAGGCCTCTGCACA
TCTGGATCAGCAGTGCTCTGAACCCCGTCTGCTACAGCCTCATTCCTCACCTGTTCACCCCGGGGCTGTT
TTCAGGTCTGCCCATCTTCAGCCTTCACCTCATGGACACCAGCGGTTCTGAGGAAATGTTGCAAGCACTC
AAGATGGAAACGGTGGACCTCGCCATACCTCGGCTCCATGAAAATGACAAGGACCAGGTAGCGGAACATT
TTCATCGCTATGGGCAACTCATCGAGACGAACGCGCAGAAAGACGTAAGGGTGCTAGTGGCAGGAGATTT
CTTCATTAATATGAAGTGTTCACTGTTGATTGAAAACGCACCCTCTATTGATCCGCGCAACTTTGTGGCA
ATGACAACGCAACTGGAATACGAGGCCAGAACTCAGCTTGCACAGAAGCTGTCAGTCAAAACATCAGACA
TCACTAATGTTATTGTGTGGGGAAACATCAGTGGCAGTTTCCATATTGACCTACAGAGGGCGAAGGTTTT
CAGATATGATGGCGCAATTCGGGGACCAGATGGTTTTTCTCAGCA
>ZFLNCT00116 gene=ZFLNCG00078
gttcgaagtaccttcaacttcagtctcagcactttcAACTAAATATCTAAAGAAAAAGTAGTCTAAATGT
CAGGAAGGAGAAGAAAACCATCAAATTTATGAACAATTTTAGCCAGTTTCAGCTGTCTGAGAGGAAAAAA
AGAGAcatcattcttcaaaacgtcttttgtcttgcactgaagaaagaaggtttggagcgacacgaggAGT
GGAACCTGCCAGAAGGTGCCCTGAACTGCGGAGACCTTTAAACCCAGTCCATGGAGACGGGTGGATTAAG
GCAGCTGCGAGTCATGATTGACAGCTGTCCGTCAGCAGGGGCTCATTTAAATATATCGCAGTTCAGAATG
CATGCTTATGTGTGTGCGTTTGTTTTTTATCATAAATAGAAGTTGATGCAAAAACTTGGCAGGATGTGGT
GATGGTCGCAAGttatttattatttttaaaaaaaGAGATTAGCATTTTTTTGTCATTTGTGTTGTTATTT
ACTCTCCCGCTATGGCACTCTAAGTATGCAAATGACTTCCTTTGGAATACAAATGGGGATGTTTTCTTTT
GAAAATGCTGGGTAAATGTTTT
>ZFLNCT00117 gene=ZFLNCG00079
attttatgtttACATATTTTACgttaaatttcatgttaagttactgtaatttaactgccgttaatttacg
tttttATAAATAACAGATTTTTTTACAGTGCAGGTAACACAGGTGATCAAGCCTGGTGATGCTCATTGAA
AGTGTTTATTTTAGGGGCTCCTGTGATGCTCCTAGATGGATAAAACATACGAGAAACAGGTTATGAGTGA
ATATCACAAAACATGGCAAGAATATGCTCGGATCACATTTCATCTCAAAAACTAGAAGTGAAAACAAttg
cgtttactacatctttttaaggtaagtggttgcaaaaagttcatatggactgaatttaaacaaatttaaa
tgtagtaacgttcaattttttgttaaaattcagcctaaatcagttgtttggaaccacttacctttaaaaa
tgtagtaaatttaatgtatatttttCGGTCTAAAACATGAACTTGGGACTGTTTTTATTAATATTATTAT
CAACATATAGCAGGAACAAGCATCCATATCTAACTAAAACCTGTTTAACTGTTACTAATTGCAATATAAA
TGTCACAATTGTAGTTTTAATTGACTAATATATCCAGTTTTAGGGTGTGATATGTCCTGGCCATTTTTTG
ACCATCATGTTTTGTGAGGATCTGCAGTGCACCTGAATACAAAACTTTTGTGCTTGTGCTCAAATTCTCT
TAGAGCTCGTCAAGTTATTGCAATCCACGAATCATGACATACGACGCTCTCTAACAGTTTCCCTCATGGA
CTTGACCATTTGTTCAATTTAAGTGCACCTTTTTCCTAAAAATCCTTCTTTAACATCCTCCAGCAGGACC
AATTAGGGACGTTACCTTGGTCAAAACCAGCTAATGTGTTTGTCTTAATGGACTCCAGAAGCCCCGCAGA
GAAGCTCGTCGTCTACTATTTTTATGTGCACTGTCTTTTAGCATCCCTCAAGTGTGTATAAAGCGTGTGC
GTTCGCCGCTTTTAAAATCGACAACTTACTGACCTTTCTGCTGTGGGATAATGCAATTATTTGTAATTAC
GATGCACACTTGCAGGTACATTTTTACATTTGGTGTACAATTAACAAATCCGACACGAGCAGAGACACTA
CTAAACATGCAGGGAAACACTATATTAGGAGTTTGAATGCATTTCATATCTTGTGAAACTCTGATTAGTC
TGTTTTAGGTCCGTGCGTTGTTTTTGGATTGATGCATTAGTACATTTACGTTAGCAGCTGGCGTCCGTTC
GCTCCCATTCGAAGCATCGTTTTGTTTTTTGTACTCTTCCATTGCTCAAAACGCTGTGCTAAAAGCTTTA
AAATGGATTGTACGAAGCTGATAAACAGAGTGATTTCTAATGTCTGTTGCACTCGTAGCGTAGTTTTCCG
GTTAAAGGCTTTTTTTCCACACTTCCTGCTGTAAGATAAATCCGATTCCTCTGCTTTTCGCGGGCATTTC
ATGCTTTCCACTTTGCTCCTATATTTATGCTGTTTTTTGATTTGTTTATTTTTCGTTTTATTTGCTGTAA
AAAGTGTTTGCATATATTATTTGTATTATATGATGTTAGTATGACAATGTTCTTTATTAAGGAAAAAGGA
AAAGAGTTTATTTTTGTTACCGGTTTGTTTCATAATTCTTTTTTAAATTGGTATTGTAATATATCTATGC
AAGAACTGTTAAGTGAAGCATTTTTATTTAAGAATGTCATTATGTGTAATAAATGGTAGAATCTTACTGA
>ZFLNCT00118 gene=ZFLNCG00080
CTACCATTTATTACACATAATGACATTCTTAAATAAAAATGCTTCACTTAACAGTTCTTGCATAGATATA
TTACAATACCAATTTAAAAAAGAATTATGAAACAAACCGGTAACAAAAATAAACTCTTTTCCTTTTTCCT
TAATAAAGAACATTGTCATACTAACATCATATAATACAAATAATATATGCAAACACTTTTTACAGCAAAT
AAAACGAAAAATAAACAAATCAAAAAACAGCATAAATATAGGAGCAAAGTGGAAAGCATGAAATGCCCGC
GAAAAGCAGAGGAATCGGATTTATCTTACAGCAGGAAGTGTGGAAAAAAAGCCTTTAACCGGAAAACTAC
GCTACGAGTGCAACAGACATTAGAAATCACTCTGTTTATCAGCTTCGTACAATCCATTTTAAAGCTTTTA
GCACAGCGTTTTGAGCAATGGAAGAGTACAAAAAACAAAACGATGCTTCGAATGGGAGCGAACGGACGCC
AGCTGCTAACGTAAATGTACTAATGCATCAATCCAAAAACAACGCACGGACCTAAAACAGACTAATCAGA
GTTTCACAAGATATGAAATGCATTCAAACTCCTAATATAGTGTTTCCCTGCATGTTTAGTAGTGTCTCTG
CTCGTGTCGGATTTGTTAATTGTACACCAAATGTAAAAATGTACCTGCAAGTGTGCATCGTAATTACAAA
TAATTGCATTATCCCACAGCAGAAAGGTCAGTAAGTTGTCGATTTTAAAAGCGGCGAACGCACACGCTTT
ATACACACTTGAGGGATGCTAAAAGACAGTGCACATAAAAATAGTAGACGACGAGCTTCTCTGCGGGGCT
TCTGGAGTCCATTAAGACAAACACATTAGCTGGTTTTGACCAAGGTAACGTCCCTAATTGGTCCTGCTGG
AGGATGTTAAAGAAGGATTTTTAGGAAAAAGGTGCACTTAAATTGAACAAATGGTCAAGTCCATGAGGGA
AACTGTTAGAGAGCGTCGTATGTCATGATTCGTGGATTGCAATAACTTGACGAGCTCTAAGAGAATTTGA
GCACAAGCACAAAAGTTTTGTATTCAGGTGCACTGCAGATCCTCACAAAACATGATGGTCAAAAAATGGC
CAGGACATATCACACCCTAAAACTGGATATATTAGTCAATTAAAACTACAATTGTGACATTTATATTGCA
ATTAGTAACAGTTAAACAGGTTTTAGTTAGATATGGATGCTTGTTCCTGCTATATGTTGATAATAATATT
AATAAAAACAGTCCCAAGTTCATGTTTTAGACCGaaaaatatacattaaatttactacatttttaaaggt
aagtggttccaaacaactgatttaggctgaattttaacaaaaaattgaacgttactacatttaaatttgt
ttaaattcagtccatatgaactttttgcaaccacttaccttaaaaagatgtagtaaacgcaaTTGTTTTC
ACTTCTAGTTTTTGAGATGAAATGTGATCCGAGCATATTCTTGCCATGTTTTGTGATATTCACTCATAAC
CTGTTTCTCGTATGTTTTATCCATCTAGGAGCATCACAGGAGCCCCTAAAATAAACACTTTCAATGAGCA
TCACCAGGCTTGATCACCTGTGTTACCTGCACTGTAAAAAAATCTGTTATTTATaaaaacgtaaattaac
ggcagttaaattacagtaacttaacatgaaatttaacgTAAAATACGTAATcataaaataacgtcagtta
aattacagaaatttaatgtaaaataacagacggtaaattacagaaatttaACGTAAAATATGTGaacata
aaataatgactgttaaatgatagaaatttaccgtaaaataacagacagtaaattacagaaatttttcatg
aaattttaTGTAAAATATGTaaacataaaataacggccattaaattacagacatttaccgtaaaataaca
gatgataaattacagaattttttcatgaaatttaatgtaaaatatgtaaacataaaataacggccattaa
attacagaaatttaccgtaaaataacagacggtaaattacaatttttttTTTCATGAAATTCAATGTAAA
ATATGTaaacataaaataacggccatttaattacagaaatataccgtaaaataacagatggtaaattaca
gaaatttttcatacaattttaatgtaaaATATGTAAAATACGCaaacataaaataacggctgttaaatta
cagtaatttaccataaaattaaatatatcgtaaaattttaatttaagaaaatttctgcaatttaacatct
gttattttaacggtaaacgtctgtaatttaacagccgttattttacatttattttctggcatcttagctg
atggaaaaaaaataaataacagattttttttacagtgTAGTGTTGGTTGTTTATGGAAATATTGGATTGT
TTTTCCCAAAAATGTGGGACAGCATGATGCATATTATTGTTTGCATATCCCACGATCATGTTCTGATATA
AATTTTGAACTACAAATTTTTACGGTATGTTGTAAACCTCCAGGTTGCAGTCttaaagggctggttcacc
acaaatgggaatttctctcattattttttcacccccaacttgtttgccccaacctattcgagtttcctcc
ttttgttgatcacaaaagaagatatttcgaaaaatgatgtagccattgatttttatagtaggttattttc
cctattatgagtgtcagttagtttccattcaatgatgtggatttaatctatgtgcaaatttgaaatatcg
cataaaacatatgcgaatgaagcaccgtttccatccaaaatggtaacttcctgataaactgatggcaaat
agcaaagagaaaatctgaattttctgcattaTTTTAGCCAATGTGAACTTTTTTCTTATGACACAGTAAg
ggccggtgtcacagacaaggcttagtctaaaccaggattagattttagttcaattaagatttttaaataa
ctttaataaacgtacactacaaaaaacattactgttttgtatcttgagacaaaacaatagtactgacaca
ttttgaggtataccagtacaacttgctttgttacaatatctcatacatgcatttaactctaggactagat
taagccttggggttatactgggggtatatgtgccttagaaaacgataaagtaaaaaaaataaacatgcgt
tgattattcgagtcgtgagacggactttgggaagctcttggaggtaatactagtgtaccactttgatgat
gggctttagctgagggatattaaaattacaaaaacaacattttagatattttacaatgtgctctgtcaac
tagtttgtccattaatgactatttttgtcattgcaagatctattaaaacaaaatcacatgacttttttga
tgcgcatgctctagaatttattcagtaaatgtgtttccattctaccctttgcacctttatgtgttatcga
ataaaaagtttatcctactcagtttttatgcacatttttaaaaatgtatgcatatcctggcatttatatt
aagcatttttatgacacatttcaaaattagatgtatggtaacaaggctaaTTGCTATTGttcttcaaaat
atcttcatttgtgatcgacagaaaaaaaaaactcaaaggtttgaaaccacttgagggtgagtaaatgatg
cattaaattaaatttttcggtgaaccatctctttaaatctctaagaaaagcaAGCTTCGTGCACTAGATT
TTAGCTTGAAATGGTCTGTGCGACGGTCTCTTGAGGACAGGGGATGCGCGCGGCTCTGCTCTGGATTCCT
GTGACCTTGTGTCTTTGTTATTTTTCATGGAGCTAATGTGGCCAGGGAGGGAAGTAAGCCGACACCCGGC
TACACGGTCAAATTGACTGTGTCGGGCAGTTGCGATAAGATCTCCCGGTCAGCATAAGTGTGGAGTATGA
CCCCCAGTGTGGTCCTACTCCGTTACGCCCCATTGAGGGGGTGACCAGTGCCTGGAGAGCCGAATTCCAT
TCTCATTACCCATACTGCCATTCTGACAGACAAGGCCTCCCGTTGGTTCATGTCAGACAAGTGAGTGAAA
AGGACAAGGAACTGACTGACAGTGTGAACAAGTCATAACAATCCTTGTCTAACACTTATTTCTGGATGAA
AGGAGTAAAATCTGGAGATGTGGTTATAAAATGTCATAGAAAGAGATGATTTTTGCTGACTTGAATGTGT
TAATATGTCAGATATGAACTGGAAATCTTGACAAAGTCTGATTTATGAGATATAAGCCAAACATTTTTGG
AGTTATGAACTTGATTTTGGAGATTGTGAAACGATAAAACATGTGTATGTCATTTAAATTACATATATTT
TTCCATTTTTAAGCATCTATTTTAGGGGTTTAGATGTAAAATGCATATTTATACACTATGGATAGTTTGC
ATTGGTTAAGGATTAATAAATCAAATCTAGGTGTGCTGTGCTCATTTTATAGATTTTTAGATCTGGGGCT
CTGATCTGGGGCtctaatagacatcttttaaaaacaaaaaaatgcttgctgagTTACACCACAATACACA
AGACTGCTATAACAGGATCATATGAACAGTTATTCATCTTCATGTCATGTCCAAACCTCCTACACAATGC
CATAAGACGTTAATaccaaaattcaatgtc
>ZFLNCT00119 gene=ZFLNCG00081
CTGTCAGAATATTTACGTGTATTTATCAATGGCTTTGTCTCAAATGGAAACTCAAGTGGGCGGTGTTCAA
GCGCTCAAGGCGCGCGCCCGGGCACGGAGACCGTAACTCGGTCCGGAATTCAGCGCAGAGTGATGACAGT
CCCAGCGCAGTCACATTTAGACAAGGAATAACTCACTTTCGCCTCTGTCATTTAATCAAGCGATCCAGCT
GCAGTTGCAAACACAAACACAGGCGCAACTTCAGACCATGCGCCCTATGTGAACAGCTGCGCAAAGACGC
ACAGGCTGAAAGACATTTGACAGCTCGCCAACGGGACATTGGAGTGGACATGTGAAGAAATGGATATGCA
GCCTCTTCACACGAACAAAATGCGATCTGACATCCTCATCGCCCTCTTCCTCACCGCTGTGATTGTTCCC
CTGTGCACCTCGCAGTCAGGTGAGCGTCCAACTCCCGTGCGTAAAAGTGCTTGTCCATCCTTCATATGTG
GCTCGTTGGGTTGCTTTGTGTTCTGGTATGACGTTTTGTTTAGTAAATGTGCGCACATCAGTGGATTCGA
CATTGTTTGTGTTCTAGATGTGGCGAGCGTTTGTTATCAATACTTCTGTGCCAAACTCCAAGTGCCCAAA
ATATTTCCGTGGGCAATCCACGATGCTTCATCCTTTGTGTGTGCGCGCGCTTAAGGGTATTTTTCAATCA
GAACGTGCCAGTGCATTCGTTAGAGATGTCATTAGGGCTGACTGACATCAGAAATCCATTACTGGGGATA
AATCACCATTTGCATCGCCATTGCGCGTTTGCTCGCAGCGTTACGTGCCCGAATACGGGTACGTTTCTGT
CCCTCCTTTTTTTAAAAATGACTTTGTTTCTTGACTGATTACCAATTTTTAGTGTAAATCAGCAGTTTAA
GTTGTTTCGTTCCCTCTCCACACGATGGTGGCAGTCAACCAAGAAACAGCAGGGCAGCAGATGCGCGGAG
CCGTGCGTTTTTACGCATCTTTCTTCATGATGTGTAAGGACTGCGGGAGCGCGCTGAAGCTCAATTAACT
CATTATGTATATTCATGCTCATAATAAAGAGTGTTTGGGTT
>ZFLNCT00120 gene=ZFLNCG00082
aataaatcagatattagagatgagttattaaaactagtatgtttagaaatgtgttgaacaaatcttctct
ccgctaaacagaaattgggggaaaaataaacagggggggctattaattctgacttaaactgtaTATCcaa
tcagacttcaatgtggttaaagaggcttgtgaccatgatgtaatgcaatatgacaagtgtgtgtattatt
gtgtgcatgtttaatttagcaatttgatatgttaaaaatcttctaataaaacgaaaacaatttagacaat
tttaatttagtctatttaaaacttttaaattcacatataccaagatacttaaatgcgttcacttctttat
ttttaatcagcaccATGTGagatgtgatctcatctaaagtgagaatcttttatgccttgtaaattcctaa
taaatgattccaatcaaatgcAGTGCAATGCTTTGGAAATTAATAATTTATTCTTGTCTGGTTAGTTTAG
TTAGGCTTAGAAATAATTATCATTTTTAAAACCCTATATGACAAAAAACTCTTAATGACAGAAGGTACAA
ATAAAAAAGTGGTCCATTTAAAGTTGCTAGAATGCAAGATTTTTGCAATACTCTTGCGGATCTCTTTGCT
ACGGACGCCGCTGTCATTTCCAGCAGAAAAAAAAGATTGTAAGCTGTATTTCCAGCCCTGAAAATAGGTA
GAGACTGACAGTGAAGAGTAGAATGTGAGATGCAGAGAGCTCCGTCACCCAGCTGAGACTTGATGATGGG
TTTCAGCCAACACACTCGATGCACCTATGGACAGATGCTATAATAAAAGGTTTTCTATAGCGACTCTGCC
AAAAGTTTGAGGCAGGCAGCAGGATGTCTTTATTTAGGATCTTTGCCTGGGGAATCCATGAGCTCAGACA
ACCTGCAAAAGCCACAACACAGCTGCGACAAACCTTTGATTCTTTCGGCACTGTGTGTGTGTGAGAGTTC
AGTGGAATATGCATTACCCAAGACTGCTCTCACAATGAAAATGTCTCTCTAGAGCCGCTTTTCTGGTGAA
CGGCTAAAACATCTCTAGGCGGCAGTTTGTAACCTCATTTCCAAGGATTCCAGGAAGCGCAGTTGTTGCT
TGCTAGACTTTTATGCTAGAGCTGCAGTGCCAAATGTTGAATGTTACATGCTATCACATGCATCtaattt
ttgttaaaaattatatttaaaaaaaaaaagttaaaaaataaaaaaataaaGGATAAATGCATTAACAGTT
TTATCAAGCATTAATGCATTAAACAAAATGCATTAAAGGGATGTGTTAAATTAAATGGGACAAAGACCTT
AGTGATGTTTTTTTGTGTGTGTTTTTTAACTTAATAAAGACAATCTAAATTATAATTATAGGAAAATTTT
AACACTGAAAATTAAAGTAGTGACATTTAATCATAAAATTAAATCACAAATCTAATCTAATGATAAAAAT
ATTTAACATGATAACAGTTTAAACAGTATTTTAGTTAAATCAATGAAGGATTGAGTGTAAATAAATAAAT
GAATTAATCAATATAGAAAAGAAAGTTAAGaaattaataaaaataaataattaaataaataagtatagaa
aataaatttaaataaatgagaaaaaaagtaaatgcataaattattaaatattgaaaaagaaatatatagg
taaaaataaattaataaataaaattggtaaataataaataaatacataaattaataaagaaatggatgaa
taaataaattaattaattagaaaagaaagaaaataaataaaaaaacaagtaaataaagaaataagcaaat
aaagacaaaataaatagataaataaataaataaataaataaataaataaataaataaataaataaataaa
taaataaataaataaataaaATATGTTACtacatacatacatgcatacatacatacatacatacTATGGC
AGGTTTTTAGAAAAAAGCCATTAGTGTGTAAAATCTACCTAATGAGAAACAGGTGCCTGTGAACGGTGCA
TGACTGGAACTTTTAGTCCATATACCAGTGGATTTGTAGTCTTATAGGGATCTGCTAGGATTAGGTCGCT
GGAGATTGTGACAAATCTCAGTTGTAAGTGTTTGTAATCTACCGAATGAGGAACAGGTGCGTGTGAGCAG
AGAATGACTGAAACTTGTAGTCCATATAATGGCAGATTTGTAGTCCTTTAGCGATCTACCTGGGTTAGAT
CGCTGGTGATTGTGACAAATCTCAGCCGTAAGTGTTTGTAATCTACCAAATGAGGAACAGGTGCATGTGA
ATGGTGCATGACTGGAACTTGTAGTTCATATACCAGTGGATTCGTAGTCTTTTAGTGATCTGCCTGGATT
AGATCGCTGGTGATTATAATAATATGCTGTTCTTTAAACACTTTTACAGAAAAAGCATCGTCGTTTCCAC
AAACaaaaatacaaataataataattatttacatatatatCCCTagggatgtaaacaaaaataatggtcc
caacgtatttcctgttttacatttttaatttctatagcttcagagaattcaaaacgagtcgatattgata
taatgttatgatagccgattaaacatagagttttgattgaagtgcctctttttacagttatgaaatagct
ttataacaagcaggaaatgttcatgggccaatgaaatgaccacattgaaattgtctataTATATAAATAA
ATAAATAAACCCATGTCAAAATACTACAATATTGAGTGTGTTTTGTATAGACTTCAACCAATAAGAATAA
TATTATTAATATGCACCAATAAGAAATTGACAAAACAACCAATACTAGCCATCTAGCAACACCCTAGCAA
CTTCGATTTTCACAAAATGTACCAATATAGTCAAAGGTTCATGGAAAACAGGTCTTGTAATCTATTCTCA
CACTCTCTGCCTCTGTTTTAGCACCTATACACTGATACACACACACTGCATGTCCTCCGAGACAAGGTGA
TTAATTGGCCTGACTAGGGCTTGTGAAAGTTGCGATGGTGCTGCTGTACTCGAGGGGAACCAACCATTGC
CCTGTCAGCTCAACCACACAGACACCATATTCCCCGTCTCCTCAAGCTGACAGCTAAAATTAGTCTTTGA
GCTCTTTCTCCCTCCGCTTCTCCTTTGTAACCGATCCGCCATTGTTTCACCTCGCCCCGAGGGATAGTTT
TTCATCCTTGCATGAGTTATTAAAGTAAGAAGAGGGGATTTGATTTAATGTGCACGATTATGAGACTTTG
CCAGTGTTTGTTTTCTTTTCAAAAGTTCAAATTTTCTCATTAAAGGTCCaggttttttagatgttagtat
ctgtattgctagtttgtagaatatctataagctagtgtgctccaaaatcagcttttagaagatataaagc
caatataaacgtgtaaaacctgcagtttaaatggatcaacatttttattcatgtcacctcatcaaatcat
gaccaatcaaatgctctctagtatctgacatgccccacccccttcgagatgcatatcattaaatgcgctt
gagctcaaccgctcactggcgcagagtggtgatgaaacaaaatgctattggtgggttgtttaaggggagg
ggctatgagatgtcccaccctcaattcatctttcagttgagattacaacaaacattgaataaaaaatgac
atttcaaagcacttcacgagacctTTAAAACACTGCTACATCTAGCTTCCTACGATCTGGCGAAAAGCAG
TGCATCTTATCTATCAACACCGTTTAACAGGGTTAAATGTTACTTAGAATACTGTTTGAGGCATTTTTAT
AAAGTGTGCTTCAGGGAAGGGGTTAAAATGTTTTGTTTTTAACAAATGGTCAGTGAAAGGATGTGCATAA
CAGTTAAAGCAGGTGTACATTTACACAACAACGATGACTAAATTAAACCAATTCACACAGTTCTGTGAAA
ATGACTGTTGTTGGCCATTTTTTATAATACTGAGTTTTAAATACTCTAGCTGACTCCTCTGCAAGGTTAT
ATATTTTTTTTATGTGACTGTCATTTAGAACTTATCGCTTTAAAGTTCTATGTCGACATATCGGTTTCAT
CACATGACACAGCGTGGCCTCGATAATTTTAAGGTCCTTTGAAGTTAATTAGTATTTAACAGTAAAGcag
gcccggcgccaggatgtcataactgagggggcattttaatcccataggggggcactagacctggtgacct
ggtccttcttgcttcttcatttcaatagtatctggat
>ZFLNCT00121 gene=ZFLNCG00083
gcaaaggttggaaccagtgaccatcttgctgtgagATATTTGACTGTAGACTTTCTGGATTGATCAGTGA
ATCATGACTCCACCAACACCAAGGTCATGAGTTCAATTTCCAGGGAGCACACATGAATAATACAAAAAAA
ATGTCTGACAATAATTCAATCTAATGCTGATATCTTACGTTTTGGTGATTGAAGTAGTGTCCTTGATGTA
TGCAATGTAGTGACAGCATTGTTGATGAGCAATTTAGCTGTGTGCTATTTTCTAACACGCATGTGATTAA
GCGGGTTGCATCAGTGATTCAGGCACACATTGGGCAGGGATTTCCTAGACTCTGCCCACATTCATAGTGA
GAAGACAGCATGGCGCTGGGTAACAGGGTCTGGCAGGCTCAATACAATTTGGGCATGCGGTGAGTCTACA
GATGGTTGGACAGCACAAGCCCCACAGAGTTGGCGCTCATGAGATCTCCATATTTTGATGCTCATCAGAA
GACAATAACAACCCAGTCTCCTCTCGTTTTAATGTTGCAATGAAATCAAAATTCTTATTTTAATATGTAT
TTTATAGTGCTTTTTAGAAACACTATCTGTGCTCTTCATTGTTTTCCAAATATTAATTTGTCCTCAGAAT
CTTTAATCCAATATAACAACCTCTCACC
>ZFLNCT00122 gene=ZFLNCG00084
CTAAAAGCTGTTGACGCAGCAGTCAGACGCGGTTCATAATATGTGAGATTAACACCTCCTAAATGCCTTT
TGAAACGGAATGCGGTCTGTTCATTTGCGAGGGGCGAAAGTTTAGTTAAATATCAATGTTGAAATGTGAA
AAACGCAAAAAAACCAAATCTATTACTGGCCGTGTGGACCAGGTGTGATGTGGACACGACGCGCAACCGG
TGCACACGCACTCATTCACGAGCATGACGAGACTTCACGCGGCAGTGATCACTCAAGATAATGCCAGCCG
CAAAAGAGGTTATTAAAAAGACAATTAACTGAGCAAAGGGCATCTAACTGAGATTATAATAGAGCATTGA
AAACATGATGTTGAAGAAGATGATTGTATGACTAACATCAAACAGCTGAGTTGGCTTGCCAGACACACTC
CCTGAATAAGTGTTTGCTGCATCAGCACAGGTTTTCCCTTGAAGCTCCAAAGCCAATGAAAGAGGAATCG
CTCCATTAAATGAACAAATGTGAATGGACCAGTAAATCCCCAGGGAAATGGATGATGAATCGGACAGAAA
GGGAAAGGTTCGCCCACACATGAAG
>ZFLNCT00123 gene=ZFLNCG00085
CTTGGTTTGATGTTTTGTTGTTTAATGCAGTATTCAGATATTTACAAAGACCCGTTCAAACCAAGAACCA
TACGATATCAATAAGTAAGTAGTTCTTAATATTTAGAAATAGCATGAACAATGTAATATTGTTGCACAAA
ATGAAAATTGTCAGCCAATCAGAGTGCACTTGAAGACTCTTGCGTTTATGACAGGCAAAATAACTTGATT
GTGCACTTTTGTTAAGCAAAATGTAATCATGCACTTATGCGAATCCTCTTAATAATACTGGGTTGTCTTA
TCAGTCTAAGAAAGGCTGGGTTATTTTAACCCAAACTAAATAACATGTGGACTAGCCTAAACATTGGGTT
AAATTAGGTCCTATTAATTTATTTTCTTTAAATGAACCCAGCAGTTGGGTTAGTCCCTATTATAGCCAGA
ATTGCATAAAAAATGCATTTTGTAACCCAGTTAAATTTGTCAATTTTTTTACTTTTTTAAATCTTTTTTT
CATCATGGTTATAGTTTTTGGTGTGAATGGGTCttaaaaggacagtttacccaaattaacatttctt
>ZFLNCT00124 gene=ZFLNCG00086
GGAGTTCTTAAGAGGGAAGGACTATCACATCATCTCCACCTCTAACAGCACTTTTGAAGGACTGGACAAC
CACCATGGTGGCGTTTGCAGGAGCAAATCCATGAAGCTGGTTTTGCGGGTTGGCCAGAGTCCTACAGATT
CATTCTCAGCGAAAAACCATCCCACAAGAAATCCTCCAAAATACCCTGAAAATAAGGACCAAAATACCTT
CAGCAAAGAAAATGATGTCAGTCAGATTGACTCCATGCAGAACGGAGAATCCGGAGGGAAGAGTGGCGAG
TCTGTGGGATCTGCTGGGTCTGATGTGGCCCTGTTTGCAGGCGTCGCATCCGGGGCTGTGATCTTCATCC
TCATCATCATCGCACTTGTAGCACTTCTGCATCGGCGTCATCAGAAGCACTCGGCGCAGTGCTCCGGACA
GCTGCCCTTAAACACGCTGCCCAAACGTGGCAGTGGTGCCAGTGGCGGCAGCAACAACAACGGCTCCGAG
CCCAGCGACATCATCTTTCCTATCCGGACCTCAGGAAGCATGTACTGCCCGCATTACGAGAAGGTCTGTG
GATTATTGAACGTTTATGCACGAGGCCTTGATTCCCGCACCGTGTGACTTCAGGTTGATCATATGGACAT
CTGCATCCCGAAAGCTGGCCTGACGGATGCGTATTGCATATCAGACATTTGTAGCCCTTATGCTGTTGAC
GTGCGAGCCGGTGTGGTCGAAAACGCATGTGGTTCTTTTATCCCCATTTTGCTTATAACTTCTCAAACAT
TTATTCAAACAGCAAACAAACAAAACTAAAGATCAACATGCAGAG
>ZFLNCT00125 gene=ZFLNCG00086
TGAGCATTTCAAAGAAAAACTAAATAAACACACTTAAAACTattaggcaggtttggtttattagacaata
tttaatattcaagtgtatatcaagaatattcaatggaactaataatactgacctcaaaatatacactttt
atttattaaaatatacacaaatttaactactttgattccagccaaactaaaagaaataagactttctaca
gaagaaaaaaaaatgtattaggaaatactgttaaaaatctccttgctctgttcaacatcactggggagat
atgtggaaaaaaaaCTTACCATTTCTTATAAATTTGCCTTGAAGTGTTTATTAAGCAGGCATGTTTATAT
TTTCAAAAATGTTATTGCATTTGTGAAGAAAATGGCTGAATATTTTTTCTTTCCATCTTTTAGCCACCTC
TAACAGCACTTTTGAAGGACTGGACAACCACCATGGTGGCGTTTGCAGGAGCAAATCCATGAAGCTGGTT
TTGCGGGTTGGCCAGAGTCCTACAGATTCATTCTCAGCGAAAAACCATCCCACAAGAAATCCTCCAAAAT
ACCCTGAAAATAAGGACCAAAATACCTTCAGCAAAGAAAATGATGTCAGTCAGATTGACTCCATGCAGAA
CGGAGAATCCGGAGGGAAGAGTGGCGAGTCTGTGGGATCTGCTGGGTCTGATGTGGCCCTGTTTGCAGGC
GTCGCATCCGGGGCTGTG
>ZFLNCT00126 gene=ZFLNCG00087
CCGCTTTACTTTGACTAGTCAGTCGGCGTTCGCCTCGGCGGCCATAAATTACAGTGTGGTGTGTTTGCCT
CGGGTCCTGATGGTTTATTTCAACCCCGTTCCTTTATGACAGATCTGACAATGTGGCTGTGAGATCCTCG
TGTGATTCTGCGTCCGAACTTCTGTGAACTCGCGGAGGAGATGCTGGATTGTTACACGATGCCCTCTTGA
GCTCAAGATGATAAGGAGTAAAGAGGATGAGAAATGGCATGGGAGAATCAGTTACCAAAACCACGAGGAA
GACTTTGATGACCCAGCGGAAGTGGAGAAAAAGATCCGTGAAGCCCAAGATGAGATGGCTGGAGCAGGTG
TTGGTATCAGTGAAGAACTCATCAGTCTGCAGATCACCTCTGCCAATGTTCCTGACCTCACTCTCATTGA
CCTCCCTGGCATTGCGCGAGTGGCTGTCAAGGGTCAACCTGAGAACATTGGAGATCAGATTAAGAGACTG
ATCAGGATGTTCATTACCAAGCAGGAAACAATCAATCTGGTTGTGGTGCCATGCAATGTTGACATCGCCA
CCACAGAAGCATTGCAGATGGCTCAGGCAGAGGATCCCGAGGGCGAAAGGACTTTAGGCATCTTAACAAA
GCCAGACCTGGTGGACAAGGGCACTGAAGGGACAGTTGTAGACATTGTCCACAATGAGGTCATTCACCTC
ACTAAAGGCTACATGATTGTAAGGTGCAGAGGGCAAAAAGAGATTATGGATCAGGTCACTCTAAATGAGG
CTACAGAAACAGAGAGTGCCTTCTTCAAAGACCATCCTCATTTCAGGAAACTTTATGAAGAAGGTTTTGC
TACTATTCCCAAGTTGGCAGAGAAACTAACAATTGAGTTGGTTCATCACATTCAGAGGTCCCTACCTCGT
TTAGAAGAGCAAATCCAGACCAAGCTTGCTGAAACACAGAAGGAACTGGAAGCGTATGGTGATGGACCCC
CGTCAGACCCTGCAGAAAGACTCAGCTTTTTCATTGATAAAGTTACAGCTTTTACATGTGACACTCTCAA
CCTGACGACTGGAGAGGAGGTTAAATCCGCATCAAAACTGCTGATTTTTCCAGAACTTCGACAGGAATTT
GCCTATTGGAATAGCTTCTTAGACTCTTCAGGATATTCTTTCAAACTGAAGATTGAAGAAGAAGTTGATA
ACTATGAAGTGAAGTACCGGGGACGAGAACTCCCAGGTTTCATCAATTACAAGACCTTTGAGGGCCTTGT
CAGGGAACAGATGAAGTTGTTGGAGGAACCTGCGTTAAAGATGCTGAAGAACGTCTCTGACATGGTTAAA
AAGAAGTTCATCCAGTTGGCCCAGAGCAGCTTCACCGGTTTTCCTATTCTTCTAAAAATAGCAAAGACTA
AGATCGAAGCCATCAAGCAGGATAAAGAGTGCTTGGCGGAATCCATGCTGAGGACTCAATTCAAGATGGA
GCTCATAGTTTACACTCAAGATGGCACATACAGTCAGAGCCTACTTCGCTCAAAAGAAAAGCGGGAAGAG
GACGAGGAAGACACAGAAAACTTTGACTGCATGACTGTAGGGATTGCCACAAGCAATCATGCTACTTTGA
GTGAGATGAAGCTGCATCTCGAGTCCTACTACATGATTGCAAGCCAGCGTCTAGCTGATCAGATCCCAAT
GGTGATCCGCTATCTGCTGCTGCAAGAAGCCGCTTTGGAGCTGCAAAGGAGCATGCTGCAACTGCTGCAA
GATAAAGACGGTGTAGACGACATGCTTAAAGAGGATTTTGACATTGGTCAAAAGCGGGAAAACTTACTGA
GCCGCCAGAAACGTTTAATGAAAGCACAAAACCTCTTGGCTACCTATTAGGATTCTCTTCATAGTCAATT
ATAACTGTTTTAATGCTACAAATTATATATAGCTTGAAAAATGTAGCACATGGAACAAACGTGTAAACTT
GCACGC
>ZFLNCT00127 gene=ZFLNCG00088
CTGCGATGGCGAATGAGAAGTACAGCAGCGAAGGCCCCTCTCAAGAAGGAGCAGGACCGGAAGAGAAGGG
AAGCAGTGTGAAAACTAAGACTGTCTCTTCCAGCAAGGCATCAGGAGACAGTCTGCGAAAGCGGCCTGCT
CGTGAGATCGACCCAGAAGATGAGTCCAAAAGCACATCAGCTCCCCCTAAAATGTTCAAGTCAGGGTTTA
GCATGACAGCAAAGAAACCTATGGCCATCTCTATCAAGCTGGGAGCAAatAAACCTAAAGAGCCTCCCCC
TGCCATACCTCCCAAGAAATCTGGACTTGCATCTGTTTTTAATGAGGACGATGATGTATGTGTCATTCTT
TGATTAAGCTGCTGCCTTTGTGTTTCTTGCATATGTAAAATCATGCAAATAAATATCTAAAATAGACATT
TCCTTGCTTTGCATTTAATGTTTCAGAGCGAGCCTGAAGAAATGCCACCTGAGGCAAAGATGAGGATGAA
GAATATTGGCAGAGAAACGCCCACATCAGCTGGCCCCAATTCCTTCAACAAAGGAAAGCAGGGATTCTCA
GACCATCAAAAACTGTGGGAGAGGAAGCTTAAATCCCACACAGATCAGTAGTGTCTGCTTGCTTTTTGGC
ACTGATTTTTATTTTTTGTTTTTGTTTGATGAACATTGTACAGATGTATATATGTAATGAATGTTTACGC
TAAAACCATCTTTTTCGCCATGCTATGGTTAAAAAATGCCTTCCTGTGTAGAGTGCAAACATAGAAAATT
AGCATAATCTTTATCACTGTACAATA
>ZFLNCT00128 gene=ZFLNCG00089
ATTGTGAAATGACTGTGTGAAAATTGGGATGGGGGAATATTGGCAGCCTGGCCACAGTAACGTCATGTGC
CTTTAACACACAGCTAAGAGGTGCTGTCGAAACCCTGGACGGGCGGAGAAAAAGGAAAGCAACCCTCACT
TCATGAGTGGCCTTTTCCTTCTTCCCCGGTCTCCATCCCACTGTGGACAGACGCCACCGGTCGGAACAAG
AAGGCGAGGTGGGTTGACTGCATGAGGACGATGTGACTTCCAAAACGATGGACGGATGACTTCTTACACG
GACATGATGTTCTTGACGAAAGCTGTAAGAGGAGGAGCAGAAGTGCATAAGGAAATATCATCCCTACTGG
CTCGCCATACAAGGCCAGAGGTGGCCTCTAAAAATAGCCATCGTAACGAGTCTGTGACAGATGAACATGA
AAAAGGTACGAAAGGATAGCAAAAGCGTAATCCAAGTACACACCATGATGTAGTTTTGGGGCGCAGGAGC
GGAGGGGCAGAAGTCAAGAAGCCGGAGTCCCAGGAGAGTGGTCCTGAAACATGGAGCAGCCCCTTCTTAT
TTATGCTATGCTAATGATGTCACGGGGGCGGAGCCTGTGATGCGCAAAGCTTCTTTAACTTTCTTAGGTC
AAGCTGGAAGGAAGGCTGCCGCTTTCTCCAGTGTACGTGGTATTTTTAGATTTTGTGCTCCAGGGCTGCT
TTTAAGACTTCTTGGCTGCGGTCAGCATTTTAGTTTTTTGCGTTGTCTTTGTTTTCAGGGTTTCTGTGTA
TTTATTTCATCCTTAGCCATGATTGTATGTAAATTATGAAGTCACCTGTTATGGGCTCTGTGTGTGTATT
GAAGGAAGCAGCGGCTCAAGGAAGGCTTTTGATTACAGTGTTGATATTTTTAACTTGCATATGGTGGTCT
CCGCCACTTATGGTTATACGGGAAGACTGAGGAAAAACAGTCCTCAGGACATGTTTGCACAGCAATAAAT
CAATTTGCATTTTAGACACTTTGGAAGATTTTTATTGATTAAAAAAATAGGTGTAAAACACAATTTTTAC
TCAGAAATTGCAATTATATTTTACAAATAATTGCGCTGAAAGGAATGCATCGAATTTGTAAACTAAAATG
TACTACAAAGATCTGTATAATTAAACATTTTTCCTCTATAACAAAAAAATGATCATAATGTAAGCAGATA
CTTTGTTATGTAATAATGAGAGTGGCAATTTAACACATTTAAAAGGTAAACTATGTTCAGAATGGTACTT
CTGAATCACACACACTGAAAATAATCACAAATAAAAGTAAGATTGCAGTAATTTCACCTTTAACTCAAAA
TTACGTATCGTTTTTTTTATAAGCTGTCAAATCAATAAAGTGGAGATATAACCTGAACACTACATAAATG
TCAAAGATTAGTGGCTCATGTTCATATTTCTACTATTATTTTATTATTATTTGTATTCATATTGTTCGAT
GCTGTGCAGACAGGACGGTAGAGATATGACAAGAAAGCTGGGGTAGAAGGAGAGAGGACCACGAGGCGGG
AATCGAACCCAGGTAGTCATGAATGCGGTTGCGCAATGTGTTTAGACACGAGACTAACTGACAAGCTCAT
GTTCATAGTTAATGTAATGTGATGATGTTACCTCTGCTACTCGTTTAGGATGCCTGTCCTGTAGCACAGA
TTCACTAAACTGTATTGACACCAGCTGATTAACTATGCTAACCCTTGTTTATTGGTTGTCTTGATCTGGA
TCAAAAAAGACCAAATCTAAATATGtacagctgaagtcagaattatcagtcctcctgaattattagcccg
ttgtatattttcc
>ZFLNCT00129 gene=ZFLNCG00090
ATGTCAGACGAGTGTGTTTAAGTGGGACTGATTTACTGTTGTCTTTCTGGCAGGCTGGAGAATTCACTGC
TGACCAGATTGAGGACTTCAAAGAGGCCTTTGGTCTCTTTGACAGAGTTGGTGACAGCAAGGTTGCCTAC
AACCAGGTTGCCGATATCATGCGTGCCCTGGGTCAGAACCCCACCAACAAGGATGTGAAGAAAATCCTGG
GTGACCCATCTGCTGACGACATGGCCAACAAAAGAATTGACTTTGAGGCTTTCCTGCCAATGCTCAAGAC
TGTTGACGCCAACCAGAAAGGTACCTATGATGACTACGTTGAGGGTCTGCGCGTCTTCGACAAAGAGGGC
AACGGCACAGTGATGGGCGCTGAGCTGCGCATTGTGCTGTCAACACTGGGTGAGAAGATGAGCGAGCCAG
AGATTGACGCTCTCATGCAGGGACAGGAGGATGAGAACGGCATGGTCCACTATGAGGCTTTCGTCAAGAA
CATCATGTCCGTGTAAGAAGTCATCCGTCTAGGGAGTGGTGAAGAAGGCTGAATTACATCTGCAGACCCC
ACGGTGTCAGGACATCCATTTTGTTTTGAAGACCAATCACTAAAAAGGACTATGGGATGTCACTTCTAAA
CCATTCTGTTCTTTTTTTTTTTTTTTCCTCACTCACCCATCGTTTTGGAAGTCACATCGTCCTCATGCAG
TCAACCCACCTCGCCTTCTTGTTCCGACCGGTGGCGTCTGTCCACAGTGGGATGGAGACCGGGGAAGAAG
GAAAAGGCCACTCATGAAGTGAGGGTTGCTTTC
>ZFLNCT00130 gene=ZFLNCG00089
CCCACTGTGGACAGACGCCACCGGTCGGAACAAGAAGGCGAGACGGATGACTTCTTACACGGACATGATG
TTCTTGACGAAAGCTGTAAGAGGAGGAGCAGAAGTGCATAAGGAAATATCATCCCTACTGGCTCGCCATA
CAAGGCCAGAGGTGGCCTCTAAAAATAGCCATCGTAACGAGTCTGTGACAGATGAACATGAAAAAGGTAC
GAAAGGATAGCAAAAGCGTAATCCAAGTACACACCATGATGTAGTTTTGGGGCGCAGGAGCGGAGGGGCA
GAAGTCAAGAAGCCGGAGTCCCAGGAGAGTGGTCCTGAAACATGGAGCAGCCCCTTCTTATTTATGCTAT
GCTAATGATGTCACGGGGGCGGAGCCTGTGATGCGCAAAGCTTCTTTAACTTTCTTAGGTCAAGCTGGAA
GGAAGGCTGCCGCTTTCTCCAGTGTACGTGGTATTTTTAGATTTTGTGCTCCAGGGCTGCTTTTAAGACT
TCTTGGCTGCGGTCAGCATTTTAGTTTTTTGCGTTGTCTTTGTTTTCAGGGTTTCTGTGTATTTATTTCA
TCCTTAGCCATGATTGTATGTAAATTATGAAGTCACCTGTTATGGGCTCTGTGTGTGTATTGAAGGAAGC
AGCGGCTCAAGGAAGGCTTTTGATTACAGTGTTGATATTTTTAACTTGCATATGGTGGTCTCCGCCACTT
ATGGTTATACGGGAAGACTGAGGAAAAACAGTCCTCAGGACATGTTTGCACAGCAATAAATCAATTTGCA
TTTTAGACACTTTGGAAGATTTTTATTGATTAAAAAAATAGGTGTAAAACACAATTTTTACTCAGAAATT
GCAATTATATTTTACAAATAATTGCGCTGAAAGGAATGCATCGAATTTGTAAACTAAAATGTACTACAAA
GATCTGTATAATTAAACATTTTTCCTCTATAACAAAAAAATGATCATAATGTAAGCAGATACTTTGTTAT
GTAATAATGAGAGTGGCAATTTAACACATTTAAAAGGTAAACTATGTTCAGAATGGTACTTCTGAATCAC
ACACACTGAAAATAATCACAAATAAAAGTAAGATTGCAGTAATTTCACCTTTAACTCAAAATTACGTATC
GTTTTTTTTATAAGCTGTCAAATCAATAAAGTGGAGATATAACCTGAACACTACATAAATGTCAAAGATT
AGTGGCTCATGTTCATATTTCTACTATTATTTTATTATTATTTGTATTCATATTGTTCGATGCTGTGCAG
ACAGGACGGTAGAGATATGACAAGAAAGCTGGGGTAGAAGGAGAGAGGACCACGAGGCGGGAATCGAACC
CAGGTAGTCATGAATGCGGTTGCGCAATGTGTTTAGACACGAGACTAACTGACAAGCTCATGTTCATAGT
TAATGTAATGTGATGATGTTACCTCTGCTACTCGTTTAGGATGCCTGTCCTGTAGCACAGATTCACTAAA
CTGTATTGACACCAGCTGATTAACTATGCTAACCCTTGTTTATTGGTTGTCTTGATCTGGATCAAAAAAG
ACCAAATCTAAATATGtacagctgaagtcagaattatcagtcctcctgaattattagcccgttgtatatt
ttcc
>ZFLNCT00131 gene=ZFLNCG00091
AGTTAATATTCATTTTAGAGAACAGGAAAGCTCAGGATGGTTAAAAAAGTCAATATTTGATGGAATAAGC
CTGATATTCAGTCACGACAAATGAAAATATTGTTTATTTGGCCCAATTATCGTCTTAAGAATAAAAAAAA
TAAATGCTTCAAAATAAATTAATAAATGAAAATATCAGGTTTGACCATCTGAAAGCATCATTTACTGTAT
GTTTGTTCTGAAGGGATGGCGGGGACAATTTATTTCCTGGCTGACCTTCTGCAACCAGCTAGAGCCAAGT
TCCCCTGTTTTGAGGTGTAAAGGTTGTTCGAGGATGTATGCAGAGTTTAGCCTAAGCTTCTCCAAGCTGG
ATGGAGTGTCCTCTGATGGTGGATTAGTACTGTCTCGCTCTGCATGTGCGTCTGCATGCCTCGGCCCTGT
CTCAATTCATGCTAAATCTTACGAGAGGTGTGTATATGTGGAGAACAGTGCTTTTTTTTCTCCCCCCATT
AGAAGAAGGTGGATGGGTTCTTGACTATATAGATGAGGGTTAATTTGAAACTATAAAGttaaagggatag
ttgacacaaaaataacaattctgacattaactcacttggttcaatacctttttgagttgttttcttctgg
ttaacttaaaagatgatatcctaagaaaatgctggtcgctgccacccattgacttccataagattttttg
agtgccgacaatcaacattcttcaaaatatcttcttttgtgttgagcagaagaaagaaactcataaaggt
ttacaacaacatgttcatttttgggtgaactatccctttaagcttttaaaataaatgtttaatatgttta
acaGATTGCACTGATTTTTGTTGTACATTTGTTGATGTTCTTGAACATGTGTTTGGTATTATATATTACT
AAGACTCATTGAACATTTATTATTTTGATGTATCTGTTAGGATAGGATTTTTTTTAGGTTTAGAATATTG
TGATATGACAAAAAAAAGTGTAACTGCGTTTTGAAACTAATAATTGCATTCATATGCTTTGAGTAGGATT
AATGCTTTGCTTTCTGTATTAAAATGAGTTTATTTTGATAATACTAATAGTGGTATCAGAGGATGTGCTG
CAAAATTGTTTGTTTTTTAAAAGATGGTAGTAAAATATGTTAGCATTTGCCTTTTACAGTATAATTTGTA
CATTTTCATCTGCACAGCAATAAAAATAACAAAACA
>ZFLNCT00132 gene=ZFLNCG00091
ACAGAGCCTGCATGGTGAGTCCTACCACAAAATtacatatttaaaatatctgtaggggaagacacggtgg
ctcagtggttagcactgtcacctcacggcaagcaggtctggGAAATGTATGCATATTCTGTGTGACCAAT
GGAGGATGTTATAAATCACTGTGCTGGCAGGAGGGGATCCGTCATTGCCTGTTGTGTGAACAGAGGCATG
ATGGGATTTGATGTCTTCTCATCTGCAGTTTGCAGACTGGTGCATGAATTATGGGAGACACGGCTGCCGG
ACTCCAGATACACCGTTCTCACTGTTTGAAGGGATGGCGGGGACAATTTATTTCCTGGCTGACCTTCTGC
AACCAGCTAGAGCCAAGTTCCCCTGTTTTGAGGTGTAAAGGTTGTTCGAGGATGTATGCAGAGTTTAGCC
TAAGCTTCTCCAAGCTGGATGGAGTGTCCTCTGATGGTGGATTAGTACTGTCTCGCTCTGCATGTGCGTC
TGCATGCCTCGGCCCTGTCTCAATTCATGCTAAATCTTACGAGAGGTGTGTATATGTGGAGAACAGTGCT
TTTTTTTCTCCCCCCATTAGAAGAAGGTGGATGGGTTCTTGACTATATAGATGAGGGTTAATTTGAAACT
ATAAAGttaaagggatagttgacacaaaaataacaattctgacattaactcacttggttcaatacctttt
tgagttgttttcttctggttaacttaaaagatgatatcctaagaaaatgctggtcgctgccacccattga
cttccataagattttttgagtgccgacaatcaacattcttcaaaatatcttcttttgtgttgagcagaag
aaagaaactcataaaggtttacaacaacatgttcatttttgggtgaactatccctttaagcttttaaaat
aaatgtttaatatgtttaacaGATTGCACTGATTTTTGTTGTACATTTGTTGATGTTCTTGAACATGTGT
TTGGTATTATATATTACTAAGACTCATTGAACATTTATTATTTTGATGTATCTGTTAGGATAGGATTTTT
TTTAGGTTTAGAATATTGTGATATGACAAAAAAAAGTGTAACTGCGTTTTGAAACTAATAATTGCATTCA
TATGCTTTGAGTAGGATTAATGCTTTGCTTTCTGTATTAAAATGAGTTTATTTTGATAATACTAATAGTG
GTATCAGAGGATGTGCTGCAAAATTGTTTGTTTTTTAAAAGATGGTAGTAAAATATGTTAGCATTTGCCT
TTTACAGTATAATTTGTACATTTTCATCTGCACAGCAATAAAAATAACAAAACA
>ZFLNCT00133 gene=ZFLNCG00092
GTGTCCTGAGATCAGACGAGAAGAATTCAACAGTGCAGCACTCGAACGatctcttcaaaATGTCTGAACA
ACGAGCCTTGAAGAATCCTTATCCAGATTACACTGGGCTGGGATGTGCACAAGACTTGTTTGACATGCAG
GGAAATTTGACCCAGCATTTCGCCACCAGTATAAGCAGCAAGATCAGTGAGCTTTTGGCCATTTTGGAGA
ACGGGCTGAAGAATGCAGACCCCAGAGACTGTACTGGGTACACTGGCTGGGCAGGAATTGCCCTGCTGTA
CCTGCACCTCCACAGTGTGTTTGGAGACCCGACTTTCCTCCAGAGGGCTCTGGATTACGTCAACCGCAGC
CTGAGGAGTTTAACGCAGCGCTGGGTGACCTTCCTGTGTGGAGATGCAGGACCGCTGGCCATCGCAGCCG
TGGTTTATCATCGCCTCCAGAAACACCAGGAGTCTGATGAGTGTCTGAACAGGTCTGATGTTGTCTGGTG
GTTTTAGTTCAAATTGTTCATTTTGATatacagttgaagtcaatataattcgccctcctatgattttttt
tctttcattttcaaatatttcccaaatgatgtttaacagagcagggaatttttcacagtatttcttataa
tattttttcttcttcataaaatcttatttgtttattttggtttgaataaaagctgttcttacatttttaa
gataacattttaaggtcaatattattagccctcttaagcaatatttcgatagatagtctacagatcaaag
catcattataataacttgcctaatcaccctaacttgcccagttaacgtaattatccttcttaaaccttta
aatgtcactttaagctgatcactagtatcttaaaatatatgtagtaaagcattatggactgtcgtcatgg
caaagataaaataaatcatttattagaa
>ZFLNCT00134 gene=ZFLNCG00093
GAGGCTGTTAGCATTGCTCTCTGATTAGGAAGGCTAAGCAGTCTCGAGAGCTGGGAGCGAGAAAAGCGCC
GAGTCCTATTTGTTGTTGTTGTTTTGGGGGGCAGAAGTTGTTAATATGGGAGGTATGGTAGCTACACAAT
CTATTTTCTAGCAGTTAGCAGCTCGGCTATAGTGGCAGATTGACGGGGAGAAAGAGTGAAAGACACTTCA
AAAGGGAAGGAGGATCCCAGTCTG
>ZFLNCT00135 gene=ZFLNCG00094
GAGCCATTAGGCGATCATCGACAGAAGCAACAAACAATTCTTAAAGCTAAAACCGTCAGTAGTGTAGTTA
CCAGTATCTTAGCCGTTCAAACTAGAGTCACATCATGATGGAGAGGAAGAACTAACAACTTATACTCTGA
ACCATGACGTTTACGGTGGTTGGCTGACGTTTGACATCATTTCCATGAACCAGCACTCAGAAACACGAGA
GCATCAATGATGTTGCATGTCCAAAGTCTTACAGATTTGACTTTTTTTTTTGTCCTGACCTACAAATCAA
CATGTACTGTAAGTGTAATATTTACTTGCATAATGATTTGTTTCTCACATGGTTAAGGTGTTTTTTCC
>ZFLNCT00136 gene=ZFLNCG00095
ccgaatattcacagtacagttataggggccacaagttgtcactgttcagaatttaacgaatgtctgaata
taaaaccaaatttacctcaattaaaaaacaaatacaatggaagccaatgtttagttttacatctttcttc
aaagtatcttctattgtgtccaacagaagtaagaaactcacaaaggatttgaaacgagtgaaggagtaaa
tgatgactgaatttagatctttgagtgaactatcTGACAtggatcgaagaacaattgattaagCGCTCCT
CTTGCTCAGCGCCCTGCCGAAAATGTCGATCCTCTCTGGCGGAGATGCGGCTCTCTCTCGGTCCCGCCGA
GACGTGGCCGTGTTTGATCTGGACCGGGAGCGCGACTCTCTCCTGCGGTTCCTTTTGGACTCTCGCGACT
TGGAGCGCCTCTTCCTCTCCCTGTCCCGGGATCTCGATCGAGATCTGCTTCGCTTTTTGCTGTGCTTACT
GGTTTTGGAGTGCTTGGAGCGGGAAGAGCTGCGGCTCCTCGAGCGACCCATTTCAGACGCCGGTTGAGTT
GCAGAAGCCAGGAGACTGAACACCACTAAAGCATCGGACTGACGAACACACACACCTGCTAGACCTTCAC
ACTAACCCCAAATCGCACATTTAAGGAATCAGCGCAGACTGCATGACAATAATCTCGAAGGCGGAACTCT
TATTTGGAAGTAAATGGTTTAATAACAATGGTATTTTATCTGCAGCATACAATTTATCTTGTATAGTTAA
AAAGCAAGATGGAGGATGGCTGATCTCAGATCCCAGCATGCAATTCCTTGTTTTTCTTTTGTTGTGAGGA
TCGAGGCTTGGCCACATAGATGATTGCCATCATGTGGCGTGGAGAGCAAACGAGTGAATTGTTTGGAGTT
CATTCAATGAACCGATTTGCAACCGAGTCATCACTCTTATTTCACTCTTGCATAACAAAGCTCTAATTTG
AAAATGAAATGTAGCCACATTTTATCATTTTTGTAAATTAGCCTTTAATGTTTTTAGATTATTTTAAAAT
CCCATTTAAGTTAACTGGTCATTAGCTAAAATGTACAAAAACATTTATGATGGATTTCTTATATTGTTCC
CCTACATAATGTTAACGTTTACTATTAAATAGAATTAAAATGTGTCATATCATACAAAAATAACTTCATG
TATTTTGAATATATATTCACGAAAATGCATAAATCAAAAATCTGGAGCAAgttggcatcaatagcctagt
ggttataagtgcggcgacatatagcaccatggtgctcatggcaaccctagttcgattcccagctcaaggt
cctttgccaacccttcccctctctctgctcgaaatactttcctgtctgtaacctccactgtcttatatca
aataaacgtgaaaaacccctaaaaaCAGTTTGGAGCAgccgcttttcctgggctgggttgcaggggcagc
agttttaggagagaaacccacactttcctctccccagacagctcctttggggggatcccgaggcgttccc
aggtcagtcaaaatagtccctccagcgtgtgctgggtcttccacgaggcctcttcccggtgggacatgcc
tgggacacttccctaggtaggcgtccaggaggcaaccgaaacagatgcccga
>ZFLNCT00137 gene=ZFLNCG00096
GCCTGAACTTCACTATTCGTCTCAGTTGCTTCTAAATATAAGTGATGAAAGTTGTTCACGCTTGTGTTCC
TCCTATACTCCTATATTTGAGCTGACTGCTGCTCAGACGGCACTTCACTGTGTGGCCTTTTTTCTGAGAG
TGAGATGTAAGTAGAGAAGTACCGAGAACACAGGTCAGTAGCTTTAAAGACCCTCCATTGCTGATTGGTG
GTACACTGCACAATAAAACAACAACAAAAAACAAGAACATATACCCAGTTTGACACTGACTTCTCTAGGA
ATTTTATTGGTGAGTGAAGGACAAGTGTACTGTAGGTTTACCCATTTCTGGTGAGCTGATTGTATCTTCT
TTATCATTTATGTGTTTTCTCATGTTGATGATTAGTATTTCGGTTACTGCAACTTCATTGAAGCGTTTTG
CGTTTGCAGGAGGAAGAGAAATCCAAACGCGAAGAACTGGAGAAGATCCTGGTGGACAACAATCGCAAGA
TAGCCGACGCTCAAGCTAAACTGGCAGAGGACCAGCTACGAATAGTTGAAGAGCAAAGAAAAATACACGA
GGAGCGTATGAAGCTGGAGCAAGAGCGACAGAAACAGCAGAAGGAAGAACAGAAGATGATTTTGGGGAAA
GGGAAGTCAAGGCCTAAACTTTCTTTTTCTTTAAAGGCTTCTGAGTGACAAAAACAACGTGGCCAGGATT
TCTCCAGACTTTCTCCAGACCACTCTCCGTGTGAGGCGATAAGTTCTCCGTAGGTCTCATGTGGTATTTC
AAATTCTCAGAACAATGGGAACAATCATTTTGTCAAATACCCTTAAGTTTTTTCTCCCAGGTTTTAACTG
TCTGTTTTGTATTGCTGACTCTTGTATAGATAACCTCCACTTGTCCTCCATGTAGCGTCTGCAACCACGT
TTGG
>ZFLNCT00138 gene=ZFLNCG00097
GTTATTTGATCATATTTAGGTGGGGGGAAAAAGAGAAAAAATGGGACCACCACAATCAAAATATGAAAAA
AAGCATCTGCAGCCAAGTGGTCAGATGGGTAACAAAAGAGATGGGAGTCAATCACAGACTGGTGATCGAC
GACATACAAAAGACCATGTTGATATTAAAACTGAATCACAAAGAAAACCAAAAAAAGCAATGTCAACATG
CAGCTATGATTCTGGATATGCTGTGTCAACAAATGAGCCACTATATGATGAGAGTAATCTTGATGAAAGA
CGTACACAAAGCAGTTCTTCCTGGGAACGCCCTAACCTAGTATATCGACAGGATTTGGATATGTCTACAC
TCAGATATGCTGTGTCAGCAAATGAGCCACTATATGATGAGAGTAGTCTTGATGAGAGACGAACACAAAG
CAGTTCTTCCAGGGAACGTCCTGACCTAGTATATCAACAGGATTTGGATATGTCTACACTCAGGTACAAA
TTAATGTGATGTTAAAAGT
>ZFLNCT00139 gene=ZFLNCG00098
GATACCCTGGTGGATGGAGCAAAGAAGACCGCTTATAAAAGCCAGGCCACAAGGTTGTTTCTCCCTCTTT
GTACGGCGATGTTGGTGTTGTGGGATAAGATGATTCTCTTATCGGAACGGCGCTTTTTGTGTGCAAACAT
TCCGTCTCATGATGGAGGAAGCGCATGGAAACATGGCCCTGGATGATTTTCGCCATTGTAGTTTGTCCAA
CATTGAACGCGACGAGCTTTCGCAGTTCTCATTGATGCAAGTGCAGAAAAATGCCTTGGAGGATTTGCAC
CATTGTCATTTGCACATGTTCAACATCTGCATTTGCATCTCTTAAATCAAACAGGACATGAAGGGTTGGC
GCAGTTCTCATTGATAAAAGTGCAGAATTTCTTGAAGGATTTGCTCCATTGTCATTTGTACTTGTTCAAC
GCTTGCTTATGCATGTCACAAATCAAATTGAACACGAGTTGATGTTTTCATGGATTAATCTGAAGTTCCC
AACTGGAAAGTGTTTTGCAAGAGATGTGGGAAGACCAAAAAGTCAGTCTGGAGGTCTGCAGTTTGGAATA
TGAAGTCCTGTTTTTCCACAAATGCCAATGTTGGAAAATATTTATTCATTTTTAACCACATGTTGTTTGA
GTTGATGCTTGTTAATAGAAGCTGTTGCCAAATATGCATCGTATTTCTATAAAGCAGTTGAGTATCTGGT
GGTTTGTATGATATATTGAGCTGTAGGCcatgtcataattttgtaaaatatgatgtgatccttaattatt
gtctgatcctggaaaaagtaatctatagctattccctatcctcaacttaaataagtgtaagaaacttcca
aaaccaaaggtgaataatagttggattaagcatatgtgcgtaaatcaaacctagccttaacttaaaccct
aaatgtatcttctaattctgattggattgttaaagtatgaacatggatgctactctaggaatatgtccta
cttgttgaaatcaggttggtgGCAAGTAAACCTGAAAATATCACTAGTTTGTGCCCAAGTGATAACTGGT
GGTTTAATATCATTACAAATTCATTTTTCTATAGTGTTAAGCAGTCGATTTttaaaatggaagctctagc
aaattgaatccgcgtttgtcctgatttcagaattggagttaagtctagtttagtAGAAGTCTTATTTAAT
ACCTCAGTTTGCATATGTCTAGTGCCTGCTGTTTTTAAAGCATAATATAAACCGTCCTCCATCCTACACG
GATGATCCACTCCAGACGTTTCTGACTGCAGGGAGACCCGTTACATGCGCTCCACTTCCGGATTATTGCT
CGTAATGATCGCTCCGCTGTGTGGTTCATCACTCGGATGATGTTCCAGAGCTTGTGCATTTAATACATCA
GTCAGTCGCTCATAGACGACTACAATAAGCTCCAAAAGCTGCATTTTCCCGACGTTTTCATCTAGACTCG
TCGAACTGTTTTATTGCACGCGTTTAAATGAAACTTGTAAGGTAAGTAAATGTGGGAGATAAACCGGGGG
GAGATGTGTTGATGTAAATTGAGTTTTGAATGGAGCCAGTAAGGCGTTATAAACAATGTCGCTTTTGTGA
CACCCACGCAACACAGAATGGCGTTAATGTGTTTGCGTCGTGCATTTAAATCTTTAATGTTCAAACTGTC
AACTCTATTCAGTGTTTATGAGGGGGATTTTCCTTTATAAACGAGTGTTCGTTATAAAAACCGCGATGTT
TCCTTGACGGATTTACGCGCTGGCTGACTGATGTTGATGGGAGTGGTGGTGTTTTTGTAAAAGCTGAATT
TATTGCTCGAATTCGATTGAAATCTACACTGGGAACATGCTGTAGATATCTCAGGGGCTCGGTAGATGCA
TTAACGCACGAACAGCTGACATCTGGATCAGATTGGGTTATCCATGGATCCGTGCGGATGTGCTTGATAG
CAAGTGCTAATGGGAAGAGACATTCTGAGTGATGCTGATGTCTGGCTGCCTCTTATTAGGCTTTTAAGTT
AACATCGTTATGCTTCTTTGGCCTTTTTTATCTGAATATTTGATTTAAATTCTATAAACATTGGTTTATG
GTTGCAATTAAATTTGTATATTGTGTAAACTTCAATTTCTAAAAGGTTTAGATTGTGTTTGTGTTAAAAT
AGAATGTGAATACAATGTTTGTGATTGTGTTCATTTAAATAACCGAGGTCTGACTTATTAAATTATTGTA
TTAGGCTATATATTCAATTTTACACTACAGTGTTCCATATAAAATAGATATCCATACAAAAAGATTAATT
TATTTTAGGGGGATTTGTAGTAAACcgtcaccttagaattataaggttctatctgacgtttgtcaaaatg
gagttattgacattattattaattggcaactttttacattgtttttttttaaataaatttacattttaac
actttttattcatttttttatataaaataataatgttacactcatactgtttgctatggaatacaaaaac
tttaaagctcataatctcaaaatcattgagagtgcagatggaaccttaattccaaggtgatgATGTCTGA
ACCAGTGACTAATATAGAGAATACCACAGATTTAGGCCATGTTATTTAGGCTACTAACTATAGAAATTGG
GACAGATGTGGGTTATAGCCAGGGGTGGACTTAGTGAATAGGGGGCTGTAACATTTTAACTCCAAACATT
TTCTCTATAGAATTTTTTTCCTCTATATTAGTTTATGTAAATAAACTGCATGTTAAAGATATATTTTAAG
TGGAAGCTTTTATCtttttaatgtaaataaaataaatttacaaaaaaaaaaGTACACAAACTATACAGTT
AATTAGCCATTTGTGTTAGACTTCAATATGTTTatgttcagtacggaaggaacgttccactattcatggg
ggcctctaggttttgaaaagaagtaatagtgttaattttaatggttatagacagatttaacaacatagaa
tatttatataagagctactgtatatgattaatgtaggattcttggcgttcggggcatccctaatttcctg
>ZFLNCT00140 gene=ZFLNCG00098
TACCCTGGTGGATGGAGCAAAGAAGACCGCTTATAAAAGCCAGGCCACAAGGTTGTTTCTCCCTCTTTGT
ACGGCGATGTTGGTGTTGTGGGATAAGATGATTCTCTTATCGGAACGGCGCTTTTTGTGTGCAAACATTC
CGTCTCATGATGGAGGAAGCGCATGGAAACATGGCCCTGGATGATTTTCGCCATTGTAGTTTGTCCAACA
TTGAACGCGACGAGCTTTCGCAGTTCTCATTGATGCAAGTGCAGAAAAATGCCTTGGAGGATTTGCACCA
TTGTCATTTGCACATGTTCAACATCTGCATTTGCATCTCTTAAATCAAACAGGACATGAAGGGTTGGCGT
TCTCATTGATAAAAGTGCAGAATTTCTTGAAGGATTTGCTCCATTGTCATTTGTACTTGTTCAACGCTTG
CTTATGCATGTCACAAATCAAATTGAACACGAGTTGATGGTAAGTGAACTGAGCTTGGACCACAAATCTG
GTCTTGTGATGAAATAAATGTGTGAGCCGCTGATGACTTCCATTAACTTTTTCTGACACCTCGTATGAAA
GCTGTATTTCAGCATCTGATTATAAACTTAAGTCTGAGGCTCTTTAGATTAATGCTTGGTTTAGAGTTCT
CACATTTTGGGCTTGGAATGATTTTGGAGATGCCTTAATAAATTTAACCATTTTGTTGCTGTAAACCTTT
ATGATGTCTTGGTTAATTTGTTATTTATTGACCACAGTTCAGGTTTTACCAATTAAACTATGGTGATAAC
ATTTTGTATTATTATTATTAATATTGGGAATATCTGTAAGGTAGTTGCCTATGATTGTAACTTGGAGAAA
GCTTATGTGGTTTGTAGAGTTTTAGTATTTCCAAGGGAGAAACTTATATCAACATGCAAGTAAAGCCCTC
CCCACAGTCCAAAATTGTCAAGTGACTACAAAGTTAATTAACTTAAGTGAAATGTGAGAACTAGTGTTCG
GATGTTTTTTTTTTTTTTTTTCCCTCCCCAATATTAATATGGGCTTTATAACCAATATAATACTTTTTCC
AGCAGTTTTCATGGATTAATCTGAAGTTCCCAACTGGAAAGTGTTTTGCAAGAGATGTGGGAAGACCAAA
AAGTCAGTCTGGAGGTCTGCAGTTTGGAATATGAAGTCCTGTTTTTCCACAAATGCCAATGTTGGAAAAT
ATTTATTCATTTTTAACCACATGTTGTTTGAGTTGATGCTTGTTAATAGAAGCTGTTGCCAAATATGCAT
CGTATTTCTATAAAGCAGTTGAGTATCTGGTGGTTTGTATGATATATTGAGCTGTAGGCcatgtcataat
tttgtaaaatatgatgtgatccttaattattgtctgatcctggaaaaagtaatctatagctattccctat
cctcaacttaaataagtgtaagaaacttccaaaaccaaaggtgaataatagttggattaagcatatgtgc
gtaaatcaaacctagccttaacttaaaccctaaatgtatcttctaattctgattggattgttaaagtatg
aacatggatgctactctaggaatatgtcctacttgttgaaatcaggttggtgGCAAGTAAACCTGAAAAT
ATCACTAGTTTGTGCCCAAGTGATAACTGGTGGTTTAATATCATTACAAATTCATTTTTCTATAGTGTTA
AGCAGTCGATTTttaaaatggaagctctagcaaattgaatccgcgtttgtcctgatttcagaattggagt
taagtctagtttagtAGAAGTCTTATTTAATACCTCAGTTTGCATATGTCTAGTGCCTGCTGTTTTTAAA
GCATAATATAAACCGTCCTCCATCCTACACGGATGATCCACTCCAGACGTTTCTGACTGCAGGGAGACCC
GTTACATGCGCTCCACTTCCGGATTATTGCTCGTAATGATCGCTCCGCTGTGTGGTTCATCACTCGGATG
ATGTTCCAGAGCTTGTGCATTTAATACATCAGTCAGTCGCTCATAGACGACTACAATAAGCTCCAAAAGC
TGCATTTTCCCGACGTTTTCATCTAGACTCGTCGAACTGTTTTATTGCACGCGTTTAAATGAAACTTGTA
AGGTAAGTAAATGTGGGAGATAAACCGGGGGGAGATGTGTTGATGTAAATTGAGTTTTGAATGGAGCCAG
TAAGGCGTTATAAACAATGTCGCTTTTGTGACACCCACGCAACACAGAATGGCGTTAATGTGTTTGCGTC
GTGCATTTAAATCTTTAATGTTCAAACTGTCAACTCTATTCAGTGTTTATGAGGGGGATTTTCCTTTATA
AACGAGTGTTCGTTATAAAAACCGCGATGTTTCCTTGACGGATTTACGCGCTGGCTGACTGATGTTGATG
GGAGTGGTGGTGTTTTTGTAAAAGCTGAATTTATTGCTCGAATTCGATTGAAATCTACACTGGGAACATG
CTGTAGATATCTCAGGGGCTCGGTAGATGCATTAACGCACGAACAGCTGACATCTGGATCAGATTGGGTT
ATCCATGGATCCGTGCGGATGTGCTTGATAGCAAGTGCTAATGGGAAGAGACATTCTGAGTGATGCTGAT
GTCTGGCTGCCTCTTATTAGGCTTTTAAGTTAACATCGTTATGCTTCTTTGGCCTTTTTTATCTGAATAT
TTGATTTAAATTCTATAAACATTGGTTTATGGTTGCAATTAAATTTGTATATTGTGTAAACTTCAATTTC
TAAAAGGTTTAGATTGTGTTTGTGTTAAAATAGAATGTGAATACAATGTTTGTGATTGTGTTCATTTAAA
TAACCGAGGTCTGACTTATTAAATTATTGTATTAGGCTATATATTCAATTTTACACTACAGTGTTCCATA
TAAAATAGATATCCATACAAAAAGATTAATTTATTTTAGGGGGATTTGTAGTAAACcgtcaccttagaat
tataaggttctatctgacgtttgtcaaaatggagttattgacattattattaattggcaactttttacat
tgtttttttttaaataaatttacattttaacactttttattcatttttttatataaaataataatgttac
actcatactgtttgctatggaatacaaaaactttaaagctcataatctcaaaatcattgagagtgcagat
ggaaccttaattccaaggtgatgATGTCTGAACCAGTGACTAATATAGAGAATACCACAGATTTAGGCCA
TGTTATTTAGGCTACTAACTATAGAAATTGGGACAGATGTGGGTTATAGCCAGGGGTGGACTTAGTGAAT
AGGGGGCTGTAACATTTTAACTCCAAACATTTTCTCTATAGAATTTTTTTCCTCTATATTAGTTTATGTA
AATAAACTGCATGTTAAAGATATATTTTAAGTGGAAGCTTTTATCtttttaatgtaaataaaataaattt
acaaaaaaaaaaGTACACAAACTATACAGTTAATTAGCCATTTGTGTTAGACTTCAATATGTTTatgttc
agtacggaaggaacgttccactattcatgggggcctctaggttttgaaaagaagtaatagtgttaatttt
aatggttatagacagatttaacaacatagaatatttatataagagctactgtatatgattaatgtaggat
tcttggcgttcggggcatccctaatttcctg
>ZFLNCT00141 gene=ZFLNCG00098
TACCCTGGTGGATGGAGCAAAGAAGACCGCTTATAAAAGCCAGGCCACAAGGTTGTTTCTCCCTCTTTGT
ACGGCGATGTTGGTGTTGTGGGATAAGATGATTCTCTTATCGGAACGGCGCTTTTTGTGTGCAAACATTC
CGTCTCATGATGGAGGAAGCGCATGGAAACATGGCCCTGGATGATTTTCGCCATTGTAGTTTGTCCAACA
TTGAACGCGACGAGCTTTCGCAGTTCTCATTGATGCAAGTGCAGAAAAATGCCTTGGAGGATTTGCACCA
TTGTCATTTGCACATGTTCAACATCTGCATTTGCATCTCTTAAATCAAACAGGACATGAAGGGTTGGCGC
AGTTCTCATTGATAAAAGTGCAGAATTTCTTGAAGGATTTGCTCCATTGTCATTTGTACTTGTTCAACGC
TTGCTTATGCATGTCACAAATCAAATTGAACACGAGTTGATGCAGTTTTCATGGATTAATCTGAAGTTCC
CAACTGGAAAGTGTTTTGCAAGAGATGTGGGAAGACCAAAAAGTCAGTCTGGAGGTCTGCAGTTTGGAAT
ATGAAGTCCTGTTTTTCCACAAATGCCAATGTTGGAAAATATTTATTCATTTTTAACCACATGTTGTTTG
AGTTGATGCTTGTTAATAGAAGCTGTTGCCAAATATGCATCGTATTTCTATAAAGCAGTTGAGTATCTGG
TGGTTTGTATGATATATTGAGCTGTAGGCcatgtcataattttgtaaaatatgatgtgatccttaattat
tgtctgatcctggaaaaagtaatctatagctattccctatcctcaacttaaataagtgtaagaaacttcc
aaaaccaaaggtgaataatagttggattaagcatatgtgcgtaaatcaaacctagccttaacttaaaccc
taaatgtatcttctaattctgattggattgttaaagtatgaacatggatgctactctaggaatatgtcct
acttgttgaaatcaggttggtgGCAAGTAAACCTGAAAATATCACTAGTTTGTGCCCAAGTGATAACTGG
TGGTTTAATATCATTACAAATTCATTTTTCTATAGTGTTAAGCAGTCGATTTttaaaatggaagctctag
caaattgaatccgcgtttgtcctgatttcagaattggagttaagtctagtttagtAGAAGTCTTATTTAA
TACCTCAGTTTGCATATGTCTAGTGCCTGCTGTTTTTAAAGCATAATATAAACCGTCCTCCATCCTACAC
GGATGATCCACTCCAGACGTTTCTGACTGCAGGGAGACCCGTTACATGCGCTCCACTTCCGGATTATTGC
TCGTAATGATCGCTCCGCTGTGTGGTTCATCACTCGGATGATGTTCCAGAGCTTGTGCATTTAATACATC
AGTCAGTCGCTCATAGACGACTACAATAAGCTCCAAAAGCTGCATTTTCCCGACGTTTTCATCTAGACTC
GTCGAACTGTTTTATTGCACGCGTTTAAATGAAACTTGTAAGGTAAGTAAATGTGGGAGATAAACCGGGG
GGAGATGTGTTGATGTAAATTGAGTTTTGAATGGAGCCAGTAAGGCGTTATAAACAATGTCGCTTTTGTG
ACACCCACGCAACACAGAATGGCGTTAATGTGTTTGCGTCGTGCATTTAAATCTTTAATGTTCAAACTGT
CAACTCTATTCAGTGTTTATGAGGGGGATTTTCCTTTATAAACGAGTGTTCGTTATAAAAACCGCGATGT
TTCCTTGACGGATTTACGCGCTGGCTGACTGATGTTGATGGGAGTGGTGGTGTTTTTGTAAAAGCTGAAT
TTATTGCTCGAATTCGATTGAAATCTACACTGGGAACATGCTGTAGATATCTCAGGGGCTCGGTAGATGC
ATTAACGCACGAACAGCTGACATCTGGATCAGATTGGGTTATCCATGGATCCGTGCGGATGTGCTTGATA
GCAAGTGCTAATGGGAAGAGACATTCTGAGTGATGCTGATGTCTGGCTGCCTCTTATTAGGCTTTTAAGT
TAACATCGTTATGCTTCTTTGGCCTTTTTTATCTGAATATTTGATTTAAATTCTATAAACATTGGTTTAT
GGTTGCAATTAAATTTGTATATTGTGTAAACTTCAATTTCTAAAAGGTTTAGATTGTGTTTGTGTTAAAA
TAGAATGTGAATACAATGTTTGTGATTGTGTTCATTTAAATAACCGAGGTCTGACTTATTAAATTATTGT
ATTAGGCTATATATTCAATTTTACACTACAGTGTTCCATATAAAATAGATATCCATACAAAAAGATTAAT
TTATTTTAGGGGGATTTGTAGTAAACcgtcaccttagaattataaggttctatctgacgtttgtcaaaat
ggagttattgacattattattaattggcaactttttacattgtttttttttaaataaatttacattttaa
cactttttattcatttttttatataaaataataatgttacactcatactgtttgctatggaatacaaaaa
ctttaaagctcataatctcaaaatcattgagagtgcagatggaaccttaattccaaggtgatgATGTCTG
AACCAGTGACTAATATAGAGAATACCACAGATTTAGGCCATGTTATTTAGGCTACTAACTATAGAAATTG
GGACAGATGTGGGTTATAGCCAGGGGTGGACTTAGTGAATAGGGGGCTGTAACATTTTAACTCCAAACAT
TTTCTCTATAGAATTTTTTTCCTCTATATTAGTTTATGTAAATAAACTGCATGTTAAAGATATATTTTAA
GTGGAAGCTTTTATCtttttaatgtaaataaaataaatttacaaaaaaaaaaGTACACAAACTATACAGT
TAATTAGCCATTTGTGTTAGACTTCAATATGTTTatgttcagtacggaaggaacgttccactattcatgg
gggcctctaggttttgaaaagaagtaatagtgttaattttaatggttatagacagatttaacaacataga
atatttatataagagctactgtatatgattaatgtaggattcttggcgttcggggcatccctaatttcct
g
>ZFLNCT00142 gene=ZFLNCG00098
TACCCTGGTGGATGGAGCAAAGAAGACCGCTTATAAAAGCCAGGCCACAAGGTTGTTTCTCCCTCTTTGT
ACGGCGATGTTGGTGTTGTGGGATAAGATGATTCTCTTATCGGAACGGCGCTTTTTGTGTGCAAACATTC
CGTCTCATGATGGAGGAAGCGCATGGAAACATGGCCCTGGATGATTTTCGCCATTGTAGTTTGTCCAACA
TTGAACGCGACGAGCTTTCGCAGTTCTCATTGATGCAAGTGCAGAAAAATGCCTTGGAGGATTTGCACCA
TTGTCATTTGCACATGTTCAACATCTGCATTTGCATCTCTTAAATCAAACAGGACATGAAGGGTTGGCGC
AGTTCTCATTGATAAAAGTGCAGAATTTCTTGAAGGATTTGCTCCATTGTCATTTGTACTTGTTCAACGC
TTGCTTATGCATGTCACAAATCAAATTGAACACGAGTTGATGGTAAGTGAACTGAGCTTGGACCACAAAT
CTGGTCTTGTGATGAAATAAATGTGTGAGCCGCTGATGACTTCCATTAACTTTTTCTGACACCTCGTATG
AAAGCTGTATTTCAGCATCTGATTATAAACTTAAGTCTGAGGCTCTTTAGATTAATGCTTGGTTTAGAGT
TCTCACATTTTGGGCTTGGAATGATTTTGGAGATGCCTTAATAAATTTAACCATTTTGTTGCTGTAAACC
TTTATGATGTCTTGGTTAATTTGTTATTTATTGACCACAGTTCAGGTTTTACCAATTAAACTATGGTGAT
AACATTTTGTATTATTATTATTAATATTGGGAATATCTGTAAGGTAGTTGCCTATGATTGTAACTTGGAG
AAAGCTTATGTGGTTTGTAGAGTTTTAGTATTTCCAAGGGAGAAACTTATATCAACATGCAAGTAAAGCC
CTCCCCACAGTCCAAAATTGTCAAGTGACTACAAAGTTAATTAACTTAAGTGAAATGTGAGAACTAGTGT
TCGGATGTTTTTTTTTTTTTTTTTCCCTCCCCAATATTAATATGGGCTTTATAACCAATATAATACTTTT
TCCAGCAGTTTTCATGGATTAATCTGAAGTTCCCAACTGGAAAGTGTTTTGCAAGAGATGTGGGAAGACC
AAAAAGTCAGTCTGGAGGTCTGCAGTTTGGAATATGAAGTCCTGTTTTTCCACAAATGCCAATGTTGGAA
AATATTTATTCATTTTTAACCACATGTTGTTTGAGTTGATGCTTGTTAATAGAAGCTGTTGCCAAATATG
CATCGTATTTCTATAAAGCAGTTGAGTATCTGGTGGTTTGTATGATATATTGAGCTGTAGGCcatgtcat
aattttgtaaaatatgatgtgatccttaattattgtctgatcctggaaaaagtaatctatagctattccc
tatcctcaacttaaataagtgtaagaaacttccaaaaccaaaggtgaataatagttggattaagcatatg
tgcgtaaatcaaacctagccttaacttaaaccctaaatgtatcttctaattctgattggattgttaaagt
atgaacatggatgctactctaggaatatgtcctacttgttgaaatcaggttggtgGCAAGTAAACCTGAA
AATATCACTAGTTTGTGCCCAAGTGATAACTGGTGGTTTAATATCATTACAAATTCATTTTTCTATAGTG
TTAAGCAGTCGATTTttaaaatggaagctctagcaaattgaatccgcgtttgtcctgatttcagaattgg
agttaagtctagtttagtAGAAGTCTTATTTAATACCTCAGTTTGCATATGTCTAGTGCCTGCTGTTTTT
AAAGCATAATATAAACCGTCCTCCATCCTACACGGATGATCCACTCCAGACGTTTCTGACTGCAGGGAGA
CCCGTTACATGCGCTCCACTTCCGGATTATTGCTCGTAATGATCGCTCCGCTGTGTGGTTCATCACTCGG
ATGATGTTCCAGAGCTTGTGCATTTAATACATCAGTCAGTCGCTCATAGACGACTACAATAAGCTCCAAA
AGCTGCATTTTCCCGACGTTTTCATCTAGACTCGTCGAACTGTTTTATTGCACGCGTTTAAATGAAACTT
GTAAGGTAAGTAAATGTGGGAGATAAACCGGGGGGAGATGTGTTGATGTAAATTGAGTTTTGAATGGAGC
CAGTAAGGCGTTATAAACAATGTCGCTTTTGTGACACCCACGCAACACAGAATGGCGTTAATGTGTTTGC
GTCGTGCATTTAAATCTTTAATGTTCAAACTGTCAACTCTATTCAGTGTTTATGAGGGGGATTTTCCTTT
ATAAACGAGTGTTCGTTATAAAAACCGCGATGTTTCCTTGACGGATTTACGCGCTGGCTGACTGATGTTG
ATGGGAGTGGTGGTGTTTTTGTAAAAGCTGAATTTATTGCTCGAATTCGATTGAAATCTACACTGGGAAC
ATGCTGTAGATATCTCAGGGGCTCGGTAGATGCATTAACGCACGAACAGCTGACATCTGGATCAGATTGG
GTTATCCATGGATCCGTGCGGATGTGCTTGATAGCAAGTGCTAATGGGAAGAGACATTCTGAGTGATGCT
GATGTCTGGCTGCCTCTTATTAGGCTTTTAAGTTAACATCGTTATGCTTCTTTGGCCTTTTTTATCTGAA
TATTTGATTTAAATTCTATAAACATTGGTTTATGGTTGCAATTAAATTTGTATATTGTGTAAACTTCAAT
TTCTAAAAGGTTTAGATTGTGTTTGTGTTAAAATAGAATGTGAATACAATGTTTGTGATTGTGTTCATTT
AAATAACCGAGGTCTGACTTATTAAATTATTGTATTAGGCTATATATTCAATTTTACACTACAGTGTTCC
ATATAAAATAGATATCCATACAAAAAGATTAATTTATTTTAGGGGGATTTGTAGTAAACcgtcaccttag
aattataaggttctatctgacgtttgtcaaaatggagttattgacattattattaattggcaacttttta
cattgtttttttttaaataaatttacattttaacactttttattcatttttttatataaaataataatgt
tacactcatactgtttgctatggaatacaaaaactttaaagctcataatctcaaaatcattgagagtgca
gatggaaccttaattccaaggtgatgATGTCTGAACCAGTGACTAATATAGAGAATACCACAGATTTAGG
CCATGTTATTTAGGCTACTAACTATAGAAATTGGGACAGATGTGGGTTATAGCCAGGGGTGGACTTAGTG
AATAGGGGGCTGTAACATTTTAACTCCAAACATTTTCTCTATAGAATTTTTTTCCTCTATATTAGTTTAT
GTAAATAAACTGCATGTTAAAGATATATTTTAAGTGGAAGCTTTTATCtttttaatgtaaataaaataaa
tttacaaaaaaaaaaGTACACAAACTATACAGTTAATTAGCCATTTGTGTTAGACTTCAATATGTTTatg
ttcagtacggaaggaacgttccactattcatgggggcctctaggttttgaaaagaagtaatagtgttaat
tttaatggttatagacagatttaacaacatagaatatttatataagagctactgtatatgattaatgtag
gattcttggcgttcggggcatccctaatttcctg
>ZFLNCT00143 gene=ZFLNCG00098
TACCCTGGTGGATGGAGCAAAGAAGACCGCTTATAAAAGCCAGGCCACAAGGTTGTTTCTCCCTCTTTGT
ACGGCGATGTTGGTGTTGTGGGATAAGATGATTCTCTTATCGGAACGGCGCTTTTTGTGTGCAAACATTC
CGTCTCATGATGGAGGAAGCGCATGGAAACATGGCCCTGGATGATTTTCGCCATTGTAGTTTGTCCAACA
TTGAACGCGACGAGCTTTCGCAGTTCTCATTGATGCAAGTGCAGAAAAATGCCTTGGAGGATTTGCACCA
TTGTCATTTGCACATGTTCAACATCTGCATTTGCATCTCTTAAATCAAACAGGACATGAAGGGTTGGCGG
TAAGTGAACTGAGCTTGGACCACAAATCTGGTCATGTGATAAAATAAATGTGAGAGCCGCTGATGACTTC
AGTTTACTTTTTCTGACACCTCGTATGAACGCTGTAATTCAGCAACTGATTATTAAGTTTAGTCTGAGGC
TCTTTAGCTTAAAGCTTGGTGTATTATCACTGTTTTCAGTCCTTGAAATTTAACATTAGGTTTATTTGTC
AGTCATAATTTTTTTAGGAATATTATTGTTAGTGGTGTTGGTATTGTAAACCATTGCTAACTTGTGGTTG
CTATAATGTACGGTGTATTTAGCttttttttttttttttttttttttttACCTCCGCTTAAGTTTGGATT
GAAAAAAATGGAATGTCCAAGTAAATTGGCTTTATCTTCAAGGCACTATTAGTGAGAATTCCCTTCAGTT
TTAAATATAAATGCATCCCTTCAAAATTTACACCCTCAAATTTAGTAAACAAGTGACTAAATTTAAGTTT
GTCCATCGACTTAATGTAGAACTGTATGTCTTTTCCATTTAATATACTTGTAGCTGATGTTTGTTTGTTT
CCACTTTCCAGCAGTTCTCATTGATAAAAGTGCAGAATTTCTTGAAGGATTTGCTCCATTGTCATTTGTA
CTTGTTCAACGCTTGCTTATGCATGTCACAAATCAAATTGAACACGAGTTGATGATGTGGGAAGACCAAA
AAGTCAGTCTGGAGGTCTGCAGTTTGGAATATGAAGTCCTGTTTTTCCACAAATGCCAATGTTGGAAAAT
ATTTATTCATTTTTAACCACATGTTGTTTGAGTTGATGCTTGTTAATAGAAGCTGTTGCCAAATATGCAT
CGTATTTCTATAAAGCAGTTGAGTATCTGGTGGTTTGTATGATATATTGAGCTGTAGGCcatgtcataat
tttgtaaaatatgatgtgatccttaattattgtctgatcctggaaaaagtaatctatagctattccctat
cctcaacttaaataagtgtaagaaacttccaaaaccaaaggtgaataatagttggattaagcatatgtgc
gtaaatcaaacctagccttaacttaaaccctaaatgtatcttctaattctgattggattgttaaagtatg
aacatggatgctactctaggaatatgtcctacttgttgaaatcaggttggtgGCAAGTAAACCTGAAAAT
ATCACTAGTTTGTGCCCAAGTGATAACTGGTGGTTTAATATCATTACAAATTCATTTTTCTATAGTGTTA
AGCAGTCGATTTttaaaatggaagctctagcaaattgaatccgcgtttgtcctgatttcagaattggagt
taagtctagtttagtAGAAGTCTTATTTAATACCTCAGTTTGCATATGTCTAGTGCCTGCTGTTTTTAAA
GCATAATATAAACCGTCCTCCATCCTACACGGATGATCCACTCCAGACGTTTCTGACTGCAGGGAGACCC
GTTACATGCGCTCCACTTCCGGATTATTGCTCGTAATGATCGCTCCGCTGTGTGGTTCATCACTCGGATG
ATGTTCCAGAGCTTGTGCATTTAATACATCAGTCAGTCGCTCATAGACGACTACAATAAGCTCCAAAAGC
TGCATTTTCCCGACGTTTTCATCTAGACTCGTCGAACTGTTTTATTGCACGCGTTTAAATGAAACTTGTA
AGGTAAGTAAATGTGGGAGATAAACCGGGGGGAGATGTGTTGATGTAAATTGAGTTTTGAATGGAGCCAG
TAAGGCGTTATAAACAATGTCGCTTTTGTGACACCCACGCAACACAGAATGGCGTTAATGTGTTTGCGTC
GTGCATTTAAATCTTTAATGTTCAAACTGTCAACTCTATTCAGTGTTTATGAGGGGGATTTTCCTTTATA
AACGAGTGTTCGTTATAAAAACCGCGATGTTTCCTTGACGGATTTACGCGCTGGCTGACTGATGTTGATG
GGAGTGGTGGTGTTTTTGTAAAAGCTGAATTTATTGCTCGAATTCGATTGAAATCTACACTGGGAACATG
CTGTAGATATCTCAGGGGCTCGGTAGATGCATTAACGCACGAACAGCTGACATCTGGATCAGATTGGGTT
ATCCATGGATCCGTGCGGATGTGCTTGATAGCAAGTGCTAATGGGAAGAGACATTCTGAGTGATGCTGAT
GTCTGGCTGCCTCTTATTAGGCTTTTAAGTTAACATCGTTATGCTTCTTTGGCCTTTTTTATCTGAATAT
TTGATTTAAATTCTATAAACATTGGTTTATGGTTGCAATTAAATTTGTATATTGTGTAAACTTCAATTTC
TAAAAGGTTTAGATTGTGTTTGTGTTAAAATAGAATGTGAATACAATGTTTGTGATTGTGTTCATTTAAA
TAACCGAGGTCTGACTTATTAAATTATTGTATTAGGCTATATATTCAATTTTACACTACAGTGTTCCATA
TAAAATAGATATCCATACAAAAAGATTAATTTATTTTAGGGGGATTTGTAGTAAACcgtcaccttagaat
tataaggttctatctgacgtttgtcaaaatggagttattgacattattattaattggcaactttttacat
tgtttttttttaaataaatttacattttaacactttttattcatttttttatataaaataataatgttac
actcatactgtttgctatggaatacaaaaactttaaagctcataatctcaaaatcattgagagtgcagat
ggaaccttaattccaaggtgatgATGTCTGAACCAGTGACTAATATAGAGAATACCACAGATTTAGGCCA
TGTTATTTAGGCTACTAACTATAGAAATTGGGACAGATGTGGGTTATAGCCAGGGGTGGACTTAGTGAAT
AGGGGGCTGTAACATTTTAACTCCAAACATTTTCTCTATAGAATTTTTTTCCTCTATATTAGTTTATGTA
AATAAACTGCATGTTAAAGATATATTTTAAGTGGAAGCTTTTATCtttttaatgtaaataaaataaattt
acaaaaaaaaaaGTACACAAACTATACAGTTAATTAGCCATTTGTGTTAGACTTCAATATGTTTatgttc
agtacggaaggaacgttccactattcatgggggcctctaggttttgaaaagaagtaatagtgttaatttt
aatggttatagacagatttaacaacatagaatatttatataagagctactgtatatgattaatgtaggat
tcttggcgttcggggcatccctaatttcctg
>ZFLNCT00144 gene=ZFLNCG00098
AGACCGCTTATAAAAGCCAGGCCACAAGGTTGTTTCTCCCTCTTTGTACGGCGATGTTGGTGTTGTGGGA
TAAGATGATTCTCTTATCGGAACGGCGCTTTTTGTGTGCAAACATTCCGTCTCATGATGGAGGAAGCGCA
TGGAAACATGGCCCTGGATGATTTTCGCCATTGTAGTTTGTCCAACATTGAACGCGACGAGCTTTCGTTC
TCATTGATGCAAGTGCAGAAAAATGCCTTGGAGGATTTGCACCATTGTCATTTGCACATGTTCAACATCT
GCATTTGCATCTCTTAAATCAAACAGGACATGAAGGGTTGGCGCAGTTCTCATTGATAAAAGTGCAGAAT
TTCTTGAAGGATTTGCTCCATTGTCATTTGTACTTGTTCAACGCTTGCTTATGCATGTCACAAATCAAAT
TGAACACGAGTTGATGGTAAGTGAACTGAGCTTGGACCACAAATCTGGTCTTGTGATGAAATAAATGTGT
GAGCCGCTGATGACTTCCATTAACTTTTTCTGACACCTCGTATGAAAGCTGTATTTCAGCATCTGATTAT
AAACTTAAGTCTGAGGCTCTTTAGATTAATGCTTGGTTTAGAGTTCTCACATTTTGGGCTTGGAATGATT
TTGGAGATGCCTTAATAAATTTAACCATTTTGTTGCTGTAAACCTTTATGATGTCTTGGTTAATTTGTTA
TTTATTGACCACAGTTCAGGTTTTACCAATTAAACTATGGTGATAACATTTTGTATTATTATTATTAATA
TTGGGAATATCTGTAAGGTAGTTGCCTATGATTGTAACTTGGAGAAAGCTTATGTGGTTTGTAGAGTTTT
AGTATTTCCAAGGGAGAAACTTATATCAACATGCAAGTAAAGCCCTCCCCACAGTCCAAAATTGTCAAGT
GACTACAAAGTTAATTAACTTAAGTGAAATGTGAGAACTAGTGTTCGGATGTTTTTTTTTTTTTTTTTCC
CTCCCCAATATTAATATGGGCTTTATAACCAATATAATACTTTTTCCAGCAGTTTTCATGGATTAATCTG
AAGTTCCCAACTGGAAAGTGTTTTGCAAGAGATGTGGGAAGACCAAAAAGTCAGTCTGGAGGTCTGCAGT
TTGGAATATGAAGTCCTGTTTTTCCACAAATGCCAATGTTGGAAAATATTTATTCATTTTTAACCACATG
TTGTTTGAGTTGATGCTTGTTAATAGAAGCTGTTGCCAAATATGCATCGTATTTCTATAAAGCAGTTGAG
TATCTGGTGGTTTGTATGATATATTGAGCTGTAGGCcatgtcataattttgtaaaatatgatgtgatcct
taattattgtctgatcctggaaaaagtaatctatagctattccctatcctcaacttaaataagtgtaaga
aacttccaaaaccaaaggtgaataatagttggattaagcatatgtgcgtaaatcaaacctagccttaact
taaaccctaaatgtatcttctaattctgattggattgttaaagtatgaacatggatgctactctaggaat
atgtcctacttgttgaaatcaggttggtgGCAAGTAAACCTGAAAATATCACTAGTTTGTGCCCAAGTGA
TAACTGGTGGTTTAATATCATTACAAATTCATTTTTCTATAGTGTTAAGCAGTCGATTTttaaaatggaa
gctctagcaaattgaatccgcgtttgtcctgatttcagaattggagttaagtctagtttagtAGAAGTCT
TATTTAATACCTCAGTTTGCATATGTCTAGTGCCTGCTGTTTTTAAAGCATAATATAAACCGTCCTCCAT
CCTACACGGATGATCCACTCCAGACGTTTCTGACTGCAGGGAGACCCGTTACATGCGCTCCACTTCCGGA
TTATTGCTCGTAATGATCGCTCCGCTGTGTGGTTCATCACTCGGATGATGTTCCAGAGCTTGTGCATTTA
ATACATCAGTCAGTCGCTCATAGACGACTACAATAAGCTCCAAAAGCTGCATTTTCCCGACGTTTTCATC
TAGACTCGTCGAACTGTTTTATTGCACGCGTTTAAATGAAACTTGTAAGGTAAGTAAATGTGGGAGATAA
ACCGGGGGGAGATGTGTTGATGTAAATTGAGTTTTGAATGGAGCCAGTAAGGCGTTATAAACAATGTCGC
TTTTGTGACACCCACGCAACACAGAATGGCGTTAATGTGTTTGCGTCGTGCATTTAAATCTTTAATGTTC
AAACTGTCAACTCTATTCAGTGTTTATGAGGGGGATTTTCCTTTATAAACGAGTGTTCGTTATAAAAACC
GCGATGTTTCCTTGACGGATTTACGCGCTGGCTGACTGATGTTGATGGGAGTGGTGGTGTTTTTGTAAAA
GCTGAATTTATTGCTCGAATTCGATTGAAATCTACACTGGGAACATGCTGTAGATATCTCAGGGGCTCGG
TAGATGCATTAACGCACGAACAGCTGACATCTGGATCAGATTGGGTTATCCATGGATCCGTGCGGATGTG
CTTGATAGCAAGTGCTAATGGGAAGAGACATTCTGAGTGATGCTGATGTCTGGCTGCCTCTTATTAGGCT
TTTAAGTTAACATCGTTATGCTTCTTTGGCCTTTTTTATCTGAATATTTGATTTAAATTCTATAAACATT
GGTTTATGGTTGCAATTAAATTTGTATATTGTGTAAACTTCAATTTCTAAAAGGTTTAGATTGTGTTTGT
GTTAAAATAGAATGTGAATACAATGTTTGTGATTGTGTTCATTTAAATAACCGAGGTCTGACTTATTAAA
TTATTGTATTAGGCTATATATTCAATTTTACACTACAGTGTTCCATATAAAATAGATATCCATACAAAAA
GATTAATTTATTTTAGGGGGATTTGTAGTAAACcgtcaccttagaattataaggttctatctgacgtttg
tcaaaatggagttattgacattattattaattggcaactttttacattgtttttttttaaataaatttac
attttaacactttttattcatttttttatataaaataataatgttacactcatactgtttgctatggaat
acaaaaactttaaagctcataatctcaaaatcattgagagtgcagatggaaccttaattccaaggtgatg
ATGTCTGAACCAGTGACTAATATAGAGAATACCACAGATTTAGGCCATGTTATTTAGGCTACTAACTATA
GAAATTGGGACAGATGTGGGTTATAGCCAGGGGTGGACTTAGTGAATAGGGGGCTGTAACATTTTAACTC
CAAACATTTTCTCTATAGAATTTTTTTCCTCTATATTAGTTTATGTAAATAAACTGCATGTTAAAGATAT
ATTTTAAGTGGAAGCTTTTATCtttttaatgtaaataaaataaatttacaaaaaaaaaaGTACACAAACT
ATACAGTTAATTAGCCATTTGTGTTAGACTTCAATATGTTTatgttcagtacggaaggaacgttccacta
ttcatgggggcctctaggttttgaaaagaagtaatagtgttaattttaatggttatagacagatttaaca
acatagaatatttatataagagctactgtatatgattaatgtaggattcttggcgttcggggcatcccta
atttcctg
>ZFLNCT00145 gene=ZFLNCG00098
CTCTTTGTACGGCGATGTTGGTGTTGTGGGATAAGATGATTCTCTTATCGGAACGGCGCTTTTTGTGTGC
AAACATCAGTTCTCATTGATGCAAGTGCAGAAAAATGCCTTGGAGGATTTGCACCATTGTCATTTGCACA
TGTTCAACATCTGCATTTGCATCTCTTAAATCAAACAGGACATGAAGGGTTGGCGCAGTTCTCATTGATA
AAAGTGCAGAATTTCTTGAAGGATTTGCTCCATTGTCATTTGTACTTGTTCAACGCTTGCTTATGCATGT
CACAAATCAAATTGAACACGAGTTGATGTTTTCATGGATTAATCTGAAGTTCCCAACTGGAAAGTGTTTT
GCAAGAGATGTGGGAAGACCAAAAAGTCAGTCTGGAGGTCTGCAGTTTGGAATATGAAGTCCTGTTTTTC
CACAAATGCCAATGTTGGAAAATATTTATTCATTTTTAACCACATGTTGTTTGAGTTGATGCTTGTTAAT
AGAAGCTGTTGCCAAATATGCATCGTATTTCTATAAAGCAGTTGAGTATCTGGTGGTTTGTATGATATAT
TGAGCTGTAGGCcatgtcataattttgtaaaatatgatgtgatccttaattattgtctgatcctggaaaa
agtaatctatagctattccctatcctcaacttaaataagtgtaagaaacttccaaaaccaaaggtgaata
atagttggattaagcatatgtgcgtaaatcaaacctagccttaacttaaaccctaaatgtatcttctaat
tctgattggattgttaaagtatgaacatggatgctactctaggaatatgtcctacttgttgaaatcaggt
tggtgGCAAGTAAACCTGAAAATATCACTAGTTTGTGCCCAAGTGATAACTGGTGGTTTAATATCATTAC
AAATTCATTTTTCTATAGTGTTAAGCAGTCGATTTttaaaatggaagctctagcaaattgaatccgcgtt
tgtcctgatttcagaattggagttaagtctagtttagtAGAAGTCTTATTTAATACCTCAGTTTGCATAT
GTCTAGTGCCTGCTGTTTTTAAAGCATAATATAAACCGTCCTCCATCCTACACGGATGATCCACTCCAGA
CGTTTCTGACTGCAGGGAGACCCGTTACATGCGCTCCACTTCCGGATTATTGCTCGTAATGATCGCTCCG
CTGTGTGGTTCATCACTCGGATGATGTTCCAGAGCTTGTGCATTTAATACATCAGTCAGTCGCTCATAGA
CGACTACAATAAGCTCCAAAAGCTGCATTTTCCCGACGTTTTCATCTAGACTCGTCGAACTGTTTTATTG
CACGCGTTTAAATGAAACTTGTAAGGTAAGTAAATGTGGGAGATAAACCGGGGGGAGATGTGTTGATGTA
AATTGAGTTTTGAATGGAGCCAGTAAGGCGTTATAAACAATGTCGCTTTTGTGACACCCACGCAACACAG
AATGGCGTTAATGTGTTTGCGTCGTGCATTTAAATCTTTAATGTTCAAACTGTCAACTCTATTCAGTGTT
TATGAGGGGGATTTTCCTTTATAAACGAGTGTTCGTTATAAAAACCGCGATGTTTCCTTGACGGATTTAC
GCGCTGGCTGACTGATGTTGATGGGAGTGGTGGTGTTTTTGTAAAAGCTGAATTTATTGCTCGAATTCGA
TTGAAATCTACACTGGGAACATGCTGTAGATATCTCAGGGGCTCGGTAGATGCATTAACGCACGAACAGC
TGACATCTGGATCAGATTGGGTTATCCATGGATCCGTGCGGATGTGCTTGATAGCAAGTGCTAATGGGAA
GAGACATTCTGAGTGATGCTGATGTCTGGCTGCCTCTTATTAGGCTTTTAAGTTAACATCGTTATGCTTC
TTTGGCCTTTTTTATCTGAATATTTGATTTAAATTCTATAAACATTGGTTTATGGTTGCAATTAAATTTG
TATATTGTGTAAACTTCAATTTCTAAAAGGTTTAGATTGTGTTTGTGTTAAAATAGAATGTGAATACAAT
GTTTGTGATTGTGTTCATTTAAATAACCGAGGTCTGACTTATTAAATTATTGTATTAGGCTATATATTCA
ATTTTACACTACAGTGTTCCATATAAAATAGATATCCATACAAAAAGATTAATTTATTTTAGGGGGATTT
GTAGTAAACcgtcaccttagaattataaggttctatctgacgtttgtcaaaatggagttattgacattat
tattaattggcaactttttacattgtttttttttaaataaatttacattttaacactttttattcatttt
tttatataaaataataatgttacactcatactgtttgctatggaatacaaaaactttaaagctcataatc
tcaaaatcattgagagtgcagatggaaccttaattccaaggtgatgATGTCTGAACCAGTGACTAATATA
GAGAATACCACAGATTTAGGCCATGTTATTTAGGCTACTAACTATAGAAATTGGGACAGATGTGGGTTAT
AGCCAGGGGTGGACTTAGTGAATAGGGGGCTGTAACATTTTAACTCCAAACATTTTCTCTATAGAATTTT
TTTCCTCTATATTAGTTTATGTAAATAAACTGCATGTTAAAGATATATTTTAAGTGGAAGCTTTTATCtt
tttaatgtaaataaaataaatttacaaaaaaaaaaGTACACAAACTATACAGTTAATTAGCCATTTGTGT
TAGACTTCAATATGTTTatgttcagtacggaaggaacgttccactattcatgggggcctctaggttttga
aaagaagtaatagtgttaattttaatggttatagacagatttaacaacatagaatatttatataagagct
actgtatatgattaatgtaggattcttggcgttcggggcatccctaatttcctg
>ZFLNCT00146 gene=ZFLNCG00098
CTCTTTGTACGGCGATGTTGGTGTTGTGGGATAAGATGATTCTCTTATCGGAACGGCGCTTTTTGTGTGC
AAACATTCCGTCTCATGATGGAGGAAGCGCATGGAAACATGGCCCTGGATGATTTTCGCCATTGTAGTTT
GTCCAACATTGAACGCGACGAGCTTTCGCAGTTCTCATTGATAAAAGTGCAGAATTTCTTGAAGGATTTG
CTCCATTGTCATTTGTACTTGTTCAACGCTTGCTTATGCATGTCACAAATCAAATTGAACACGAGTTGAT
GCAGTTTTCATGGATTAATCTGAAGTTCCCAACTGGAAAGTGTTTTGCAAGAGATGTGGGAAGACCAAAA
AGTCAGTCTGGAGGTCTGCAGTTTGGAATATGAAGTCCTGTTTTTCCACAAATGCCAATGTTGGAAAATA
TTTATTCATTTTTAACCACATGTTGTTTGAGTTGATGCTTGTTAATAGAAGCTGTTGCCAAATATGCATC
GTATTTCTATAAAGCAGTTGAGTATCTGGTGGTTTGTATGATATATTGAGCTGTAGGCcatgtcataatt
ttgtaaaatatgatgtgatccttaattattgtctgatcctggaaaaagtaatctatagctattccctatc
ctcaacttaaataagtgtaagaaacttccaaaaccaaaggtgaataatagttggattaagcatatgtgcg
taaatcaaacctagccttaacttaaaccctaaatgtatcttctaattctgattggattgttaaagtatga
acatggatgctactctaggaatatgtcctacttgttgaaatcaggttggtgGCAAGTAAACCTGAAAATA
TCACTAGTTTGTGCCCAAGTGATAACTGGTGGTTTAATATCATTACAAATTCATTTTTCTATAGTGTTAA
GCAGTCGATTTttaaaatggaagctctagcaaattgaatccgcgtttgtcctgatttcagaattggagtt
aagtctagtttagtAGAAGTCTTATTTAATACCTCAGTTTGCATATGTCTAGTGCCTGCTGTTTTTAAAG
CATAATATAAACCGTCCTCCATCCTACACGGATGATCCACTCCAGACGTTTCTGACTGCAGGGAGACCCG
TTACATGCGCTCCACTTCCGGATTATTGCTCGTAATGATCGCTCCGCTGTGTGGTTCATCACTCGGATGA
TGTTCCAGAGCTTGTGCATTTAATACATCAGTCAGTCGCTCATAGACGACTACAATAAGCTCCAAAAGCT
GCATTTTCCCGACGTTTTCATCTAGACTCGTCGAACTGTTTTATTGCACGCGTTTAAATGAAACTTGTAA
GGTAAGTAAATGTGGGAGATAAACCGGGGGGAGATGTGTTGATGTAAATTGAGTTTTGAATGGAGCCAGT
AAGGCGTTATAAACAATGTCGCTTTTGTGACACCCACGCAACACAGAATGGCGTTAATGTGTTTGCGTCG
TGCATTTAAATCTTTAATGTTCAAACTGTCAACTCTATTCAGTGTTTATGAGGGGGATTTTCCTTTATAA
ACGAGTGTTCGTTATAAAAACCGCGATGTTTCCTTGACGGATTTACGCGCTGGCTGACTGATGTTGATGG
GAGTGGTGGTGTTTTTGTAAAAGCTGAATTTATTGCTCGAATTCGATTGAAATCTACACTGGGAACATGC
TGTAGATATCTCAGGGGCTCGGTAGATGCATTAACGCACGAACAGCTGACATCTGGATCAGATTGGGTTA
TCCATGGATCCGTGCGGATGTGCTTGATAGCAAGTGCTAATGGGAAGAGACATTCTGAGTGATGCTGATG
TCTGGCTGCCTCTTATTAGGCTTTTAAGTTAACATCGTTATGCTTCTTTGGCCTTTTTTATCTGAATATT
TGATTTAAATTCTATAAACATTGGTTTATGGTTGCAATTAAATTTGTATATTGTGTAAACTTCAATTTCT
AAAAGGTTTAGATTGTGTTTGTGTTAAAATAGAATGTGAATACAATGTTTGTGATTGTGTTCATTTAAAT
AACCGAGGTCTGACTTATTAAATTATTGTATTAGGCTATATATTCAATTTTACACTACAGTGTTCCATAT
AAAATAGATATCCATACAAAAAGATTAATTTATTTTAGGGGGATTTGTAGTAAACcgtcaccttagaatt
ataaggttctatctgacgtttgtcaaaatggagttattgacattattattaattggcaactttttacatt
gtttttttttaaataaatttacattttaacactttttattcatttttttatataaaataataatgttaca
ctcatactgtttgctatggaatacaaaaactttaaagctcataatctcaaaatcattgagagtgcagatg
gaaccttaattccaaggtgatgATGTCTGAACCAGTGACTAATATAGAGAATACCACAGATTTAGGCCAT
GTTATTTAGGCTACTAACTATAGAAATTGGGACAGATGTGGGTTATAGCCAGGGGTGGACTTAGTGAATA
GGGGGCTGTAACATTTTAACTCCAAACATTTTCTCTATAGAATTTTTTTCCTCTATATTAGTTTATGTAA
ATAAACTGCATGTTAAAGATATATTTTAAGTGGAAGCTTTTATCtttttaatgtaaataaaataaattta
caaaaaaaaaaGTACACAAACTATACAGTTAATTAGCCATTTGTGTTAGACTTCAATATGTTTatgttca
gtacggaaggaacgttccactattcatgggggcctctaggttttgaaaagaagtaatagtgttaatttta
atggttatagacagatttaacaacatagaatatttatataagagctactgtatatgattaatgtaggatt
cttggcgttcggggcatccctaatttcctg
>ZFLNCT00147 gene=ZFLNCG00098
GGCGATGTTGGTGTTGTGGGATAAGATGATTCTCTTATCGGAACGGCGCTTTTTGTGTGCAAACATCAGT
TCTCATTGATGCAAGTGCAGAAAAATGCCTTGGAGGATTTGCACCATTGTCATTTGCACATGTTCAACAT
CTGCATTTGCATCTCTTAAATCAAACAGGACATGAAGGGTTGGCGCAGTTCTCATTGATAAAAGTGCAGA
ATTTCTTGAAGGATTTGCTCCATTGTCATTTGTACTTGTTCAACGCTTGCTTATGCATGTCACAAATCAA
ATTGAACACGAGTTGATGCAGTTTTCATGGATTAATCTGAAGTTCCCAACTGGAAAGTGTTTTGCAAGAG
ATGTGGGAAGACCAAAAAGTCAGTCTGGAGGTCTGCAGTTTGGAATATGAAGTCCTGTTTTTCCACAAAT
GCCAATGTTGGAAAATATTTATTCATTTTTAACCACATGTTGTTTGAGTTGATGCTTGTTAATAGAAGCT
GTTGCCAAATATGCATCGTATTTCTATAAAGCAGTTGAGTATCTGGTGGTTTGTATGATATATTGAGCTG
TAGGCcatgtcataattttgtaaaatatgatgtgatccttaattattgtctgatcctggaaaaagtaatc
tatagctattccctatcctcaacttaaataagtgtaagaaacttccaaaaccaaaggtgaataatagttg
gattaagcatatgtgcgtaaatcaaacctagccttaacttaaaccctaaatgtatcttctaattctgatt
ggattgttaaagtatgaacatggatgctactctaggaatatgtcctacttgttgaaatcaggttggtgGC
AAGTAAACCTGAAAATATCACTAGTTTGTGCCCAAGTGATAACTGGTGGTTTAATATCATTACAAATTCA
TTTTTCTATAGTGTTAAGCAGTCGATTTttaaaatggaagctctagcaaattgaatccgcgtttgtcctg
atttcagaattggagttaagtctagtttagtAGAAGTCTTATTTAATACCTCAGTTTGCATATGTCTAGT
GCCTGCTGTTTTTAAAGCATAATATAAACCGTCCTCCATCCTACACGGATGATCCACTCCAGACGTTTCT
GACTGCAGGGAGACCCGTTACATGCGCTCCACTTCCGGATTATTGCTCGTAATGATCGCTCCGCTGTGTG
GTTCATCACTCGGATGATGTTCCAGAGCTTGTGCATTTAATACATCAGTCAGTCGCTCATAGACGACTAC
AATAAGCTCCAAAAGCTGCATTTTCCCGACGTTTTCATCTAGACTCGTCGAACTGTTTTATTGCACGCGT
TTAAATGAAACTTGTAAGGTAAGTAAATGTGGGAGATAAACCGGGGGGAGATGTGTTGATGTAAATTGAG
TTTTGAATGGAGCCAGTAAGGCGTTATAAACAATGTCGCTTTTGTGACACCCACGCAACACAGAATGGCG
TTAATGTGTTTGCGTCGTGCATTTAAATCTTTAATGTTCAAACTGTCAACTCTATTCAGTGTTTATGAGG
GGGATTTTCCTTTATAAACGAGTGTTCGTTATAAAAACCGCGATGTTTCCTTGACGGATTTACGCGCTGG
CTGACTGATGTTGATGGGAGTGGTGGTGTTTTTGTAAAAGCTGAATTTATTGCTCGAATTCGATTGAAAT
CTACACTGGGAACATGCTGTAGATATCTCAGGGGCTCGGTAGATGCATTAACGCACGAACAGCTGACATC
TGGATCAGATTGGGTTATCCATGGATCCGTGCGGATGTGCTTGATAGCAAGTGCTAATGGGAAGAGACAT
TCTGAGTGATGCTGATGTCTGGCTGCCTCTTATTAGGCTTTTAAGTTAACATCGTTATGCTTCTTTGGCC
TTTTTTATCTGAATATTTGATTTAAATTCTATAAACATTGGTTTATGGTTGCAATTAAATTTGTATATTG
TGTAAACTTCAATTTCTAAAAGGTTTAGATTGTGTTTGTGTTAAAATAGAATGTGAATACAATGTTTGTG
ATTGTGTTCATTTAAATAACCGAGGTCTGACTTATTAAATTATTGTATTAGGCTATATATTCAATTTTAC
ACTACAGTGTTCCATATAAAATAGATATCCATACAAAAAGATTAATTTATTTTAGGGGGATTTGTAGTAA
ACcgtcaccttagaattataaggttctatctgacgtttgtcaaaatggagttattgacattattattaat
tggcaactttttacattgtttttttttaaataaatttacattttaacactttttattcatttttttatat
aaaataataatgttacactcatactgtttgctatggaatacaaaaactttaaagctcataatctcaaaat
cattgagagtgcagatggaaccttaattccaaggtgatgATGTCTGAACCAGTGACTAATATAGAGAATA
CCACAGATTTAGGCCATGTTATTTAGGCTACTAACTATAGAAATTGGGACAGATGTGGGTTATAGCCAGG
GGTGGACTTAGTGAATAGGGGGCTGTAACATTTTAACTCCAAACATTTTCTCTATAGAATTTTTTTCCTC
TATATTAGTTTATGTAAATAAACTGCATGTTAAAGATATATTTTAAGTGGAAGCTTTTATCtttttaatg
taaataaaataaatttacaaaaaaaaaaGTACACAAACTATACAGTTAATTAGCCATTTGTGTTAGACTT
CAATATGTTTatgttcagtacggaaggaacgttccactattcatgggggcctctaggttttgaaaagaag
taatagtgttaattttaatggttatagacagatttaacaacatagaatatttatataagagctactgtat
atgattaatgtaggattcttggcgttcggggcatccctaatttcctg
>ZFLNCT00148 gene=ZFLNCG00098
GCGATGTTGGTGTTGTGGGATAAGATGATTCTCTTATCGGAACGGCGCTTTTTGTGTGCAAACATTCCGT
CTCATGATGGAGGAAGCGCATGGAAACATGGCCCTGGATGATTTTCGCCATTGTAGTTTGTCCAACATTG
AACGCGACGAGCTTTCGCAGTTCTCATTGATGCAAGTGCAGAAAAATGCCTTGGAGGATTTGCACCATTG
TCATTTGCACATGTTCAACATCTGCATTTGCATCTCTTAAATCAAACAGGACATGAAGGGTTGGCGTTCT
CATTGATAAAAGTGCAGAATTTCTTGAAGGATTTGCTCCATTGTCATTTGTACTTGTTCAACGCTTGCTT
ATGCATGTCACAAATCAAATTGAACACGAGTTGATGCAGTTTTCATGGATTAATCTGAAGTTCCCAACTG
GAAAGTGTTTTGCAAGAGATGTGGGAAGACCAAAAAGTCAGTCTGGAGGTCTGCAGTTTGGAATATGAAG
TCCTGTTTTTCCACAAATGCCAATGTTGGAAAATATTTATTCATTTTTAACCACATGTTGTTTGAGTTGA
TGCTTGTTAATAGAAGCTGTTGCCAAATATGCATCGTATTTCTATAAAGCAGTTGAGTATCTGGTGGTTT
GTATGATATATTGAGCTGTAGGCcatgtcataattttgtaaaatatgatgtgatccttaattattgtctg
atcctggaaaaagtaatctatagctattccctatcctcaacttaaataagtgtaagaaacttccaaaacc
aaaggtgaataatagttggattaagcatatgtgcgtaaatcaaacctagccttaacttaaaccctaaatg
tatcttctaattctgattggattgttaaagtatgaacatggatgctactctaggaatatgtcctacttgt
tgaaatcaggttggtgGCAAGTAAACCTGAAAATATCACTAGTTTGTGCCCAAGTGATAACTGGTGGTTT
AATATCATTACAAATTCATTTTTCTATAGTGTTAAGCAGTCGATTTttaaaatggaagctctagcaaatt
gaatccgcgtttgtcctgatttcagaattggagttaagtctagtttagtAGAAGTCTTATTTAATACCTC
AGTTTGCATATGTCTAGTGCCTGCTGTTTTTAAAGCATAATATAAACCGTCCTCCATCCTACACGGATGA
TCCACTCCAGACGTTTCTGACTGCAGGGAGACCCGTTACATGCGCTCCACTTCCGGATTATTGCTCGTAA
TGATCGCTCCGCTGTGTGGTTCATCACTCGGATGATGTTCCAGAGCTTGTGCATTTAATACATCAGTCAG
TCGCTCATAGACGACTACAATAAGCTCCAAAAGCTGCATTTTCCCGACGTTTTCATCTAGACTCGTCGAA
CTGTTTTATTGCACGCGTTTAAATGAAACTTGTAAGGTAAGTAAATGTGGGAGATAAACCGGGGGGAGAT
GTGTTGATGTAAATTGAGTTTTGAATGGAGCCAGTAAGGCGTTATAAACAATGTCGCTTTTGTGACACCC
ACGCAACACAGAATGGCGTTAATGTGTTTGCGTCGTGCATTTAAATCTTTAATGTTCAAACTGTCAACTC
TATTCAGTGTTTATGAGGGGGATTTTCCTTTATAAACGAGTGTTCGTTATAAAAACCGCGATGTTTCCTT
GACGGATTTACGCGCTGGCTGACTGATGTTGATGGGAGTGGTGGTGTTTTTGTAAAAGCTGAATTTATTG
CTCGAATTCGATTGAAATCTACACTGGGAACATGCTGTAGATATCTCAGGGGCTCGGTAGATGCATTAAC
GCACGAACAGCTGACATCTGGATCAGATTGGGTTATCCATGGATCCGTGCGGATGTGCTTGATAGCAAGT
GCTAATGGGAAGAGACATTCTGAGTGATGCTGATGTCTGGCTGCCTCTTATTAGGCTTTTAAGTTAACAT
CGTTATGCTTCTTTGGCCTTTTTTATCTGAATATTTGATTTAAATTCTATAAACATTGGTTTATGGTTGC
AATTAAATTTGTATATTGTGTAAACTTCAATTTCTAAAAGGTTTAGATTGTGTTTGTGTTAAAATAGAAT
GTGAATACAATGTTTGTGATTGTGTTCATTTAAATAACCGAGGTCTGACTTATTAAATTATTGTATTAGG
CTATATATTCAATTTTACACTACAGTGTTCCATATAAAATAGATATCCATACAAAAAGATTAATTTATTT
TAGGGGGATTTGTAGTAAACcgtcaccttagaattataaggttctatctgacgtttgtcaaaatggagtt
attgacattattattaattggcaactttttacattgtttttttttaaataaatttacattttaacacttt
ttattcatttttttatataaaataataatgttacactcatactgtttgctatggaatacaaaaactttaa
agctcataatctcaaaatcattgagagtgcagatggaaccttaattccaaggtgatgATGTCTGAACCAG
TGACTAATATAGAGAATACCACAGATTTAGGCCATGTTATTTAGGCTACTAACTATAGAAATTGGGACAG
ATGTGGGTTATAGCCAGGGGTGGACTTAGTGAATAGGGGGCTGTAACATTTTAACTCCAAACATTTTCTC
TATAGAATTTTTTTCCTCTATATTAGTTTATGTAAATAAACTGCATGTTAAAGATATATTTTAAGTGGAA
GCTTTTATCtttttaatgtaaataaaataaatttacaaaaaaaaaaGTACACAAACTATACAGTTAATTA
GCCATTTGTGTTAGACTTCAATATGTTTatgttcagtacggaaggaacgttccactattcatgggggcct
ctaggttttgaaaagaagtaatagtgttaattttaatggttatagacagatttaacaacatagaatattt
atataagagctactgtatatgattaatgtaggattcttggcgttcggggcatccctaatttcctg
>ZFLNCT00149 gene=ZFLNCG00098
CGATGTTGGTGTTGTGGGATAAGATGATTCTCTTATCGGAACGGCGCTTTTTGTGTGCAAACATTCCGTC
TCATGATGGAGGAAGCGCATGGAAACATGGCCCTGGATGATTTTCGCCATTGTAGTTTGTCCAACATTGA
ACGCGACGAGCTTTCGCAGTTCTCATTGATGCAAGTGCAGAAAAATGCCTTGGAGGATTTGCACCATTGT
CATTTGCACATGTTCAACATCTGCATTTGCATCTCTTAAATCAAACAGGACATGAAGGGTTGGCGTTCTC
ATTGATAAAAGTGCAGAATTTCTTGAAGGATTTGCTCCATTGTCATTTGTACTTGTTCAACGCTTGCTTA
TGCATGTCACAAATCAAATTGAACACGAGTTGATGTTTTCATGGATTAATCTGAAGTTCCCAACTGGAAA
GTGTTTTGCAAGAGATGTGGGAAGACCAAAAAGTCAGTCTGGAGGTCTGCAGTTTGGAATATGAAGTCCT
GTTTTTCCACAAATGCCAATGTTGGAAAATATTTATTCATTTTTAACCACATGTTGTTTGAGTTGATGCT
TGTTAATAGAAGCTGTTGCCAAATATGCATCGTATTTCTATAAAGCAGTTGAGTATCTGGTGGTTTGTAT
GATATATTGAGCTGTAGGCcatgtcataattttgtaaaatatgatgtgatccttaattattgtctgatcc
tggaaaaagtaatctatagctattccctatcctcaacttaaataagtgtaagaaacttccaaaaccaaag
gtgaataatagttggattaagcatatgtgcgtaaatcaaacctagccttaacttaaaccctaaatgtatc
ttctaattctgattggattgttaaagtatgaacatggatgctactctaggaatatgtcctacttgttgaa
atcaggttggtgGCAAGTAAACCTGAAAATATCACTAGTTTGTGCCCAAGTGATAACTGGTGGTTTAATA
TCATTACAAATTCATTTTTCTATAGTGTTAAGCAGTCGATTTttaaaatggaagctctagcaaattgaat
ccgcgtttgtcctgatttcagaattggagttaagtctagtttagtAGAAGTCTTATTTAATACCTCAGTT
TGCATATGTCTAGTGCCTGCTGTTTTTAAAGCATAATATAAACCGTCCTCCATCCTACACGGATGATCCA
CTCCAGACGTTTCTGACTGCAGGGAGACCCGTTACATGCGCTCCACTTCCGGATTATTGCTCGTAATGAT
CGCTCCGCTGTGTGGTTCATCACTCGGATGATGTTCCAGAGCTTGTGCATTTAATACATCAGTCAGTCGC
TCATAGACGACTACAATAAGCTCCAAAAGCTGCATTTTCCCGACGTTTTCATCTAGACTCGTCGAACTGT
TTTATTGCACGCGTTTAAATGAAACTTGTAAGGTAAGTAAATGTGGGAGATAAACCGGGGGGAGATGTGT
TGATGTAAATTGAGTTTTGAATGGAGCCAGTAAGGCGTTATAAACAATGTCGCTTTTGTGACACCCACGC
AACACAGAATGGCGTTAATGTGTTTGCGTCGTGCATTTAAATCTTTAATGTTCAAACTGTCAACTCTATT
CAGTGTTTATGAGGGGGATTTTCCTTTATAAACGAGTGTTCGTTATAAAAACCGCGATGTTTCCTTGACG
GATTTACGCGCTGGCTGACTGATGTTGATGGGAGTGGTGGTGTTTTTGTAAAAGCTGAATTTATTGCTCG
AATTCGATTGAAATCTACACTGGGAACATGCTGTAGATATCTCAGGGGCTCGGTAGATGCATTAACGCAC
GAACAGCTGACATCTGGATCAGATTGGGTTATCCATGGATCCGTGCGGATGTGCTTGATAGCAAGTGCTA
ATGGGAAGAGACATTCTGAGTGATGCTGATGTCTGGCTGCCTCTTATTAGGCTTTTAAGTTAACATCGTT
ATGCTTCTTTGGCCTTTTTTATCTGAATATTTGATTTAAATTCTATAAACATTGGTTTATGGTTGCAATT
AAATTTGTATATTGTGTAAACTTCAATTTCTAAAAGGTTTAGATTGTGTTTGTGTTAAAATAGAATGTGA
ATACAATGTTTGTGATTGTGTTCATTTAAATAACCGAGGTCTGACTTATTAAATTATTGTATTAGGCTAT
ATATTCAATTTTACACTACAGTGTTCCATATAAAATAGATATCCATACAAAAAGATTAATTTATTTTAGG
GGGATTTGTAGTAAACcgtcaccttagaattataaggttctatctgacgtttgtcaaaatggagttattg
acattattattaattggcaactttttacattgtttttttttaaataaatttacattttaacactttttat
tcatttttttatataaaataataatgttacactcatactgtttgctatggaatacaaaaactttaaagct
cataatctcaaaatcattgagagtgcagatggaaccttaattccaaggtgatgATGTCTGAACCAGTGAC
TAATATAGAGAATACCACAGATTTAGGCCATGTTATTTAGGCTACTAACTATAGAAATTGGGACAGATGT
GGGTTATAGCCAGGGGTGGACTTAGTGAATAGGGGGCTGTAACATTTTAACTCCAAACATTTTCTCTATA
GAATTTTTTTCCTCTATATTAGTTTATGTAAATAAACTGCATGTTAAAGATATATTTTAAGTGGAAGCTT
TTATCtttttaatgtaaataaaataaatttacaaaaaaaaaaGTACACAAACTATACAGTTAATTAGCCA
TTTGTGTTAGACTTCAATATGTTTatgttcagtacggaaggaacgttccactattcatgggggcctctag
gttttgaaaagaagtaatagtgttaattttaatggttatagacagatttaacaacatagaatatttatat
aagagctactgtatatgattaatgtaggattcttggcgttcggggcatccctaatttcctg
>ZFLNCT00150 gene=ZFLNCG00099
GTTTCAGGTGAATGGTGTTTTACCTCTGTTGCCCCTGACTTTCCCCGTTCTCTGGGTTCTGGTCTGCCTG
TTCGGAGAGGCCAGTGTTCTCTTACAGATGGGCACACAGCCAGTGGAGTGCTGGGTTCAGTCAAGAGGAA
ACCACACAATAGCTGACTGTACATTTATTGCTGTAATCACATGAATGAATATATTGTTGGCAATGGTTTG
GAATGCAAAAATGACTTTCCCATTTCATTGAACAGGAAATGTGGAAGCCGACCTGCAAGAAATGTTCCTT
AGTGTTTTGGGGTCAAACGTTGACACTACTTCCAGTCTGCTGCACGGTCTGAGATCTGTGACTGTAAGTG
CAAAAGACCAAGAAAGATGTAAATATGAGTGTTTGAAATCAAGGCTCAGTTAAAAGCTCCAGTTATTACT
TTCATGTAGTTTGAATATAAAGTCGATCAAAGAGGAGTTCAGATCTGAACTGCCTGAAATGGGTCGTCGG
TTTTATTATTTAATGTCATAACATTTACATATTTTCCAGTGTGTGTTGCAGTTGGAGTTATCAGATGCAC
CTTCCCTTATATTTCTTGTTTCTTGTGCTAAACTAATAAGGCCTTTCATGTGGGCAGTAAATTATATTCT
ATCTCTCACTGTAATGCAATACTGTAAGATGAGCTTTGACTGATAACTTGAGTGCACAGGCACTGCATGT
ACTTTGTACTAGTATTACCTTTCTAAAAATGCACTCATAAGTATGAAAAAATATAAAATAGGCCAAATAT
GATAGCGGGATCAGTAATAAAACAATCATTTTATTCAGACATTAAATAGATTAAAAGACATCaacacaaa
tgaagatattttgaagaatgttggtagccactgacttctatagtatattttgttcctactatagatgtca
atggggcttttttcaaaaaATTAAaaataaataaataaatacataaataaatcaataaataaataaataa
ataaaATTCTGAATATAAGCATAtagaacaatttaagtgtgaggaaatattgaggacattttcatttttg
ggtaaactatcccttAGttattaataatattattgtaatattatttttcattaataaacatttttttctt
tatttttGATCAAATACTATACGTTTAACGTTAAAAGGCATAGGAGTGTGTGTGTGTGCGCGCTTCTCCA
CCAGAGACTGTATATTGTAATTATCATTTATATAAGGATTAATGATGTTATTATTTACATAttaagggga
tagttcaccctaatatttacattttgtcatgattaactccacctgcttgagtttcttgcctttgttgaac
acaaatgaagatattttgaagaatgttggcagccactgacttctatagtatattttgttcctactatgga
tgtcattggGGCTTTAACaaaaaaataaaataaaaataaaaatCAGAACATAAGCATATAAAACAACTTA
AGTGTGAGGAAATATTTGAGGACATTTTCATTTTTTGGTAAACTATCTCTTTTATGTAGttattaataat
atttttgtaatattattttacattaataaacatttttttctttatttttGATCAAATACTAAAAGTTTAA
CGTTAAAAGGCATAGGAGTTtgtgtgtgtgtgtgtgtgtgtgtgtgtgtgtgtgtgtgtgtgtgtgtgtg
tgtgtgtgtgtgtgtgtgtgtgtgtgtgtgtgtgtgCATCTACAGGCTTCTCCACTAGAGACTGTAAATA
TATATTGTATTAATCATTTATATTAATGTAAGGATTACATAAGGATTAATGATGTCATTATTTACATAtt
aagcggatagttcaccctaatacttaaattctgtcctgattaactcaacctgtttgagtgtcttgctttt
gttgaacacaaataaagatattttaggaatactggtaataaaaaacagccattgacttctatagtacatt
tctatagtacattatgtcaatgggtgttttttccaaaaaaaaaaaaaaaaaagtaaagaaattctgaata
atttgctttgtgttcaacagaagaatgaaactcataagcatatagaacaacttaagggtgaggaaatatt
gaggacatcttaattttggggtgaactatccctttaaTTATGTAGTAAATATTGTTATTGTAATATTATT
TCAAATAAATGATGTTCTATTTAACATTCCTAAAACAAATGCATgatcaagtgacttcagactggaagaa
taatgctaaaaatgttatgaaaggaataaattatatttttaaataCAAATAATGAATAGATGATTCACAG
TTGtttattttttttctttatttttgataaaatattataaGTTCAACCTTAAAAAGCATAGAATTTAGCA
TGTGTGCGCATATCTACAGGCTTCTCTCCACCTCCGCGAATTAGCCTTTCGAGCAGCAGATGAGTGTGGT
TGCCTACACCCTGCCCTCCATCTCCTGCCCTGGAGACCCGGGGATTATTGCTCCACCTTCTGTGTCAATG
AGACGTCTTCCTTTCCCACATCTCAATGCACTGCTGGTCCATCACACTCACACTGGAGAGCACACACACA
CGTACTAAACATACTTGTGTTTGACCTGTGGAACTGCAACATGTACAAGCCAACAATTACTATATAGAGA
ACAGGATGTTAGATTATCATGCATAGAATATCATGCATTGTACGTTGTTTGCATTTGCCTTTATATTTAT
TACAGTTCGATATTAAGCAGTTCATAAGTCATGAACTTATTTCTGTTAATAGTCAGGGATACTCTTTTAA
AGTTTATTTGGTATTCATTCAGTGTACATATCTAGTATT
>ZFLNCT00151 gene=ZFLNCG00100
TTATGAATAAAAATGTAAATACACGTAGGTCTCATGATAATGAACAGCTAAATGAACAAATTCACAACGA
AAACAAACAAAAACTACATTTAATTACCTTGAAAACTACCCTTTCATCCATTTCTGAAAAGGTGCATTCA
TCCCGTGTTCTCCTGAGTAACATCTCTCTTCATTCTAACATACAAATTCAAGTTACAAGTGAAAATAAGC
ATTTAACACTTGATTACATTCACATTTCAAGTCTCAAGAAACAAATTGTGTATTCCAAAAGCAAGGCAAA
CAATGATTCATATAAGTATAAATAAGCATTCAGTACAAAAATAATGATTTTCATTCACTGCTTGTCTTTA
CGTAATCACAAAAAATACACATGATTAGTGCAAACATTGCATTAAGAGGTTTGGTGTAGACATGATTAGG
TGATGGAAATAAAGCATCGTAACTGTGCGTGTGGTTTTGTTACAGCATGGTGATTTCACTGGGTGGCAGA
GTGAGTCTCTTCTCTCGGACAGAAAGCATATTCTCGATGTGCATGGCGATAACTCGACACAGCTCCAGAC
CCTGCCAAACAACATATGCAGTCATAAATCTCTCATTCATATGTAAAGGAATTCTGCAAGTCATATGAGG
GCTGTAACTGCGTGACTCTGTGGTTGGTCAAGTCTCCTATAAGGACGTCTACATAAGGGTAACTGGATCC
AGCGCTGGGCCGCTGTGTGTGAGCTGACTGAACCTGCTTCAGCTGCACCTTCACCTGCACCTCCTGACAA
TACAAATTCAAATGCAAGTCTGATACCTTTGGAAGTCTTTGCCACTGAAAAGGGGCTGTGCAATattatt
agccccccgttcatttttttcccaatttctgtttaatggagagaagatttatttaacacatttcta
>ZFLNCT00152 gene=ZFLNCG00100
TACAAAAATAATTACATTGACTGGCAAATAGTTATGAAACTATCCATAAATTTAGGCTTCGTCCTGTCAT
GTACAACATATTTTAGAAACTACTTTCTCAGAGTACACTGTCTGTGCATTTAGGTCAAATAAAATGCATC
CCACATGTAAATATACTTAGAGAACAGTTTCAAAAGCACCATGGTGCTCTTACAAAATAGGCACATTAAC
TCTGTAAGGAACGTTAGTGTTTGAAGGAAAGCAAAGAAAGTAACTCAGTGTCTGGACCAGAACCGACCTG
AGGACTGTGACGCTGCCGCGGCGCACGGGCAGGTGCAGCACGGGCTCGGACACGCGGATCGGCTTGAAGA
GAAACTTGCAGCCGAAGCAGAGCGCGCTGTCGCTGAAGAAGGACACGGACACTATTGGCCGCTCAAAGAT
GTGGATGGGATCCACGTGGGACACGATGCAGCCTCCGGGCTGGTAGTCATTGATCACAGCGCTATTTACA
AAACCCTCCGGGATAACACCGTGCGTCACGAGGCGATCGATGACCAGCTCGTGCACCCAGTCCGGGATAT
CGTCCACCTCTCCTTTGGAGTACAGCCGCTCCTGCCCGGGTCCGCGCTTCTCCAGCTGCGCGCCGTACGT
GTACCCCTCCCCGAAAAAGTACTTGTTTCGCAGGGGCGCCCGGTCCACCGTGTGCTCCCGGTACAGCCCC
TTGTCTGCCTTGGCGACCACCTCGTCTATCTTGGCCTCGATGCGCGCGCACTCCTCCAGCGTGAAGATAC
TCGCCTGTTTAATGCCGCTCTTGACTCTGCGCGCCTCCGCGTCCCGCCGCTCCTCGTACTCGCTCTCGTC
ATCATCCGACTCGCGGTATTTGCGCTTCTCGCCGTTGCTGTACTCGAAAACTTTGTCCCTGTGCGGTGTC
ATCGACTTGAGCTTCTCTCGCAGATCGGTAAATCCGGCCATTTTCAAGAGCAAAGTCCGAAATATTGCTG
CAAAATGTTGTTGAACCTGAATTCGCCTCAGGTCCCCATGTTATAATATTAGTGTCGGTCACTGGAGTCG
TGCGCGACGTGACCGAAGGCCCAGAGCGGTGCCGCCTGCTTCCTCTTCTCTCCTGGTACAAATTTAAGCC
AACTAAAGTTTCCACTGCCCCATTCCAGGAGCAACCCGACTGAATCAGCAACGCAACGCGCATGGTGATT
TCACTGGGTGGCAGAGTGAGTCTCTTCTCTCGGACAGAAAGCATATTCTCGATGTGCATGGCGATAACTC
GACACAGCTCCAGACCCTGCCAAACAACATATGCAGTCATAAATCTCTCATTCATATGTAAAGGAATTCT
GCAAGTCATATGAGGGGTAAATTAAAGACTATTTAAGATCTTTTTAATACCAACAAAAAAAATGAGGAAA
ATAATACAGCTATATGTTGAGAACTACGTATTAACTCCAGCTCCTCATGTGCTTCCTAGACATTATACAT
tagtggtgtaacagatgacaagtctcatggttcggatcacattgcagtttttgaatcacagatcggacca
tttttttggatcagccaaaccaggagacaaatttattttgctttccaattatttcaaaaacagtaagaca
tgaaacgtttggttttacaaacagctcagagcctgtaattttaAagagcccctattatgggttattgaaa
atgaccttccttgcagtgtgtagcacagctctaagtgaagtgaaatatccagctaagttttaaatctgaa
agtgtaccatgtttaaaactattgattcatctttaaaagagttgactcagagtggttcgaatgaatcgca
cgataacgagtctttagctgtgtcagcgtgacgtcgaaacagaactcaagctccgcccgtttgttgcacg
cgcagacctgggaaaatcgaaacccccggccccgcccacaaacactgtagaaagaaaaggaggaagaaga
acactgtagcagatcccggctga
>ZFLNCT00153 gene=ZFLNCG00101
GGCTTTAGTTGAACCACTGGGCGCTTCATTGGTTCTTCAACAGTCTTCTGGTAAAGCCTAATATTCTGCA
ATATGTCCTGTCCTGCGTGCTGGAAGAACTGTCTCACGAACCCTACGAGAGAAAATTGAGCGAAAGCGAT
CACTCCCTGGTTGCTTACTTCCTCTGCATGTTCTTCCTGGAAAACAGCATTCTTCTAGATGCTGCATCCT
ATCCCATCAGTGGTCTGCTTGCGACTTGGGACGAGTAAGCTGCAGCAACCCTTCCCTACTGAAATGCTTA
TTGTTTAACATGGGCCATTACTAAAAGTTGTTTTAATGATGTTTGTGCATAAATATTTAGTCTAATTCAA
ATATAATGTTGGAATTGACCCTTC
>ZFLNCT00154 gene=ZFLNCG00102
CTTTTTTAAAATTATTTGTTACTTAAGAATATAATGCTTTTTCTATGTCTTCATTTAAAGGTGTAAATTC
CTTCAAGAGTATGGAGGTGCTGAAGTTTGCACTGAGGGTTCTGGACTGCAACAGCACTGTTTTTGCAGAT
GTAAGTATAAAATGTATATACATAAAACACCAAAGTGAATTAAGAAGTGATTTTTGCAGAAAAGAGCGTT
ATTTGAAAGCCCCAAATCATGCTTGTGACCCAAAAGGattttatttttttttttaaattaacatttttat
ttaattaGTTTTTCTTTTGTATTGTGTCAGGGGCAGCATCAAAACATGTTGTGATACATCTATGGATTTT
GCTGGTATAGGATTCTGATGGAAAtctactggagatactgctctccttaaaaacataactagaaaattgt
acacataccttagaaacggtatcgcataattttgtcagttttaaaacttgacttttcaaatccacggtat
accttgaaactggttatcgtcccatgcTAGATGCATCAACCCATTATAATTTAATTGATTAACTCTTCAT
GTGTGTTAAAGACTGTCTGTCAGCATGAACCCTAATTATCTCTTCAGATCTGCTGCCTTTTTTTATAACA
GAAGGTCCGTTTGTTTTTTTGTTTTTAGCCGGAATGCTGGGTGTATCTGCTCAGCGTTGTCAGTTCCAGC
TTTATTACTCCAGAAGGACTGGTTGTTGGTGCATTGTTTGCCGAGCCTGACATCAACTTTCAAACGGTGA
CCAGAAAGGCTGCCAATGCAATTCTCGAGGAGCTGACAAGTACATCGCGCATACAGGTCCCCAAAACATT
TGATATTGGTTATCCTGACCAAGCTAGACTGCTGTTGGCCGTTCAGGCTTTGACACTGCGTATATTCCAC
TCACAACTCCGCCCCATCCTTGGTGTCATCACTGTTTTTAG
>ZFLNCT00155 gene=ZFLNCG00103
ACCCCTTAAGAAGAAAACGTGAACATTTCCGGTTTGGTCAGGATCAAAAAATCCAGACGAAGCGCCAAAC
TTTGAACCCGCACGTTCGGGGTGGAATTTGAAGATAAACGTGATGGAGCACAATTCAATTATAGTTTTAA
GCGACGATGAGGATGAAGGCAATTTCTCAATGACCCTCAACGATTCCTCTGTGCTTATCGTTGAAAATGA
GACGAAAGGACCAGGTAATCTTCGTTATGTCAATACTTAAATATGACAAAACAAAAGAGATGTGCCCAGG
CATATCGAGGAGGTGGATGAGGACTTGGCCATCACATACTCCCAAACCGCAACAGTTCTTCCACATGCTA
GATACGACTGTGTTCTGCCTTTCTGTCGAGAAGAGCAGAACGTCTCTGGACCTCTACAAGATAATGCTAA
GCACTGTGATCAGTGTTTCTGCTATATCTGTGACAAACTAGCCTCCATGTGTGACTTTTGGACCATTCCT
GGCTTTTGCCACTGCAATGCTCATAAGCACAGCGTCTACTGGAAAGCCCTCCGTGACAAGTGCATGATGG
GATTTCTGCATGAGCTGAACTTTACCTTTGATCCATCAGAAATGGATTCAGATCTGCGGCGTGCAGAGAC
TTTACTGCAGAAATTTGCTGGCAGTTTAGCAATGAAATATGCAAAGTTTTTGTTGGGGAATGAGAATCCC
AATCAAAAGGACTGCCGCTGCTACTGTCATCACAACAAAAATGCCTTTACACAGAACCAGACCTTAGGAT
GCAAAGGATGCAGTGGA
>ZFLNCT00156 gene=ZFLNCG00104
CTGTTTCACCAGCTATCCATCCTGTGTCAGGTAATGATTTAATATATTGACAGGGTAAAAATAAACATGC
TTTACTTACAAAAATTCTGGATTTTTGCAGCAGTTAAACTCACTTTTTGGATTGTAATCAGTTTTTAAGA
TAACATTAATTGCATACATTTATCAGACCACTACTATAACATGACTAAGGGGGGAAATTAAGTGACCAAA
CATTCTGTTTCTCCAGATTTGTTAGTTATGGCCTTGATttaaagggatggttcactcaaaactgaaagtt
ctgtcatttactcaccctttgtgtttcttctgttgagcaaaaaatatgctttcaagaaagctggaaacct
gtaaccatttacttccatagtttttatttttcctatgtactatggaagtctagtgttgcatcaatttagc
ttttttttcctccaaaatatctttagtattcaacagaattaagttagtcataaaggtttgtaaccacttc
agtgttagtaaaatgcataaaagtaagtcagttgtttattttggggggaattgtcccttAAATTATTCTT
TTATAACTTTGGTCCTATTCAACTTCATTCTATTACATTGTTTGGTTACTACTTTTCAAATAAATGTTTT
TTTTTTCCAAGGAAAGTACAGTTGGTCTGAGTAACACCCAGGTTTTTTTGGGTGTGTCTGAAAAGTGTTA
TTCCATGGGATATTGATTTCTTAAACTAAAAAAAAAAAAAACATTTGTATTGTGTAAAATCTAATACAAA
CATGTCTTGaaattaaaaaaaaaaaaaaaaaaaGAATTGATTTACTGAAATGCATAACTACAGGTCTAAA
TTGTAAACCCAGAGAAACAGTTAAGGGGTCTGTTTTTCCTCCTGGGAAATAATGGTCTGTTTTTCCCCTA
CATCACTTTTCCAAGCATCTTTTGCAAATTGCTCTGATAGTATGTTTGTCGCAAATTGACTCCTTTAAAA
AATACATACATGCTTTTGATATATCCAATTTATTTTATTTACAGATTAACTATGTTATTGATAAGTGATG
TTTAACATGGAGAGAAGGTAATGCATAGTTGACATTAATTTTCATTAAAGTTATTTTTTGTCCCTTTTTC
AGAGAGACTCACCAGATATTCGAGATTCTTCACTGCACTTTGCATCTTGGTGAGTGTTGGATAACATTTT
TATTTCAAAAATTGACAACAATAGTTGTTGCTTTGACCTAATTTGTTCTATTTTCTTTGTTTTTCAGGTT
TCTTGTGAAAAATAAAACAAC
>ZFLNCT00157 gene=ZFLNCG00105
ACTGTCTTCTATAGTTGCTAACCTCTGTTTTCTTCCAGATACTACAAGTTTCATCTTCTCAGGTTCTGCC
GTGCTTTGCGTCAGGGGAAGTTTTAAAAGAGACTTATCAGATATTCCAGATTCTTCAGATACTACTGGTT
TCATCTTCTCAGGATCTGCAGTGCTTACATCGGGGGGAAGTTTTAAAAGACACTCGTCAGATATTCCAGA
TTCTTCAGATACTACTGGTTTCATCTCAGGTTCTGCAGTGCTTACATCGGGGGAAGTTGTAAAGATGCCA
CGAAAAGGGAAGAGATCTCAGGCTCAGAAATTGCGATGGAGAAAGGTAGACCTTCAAGATGTTGAGACCA
CCCTTTCCAGCCATAAAGAGGT
>ZFLNCT00159 gene=ZFLNCG00106
tccgcgtgtctttggactgtgggggaagttgaagcaaccggaggaaacccacacgaacgcagggagaaca
tgcaaactccacacaaaaacaccaactgactgagttgaggcttgaaccagcATCGCCACTGCAAGTCATA
CATTCAGTACAAAATGTCAAATACAAAGGAAAAACATAAAATAATGGAACATTTAAAAAGCCACAGTAGT
ACTCACCAACTGTTGCTGCTGTCACTGCCGTGTACACTTTGAAGATGCCACAATGTCCTCCTGATGTCCC
TTACTGCTGCTGACATTACTCTCTTCACACAGCAACCACCTCAGGTACGACACACCGCCTTCATGCGACC
ATAAATCCAGATCACCAGGTAGAATACAGGATGCTGTTTATGACGCATCTACATGTCTTCCGTGTCCCAG
TTCAGTTTAAGTCAACAACGTAGGCCAGTGTTCATTTCTCTGTGGTTGCCATAGTGATGAGCAGTAGGTA
TAGTAGGGATTGGAACAACTCCAGAATGGGCTTTCTTCCAGACGAGAGGTGGTCTTCGTTGAAGTCTCCA
CAGACAATTATGGGATTCTCCTTCATCATTTCCAAATAATCAAGAAGGCCCCTGATGTTTGGCAAAAATT
TTTCCAGACTATAGTCTGGTGGCCTGTACACCGCAGCAATTGTTGCAGTCACTGGTGCATCAACTTTGAT
GACGACAAACTCCAGGTCGGTGACGTGGTGTATAAAGTGTCGAGGTTCCGCCTGAATGTCCTCTTTGCAA
TAAATTGCAACTCCACCACAGTCCTTCTTTGCCATTTCTGGAAGGGTTGAGTAAGACGCATGTCTATTTC
TTGCAAACATCTTAAAGCCTTCCAACTGGACATGTGATGAGATGCATGATCCGGAGAGGTGCGTTTCCGT
AACACAAAAGATATCACATAGAAGCAGCTCATGATGGTGTTTGATGTCTTCTACATGTGATTGGAGTCCC
TCTGTGTTATGATGCACAACAATAAGTTTTTCTACCAGACTGGTGTTGCTTTTCTTCCAGTCAAAAAGTG
GCATGATGCCTTCCAGCGTTGCCATTTTCATCCTCTCCAACGAGGTTGTGATTTCCGGATCAGCATAGAT
CTTTTTTTCATCAAAGTCTCTGATGTACaacccaccaagtgaggttgttcggctaagggcaacataggcc
attcctggctcaaaaatcctctttagtgacactacagccgattgcatggtcatgccttgaactttatgag
cggtgcatgcgtaggccaacttgattggaaattgtcgacggaCTGCTCTTTTCTTTACAGGTTCCTCTGA
TCTTTCGATGTAGACTAAAGTGTCCTGTTCACCTTGCAGTCGTCGTCTGTATTTCTGGCCAGCATTTGGA
TTGTCGGGCTGAATGCCAAGCATGTGCACAAATGCAATTCCATCTCTTGTTTTAGTCACAATGTTTCTAA
TGTTTCCAAAGCATCCATTGACGAGTCCATCTTCGACATCCAGATTTCTTATCATCATTATGCGGACTCC
CACTGCAACTTGTATGGTGTCAAGCAGGTCGTCTTTATTACCCATGACAGGTTTAGTCTGTCTTTTCATC
CCACCTGTTCTTGGGTCTTTCCGGTAATCTTCAGCATGAATGGTTATGATGTCAGCATGAAGAGCGTTTA
CCGTCTCACTATTGTGACTGTGGACTTCCTTGTTGGTTGCAAATATGTGCAATGCATCACGTGGGCAGTC
TTGGGGATTCCTCACAGCCTGCAATAACAAAGATCTATCTTCTTCTTTAAGAGGATCAGATTTCCGTTTC
ACTCTCAATCGGTTTAAAAGCTGGGCAAATGCAAGGTCCTCTTTCTGCCGCATGATCTCCGTGAGGGTTA
TGATTTGGAAGTGGTCCTTCCAAAAGTCCAGCACATCCTCTTCGTAAACGCAGAGTGGCTTGGCTTTTCC
CGGGGGCGGTAATTGATAAAAGTCTCCCACCACAATGACAGAAATGCCCCCAAAGGGTTTCTTGCTGCCT
CTGATCTGTTGAAACCTCCAGTTGATGTATGCAAAAAAGTCTTTTGAAATCATAGAGATTTCGTCAATAA
TCAAGATTTCCACGTGACGTAATCCTGCTCGTACATCATCAAGAGAGTTCCCAAGTCCTTGATAGGGTGG
CTTCAAGTTCCTTGGCAGCTTTAGAATGGAATGCAGAGTTTTTCCAGAAATGTTGAACGCTGCTGTTCCA
GTGAATGCACTTAAAATCACTGTAGGAATGGAGAGATCCCCATCCTCCCGGAGCTGAGGAAGTTGTCGTA
GAATCTTCGTTGCTTCAGTGTATACGCACTTGATTACGTGCGACTTTCCACATCCAGCACCACCTGACAC
GAAGTAAAAAAACTGTTCTGGATTCAGTCCCCACACACGATTTTGACACCACTGCCGAATGGTGTAAAAT
ATGGCTGCCTGTGTCTTGTTTAAACTCCGAAAGAGCTTCCTGACAAACTCGACACTCATCTGTGGCGCCT
CTATGCGCGGTGCAACTCCATCGCCATCTTCATTACGAGGCTGGAATTCAGGGACCTCATCCTGTTCGTC
GTCTTCCTCTGGACCGACGTCTTCTTGTTCAGCTATGCATTCCAGGCGATCCACTTCAACTTCTGGTGCA
AAAGCTGTCCAAGCACTCTCAGATGGTCCTTCCTGCTGAAGTTGTTCAAATGCTTTATCTACAACTTTGC
CGTGCTTTTCATATCTCTGCTGGTATGCCTTTACTATGCCGCAGACAGGGAACCGGAGACCAGGATGTCC
AGGAAGTTCCACAAATCCGCTTTTATAAAATAGCTGATATGTGGGAAAATCCTCAGGTTTCAGCTCTTCA
TTGTGGCGATGGGGAACGTAAAGTTTCACCATTCTTCCATAAAATTTTTCCGGTTGCTTCTCCTCTGAAA
AGCGAGCATATCGGATAACTGCAGGCTTGCCAACAGTCCTCTTTTGAATAAATCCCATATCATGAAGCAG
TCGGAGGACATTTTTTCCTTTAATTTGCTGACCGTACACAACACGGTAATTGGATGCAAAGTCCGCAAGA
CACATTTTTTCAAACTCCAACGTTAGAGGTCTTGCTCTGTATTTTTCTATTAAACCTGACATCCAGACGT
CCTCCGATTCAGGATTTTTGTTCAGCAACACACTTATGGGCAGACTCATCTTGAGGGCATCGTCATCCGT
CGGAACAAACACAACACTTCGTGAACACTTCTTCAATGGCAAGCTGCATGTTCGCGCAACGGACTCCTGA
GCGCTTACTTGCCGGTGCTTGGCATAGGCTTGCATTATGTGCTTCATTTCGTCCTCTTCATTAACGTTGG
CTTCACGAACACTCTGGATCACGTTCTTAAGAAAGCCActcatttcatgctctggctttgaaacgtagga
cagcatatacatgatgcagctgtaagcgtctaggatgtactgaatatccatgttcgcattccacgccctg
agcaaatcaggattgtagccattcacccaagtctcctttggatcacgcttcaaaaGAACTGCACTGCCAG
TGGTGAGTCCTTCAGCGTAGTTCAGGTAATCGTCCATGGACAAATTGCACTTGGTTAAAAGGTCTGACAA
ATTGTCGAGGGAAGATTTGGGATCATTCAGCAAATCCCACAAAGGCTTGAGTTTTGATTTGGCTTCATTC
ATTGCTTTTTTAGCCGCATCTCGCCTTGCTTTCTTCTTGGCTGCCGAGTCAGTAGGTTCATCATCCCCCT
CATCAGGACGCTCTGGCATTGGATGAGTGATCATGGTCTTAGGCATtggtagttttggaaatccaaatct
acacaccaccttgcctttcttgcatgactttgagtggtttttgctatgaagctgaacctctgtcacaatc
ttatgaagctcaggatcaacattgggatctggaagcttgcacgatacgtaacggtcgatgaagtcacaaa
ttgtctcatcattatcttcctctggatctggggcatcctttacccaagcaagcagatgaatatgtgggct
tcctctcgcctgaaactccactctatagaagaaatcctccacttcaccaatgggttgtgcaggtgacaaa
agcaggtgagccattaatgcatcaacacgcttctcaaacatgcgcatgacagtgacaggattactcctaa
ggatttcacatttcgtcgcccagtcaagctgtgaaaagtcaatttcttcgccttgttgagctttgattac
agtcacaatctcaggccatcgcatttctgctgcactgaatgtacaaaagaaagtaggtgtccccagctgt
cgaatcatggcctggagatctCGCAACGTCTTCTCCCAATAGGCTGGAGAGCCTCTCAGGGGCTGCATGA
ATCGTGTGGCATCCCTGTTGTGAACAAGTCTCTCAACCTCATCTGAATCCTGAAGCATCCTATTGGAGAT
TCTTCTGCCATCTTTGGTAATGGGTTTACCTTTTCGAAGTTGAATGGACATGCTGTTTCTTGCCAGTTGC
GTTTCTGTCACAAATTGTGCAAAGAAAAGGTAGGTTTGATCCCTTGCAAATCGGGCATCAACACAAAACA
ATCTGACGTTGAAGTACATGCTAGGAGAAACCGATGTCTGCCTTGCCTCGTCGATTGTGTTCTCTCCAGT
GGGGAACTGGACAGGGAATGCCATGGCTTCCAGTTTTGGGATTTTAAAAAATCCAACAGGCTTCTTTCCT
TGTGCAGGTGCGATACTAAAGATCCCTTCACCGTACGACAAGATGTCATGTGCAATGTCTGGTGGCTGCA
TGCACGTGTCCAATGTAAGACCGGGGCGAAGTTCATCCTTTTCCTCCACACTGACATGTTGCTCCTCGTG
CTCAGCAGTGCCAACTTCTTGGTTATCCTCTGCTGCATCAATGTCTTCGTCAAACTGATCTTCAGATACC
TCAGGCTCTTGTATGGAGATATCCTTGTACTCAGAATGCACTTCCTTCAGCTTGGATAAAGCTGCAATCA
CACTGTGCATATTTACAGTATGGAAATGCTGGTATCCCTTAAAACTGACATGTCTCTTCAATTTGACCTG
TAGGAGCTGGGACTCACTTCTTGGTCTTGGCAGAGAGTTGACAGTGTTCTCCACCTCTGAAGGCACACAC
ACAACAGCACCGTGAACTGCTCTCTGTTGTCCTTTGGGCAGTGCAACTATTTTTGCAAAAGGTAAAATTT
TTGCGATAAGCTGACGTTCCAGCACATTTAACTCAGCCAATTCTGCAGGGATAGGTGGCAGTTCAAGCTT
ATTTACTGCTGCAATTGAAGGCATGCTCCCTCGTTTCAGATGGCTGTCACAAGTGTGGCAGATCCATTCC
CGTCTTCTCTCTTCTGGAACGGTGCAATCATCTGAGCAGGCACTGTCACAAGTATGCACATACTTTCTGG
TCAGGCAGAATGAGGAAAGTTGAACATCTTTTTCATAATTTGATCGATCACAAGCCTTGACCTGGTCCAG
AAAGAGGACTCTGTGACAAACGGTGCAGACGTATGTAGGGCCTTGCTGAATCTTACACCGGAATGCATGA
ATTGCACTTTCCATCAGTTTGCTGACCAATGGCTGGACTGTTTCCAGGCTGGGGCGGATGCACATCTTGT
ATTTCCTTTTAATCGTCAGTGCACATTGCATCTGATGAAGAATACGTGATGTAGTATCAAACTTTTGTTT
CTTACGGAGGGTACATTGAAGAATGTGATGTTCTCTAAACTCAGAATTATCCGCATATCTCCTCACCATG
TATTCCTTCATTTTTTTCTGGAAAGCAGTATCGGTACAGTACCTCCTGACCATGTGTGCTTTTTTTTTTG
CCTGGAAGATGGTATCGGATCTGTACCTCCTAGCCATGTATTCTTTCCTCTTTAACGGTGCAACTGGATC
TATTGTGTACCTCCTAGCCATGTATTGCTTCTTCTTTGACTGTACAATTGGATCTGTGGTGTACCTCCTA
GCCATGTATTCTTTCTTCTTTGACTGTACAATTGGATCTGTGGTGTACCTCCTAGCCATGTATTCTTTCT
TCTTTGACTGTACAACTGGATTTGTGGTGTACCTCCTAGCCATGTATTCTTTCTTCTTTGACTGTACAAC
TAGATCTTTGGTGTACCTCCTAGCCATGTATTCTTTCTTCTTTGACTGTACAACTGGATCTTTGGTGTAC
CTCCTAGCCATGTATTCTTTCTTCTTTGACTGTACAACTGGATCTGTGGTGTACCTCCTAGCCATAAATT
CTTTCTTCTTTGACTGAACAATATCATCTTTGTATCGCATATTACTGTAGTCTTTCTTTTTGTTTCTAAA
GTGAGCATTTTGGTACTTCACCCAAACAGCCTCTTTCTTAGCTGCCCGATACTGCAAACAGGCAGCATAC
CGGTACCTCTCATCATCTCTTTGTTTGTGTTTTCTCATCATGTAAGATGCAGTTGTGTCCTTGGATTCTC
TGCAATTTAAATTGGCAATTGTCTTTCGCATTTCTCTTCTTCTCCTGGACTTGTTTTTTTTTGCTATCAG
GGCTTGGTTTTCTCGGGCACCGCTATTTTGTACAGCAACATTTTCTTCTGGTTCTGGTAGAACTGAGATT
ACTTGTGAAAACTGAGCACAAGCTGAGAGTAATGGCTGCTGGCCAGCCCACTGCTCAGTTTCAAAAGAAA
CAGGCATGAATTCATAGCTTGCTCCATCACGGCGATCCTGAAAGAGCTCAAGAAGTTTATCGGTCATGTC
ACTTAGATGAGTAAAAGTTAACATGACAGCAGTTCCACATCCGGTCTTATCAGGCAAGCCTTCTGCAGTC
CTTGAATGTGGATCAAAGAATCCATATCTGCCTGATCCATCTCTAAACAATGCAATGCATTCTGGAGAAA
CGATTAAAAGTGCAAATGTGACATCTGCTGCGAGACACTGCAATCTTTCAGCAAGAGGCAAAAACCAATC
TTCCATATCAGGGGCACCTTTGGCTTTGAGTAATCCAAGTTTGACTTCAGACTTGTGAACATTGTATGTT
CGGTTAAATGTTGTAAGTTCAGAAGGTATTTCCTCCATGGACAGATGGTCATTAAGGAATCTTCTTTCAC
TGATAAGCTGCATTTTAACGCTGACATACAAAGCATCCCCCTCTTCTAAAACTCTATCAAGATCGGACAT
CTTGAACTGAAGCCCTGCACTGTGACTGGCCAAAAATGTCAG
>ZFLNCT00158 gene=ZFLNCG00106
gttccgcgtgtctttggactgtgggggaagttgaagcaaccggaggaaacccacacgaacgcagggagaa
catgcaaactccacacaaaaacaccaactgactgagttgaggcttgaaccagcATCGCCACTGCAAGTCA
TACATTCAGTACAAAATGTCAAATACAAAGGAAAAACATAAAATAATGGAACATTTAAAAAGCCACAGTA
GTACTCACCAACTGTTGCTGCTGTCACTGCCGTGTACACTTTGAAGATGCCACAATGTCCTCCTGATGTC
CCTTACTGCTGCTGACATTACTCTCTTCACACAGCAACCACCTCAGGTACGACACACCGCCTTCATGCGA
CCATAAATCCAGATCACCAGGTAGAATACAGGATGCTGTTTATGACGCATCTACATGTCTTCCGTGTCCC
AGTTCAGTTTAAGTCAACAACGTAGGCCAGTGTTCATTTCTCTGTGGTTGCCATAGTGATGAGCAGTAGG
TATAGTAGGGATTGGAACAACTCCAGAATGGGCTTTCTTCCAGACGAGAGGTGGTCTTTGTTGAAGTCTC
CACAGACAATTATGGGATTCTCCATCATTTCCAATTAATTCAGTCGATTGCATTATTATGCTTTGAACTT
TGTGCATGCGCAAgccaacttgattggaaattgtcgacggaCTGCTCTTTTCTTTACAGGTTCCTCTGAT
CTTTCGATGTAGACTAAAGTGTCCTGTTCACCTTGCAGTCGTCGTCTGTATTTCTGGCCAGCATTTGGAT
TGTCGGGCTGAATGCCAAGCATGTGCACAAATGCAATTCCATCTCTTGTTTTAGTCACAATGTTTCTAAT
GTTTCCAAAGCATCCATTGACGAGTCCATCTTCGACATCCAGATTTCTTATCATCATTATGCGGACTCCC
ACTGCAACTTGTATGGTGTCAAGCAGGTCGTCTTTATTACCCATGACAGGTTTAGTCTGTCTTTTCATCC
CACCTGTTCTTGGGTCTTTCCGGTAATCTTCAGCATGAATGGTTATGATGTCAGCATGAAGAGCGTTTAC
CGTCTCACTATTGTGACTGTGGACTTCCTTGTTGGTTGCAAATATGTGCAATGCATCACGTGGGCAGTCT
TGGGGATTCCTCACAGCCTGCAATAACAAAGATCTATCTTCTTCTTTAAGAGGATCAGATTTCCGTTTCA
CTCTCAATCGGTTTAAAAGCTGGGCAAATGCAAGGTCCTCTTTCTGCCGCATGATCTCCGTGAGGGTTAT
GATTTGGAAGTGGTCCTTCCAAAAGTCCAGCACATCCTCTTCGTAAACGCAGAGTGGCTTGGCTTTTCCC
GGGGGCGGTAATTGATAAAAGTCTCCCACCACAATGACAGAAATGCCCCCAAAGGGTTTCTTGCTGCCTC
TGATCTGTTGAAACCTCCAGTTGATGTATGCAAAAAAGTCTTTTGAAATCATAGAGATTTCGTCAATAAT
CAAGATTTCCACGTGACGTAATCCTGCTCGTACATCATCAAGAGAGTTCCCAAGTCCTTGATAGGGTGGC
TTCAAGTTCCTTGGCAGCTTTAGAATGGAATGCAGAGTTTTTCCAGAAATGTTGAACGCTGCTGTTCCAG
TGAATGCACTTAAAATCACTGTAGGAATGGAGAGATCCCCATCCTCCCGGAGCTGAGGAAGTTGTCGTAG
AATCTTCGTTGCTTCAGTGTATACGCACTTGATTACGTGCGACTTTCCACATCCAGCACCACCTGACACG
AAGTAAAAAAACTGTTCTGGATTCAGTCCCCACACACGATTTTGACACCACTGCCGAATGGTGTAAAATA
TGGCTGCCTGTGTCTTGTTTAAACTCCGAAAGAGCTTCCTGACAAACTCGACACTCATCTGTGGCGCCTC
TATGCGCGGTGCAACTCCATCGCCATCTTCATTACGAGGCTGGAATTCAGGGACCTCATCCTGTTCGTCG
TCTTCCTCTGGACCGACGTCTTCTTGTTCAGCTATGCATTCCAGGCGATCCACTTCAACTTCTGGTGCAA
AAGCTGTCCAAGCACTCTCAGATGGTCCTTCCTGCTGAAGTTGTTCAAATGCTTTATCTACAACTTTGCC
GTGCTTTTCATATCTCTGCTGGTATGCCTTTACTATGCCGCAGACAGGGAACCGGAGACCAGGATGTCCA
GGAAGTTCCACAAATCCGCTTTTATAAAATAGCTGATATGTGGGAAAATCCTCAGGTTTCAGCTCTTCAT
TGTGGCGATGGGGAACGTAAAGTTTCACCATTCTTCCATAAAATTTTTCCGGTTGCTTCTCCTCTGAAAA
GCGAGCATATCGGATAACTGCAGGCTTGCCAACAGTCCTCTTTTGAATAAATCCCATATCATGAAGCAGT
CGGAGGACATTTTTTCCTTTAATTTGCTGACCGTACACAACACGGTAATTGGATGCAAAGTCCGCAAGAC
ACATTTTTTCAAACTCCAACGTTAGAGGTCTTGCTCTGTATTTTTCTATTAAACCTGACATCCAGACGTC
CTCCGATTCAGGATTTTTGTTCAGCAACACACTTATGGGCAGACTCATCTTGAGGGCATCGTCATCCGTC
GGAACAAACACAACACTTCGTGAACACTTCTTCAATGGCAAGCTGCATGTTCGCGCAACGGACTCCTGAG
CGCTTACTTGCCGGTGCTTGGCATAGGCTTGCATTATGTGCTTCATTTCGTCCTCTTCATTAACGTTGGC
TTCACGAACACTCTGGATCACGTTCTTAAGAAAGCCActcatttcatgctctggctttgaaacgtaggac
agcatatacatgatgcagctgtaagcgtctaggatgtactgaatatccatgttcgcattccacgccctga
gcaaatcaggattgtagccattcacccaagtctcctttggatcacgcttcaaaaGAACTGCACTGCCAGT
GGTGAGTCCTTCAGCGTAGTTCAGGTAATCGTCCATGGACAAATTGCACTTGGTTAAAAGGTCTGACAAA
TTGTCGAGGGAAGATTTGGGATCATTCAGCAAATCCCACAAAGGCTTGAGTTTTGATTTGGCTTCATTCA
TTGCTTTTTTAGCCGCATCTCGCCTTGCTTTCTTCTTGGCTGCCGAGTCAGTAGGTTCATCATCCCCCTC
ATCAGGACGCTCTGGCATTGGATGAGTGATCATGGTCTTAGGCATtggtagttttggaaatccaaatcta
cacaccaccttgcctttcttgcatgactttgagtggtttttgctatgaagctgaacctctgtcacaatct
tatgaagctcaggatcaacattgggatctggaagcttgcacgatacgtaacggtcgatgaagtcacaaat
tgtctcatcattatcttcctctggatctggggcatcctttacccaagcaagcagatgaatatgtgggctt
cctctcgcctgaaactccactctatagaagaaatcctccacttcaccaatgggttgtgcaggtgacaaaa
gcaggtgagccattaatgcatcaacacgcttctcaaacatgcgcatgacagtgacaggattactcctaag
gatttcacatttcgtcgcccagtcaagctgtgaaaagtcaatttcttcgccttgttgagctttgattaca
gtcacaatctcaggccatcgcatttctgctgcactgaatgtacaaaagaaagtaggtgtccccagctgtc
gaatcatggcctggagatctCGCAACGTCTTCTCCCAATAGGCTGGAGAGCCTCTCAGGGGCTGCATGAA
TCGTGTGGCATCCCTGTTGTGAACAAGTCTCTCAACCTCATCTGAATCCTGAAGCATCCTATTGGAGATT
CTTCTGCCATCTTTGGTAATGGGTTTACCTTTTCGAAGTTGAATGGACATGCTGTTTCTTGCCAGTTGCG
TTTCTGTCACAAATTGTGCAAAGAAAAGGTAGGTTTGATCCCTTGCAAATCGGGCATCAACACAAAACAA
TCTGACGTTGAAGTACATGCTAGGAGAAACCGATGTCTGCCTTGCCTCGTCGATTGTGTTCTCTCCAGTG
GGGAACTGGACAGGGAATGCCATGGCTTCCAGTTTTGGGATTTTAAAAAATCCAACAGGCTTCTTTCCTT
GTGCAGGTGCGATACTAAAGATCCCTTCACCGTACGACAAGATGTCATGTGCAATGTCTGGTGGCTGCAT
GCACGTGTCCAATGTAAGACCGGGGCGAAGTTCATCCTTTTCCTCCACACTGACATGTTGCTCCTCGTGC
TCAGCAGTGCCAACTTCTTGGTTATCCTCTGCTGCATCAATGTCTTCGTCAAACTGATCTTCAGATACCT
CAGGCTCTTGTATGGAGATATCCTTGTACTCAGAATGCACTTCCTTCAGCTTGGATAAAGCTGCAATCAC
ACTGTGCATATTTACAGTATGGAAATGCTGGTATCCCTTAAAACTGACATGTCTCTTCAATTTGACCTGT
AGGAGCTGGGACTCACTTCTTGGTCTTGGCAGAGAGTTGACAGTGTTCTCCACCTCTGAAGGCACACACA
CAACAGCACCGTGAACTGCTCTCTGTTGTCCTTTGGGCAGTGCAACTATTTTTGCAAAAGGTAAAATTTT
TGCGATAAGCTGACGTTCCAGCACATTTAACTCAGCCAATTCTGCAGGGATAGGTGGCAGTTCAAGCTTA
TTTACTGCTGCAATTGAAGGCATGCTCCCTCGTTTCAGATGGCTGTCACAAGTGTGGCAGATCCATTCCC
GTCTTCTCTCTTCTGGAACGGTGCAATCATCTGAGCAGGCACTGTCACAAGTATGCACATACTTTCTGGT
CAGGCAGAATGAGGAAAGTTGAACATCTTTTTCATAATTTGATCGATCACAAGCCTTGACCTGGTCCAGA
AAGAGGACTCTGTGACAAACGGTGCAGACGTATGTAGGGCCTTGCTGAATCTTACACCGGAATGCATGAA
TTGCACTTTCCATCAGTTTGCTGACCAATGGCTGGACTGTTTCCAGGCTGGGGCGGATGCACATCTTGTA
TTTCCTTTTAATCGTCAGTGCACATTGCATCTGATGAAGAATACGTGATGTAGTATCAAACTTTTGTTTC
TTACGGAGGGTACATTGAAGAATGTGATGTTCTCTAAACTCAGAATTATCCGCATATCTCCTCACCATGT
ATTCCTTCATTTTTTTCTGGAAAGCAGTATCGGTACAGTACCTCCTGACCATGTGTGCTTTTTTTTTTGC
CTGGAAGATGGTATCGGATCTGTACCTCCTAGCCATGTATTCTTTCCTCTTTAACGGTGCAACTGGATCT
ATTGTGTACCTCCTAGCCATGTATTGCTTCTTCTTTGACTGTACAATTGGATCTGTGGTGTACCTCCTAG
CCATGTATTCTTTCTTCTTTGACTGTACAATTGGATCTGTGGTGTACCTCCTAGCCATGTATTCTTTCTT
CTTTGACTGTACAACTGGATTTGTGGTGTACCTCCTAGCCATGTATTCTTTCTTCTTTGACTGTACAACT
AGATCTTTGGTGTACCTCCTAGCCATGTATTCTTTCTTCTTTGACTGTACAACTGGATCTTTGGTGTACC
TCCTAGCCATGTATTCTTTCTTCTTTGACTGTACAACTGGATCTGTGGTGTACCTCCTAGCCATAAATTC
TTTCTTCTTTGACTGAACAATATCATCTTTGTATCGCATATTACTGTAGTCTTTCTTTTTGTTTCTAAAG
TGAGCATTTTGGTACTTCACCCAAACAGCCTCTTTCTTAGCTGCCCGATACTGCAAACAGGCAGCATACC
GGTACCTCTCATCATCTCTTTGTTTGTGTTTTCTCATCATGTAAGATGCAGTTGTGTCCTTGGATTCTCT
GCAATTTAAATTGGCAATTGTCTTTCGCATTTCTCTTCTTCTCCTGGACTTGTTTTTTTTTGCTATCAGG
GCTTGGTTTTCTCGGGCACCGCTATTTTGTACAGCAACATTTTCTTCTGGTTCTGGTAGAACTGAGATTA
CTTGTGAAAACTGAGCACAAGCTGAGAGTAATGGCTGCTGGCCAGCCCACTGCTCAGTTTCAAAAGAAAC
AGGCATGAATTCATAGCTTGCTCCATCACGGCGATCCTGAAAGAGCTCAAGAAGTTTATCGGTCATGTCA
CTTAGATGAGTAAAAGTTAACATGACAGCAGTTCCACATCCGGTCTTATCAGGCAAGCCTTCTGCAGTCC
TTGAATGTGGATCAAAGAATCCATATCTGCCTGATCCATCTCTAAACAATGCAATGCATTCTGGAGAAAC
GATTAAAAGTGCAAATGTGACATCTGCTGCGAGACACTGCAATCTTTCAGCAAGAGGCAAAAACCAATCT
TCCATATCAGGGGCACCTTTGGCTTTGAGTAATCCAAGTTTGACTTCAGACTTGTGAACATTGTATGTTC
GGTTAAATGTTGTAAGTTCAGAAGGTATTTCCTCCATGGACAGATGGTCATTAAGGAATCTTCTTTCACT
GATAAGCTGCATTTTAACGCTGACATACAAAGCATCCCCCTCTTCTAAAACTCTATCAAGATCGGACATC
TTGAACTGAAGCCCTGCACTGTGACTGGCCAAAAATGTCAG
>ZFLNCT00160 gene=ZFLNCG00107
TGGCGATgctggttcaagcctcaactcagtcagttggtgtttttgtgtggagtttgcatgttctccctgc
gttcgtgtgggtttcctccggttgcttcaacttcccccacagtccaaagacacgcggaacagTGGCAACg
ctggttcgagcctcggctgggtcagttggtgtttctatgtggagtttgcatgttctccctgcgttcgagt
gggtttcctccggttgcttcgacgtcccccacagtctgaagacacgagaacagGCACAGCTTTAACACAA
CAGCAGCCTTTTCAAAGTGGACAGAATTCTTTGAGATTCAATCTAAAGCTAAGTATTTTGTTTCAGTTGT
TTGTAGTGCCTTATAATATAGTCACATTTTCAGCATAATGTTAAATCTTAGTCTCATTCAAGTGTTTTTT
TTTTTTTATGTTTTTACTACCAGAAGACCCAAGAAGATGTTGACTGAGAAAACAAATGTCCTGCAGTATT
GTTGAGGAAGACATCTACCTAACTATATATTGGAGAAGACCAGGTGTATGCGCACTACGGCATTGCAGAA
TGATGGACCAGAGGAAGAACATCTCTACTACGGAGGTATTCTGAAACAAGAGAAGACCAGGGCGTTTGGC
ATTGCACACCACGGCATTGCAGGATGACGGACCAGAGGATATACAGTCTGTGCATGCCAGATCCAGAGGC
CAGATGGTGGAAGGCGGTTTCCTGCAACATTTAGATAATTTACATAGTTTAAAAATGTTATTAGCTTATA
CATTTAAAAAATGTTGTTATGTTACGTGCCACGCCCAAGGAAGATGGGTACTCCCTTGctgagtctggtc
tttccaaggtttctctccaaactttttggagtttttttccttgccacagtcgccaatggcttgcTCACAG
GGGGTGTTGTGCCAAGTCCTGTCTTCCCCTCGGGTCCTTTATCTTCAAACTTAGATTCCATTTAATAAGA
TATATAGTAATTTAACCATAAAAATGTTAATAAAAAGGAGCTTAAAAGTAATTTAAAACAAGTAAAAATA
GGCTTAAGAGTACAAATAAAGCTTAGTCAATCATATCATCACAATTTAGGATATTTGTATGCAGTTTAGG
TTTGAATATGTTTGCTTGTAATAAATACTAATGAGTAAAATATTTGCACCATAAACTATTAAGTGTTATA
AATCAATAGTTTAACTTTTTTTTTTCTCAGATTAGAGCTGCAAATTATTTGCAGAAAGGGACAGTAGGTC
AGGTAAAAATTGATTATCACATATGGCCAAAGTACATTTTTACTTTTAACAACGTAAAAAAAAGAATAAA
ACCCATTAGCATTTAGATGTTTCTTAGGGCACattaatatattaattaattaataataacaataataaaa
caattttatGTTTATAGCTGGCATGGTCTTTATTAAATAAACATTCCCAGCACCAATTTATAGCAAATAA
TCATGTCattttattattattaattaaaCCATGTTTAGCAGGGTGATTGAACTGCAGAATTATTTATAAA
TTTAACTCTGCCACTGTACACAGTTTGTGATAGTGCACTGAATGAGGTTTTAAATTAAAATTAACCATTT
CAAATGCACATATTtataatattatataatttattataatatataattaatataaaatattataatataa
caattataataATTTACAATGAAAAACAGTCATAAGATAAACTTTATTATTGCTCAATTGCTTAAATCAT
TATTCTAACATTTTAGTAGGTGTGACTGGGATCAAACTGGTGGGCAGGATTTAGCACAACAGGCTTTTTT
AAAAATTGATTTAATAAACAATTTGGTTTAATTGGCACA
>ZFLNCT00161 gene=ZFLNCG00107
aaagacacgcggaacaggtgaattggtatcggttaaattggcctgtgtgtgtgtgtgtgtgtgtgagaat
aagtatgtccagatgtttcccagagatgggttgcggctggaaggtcgtccgctgtataaaaatgggctgg
ataagttggtggtttattcttctgtggcgaccccggattaataaagagactaagccgacaataaaatgca
tgaatgaataattttatgTTTTTCCTTTTGTATTTGTGTTTGACATTTTGTACTGAATGTATGACTTGCA
GTGGCAACgctggttcgagcctcggctgggtcagttggtgtttctatgtggagtttgcatgttctccctg
cgttcgagtgggtttcctccggttgcttcgacgtcccccacagtctgaagacacgagaacaggtgaattg
gtataggttaaattggcctttgtgtgtgtgtgtgtgtgtgtgtgtgtgtgtgagtaaatatgtatgtcca
gatatttcccagagatgggttgcagctggaagggcatccgctgcataaaaacgtgctggataagttggcg
gttcattccgtagtcgtagctccagattaataaagccgaaaagaaaatgaatgaatgtatgaCTTTTTCT
GTTATATTATTAATTTGTTACAGGCACAGCTTTAACACAACAGCAGCCTTTTCAAAGTGGACAGAATTCT
TTGAGATTCAATCTAAAGCTAAGTATTTTGTTTCAGTTGTTTGTAGTGCCTTATAATATAGTCACATTTT
CAGCATAATGTTAAATCTTAGTCTCATTCAAGTGTTTTTTTTTTTTTATGTTTTTACTACCAGAAGACCC
AAGAAGATGTTGACTGAGAAAACAAATGTCCTGCAGTATTGTTGAGGAAGACATCTACCTAACTATATAT
TGGTGAGCATGCTGTTAGGATCCCGTCATTTAATTGTAgtgtgtgtgtgtgtgtgtgtgtgtgtgtgtgt
gtgtgtgtgtgtgcgtgtACTAATATGCATTTAAATTCTAAAACAAATGAGTTGTCATGTTACAAAAGAT
TCTATTTTAAATATTCTTTAAGCTTTCTCCAAAAAGAAATGTAAAAAATATATATTTCCACAAATTAAGC
TGCATAAACTAAGGCATTATTAACAAGGTTATACACTAACCATTTAAATTAGAATTTACTGGAGTTGCTT
GCTTCTTGAACTTAAAATACTTGAAAAATAAAATAAATAAAAAGCTTTTAAAATCTTAAAAGTTATGGAA
AAAAGCTTTCTTTGTAGTTTTTTGCATCCCTATTATTGTTAATGGCTGTTCTAACTAGTGCTTGTGTATA
TAGTGTTCTTATTATTGATTCATCAATCTCATGGTTGTAGGAGAAGACCAGGTGTATGCGCACTACGGCA
TTGCAGAATGATGGACCAGAGGAAGAACATCTCTACTACGGAGGTATTCTGAAACAAGTGAGTTGTGCCG
TTACAAAAGCTTCTATTTTAAATAGTGTTTAAGCTTTCTCTAAAAGGAAACTTTTACAAAATATTTCCAA
AAATTAAGCTGCATAAACTAAGAGGCATTATTAAGGTGTTTATTCACCTAAAAATTTAAATTACTGATAT
TCTACTCGTTTCAAATATGTCTGAGTTGCTTGCTTCTTGAACTCAAAATGCTTGAGAATGCAAAAAAAAT
CTTTAATGTTGTGGAAAAACAGCATTGACTTTGTGTAATTTTTGCATCTACTATGAATGTTAATGGCTGT
TTTTTAATGGTGCTTGTGTATATAGTGTTCCTAGTATTGATTTATTAATCTTATGGTTACAGGAGAAGAC
CAGGGCGTTTGGCATTGCACACCACGGCATTGCAGGATGACGGACCAGAGGTATACTTTATTAGTACTTC
TAGGAGAGTCTTGTGGTTCAGTGCATCTTGTCATAACTTGTGCTTTGTCTTTAAGAAGTCTTTAAGAAGT
ATGGACTTTGTAAAACCTTAGATTTTAAAGTAAACCATGATTCTCATTTTCTCTTTGTTCCTGAAGTATC
CAAACAATCaaaatatatatatttttttactaataattttGTCACATCTGTTTTGCCTCCTCTTCCTCAG
GATATACAGTCTGTGCATGCCAGATCCAGAGGCCAGATGGTGGAAGGCGGTTTCCTGCAACATTTAGATA
ATTTACATAGTTTAAAAATGTTATTAGCTTATACATTTAAAAAATGTTGTTATGTTACGTGCCACGCCCA
AGGAAGATGGGTACTCCCTTGctgagtctggtctttccaaggtttctctccaaactttttggagtttttt
tccttgccacagtcgccaatggcttgcTCACAGGGGGTGTTGTGCCAAGTCCTGTCTTCCCCTCGGGTCC
TTTATCTTCAAACTTAGATTCCATTTAATAAGATATATAGTAATTTAACCATAAAAATGTTAATAAAAAG
GAGCTTAAAAGTAATTTAAAACAAGTAAAAATAGGCTTAAGAGTACAAATAAAGCTTAGTCAATCATATC
ATCACAATTTAGGATATTTGTATGCAGTTTAGGTTTGAATATGTTTGCTTGTAATAAATACTAATGAGTA
AAATATTTGCACCATAAACTATTAAGTGTTATAAATCAATAGTTTAACTTTTTTTTTTCTCAGATTAGAG
CTGCAAATTATTTGCAGAAAGGGACAGTAGGTCAGGTAAAAATTGATTATCACATATGGCCAAAGTACAT
TTTTACTTTTAACAACGTAAAAAAAAGAATAAAACCCATTAGCATTTAGATGTTTCTTAGGGCACattaa
tatattaattaattaataataacaataataaaacaattttatGTTTATAGCTGGCATGGTCTTTATTAAA
TAAACATTCCCAGCACCAATTTATAGCAAATAATCATGTCattttattattattaattaaaCCATGTTTA
GCAGGGTGATTGAACTGCAGAATTATTTATAAATTTAACTCTGCCACTGTACACAGTTTGTGATAGTGCA
CTGAATGAGGTTTTAAATTAAAATTAACCATTTCAAATGCACATATTtataatattatataatttattat
aatatataattaatataaaatattataatataacaattataataATTTACAATGAAAAACAGTCATAAGA
TAAACTTTATTATTGCTCAATTGCTTAAATCATTATTCTAACATTTTAGTAGGTGTGACTGGGATCAAAC
TGGTGGGCAGGATTTAGCACAACAGGCTTTTTTAAAAATTGATTTAATAAACAATTTGGTTTAATTGGCA
CA
>ZFLNCT00162 gene=ZFLNCG00107
AAGACATCTACCTAACTATATATTGGGAGAAGACCAGGTGTATGCGCACTACGGCATTGCAGAATGATGG
ACCAGAGGAAGAACATCTCTACTACGGAGGTATTCTGAAACAAGAGAAGACCAGGGCGTTTGGCATTGCA
CACCACGGCATTGCAGGATGACGGACCAGAGGATATACAGTCTGTGCATGCCAGATCCAGAGGCCAGATG
GTGGAAGGCGGTTTCCTGCAACATTTAGATAATTTACATAGTTTAAAAATGTTATTAGCTTATACATTTA
AAAAATGTTGTTATGTTACGTGCCACGCCCAAGGAAGATGGGTACTCCCTTGctgagtctggtctttcca
aggtttctctccaaactttttggagtttttttccttgccacagtcgccaatggcttgcTCACAGGGGGTG
TTGTGCCAAGTCCTGTCTTCCCCTCGGGTCCTTTATCTTCAAACTTAGATTCCATTTAATAAGATATATA
GTAATTTAACCATAAAAATGTTAATAAAAAGGAGCTTAAAAGTAATTTAAAACAAGTAAAAATAGGCTTA
AGAGTACAAATAAAGCTTAGTCAATCATATCATCACAATTTAGGATATTTGTATGCAGTTTAGGTTTGAA
TATGTTTGCTTGTAATAAATACTAATGAGTAAAATATTTGCACCATAAACTATTAAGTGTTATAAATCAA
TAGTTTAACTTTTTTTTTTCTCAGATTAGAGCTGCAAATTATTTGCAGAAAGGGACAGTAGGTCAGGTAA
AAATTGATTATCACATATGGCCAAAGTACATTTTTACTTTTAACAACGTAAAAAAAAGAATAAAACCCAT
TAGCATTTAGATGTTTCTTAGGGCACattaatatattaattaattaataataacaataataaaacaattt
tatGTTTATAGCTGGCATGGTCTTTATTAAATAAACATTCCCAGCACCAATTTATAGCAAATAATCATGT
CattttattattattaattaaaCCATGTTTAGCAGGGTGATTGAACTGCAGAATTATTTATAAATTTAAC
TCTGCCACTGTACACAGTTTGTGATAGTGCACTGAATGAGGTTTTAAATTAAAATTAACCATTTCAAATG
CACATATTtataatattatataatttattataatatataattaatataaaatattataatataacaatta
taataATTTACAATGAAAAACAGTCATAAGATAAACTTTATTATTGCTCAATTGCTTAAATCATTATTCT
AACATTTTAGTAGGTGTGACTGGGATCAAACTGGTGGGCAGGATTTAGCACAACAGGCTTTTTTAAAAAT
TGATTTAATAAACAATTTGGTTTAATTGGCACA
>ZFLNCT00163 gene=ZFLNCG00108
GTTGGATCAAGTTTGTGTCCTGCTTGAAGTACATTTCCTTGAATGTGTTAATGATACACTGATAAATCAT
CATCTCCTCGTCTTCATCATGAGTCTTCTTCTTCATCTACTGATGCTGTCGCTTCTCTCTGCTGGATCAG
CTAAAGTTGTGGATGATTTTGAGAAGAGCTGTGGTCAATTTTTTGCTAATGGAAAATCTCCAACAAAATT
TACTGGAGATCACTACAAGCAGATCTGCCAAACTCTAGATAATGCTGTTTATTTTGCCACACTTTATGAC
ACTCACAACAGAATCCCTGTGTACTCGGCCTACAAGTTTGAAGGGCTAATGGGCTGCACAAGACTAGACA
AGTGGTACATTGAACCTCAAATATACTGATAAATCAACACCTCCTCATCTCCATTATGAATCTTCTTCTT
CATCTGCTGATGCTGTCGCTTCTCTCTGCTGGATCAGCCAGAGTTGTGCAGGATTTTGAGAAGAGCTGTG
GTCAATTTTTTGCAAAAGGAAAATCTCCAAAAGGATTTACTGGAGCGCAGTACAGGCAGATCTGCCAAAC
TCTAGATAATGCTGTTCATTTCGCCACACTTTATGACACTTACAACAAGATCCCTGTGTACTCGGCCTAT
GTGTTTGAAGGGCTAATGGGCTGCACAAGACTAAACAGCTGGTACATTGAACCTCAGCTTGATGATAATA
ATGGAGGAGCAAACATGGCATTTTCGAGCACCGTGAAAGAAAATTATCGAGGAGTTCATCAAGCTCTCGA
TAAAGACTATGATAAATCTGGCTATGACAGAGGTCATCTGGCTCCAGTTTACCATGCAAACTCTCAGAGC
TGTGCTGACGCCACCTTCACTCTCACCAATGCTGCTCCACAAGAGCCCAATTTTAACCGAGGTACATGGA
AGGCACTAGAGGGACAAATTGCCAATGATCTGTTCAAGACATGCACAAAAAAAGGCTGTCGTGTTTATGT
TGTGACAGGGGTGGTACCAGGTAATGGACAACCAGTGAATAACAGAGTGAATGTACCTAGTTATTTCTGG
ACCGCTTTCTGCTGCTTAAACAAGAATGTGTGTCAGTTCTCTGAGGGAGCCATTGGAACCAATGACAATA
ATGGCAATATTATGCCATTGAGTGTGGCTGGTTTACAGAATAAGTTACAACAGTTTTATGGAAAGGCTAT
TACATTGTTTCAGTAG
>ZFLNCT00164 gene=ZFLNCG00108
ATCATGAGTCTTCTTCTTCATCTACTGATGCTGTCGCTTCTCTCTGCTGGATCAGCTAAAGTTGTGGATG
ATTTTGAGAAGAGCTGTGGTCAATTTTTTGCTAATGGAAAATCTCCAACAAAATTTACTGGAGATCACTA
CAAGCAGATCTGCCAAACTCTAGATAATGCTGTTTATTTTGCCACACTTTATGACACTCACAACAGAATC
CCTGTGTACTCGGCCTACAAGTTTGAAGGGCTAATGGGCTGCACAAGACTAGACAAGTGGTACATTGAAC
CTCAAGTAAGTAAAATATCACGCAAACTGGCTTGTGAAAGCCAATATACACTTGCATCATCAAACATGGA
ATTGAAGAAAAATTTAGGAGTTCTTCAAGCTCTCAATAAAGACTATTATAAATCTGGCTACGACAGAGGT
CATCTGGCTCCAGTTTATCATGCAAACTCTCAGGGCTGTGCTGACGCCACCTTCACTCTAACAAATGCTG
CTCCACAAAACCCCTCTTTTAACGGAGGTGAATGGAGGGATCTAGAAAAAGATATTGCGAAACGTTTGGA
TAGTGAATGCAAGAACCTTACTGCTTACATAGTGACAGGGGTGGTTCCAAACAGAGTGGCTGTGCCTAGT
CATTTCTGGACTGCGTTCCACTGCTTAGACAACAACATGAAAAGTAAAATCGCAAGAGGGTTTATTGGAA
GAAATAAGAACAATCCTCCCAGAAGCATTACTGTGAAAAAATTAGAGACAGAGTTGAAAAAACATTATAA
TGTTAAAGATTTTAAGTTGTTTGACTTGTCTTCAAAGAAGAGG
>ZFLNCT00166 gene=ZFLNCG00109
ATTGTGAGTTTTCAGTGCACGCTGAGAAGATCTTCACTCCCCTTGTTCACAATAACCTACTAATACACAG
CCATGGATGAGGAAATCGCTGCCCTGGTCGTTGACAACGGCTCCGGTATGTGCAAAGCCGGTTTTGCTGG
AGATGATGCCCCTCGTGCTGTTTTCCCCTCCATTGTTGGACGACCCAGACATCAGGGAGTGATGGTTGGC
ATGGGACAGAAAGACTCCTATGTGGGAGATGAGGCCCAGAGCAAGAGAGGTATCCTGACCCTCAAATACC
CCATTGAGCACGGTATTGTGACTAACTGGGATGACATGGAGAAGATCTGGCATCACACCTTCTACAATGA
GCTCCGTGTTGCCCCTGAGGAGCACCCTGTGCTGCTCACTGAGGCTCCCCTGAATCCCAAAGCCAACAGA
GAGAAGATGACACAGGTGTGTTCCTGTGATCAATTTGATTTTCATATTGCCTTATTTGGCTTTCTTCCCC
TCTTTGTTCACTTCCTTTCTGTCCATTTCCTCTTAGGCTCTGTCACTTGCCATGATCTCTTGATAGGAGG
TTCAAAAGGTTCATCCCTATTTTTTCATTCCTTTTCCCCCTCTTGCATGGTAGCTTCTAACCTTAACTCT
CCACAGTTGAGCGTTTTAGCATGGTGTGTTGGAGGCTTTCTTGCCCTGTTGTGCACCCATACTCACGCAG
ATTTGAGGCTCTGAGTTTGGTTTTTAACCAATTATCTCTTCTACAGATCATGTTCGAGACCTTCAACACC
CCTGCCATGTATGTGGCCATCCAGGCTGTGCTCTCTCTGTACGCTTCTGGTCGTACTACTGGTATTGTGA
TGGACTCTGGTGATGGTGTGACCCACACCGTGCCCATCTATGAGGGTTACGCTCTTCCCCATGCCATCCT
GCGTCTGGATCTGGCTGGTCGTGACCTGACAGACTACCTGATGAAGATCCTGACCGAGCGTGGCTACAGC
TTCACCACCACGGCCGAAAGAGAAATTGTCCGTGACATCAAGGAGAAGCTGTGCTACGTGGCCCTGGACT
TTGAGCAGGAGATGGGAACCGCTGCCTCCTCTTCCTCCCTGGAGAAGAGCTATGAGCTGCCTGACGGTCA
GGTCATCACCATTGGCAATGAGCGTTTCCGTTGCCCCGAGGCTCTCTTCCAGC
>ZFLNCT00165 gene=ZFLNCG00109
GCTCAGCATTGTGAGTTTTCAGTGCACGCTGAGAAGATCTTCACTCCCCTTGTTCACAATAACCTACTAA
TACACAGCCATGGATGAGGAAATCGCTGCCCTGGTCGTTGACAACGGCTCCGGTATGTGCAAAGCCGGTT
TTGCTGGAGATGATGCCCCTCGTGCTGTTTTCCCCTCCATTGTTGGACGACCCAGACATCAGGTACATTT
AATAAACCATCCTAATAACATATCTGGCATCACACCTTCTACAATGAGCTCCGTGTTGCCCCTGAGGAGC
ACCCTGTGCTGCTCACTGAGGCTCCCCTGAATCCCAAAGCCAACAGAGAGAAGATGACACAGATCATGTT
CGAGACCTTCAACACCCCTGCCATGTATGTGGCCATCCAGGCTGTGCTCTCTCTGTACGCTTCTGGTCGT
ACTACTGGTATTGTGATGGACTCTGGTGATGGTGTGACCCACACCGTGCCCATCTATGAGGGTTACGCTC
TTCCCCATGCCATCCTGCGTCTGGATCTGGCTGGTCGTGACCTGACAGACTACCTGATGAAGATCCTGAC
CGAGCGTGGCTACAGCTTCACCACCACGGCCGAAAGAGAAATTGTCCGTGACATCAAGGAGAAGCTGTGC
TACGTGGCCCTGGACTTTGAGCAGGAGATGGGAACCGCTGCCTCCTCTTCCTCCCTGGAGAAGAGCTATG
AGCTGCCTGACGGTCAGGTCATCACCATTGGCAATGAGCGTTTCCGTTGCCCCGAGGCTCTCTTCCAGC
>ZFLNCT00167 gene=ZFLNCG00110
GGAGAACTTTTCCAGCGAACGTTAGAGCATCACAGCAGCGGTTTACGTGTTTTTGTGGCCATGGAGGAGA
AGAAGGAGGAGGGGGAAGCGGAGATCCAGGAACACGGACCCGAGCACTGGTTCTCCAAATGGGAGCGGCA
GTGCCTAGCCGAGGCCGAGCAGGAGGAACCGGCCGAGGAGGAGACCGATCAGAGCCAACAAAAACTCTGG
CATCTTTTCCAAAACTCCGCCACCGCCGTCGCACAACTGTATAAAGATAGAGTATGTCAACAACAACAGG
GCCTTTCCTTGTGGGTTCCCTTTCAAAATGCTGCAACTGCCGTCACTAACCTATACAAAGAGAGTGTTGA
TGCCCATCAGCGGAGTTATGAGCTGGGTATTCAGATAGGCCATCAGAGGAGAAATAAAGATGTCCTGGCG
TGGGTGAAGAAACGGAGGCGGACTATTCGGCGTGAGGATCTTATCAGCTTCCTCTGTGGTAAAGCCCCAC
CGCCACGTAGCTCCAGGGCTCCGCCAAGACTTGCAATGGTGTCACCAAGCCGACCCACGCCCTCGGAGAC
GAGTTCATCTGTAGAAACTGACCTGCAGCCTTTCAGGGAGGCCATTGCCCTGCACGGTGAGTGTGTTCGA
TGACATCCATTTCATTGAGACTTCACACAGAAACTATTTATTGCAGAATGTCACAATTTTGAAACTGTAA
TAATTAAGGAGTAATATCTAATCGCATTGTAATGTTAATCTGTATCTGTGAATATTAAATAGGATAAAGG
CTATTGGATTATGACGTCTGTGTGAATGATTTGCGTGGTGTCATGCATTACAGTCAAACACACGACACTT
GATGTTTTTAAATATA
>ZFLNCT00168 gene=ZFLNCG00111
ccggaactcgaagctcgacctcttgctgtgaggtaacataaccactgatccaccgtgtcgcctGTTTAAT
AAGTGCAGAAAAAACACACTACACAAAGGCAGTTTTGTTAAAGGACTCCCTGATTAATGGATCTGAATGG
AGAAGTGATGCCAAGGCATGCAGAAATAAAATACATTGGCCAGTGACAGCGGTTGCAGTCAACACAAAGC
AGCACTCGAACACTGGTCGGGCCTTCAGGAGCCCGATAGCTGAGCGTGAAGAAAACGTTGGCCTGCATGC
TGTCCCGAATCAGGAACGTCCCAAGGGGAAGATTCGCCAGTCTCGCATGAGCTTCGTCCACATCCAAAGG
GCCCCAGTAAAATCCACTGTGAGTCAAGTAAACCACAGCCTGTTTGATAAGATTGCATTCCTGCTGGTCC
CGGAAAGGGTGAAAGTGTGTTGGTGGGACGGAGCAGGGTTTCGGAGGCTCTGCGGATTTGGGTGGTGCAT
TTGTATGGCCGTTGTCATTGTGATGGACCATTCTGAACTGAAGCCCACTCATGACATTCCTCCATGATCT
TAAAGCATAGACGATTGATTCTGTGCAGACTGTGTGTAAAAAGGACAAAGAGTTTGAAACATCAGATAAA
AGCTCTGATCGAAGACAGTACAGATGATTTTAAGTGTGCACAAATTGTCATTTTTTTTATAGCGAAAAGG
TCTATTTATATTGGGATGATGATCAAAAAAGGttagtattagtagtattattaatgactagtactattaa
tttattaaaataattaattaatattattactattaATTCATAAATGAATACTAATCATTTATTTTGTATT
ATATTACAGTAAACATTTTTTAAAAAGGCAAAGAGTCTCCTTTTCTAcactgtaaataatgtctgttaat
taacagtttccgtatgttgtgattcaagggttttctgtttatttatgattgtaaatcgctttatgggatg
ttgatctcttcttctcaacttttgatgttgaaaattcaactttacagtttaataaagtgacttttatttt
agttgtttgaaataatataaatttataaaaaatactataaaaatatactgaaataagtctgtaaagtaac
agaaaatgtactgaactgaaatatacaacacaaacccagacaatatttcacttttaaaacttttaaaaat
gttaataaaacttttgtttttttaacttttcaaggttaaaagtttctggaagaaagattaagatcctgta
atgcaatttaaaagcataaataaacagggaaaaattaaaacatgaatgacaaaatacggaaactaacgct
gtaactgctaatttacagatatttttccagtgTATGAAGATGACACTCAAAAAATGAAAAAGAAAAAAGA
TTTTAGTATTATAATGATTATTAATACAAATAACAACAGCAAAAATACTAGAAATATTACAAAAATATTT
TTTAACAAAAATTACCTAAAATAATTTGTTCATTCATTTGCCGATAACTTTCATATTTACACTCCGGGTc
aaaagtttggagtcagtctgaatattaaatgttttaaaataagcttctcctgctcaccaaagctgcattt
atttaatcaaaaatacagtacaaattgtaaaattgtgaaatgttattgcagtataaaataactgctcaaa
taattacatttttttaatttatcccagtgattttaatgatgaattttcagcttcattactccagtcttca
gagtcacttgatccttcagatcaatcactctaatattattattatgattattattataattattatgatt
atggttattatgattattatgattattattattattattaatggtaacagtaataaaatcaataatgact
ggagtaataatataatttgaaactacatacaataagaaatcagttatttaaaatttttataaatttttaa
cttttttttttttacatttattaaatgctgccttgatgaacaaaatcattttcTAAAAAAAATGAAAGAA
CTGACCCAAAACCTTTGACCGGTAGTGtatattattattgttaataatattaataataatatattaatgt
ttatttCTGCCCATGTAGTAAAAGTCAGAGTTATGGAAATCCGATCTGTCCCTGTAAAGGAAGTCAACAT
TTATCAAGAAAAGTATGTTAAAAATTAAGTTTAAATGTTAAAATAATATCATAAAACATGTTTGAAAACA
CATATTATACACAGGTAATTGttataaaaatgaaaattaaattttacagatacaattttttaaaataatt
CAACGGTGACAACTAATTACGTAGACTACTCAAAGTGAAAGCATTTTCACACTTTTTACTAGATGCTCTT
TTGCTGAACTATATATTTTTATAGGAATAAATTGGAACAAACTATTTATAATATAATTTTAGTGAAGAAA
CATTAGGAAACCATGAGGTTATAAAACCTCATATAGCCTATAGCCACAAGCTACAAGTTGCTGTGGActg
atttgtaagtcgatttgtataaaagtgtctgctaagtggttggatgtacaatgcaaatgtAAAACTCAAT
GTTATTTAGAATAACTTAGCACGAGTTTTACAAGCCATTTTTAGCTTTAAAAAATAACAGATCATGTATT
TTAAGCACATCCAACGCACAAAACTATCCTAAGTTGGTTGGCTCTAAAAATTAATTGAATGGCACTTTCT
AGACAAACGCCTTGGATTAAACTGTTAGCAGAAAAAAAGTGAAGCACCGTTGCCTTCCCTCAGATATATC
AGCACGTATGTTTACACGAAAACATCATGACACACATCAAATAAAATGAAATCGTTTCTCCTGTGAATCA
AGCAAAACAATTTCAATATTCAATGTCTGTCACACTCTCATCTCGAAATAAGCCTTGGGGCTCCAGTGAG
AAGGCTATCATAAAGCGGTGTCATACTGGAATAACGTCACGGTGAAATTAAAGGTGACAGAAACACCTCC
A
>ZFLNCT00169 gene=ZFLNCG00111
ccggaactcgaagctcgacctcttgctgtgaggtaacataaccactgatccaccgtgtcgcctGTTTAAT
AAGTGCAGAAAAAACACACTACACAAAGGCAGTTTTGTTAAAGGACTCCCTGATTAATGGATCTGAATGG
AGAAGTGATGCCAAGGCATGCAGAAATAAAATACATTGGCCAGTGACAGCGGTTGCAGTCAACACAAAGC
ACTCGAACACTGGTCGGGCCTTCAGGAGCCCGATAGCTGAGCGTGAAGAAAACGTTGGCCTGCATGCTGT
CCCGAATCAGGAACGTCCCAAGGGGAAGATTCGCCAGTCTCGCATGAGCTTCGTCCACATCCAAAGGGCC
CCAGTAAAATCCACTGTGAGTCAAGTAAACCACAGCCTGTTTGATAAGATTGCATTCCTGCTGGTCCCGG
AAAGGGTGAAAGTGTGTTGGTGGGACGGAGCAGGGTTTCGGAGGCTCTGCGGATTTGGGTGGTGCATTTG
TATGGCCGTTGTCATTGTGATGGACCATTCTGAACTGAAGCCCACTCATGACATTCCTCCATGATCTTAA
AGCATAGACGATTGATTCTGTGCAGACTGTGTGTAAAAAGGACAAAGAGTTTGAAACATCAGATAAAAGC
TCTGATCGAAGACAGTACAGATGATTTTAAGTGTGCACAAATTGTCATTTTTTTTATAGCGAAAAGGTCT
ATTTATATTGGGATGATGATCAAAAAAGGttagtattagtagtattattaatgactagtactattaattt
attaaaataattaattaatattattactattaATTCATAAATGAATACTAATCATTTATTTTGTATTATA
TTACAGTAAACATTTTTTAAAAAGGCAAAGAGTCTCCTTTTCTAcactgtaaataatgtctgttaattaa
cagtttccgtatgttgtgattcaagggttttctgtttatttatgattgtaaatcgctttatgggatgttg
atctcttcttctcaacttttgatgttgaaaattcaactttacagtttaataaagtgacttttattttagt
tgtttgaaataatataaatttataaaaaatactataaaaatatactgaaataagtctgtaaagtaacaga
aaatgtactgaactgaaatatacaacacaaacccagacaatatttcacttttaaaacttttaaaaatgtt
aataaaacttttgtttttttaacttttcaaggttaaaagtttctggaagaaagattaagatcctgtaatg
caatttaaaagcataaataaacagggaaaaattaaaacatgaatgacaaaatacggaaactaacgctgta
actgctaatttacagatatttttccagtgTATGAAGATGACACTCAAAAAATGAAAAAGAAAAAAGATTT
TAGTATTATAATGATTATTAATACAAATAACAACAGCAAAAATACTAGAAATATTACAAAAATATTTTTT
AACAAAAATTACCTAAAATAATTTGTTCATTCATTTGCCGATAACTTTCATATTTACACTCCGGGTcaaa
agtttggagtcagtctgaatattaaatgttttaaaataagcttctcctgctcaccaaagctgcatttatt
taatcaaaaatacagtacaaattgtaaaattgtgaaatgttattgcagtataaaataactgctcaaataa
ttacatttttttaatttatcccagtgattttaatgatgaattttcagcttcattactccagtcttcagag
tcacttgatccttcagatcaatcactctaatattattattatgattattattataattattatgattatg
gttattatgattattatgattattattattattattaatggtaacagtaataaaatcaataatgactgga
gtaataatataatttgaaactacatacaataagaaatcagttatttaaaatttttataaatttttaactt
ttttttttttacatttattaaatgctgccttgatgaacaaaatcattttcTAAAAAAAATGAAAGAACTG
ACCCAAAACCTTTGACCGGTAGTGtatattattattgttaataatattaataataatatattaatgttta
tttCTGCCCATGTAGTAAAAGTCAGAGTTATGGAAATCCGATCTGTCCCTGTAAAGGAAGTCAACATTTA
TCAAGAAAAGTATGTTAAAAATTAAGTTTAAATGTTAAAATAATATCATAAAACATGTTTGAAAACACAT
ATTATACACAGGTAATTGttataaaaatgaaaattaaattttacagatacaattttttaaaataattCAA
CGGTGACAACTAATTACGTAGACTACTCAAAGTGAAAGCATTTTCACACTTTTTACTAGATGCTCTTTTG
CTGAACTATATATTTTTATAGGAATAAATTGGAACAAACTATTTATAATATAATTTTAGTGAAGAAACAT
TAGGAAACCATGAGGTTATAAAACCTCATATAGCCTATAGCCACAAGCTACAAGTTGCTGTGGActgatt
tgtaagtcgatttgtataaaagtgtctgctaagtggttggatgtacaatgcaaatgtAAAACTCAATGTT
ATTTAGAATAACTTAGCACGAGTTTTACAAGCCATTTTTAGCTTTAAAAAATAACAGATCATGTATTTTA
AGCACATCCAACGCACAAAACTATCCTAAGTTGGTTGGCTCTAAAAATTAATTGAATGGCACTTTCTAGA
CAAACGCCTTGGATTAAACTGTTAGCAGAAAAAAAGTGAAGCACCGTTGCCTTCCCTCAGATATATCAGC
ACGTATGTTTACACGAAAACATCATGACACACATCAAATAAAATGAAATCGTTTCTCCTGTGAATCAAGC
AAAACAATTTCAATATTCAATGTCTGTCACACTCTCATCTCGAAATAAGCCTTGGGGCTCCAGTGAGAAG
GCTATCATAAAGCGGTGTCATACTGGAATAACGTCACGGTGAAATTAAAGGTGACAGAAACACCTCCA
>ZFLNCT00170 gene=ZFLNCG00111
CGACTCTATCAGACATCAAATAATTTATCTTTATTAAAAAAAACAATTGTGAACAAAAACATTTTAAGTC
TCACTTTCTGAAATGCATATTTCTACTAAGAACATCTTAATATGTAATACATCCAATACATACAACGTAC
CACTATAAAATAACTGAAAAGATGATACTGATATCAACAGCAGTGCCATGTGGACAGTGGTTTACATTCA
GAAAGACAGACAATACCATTCAAATGTAACCAAGTTGTTAGATCCATCATAGAATCTAAAAAGTACCAGC
ATGACTCTAttaaaaggatagttcactcaaaaatcacaatttggtcattgttAATGGCTGTTTCTCACTG
CAAGTGCAAGCAGTGCAGGCGCAGTGTGTATGTAGAGCAGAAGCATTTGACTTAAAATTGAGTTTCAAAC
CAGCTTAACTATGACTTTCAATTGAGTTTCAAATAAGCTTAACTTTGACTTACAAACAAGTTTTAAACCG
GCTTGACTTTGAGTTACAATCGGGTTTCAAACCAGCTTAACTTTGAGTTACTGTCGAGTTTCAAACCAGC
ATGACATTGActtctgcgatgttcaggcttcgcgctgatgtgctgcttctgtgtgcaatatgaaagcgct
actctgttaacaaggacaccaaaaaaacacgctctgctcacgcactgtttgcgcttgcagtgtgcaacag
gcTTTACTTAAACTCAAGTAGTCTCATTTACACATACTGCATAAACAACACACACATTCATATGCTAAAA
GGGTTAGTCATTTAGTTTGACTTTGAGTTATAAATAAGTTTCAAACCTGCTTTACTTTGACTTACAATTG
AGTTTCAAACCTGCTTTACTTTGACTTACAATTGAGTTTCAAACCTTCTTTACTTTGACTTACAATCGGG
TTTTAAACCAGCTTGACTTTGAGTTACAATCAAGTTTTAAACCAGCTTGACTTTGAATTACAATTGAGTG
TTAAACCAGCTTGACTTTGAGTTACAACTGAGTGTCAAACCAGCTTGACTTTGATTTACAACCGAGGTTC
AAACCAGCCTGACTTTGAGTTACAATCGGGTTTTAAACCAGCTTGACTTTGAGTTACAATTGAGTGTTAA
ACCAGCTTGACTTTGAATTACAATTGAGTGTCAAACCAGCTTGACATTGACTTACAATTGAGTTTTAAGA
ATGCAGATAACCATGCTGTAACCATGGACCCTAAAAAATActataaacattgactttggtggaattttct
tttctattaagcatgtcagggttacaggtttccagcatttttaaatatatcttaattttgttcatcagaa
taaaaaaacacagggttgaatcaacttgagagtgagtaaatgacaaaatttccacttttaaatgaactat
ccctttaaAGCAATCAAAGTCCAATTGTGCTAACCTTTCTGTGTATGTCGGATCAAACCGTTTTGTAGTG
CTTTCTTGTGTTAAATCATAGAATAGTTCAAACGATCATGACGGACATAAATACATGTTTTTAGTTCATT
GCAGAATCCTATGAAATGATCAAGAGCTGCAAGTAACTTCAGGATCTTCATACTGCATAAACAACACACA
CATTCATATGCTAAAAGGGTACAACCATATAAATTCCTTAAGTTTTTTGCTCACAGGCAAATGTGGAATA
CTATCTTTCCCAAAACTCTGCACTACAGCCCGTCTTGCAAGTTCCTGTAGGGTTTGCGGGACATCCCCTC
GATACGGCCTGCTCAAACTTTTTTTCGGAGATGCGATGTAGTATCCAAGCAGTCCAAAAATGCATGAAAA
AGTGTGTTTGCTACCTGCTAAACTGAAGCTTTCGTTCTTCAGCAGCACTCGAACACTGGTCGGGCCTTCA
GGAGCCCGATAGCTGAGCGTGAAGAAAACGTTGGCCTGCATGCTGTCCCGAATCAGGAACGTCCCAAGGG
GAAGATTCGCCAGTCTCGCATGAGCTTCGTCCACATCCAAAGGGCCCCAGTAAAATCCACTGTGAGTCAA
GTAAACCACAGCCTGTTTGATAAGATTGCATTCCTGCTGGTCCCGGAAAGGGTGAAAGTGTGTTGGTGGG
ACGGAGCAGGGTTTCGGAGGCTCTGCGGATTTGGGTGGTGCATTTGTATGGCCGTTGTCATTGTGATGGA
CCATTCTGAACTGAAGCCCACTCATGACATTCCTCCATGATCTTAAAGCATAGACGATTGATTCTGTGCA
GACTGTGTGTAAAAAGGACAAAGAGTTTGAAACATCAGATAAAAGCTCTGATCGAAGACAGTACAGATGA
TTTTAAGTGTGCACAAATTGTCATTTTTTTTATAGCGAAAAGGTCTATTTATATTGGGATGATGATCAAA
AAAGGttagtattagtagtattattaatgactagtactattaatttattaaaataattaattaatattat
tactattaATTCATAAATGAATACTAATCATTTATTTTGTATTATATTACAGTAAACATTTTTTAAAAAG
GCAAAGAGTCTCCTTTTCTAcactgtaaataatgtctgttaattaacagtttccgtatgttgtgattcaa
gggttttctgtttatttatgattgtaaatcgctttatgggatgttgatctcttcttctcaacttttgatg
ttgaaaattcaactttacagtttaataaagtgacttttattttagttgtttgaaataatataaatttata
aaaaatactataaaaatatactgaaataagtctgtaaagtaacagaaaatgtactgaactgaaatataca
acacaaacccagacaatatttcacttttaaaacttttaaaaatgttaataaaacttttgtttttttaact
tttcaaggttaaaagtttctggaagaaagattaagatcctgtaatgcaatttaaaagcataaataaacag
ggaaaaattaaaacatgaatgacaaaatacggaaactaacgctgtaactgctaatttacagatatttttc
cagtgTATGAAGATGACACTCAAAAAATGAAAAAGAAAAAAGATTTTAGTATTATAATGATTATTAATAC
AAATAACAACAGCAAAAATACTAGAAATATTACAAAAATATTTTTTAACAAAAATTACCTAAAATAATTT
GTTCATTCATTTGCCGATAACTTTCATATTTACACTCCGGGTcaaaagtttggagtcagtctgaatatta
aatgttttaaaataagcttctcctgctcaccaaagctgcatttatttaatcaaaaatacagtacaaattg
taaaattgtgaaatgttattgcagtataaaataactgctcaaataattacatttttttaatttatcccag
tgattttaatgatgaattttcagcttcattactccagtcttcagagtcacttgatccttcagatcaatca
ctctaatattattattatgattattattataattattatgattatggttattatgattattatgattatt
attattattattaatggtaacagtaataaaatcaataatgactggagtaataatataatttgaaactaca
tacaataagaaatcagttatttaaaatttttataaatttttaacttttttttttttacatttattaaatg
ctgccttgatgaacaaaatcattttcTAAAAAAAATGAAAGAACTGACCCAAAACCTTTGACCGGTAGTG
tatattattattgttaataatattaataataatatattaatgtttatttCTGCCCATGTAGTAAAAGTCA
GAGTTATGGAAATCCGATCTGTCCCTGTAAAGGAAGTCAACATTTATCAAGAAAAGTATGTTAAAAATTA
AGTTTAAATGTTAAAATAATATCATAAAACATGTTTGAAAACACATATTATACACAGGTAATTGttataa
aaatgaaaattaaattttacagatacaattttttaaaataattCAACGGTGACAACTAATTACGTAGACT
ACTCAAAGTGAAAGCATTTTCACACTTTTTACTAGATGCTCTTTTGCTGAACTATATATTTTTATAGGAA
TAAATTGGAACAAACTATTTATAATATAATTTTAGTGAAGAAACATTAGGAAACCATGAGGTTATAAAAC
CTCATATAGCCTATAGCCACAAGCTACAAGTTGCTGTGGActgatttgtaagtcgatttgtataaaagtg
tctgctaagtggttggatgtacaatgcaaatgtAAAACTCAATGTTATTTAGAATAACTTAGCACGAGTT
TTACAAGCCATTTTTAGCTTTAAAAAATAACAGATCATGTATTTTAAGCACATCCAACGCACAAAACTAT
CCTAAGTTGGTTGGCTCTAAAAATTAATTGAATGGCACTTTCTAGACAAACGCCTTGGATTAAACTGTTA
GCAGAAAAAAAGTGAAGCACCGTTGCCTTCCCTCAGATATATCAGCACGTATGTTTACACGAAAACATCA
TGACACACATCAAATAAAATGAAATCGTTTCTCCTGTGAATCAAGCAAAACAATTTCAATATTCAATGTC
TGTCACACTCTCATCTCGAAATAAGCCTTGGGGCTCCAGTGAGAAGGCTATCATAAAGCGGTGTCATACT
GGAATAACGTCACGGTGAAATTAAAGGTGACAGAAACACCTCCA
>ZFLNCT00171 gene=ZFLNCG00112
GCAAATACTTTCAAATGTAACCTGCAGATGAGAATAAAATTTGTGTATCACTCTAAAATGCTAAATTTCC
AGCTAATTTGGGTCAAATGTGGACAAATCCAATCATTTGGTTACATTTAAACAATTTTAAATAAAACTTT
AACCCAGTATTTGGGTTTCCACCAAATTTGGGTGGAATCAACCAAGGATCTCTTACAGAGTTTATCATTT
AGTGTAAAAGAGTTTTGAAGAAATTGGATTGTTAAAGGAAATGGGTAGTCGACAGTCATGTGTTGATTGG
CATAATAATGGAGACTGGTGGACACTTCTAAATAATTGCTCTAATTCAACATTCACTTTCAGAATGATGC
GATCGTGATAAACTAATCAGCCCGAAACAAAAAGCAGAATAACATATTACAACAGCACCATTATTTCTGA
AATCATTTCTGAGCATTTCCATTTACAGGAAAGCTTCCCATCTGCACTGCTATAGTTTCACTAACCTAAA
ACCCACAGCTGTTAAAAGAACCACCTAATTTGCCTTATAAAACAAAGCTCTTCCAAGAAATGGACTTCAC
ACTAAGCTCACACTGCACTCTACTGGCTAATCTCTACAAGGAGTTAAAACAACAACCATTCAAAACAATA
AATCCTCTAAAAAAATATGCTGTTTATAAATCTTTATCCATTTGCATTTCATATTTTAAAAGTGACATCA
TGATTTTTAATCACAATGTCAAAACTGGACCTTCTAGTTGATTCATCCACAATCTTATCTCAACATACAA
TCAACAATGATGTGCAGTTAACGCCAACATGTTGCTGTTTCATCACAGCTTTTGGTTACACTTTATTTTG
ATGGTGATTTCATGATATTTAAGCAGAATGTCAAAACTGGACCTTCTAGTTTGTCATTCTGTTCATCCAC
AATCAcactgtaaaacccataaagttaaggtaactcaaaccgtttgaggaaactgattgcaacaaaccat
tatagctaaaaaaaaactgttaacttaatccacttgagtaagcaaagcaatttaagcacaataaaaccca
atacatgaagagaactcaaaccaactgagtactgtaaaatgagttaaggcaactcaaaccatttaaagaa
aaccaattgcaacaaaccatttgagtaaaaaaaacaatctatatgggtactgtgaacttactccatttaa
gttaaattaatgaggtatttaattaactcttcaatactgagttcaaatgagtagaattaacttttagtca
attttgagttaacaacactcatttcatttgataaagctgactgttgggttttacagtgGATATCTCAACA
TACAATCAACAATAATGTGCAGTTAACGCCAACATGTTGATACTGTTTTACACGGCTTTTGGTTACACTT
TATTTTGATGGTGATTTCATGATATTTAAGCAGAATGCCATTCTGTTCATCCACAATCATATCACAACAC
AATCAACAATGATGTCCAGTTAACAGCAACATTTTGCTACAGTTTCATCACAAGATTTGGTTCCACTTTA
TTTTGATGGTGATTTAATGACATTTAAGCAGAATGTCAAAACTGGACCTTCTAGTTGGTGcactctcaga
aataaaggtacacgagctgtcactggggtagtatcgtttccaaaggtacaagtttgtaccttaaaggtcc
atattaattcttcaagggtacctaaaaactacaaaagtgttcctcttaaatgttttaggtactaatttat
acttttaaggtaccaatatcgacccttcaggtaaaaatgtgtaccttataaagaggtaccaccccattga
cagctcacatacctttatttctgagagtgTAATTCTGTTCATCCACAACCATATTTCATCAATCAACAAT
ATTGTGCAGTTTACAACAATCTTTTGCTACTGTTTCATCATGACTTTTGGTTACACTTTATTTTGATGGT
GATTTCATAATATTAAACAGAATGACAAAACTGGACCTTCTACACACAcaccaaaaaaaataaaatattc
aaagacgattccttggatttacaaatttttttcactttaagtggttgtaaacaatttgttttgggctgaa
tttaaacaaacaaattaagttgaacattattcaatttaattcttttgtttaaattcaacacaaataaata
gtttgcaacagttctgcatgcaacactttttttTTTGTCATTCTATTCATCCACAACCATATCTTCATTT
TtctatgtgaagctgctttgacacaatctacattgtaatagcactatacaaataaaggtgaatttaatAT
CTTAACCGCATAATCAACAATAATGTGAAGTTTACTGCAATATTTTTCTACTACTGTTTCATCCTGACTT
TTGGTTCCACTTTATTTTGATGGTCCCCTTTAGAAAGGTAATTTCATGAAAGTTAAACAGAAAGTCAAAA
CTGGATCTTGCATTGAAAGACTACAAATTttaaaactacttatttaaaatgaaatgaatcaacacaattc
ttgagtcttttggtgggacaacttaattgttttatgttcaatccacttaaatttgtttaaaaaaattaag
ttaacttaatttgtgttgggactacatgaagaaattgtgtggaacccatcagtctttacagtgTATGTTC
ACAGTCTGTGTTGGTTCACACCCATATCACAACATCCAATCAAAACCAGTGCGTATTTCTTGCTCAGCTG
TTGCTACTACTCTTTCATCACAGCTTGTTTCATTTGGTAACACTGCATTCTGAAGGTCACCTTTAGAGTT
TCTATTATGTAAAATCTGCAATCACAAGTGAAGTAGCAGTCATGAGAGAATTAATGGATTTTCTACTTAA
TATTTAAAAAAGTTTTATCAATATAGTCCCACAGCAGACACTCTCTGCTGACTATAAGTGGTGTTCAAGT
ACATTAGTGAATTTTAGTGACATTTCACAAGCAAAAAGGCCCATTTTTCAAATAAGTCAAATTTACAAAG
AGCAGCTCTTATAAATCAACTTATTTGTACAACTAACTTCAATTCAGGCAAAATATAAGGTGAATTTGTG
AATTAACTATTTAAATTGTAAAATTGCACAGAGCAGTAATTACAACTATCCCTTGAAGcagtatttctca
accacgttcctgaggaacactaacactatattttaggtgtctgtcacacccattacaggtctttcagtct
ctgctaatgagctgatgatccgaatcaggtgtttttggttaaggcgacaaggaaaatgtgcagagctggt
agtcctccaggaacgtggtcgagaaacactCCCttaaaggaatggttcaccaaaaattttttaaactgtt
atattttacttacccttcacttgttccaaatctatttgagtttctttcttctgtcaaacacaaaaTGTTA
TAATGACTTCCaaatgaatggctaatatttaccaacaatctttaactcttttgtgttcaatagaaaaaaa
gaattttataaaggtttgaaaccacttgagggtgagtaaaaagtgaGTAATGGTGAGCAATATCCATTTA
ATCCTAACTTTTAATGTCAACTAATCCTCCACTAATACTCTAATGAGAGTTAGTTGACAGATTGAGCACA
TGTGAAATTTCTGTATTGAACTTTTGACCCTCATGTGAAACTCCAGATCACACAAGTGTGTGTTGAAATG
TCAGGATTTCACTCTCATAATTGCACAGACCAACCGTAAACGTGACCACACTTTAACCCCAACCTTAAAA
CTCTAAAGAGTTATGACATGCTCGCAAATTTGCATGTCGGAAGTAAACAATAAGGAAACATGTCTGGTGA
ACTTCTGATTACACAAATTTATATTTGAAAATGTTTGCACATTCTCCAGAATATAATGTCATACATAAAG
TGCCCTGTTTTAAAACAAAACCAAAACAAGTTATAACCAATGCAATCTCACAGCCGCTTGTAACTCTTTC
AAATTCATATTAACAAtaggcatgggacgataaccgttttcaaagtttaccatggtttggaaaagccaag
gttttaaaaccgcaaaaaaaaaatctgttatactgtttctaaggtgtagGTAATCATTTTTTTGTTTTGT
TTTTACGTGTTTTTAACAACTGCtttatttagttttttaaggcaacggtatctcccgtagaaaaggaccc
ttcacataaaaagatactggtcagcacatgatttagcaaacatttgagaaacaaatcgcttataaaccaa
catcctatgctgctatgtgcatcctgtgtgcaatgcacgtgaacggtgcagcggcttacttactttatat
ccaaagaaaagaaagatatccaaagatgccttttcaaggtcaatgatttaattatttagcctgacatgtt
tactactccaaattattttaaatgttttttacaatataatatcttgtgttcaacacccagaaccctgaag
aacatatttgagagaagtaatcacaataccgtcataccgtgatatttttatccaaggttttcataccaac
agaatcttttattggccagactttgtcgcaattttacagatatttactgcaaaaacagccagttcagttc
agtacagttcagcactgtaatatgcactgcattgtgggtcattttaaacttttacagtaacttactgcat
attaggaatttggggtattctactgtaatcaaaataatcaagtactgctactgtagtttaagacaaaact
gGCCACTTGGtttgtactgctagagtaaaaaaaataaaaaataacagtaaaatactctaaaaaaaaaatt
taaatttctaattttattgcaaaaaaaatcattaaaatggcattttaccataaaaagaagttgcagttag
gctattttactgtaaaatgtaattgcggtagagcaacgccactgtaaaacacatttacaggtaagttacA
ATACAGTGAATTTGTACAATCTCATTGGTACATTTTAGTATGATTTGCTTATCCTTCAATGAGGTGTAGG
ATAAGGGGTGGAGTTTGAGGACACACCCCTTTAAAAAATTCATTAGTTTTCATACTAATTAAATTGTATA
AATGTCCCTATCGCAcattttttgactaaaatttgcattgcaactacacgccaattacttatcatttgag
tattagtagactgcctgcttaatatctgctgatactgactataagaaactttgcaagtacatgtcaactt
acactaaccccaacctaacagcttacttatatgctaatgagaattagttggaatgtagatgcaatgtaac
ttaaattcaacaaaatgtgttaaagtgaccatcaaaataaagtgataccaaaTTTATATATATAAATAGT
CAACAGGATGTCAAAATGGGGCCACAAAACTAAAGCGCAACCAATCCATTTTTAAATTAAAAAAGTGTGC
ATGATAAAGAAATGCACATCTGGTGCATATGTAGAAACATAAGCTTCATTAAACATGGTCCACACATGTA
GCGATCATAAATAATTTACTGTATTCTTAACCCTCAAAACTTTCCATTTGCAGTTCATGAGGAGGCAGAT
GCTGTTTCATGCTCCTTCTTCCTGCTGCGTCTCAGCATGAAGGCAGCAGCTGTGAGTGCAAGAACGCCAT
ATGTGGCAAGAACAAACTGGAAAAGGGAATAAGTGGGAGAAAAAAAAATGACGTATTATTATACATAGTG
ATGTGAGCAGAAGACATGGTCTACTGTTGTCTTTGATCATACGGCAGTCTGACATGCTCTTAAGAATGTC
AAAAATATGATCATACATTTCTGCGTCCTTGTAAGGTGTAGCTGTTAAAATGTTTCCTCCATCCTGTCAG
TTCCTTCAGGGTTGGCGAATCAATTCCAAAGAGCTGTCTCTGTCATGAAAAGACACTTTTCTAAATATAA
GAATTTTACTGTTACACCACGTCCAAAAAGCTGAGAACAGTATATAAGTCGAAGATGACTTCATTTCAAT
GTTTTTTAAACATCAGAATGTGTCCAGTCAGAAATAAAGACAACCCCAAACAAACATGTCTATCGGACTA
ACAATAGTTTATATAACCAAAAATATTTAGATCACAAAAACATTTAGGATCACAGTCTGGCCCAAAAATA
CTAATAAATTGACAATATTATTAAAACATTTACCCATATGTACATAAACATAATAAGCAGCGGACATTAA
CTTAGTAAATTAACATTAACTGTTTTTGTTCGTTCTTTCCAAGTATCCACATTTTACTGGAGAACTTCCA
TTTCAGGAAACTTTCAATTTTACGTAACGGAAATACAAAGAAAAGTACTGTACTGTAAACTGCATTTCTG
TTCCTTATTACTGTGAAATGGAGAAACCGTCATCGTCCACTCAGACACTGATGCTCGTAATTGACGCCAC
AACAAGTAGGCTTCACTACACCAAATTTTAGGACTTCttattataaaataaaaaaaaaatttaattaaat
GATATCAAAAACATTCATTTTTTGATGTTTTATCGTCTAAGTGGGGGTTAAGATTATTAGGCTTATTTGA
AATTGAACTATGTCAAAATAACACAAAGTAATGACTAATGGCTATCCATTTGGCTCACTTCTGTAGCACA
TGATGGATATAAAACTAGTGCATGTTCCTTTTTTAAGTGTTAACTCATTTTGCCCTACAGTATATGGGAA
GATTGTTTTATATTGTGTGTTCATCTTTGTTAGTTCACATTGACATTCACTTTACATTTCATATTTTATT
TTTGCAAGTTTTCTTTTATTTTTCACTTGTTTAAACCTTAAATTGTTATTAATACTTATAGGTGTATACT
TTGACTAACAATGAACATAAGAGAAGCATTTTTATTATGTATGTGTTTGTTT
>ZFLNCT00173 gene=ZFLNCG00113
ACAATTACTGAAACCAAACACAGCTGTAGAACCGGAGCATTTGTAAACACGGTGTGGTGTAGTGTCACAG
CGAGTGTTGAGGGAATACTTACATTTCGAGACACGCATAGTAAGATTTTTGTAGTCCTTTGTTTGTTATG
CAGCAGAAAACGTTTTAAATTAGGCCTAACATTATAGTGTATATTTGTGTGCTTGTGCAGACATGCCGAC
CTCCCCGGTGAAGACACGGATACCGCTGTAAAGTTTTGGCCATCTTGTAACCGAAGTAAAGGTAGACAAA
TCATAATATAACcagtggctccttcagataatgttcttaggggtggccaagtaaggccacactaaatctt
ggggtagcacacaaaaagtaatgaaatgtgtatatattgtgaataatgagtaatgttatatttttgtttc
tggtaaatgaaataatgaagtttaagttaattccatgaattactcttgaaacattgtaatttattccttg
atataattcggcaagtacacgtgcaaaccaaataaaaatcaataggtaagttatttttcacatactttca
ttgtacaacatgcaatatacgccatgtctaaaataatgaatgaattaagaaaacaaacaaatgaacaaaa
ggcattactacatatatacacacacttactatacagaccctaatactatcatttatccatgttccttttt
gTCCACAGtataatataaaatgtatattttatatatataataCATATTCGTCTATTGATGTGCCTTTTTG
AAAGATACACCCACAAAATCATTGAGATTTTTGGCCCTTTTAAATCAACCAGCAAAATAACAGAGTTGCT
AAATAAATTAGATACTGAAAAGCTGATTTCAAAATGCatatatatatatatatatatatatatatatata
tatatatatatatatatatatatatatatatatGGATTTGTGGTTTACAATCAGATAAAACACAACTTTT
TCATTTCaaaaataataatttcttaataaaaaatttGTGCAATCTCAGTGAATcagctacgtcggtggca
ctgatcaatccacaataatttagtggctgcattttatttactaatttatttgtttattgattgaaatatt
gtgaatttaagttagtacatttaaattaataacatcaacaactaaatcttattggggtggtcagagttta
caaaagggtgcccctGAATATAACATCCTGTTACAATACAAAAATTAGATATAAGTGtaataattaaatt
gttaattaaaatacatttaaaaaataGGCTACATTTTTAAAATAAATGTAAAATGTATCCTCCTGCTCTC
AAAAACAGAGATTTAAAATCTAAGCCTGTATCAGAAAACTGGTGATGCCTAAATCttatataattttaac
agttaattaatttaattattattaattttttatcatcatttattattattatttggatgcgctaatatat
tttttaacattacaaatattttagatttgtatagatttatataattataattatagattttttattaCAA
ACAAACACATACATAATAAAAATGCTTCTCTTATGTTCATTGTTAGTCAAAGTATACACCTATAAGTATT
AATAACAATTTAAGGTTTAAACAAGTGAAAAATAAAAGAAAACTTGCAAAAATAAAATATGAAATGTAAA
GTGAATGTCAATGTGAACTAACAAAGATGAACACACAATATAAAACAATCTTCCCATATACTGTAGGGCA
AAATGAGTTAACACTTAAAAAAGGAACATGCACTAGTTTTATATCCATCATGTGCTACAGAAGTGAGCCA
AATGGATAGCCATTAGTCATTACTTTGTGTTATTTTGACATAGTTCAATTTCAAATAAGCCTAATAATCT
TAACCCCCACTTAGACGATAAAACATCAAAAAATGAATGTTTTTGATATCatttaattaaattttttttt
tattttataataaGAAGTCCTAAAATTTGGTGTAGTGAAGCCTACTTGTTGTGGCGTCAATTACGAGCAT
CAGTGTCTGAGTGGACGATGACGGTTTCTCCATTTCACAGTAATAAGGAACAGAAATGCAGTTTACAGTA
CAGTACTTTTCTTTGTATTTCCGTTACGTAAAATTGAAAGTTTCCTGAAATGGAAGTTCTCCAGTAAAAT
GTGGATACTTGGAAAGAACGAACAAAAACAGTTAATGTTAATTTACTAAGTTAATGTCCGCTGCTTATTA
TGTTTATGTACATATGGGTAAATGTTTTAATAATATTGTCAATTTATTAGTATTTTTGGGCCAGACTGTG
ATCCTAAATGTTTTTGTGATCTAAATATTTTTGGTTATATAAACTATTGTTAGTCCGATAGACATGTTTG
TTTGGGGTTGTCTTTATTTCTGACTGGACACATTCTGATGTTTAAAAAACATTGAAATGAAGTCATCTTC
GACTTATATACTGTTCTCAGCTTTTTGGACGTGGTGTAACAGTAAAATTCTTATATTTAGAAAAGTGTCT
TTTCATGACAGAGACAGCTCTTTGGAATTGATTCGCCAACCCTGAAGGAACTGACAGGATGGAGGAAACA
TTTTAACAGCTACACCTTACAAGGACGCAGAAATGTATGATCATATTTTTGACATTCTTAAGAGCATGTC
AGACTGCCGTATGATCAAAGACAACAGTAGACCATGTCTTCTGCTCACATCACTATGTATAATAATACGT
CATTTTTTTTTCTCCCACTTATTCCCTTTTCCAGTTTGTTCTTGCCACATATGGCGTTCTTGCACTCACA
GCTGCTGCCTTCATGCTGAGACGCAGCAGGAAGAAGGAGCATGAAACAGCATCTGCCTCCTCATGAACTG
CAAATGGAAAGTTTTGAGGGTTAAGAATACAGTAAATTATTTATGATCGCTACATGTGTGGACCATGTTT
AATGAAGCTTATGTTTCTACATATGCACCAGATGTGCATTTCTTTATCATGCACACTTTTTTAATTTAAA
AATGGATTGGTTGCGCTTTAGTTTTGTGGCCCCATTTTGACATCCTGTTGACTATTTATATATATAAAtt
tggtatcactttattttgatggtcactttaacacattttgttgaatttaagttacattgcatctacattc
caactaattctcattagcatataagtaagctgttaggttggggttagtgtaagttgacatgtacttgcaa
agtttcttatagtcagtatcagcagatattaagcaggcagtctactaatactcaaatgataagtaattgg
cgtgtagttgcaatgcaaattttagtcaaaaaatgTGCGATAGGGACATTTATACAATTTAATTAGTATG
AAAACTAATGAATTTTTTAAAGGGGTGTGTCCTCAAACTCCACCCCTTATCCTACACCTCATTGAAGGAT
AAGCAAATCATACTAAAATGTACCAATGAGA
>ZFLNCT00172 gene=ZFLNCG00113
CTGACAATTACTGAAACCAAACACAGCTGTAGAACCGGAGCATTTGTAAACACGGTGTGGTGTAGTGTCA
CAGCGAGTGTTGAGGGAATACTTACATTTCGAGACACGCATAACATGCCGACCTCCCCGGTGAAGACACG
GATACCGCTGTAAAGTTTTGGCCATCTTGTAACCGAAGTAAAGAGACAGCTCTTTGGAATTGATTCGCCA
ACCCTGAAGGAACTGACAGGATGGAGGAAACATTTTAACAGCTACACCTTACAAGGACGCAGAAATTTTG
TTCTTGCCACATATGGCGTTCTTGCACTCACAGCTGCTGCCTTCATGCTGAGACGCAGCAGGAAGAAGGA
GCATGAAACAGCATCTGCCTCCTCATGAACTGCAAATGGAAAGTTTTGAGGGTTAAGAATACAGTAAATT
ATTTATGATCGCTACATGTGTGGACCATGTTTAATGAAGCTTATGTTTCTACATATGCACCAGATGTGCA
TTTCTTTATCATGCACACTTTTTTAATTTAAAAATGGATTGGTTGCGCTTTAGTTTTGTGGCCCCATTTT
GACATCCTGTTGACTATTTATATATATAAAtttggtatcactttattttgatggtcactttaacacattt
tgttgaatttaagttacattgcatctacattccaactaattctcattagcatataagtaagctgttaggt
tggggttagtgtaagttgacatgtacttgcaaagtttcttatagtcagtatcagcagatattaagcaggc
agtctactaatactcaaatgataagtaattggcgtgtagttgcaatgcaaattttagtcaaaaaatgTGC
GATAGGGACATTTATACAATTTAATTAGTATGAAAACTAATGAATTTTTTAAAGGGGTGTGTCCTCAAAC
TCCACCCCTTATCCTACACCTCATTGAAGGATAAGCAAATCATACTAAAATGTACCAATGAGA
>ZFLNCT00174 gene=ZFLNCG00114
TTAATAAGACGACAATGGGCTATATGCACGCATTACTTCCGCGTTTTGTCTAAGGCCGCGGTCCAGCTTC
CGGTCTGGGTGATTTTAAGCGGAGGTAAACAGTATTATGGCAGAGTCGTCAATATTTACTCGCTGTTTGC
GAGTAAATTATGGTCAACGATGTGCAAATGATTGTCCGGATGTGCTCTACAACACCGCAGAGCAAAGCTT
GAGAAAGGTTTCAAGTTGTATGCATCTTCCTACCTGTGCAATTATGAAGGTAAGTTCAGCTAGCCTGAAG
GCTAACTTTAGCGTTAATACTCTTACGATCCGTCCATCTGCAGCTTTATCACGTAAGTAAAAATAATCAT
ATGTGTATGTAATTCTGACTCAAAGTGTCAGGTAAAAACAGGGCAGGAATAAGATCTCAGTGAGAGCTCA
TTACTACCGATAGGTCTATGAAGAAATCGGAGTCTCCTCACCAGCTGAGAGTAGGACAGCATACATGTGA
AGTTCTGTCCCATTCATACTTTTACTGTTCTAAAGTGACCACCACTGTTCAGTTCGGATAATTACAGAAA
CACAGACGCTGTCTTAGCTTGTAAGCATGATTATTGAGCAAGATATATTAGGAATAAAATAATACAATGC
CGTTCCATCCACAACAGACAAATAGCACTGTGTCAATGCTGAGATTTATTGCTGAAACAGTGGAGATGAC
AGATGTAGTGTAACAGTGTAGATAGCATGCTTTCTATTTAGTCGATAACATTGTAATTAAATGGGAGGGT
GACCCAAAACAATAAGGTGTCATTAGTTAATTTCACatcaacaatttgtctattgcaatatttattatta
tttatgttaatgaacaaatgcttattcattgtgcttgttaactcacaatgtaatagctaatgttaacaag
catgactttggatatttattcattagtaaattagtttaacaatgctaactattaaatattaaatagttat
tttaaaagtgagcaaatacattaattaatgaaaccttattttaaagtgtgacTAAAGGGAGCTACtttta
aataatttaaattaattatttaCTGTGTAGTTTAATCTGATGATATTGCTGCAGATGCCTTTAaaaagaa
gatattttgaagaaagctgaaaacctgtaaccattgactaccatagtaggaaaaataactactatgaata
tcagtggttgcaagtttccagctttcttcaaagtatttttgtttgtgttaaacatcagaaagaaactcaa
acaggtttggaacaagtgaaggatgaggaaatagaattttcagttttgagtgaactgcctttaaTGACTC
ACTTTAAAAACCTATTAATATTCTTGTTTCTGTTTTCTAGGTAACATTATGAGATTCAGAGCTAGAAAAT
TTTATGTGTTACTTCATCCTGGAGCGGACATCCGTCAGAAGATCCATGCCATCGTCTGCTAGTTAATAGC
TCCTGCTCTTGTGTGGCTGAGAGTGGGATATGCAAACATTTGGTTGCTTTGCTTTTCCAGACAGTCCATT
ACTCTGAAATGTGTAATGTTTGTTGTCACATGAACAATTGTTTGGAATGGATCAATTATGTGTTAAGTTC
CATGAAACAGAGGGGTGATTTATTTATTTATTTAATACGTATAAGCCCAAATACCTCTCTATGCACAAGT
TACAGAAGAAGCACCTGATTCAAGAAAACAATTGATTCAATGTCATTTTTTTCTGTTCATCTGAATAAAA
TATTTTTTTCAAAATGT
>ZFLNCT00175 gene=ZFLNCG00115
CTTTTATTTTATTAAGATAATATTGAATCCATTAAACGTGCAAAAAAACTACATTTTCGACATTTTTAGT
TTAATAAGACAACGTTGAATCCCTTAAACATGCAATAAAAGCATGTTAACTACTTTCTGAAAACACAAAA
AGTACCTTCCATGCAGCACTGTCTCCAGAGTCCTGAATGCGTCAGCACCTCCTCATTCTTGCGGTTTGTG
TCGTTGTCGTTGACGCTCTTGGTCCTGCAGACTCCGCGCGAGTACAGCCAGTAATCGGTGCCCACCGCGA
TGGTCATTAGGCTGAAGGCCGCGAAAGCCCCCGCCGTGGTGAGGAGCATCTGCACTCCACGGTTACACAC
CCTCATCCTGGCATCAGTGGACACCATTTATCCACAAGCAGATTCATCAACTCTCGCGTGCCAGTAAAGT
TTTCCTCAAGTTCTGGAAGGCGCCCCTCTTTCCGCGCGCTTTTTGTAAAATGAAAGCAGCGTGACCATGA
CTGATCTGAGTGTTTCCTCGTGGATGATGATCATGGTGAGGTGGCTTTGATTGAATGTCTGATGATGATG
ATGGGCTTCTCCTCCTGATGCTGAATGTAAAGCACCGCCTCTCACTTTGCGCTCGATATAGTGCCATGAA
CAGCCCAGATAAGCTATAACAGAAGGCCTACAAGAGGACAACACTACAGCAAAGAGATTAATTGTGATTa
aacaagtaacaatactgtagtaaatgtattgtccaatatttgttcatgctagtaaatacattaacttata
caactg
>ZFLNCT00176 gene=ZFLNCG00116
AAATACATGATGTGCAACATTTATTTTTTTTCTCTTTCTCTTAAACGCTTCTTCTGTTTAAAGATTATGA
ATGTGCAATCTAATAGTATGTGTATTTACCCAGATGATACATTGTGTGCTTTCATGTCCAGGTTTTGAGA
TCCCTGATGAGGATGCAGAAAAGTTGATGACCCCAGAACAGGTTGTACAGTACATCGCAGAAAAGAAGGA
AGTTCATGAATGAGCATGACCTTTCATTATCAAGACAATCCCATCAGATGAAAAAGATCATGGAGACTCT
GTCGTGAACTTTTTCTGCTGTTCTTTATTTGTTTTGTATTTCAATACATGTTTAAATCTGTGTTCATTAT
TTTGTTGGTGGCCACTTGTCATTTTCTGGTTTGCAGTATTCTTCTGCTAGAGACATGCACAAAGAGCGTG
CAAATATTGTGAATAATTCTTATGAATGCTGCAAAATAAAAACTTTAAATCAGTTTAAA
>ZFLNCT00177 gene=ZFLNCG00117
atacttatttgcccAACTGTATATTTTACTTTTAATGGTAAACATCCACAACTACTACTCTTTAAATTAA
CACTGAAATGCAGTTAGCAAATAAATTCACCTGTGCAAATGTCCAGGAATGTGAAAGACTCCACGTCTGA
TCTCCCTTCCTTTGAGCCCAAAGACAAACACTCCATTGTCCAGCCACACATATGCAGCAGTCCTCTGATG
GCCATCGCACCAAACACAAATCCAACACGCATCCATCTTCCAGCGCCTGAGTACAAAGATATACATATTA
AGCAAATATAATTTTCATTGCAAATCAATCAAATATTTATTAACCTTTACTGACACCTTAAAAGTATGCA
TCTCCTGCAGGACTGTGGAAAAATGACCTGCATCAGAGAATGGCGTTTGCTCATGAAATAATGTCAGATT
GTTGGAAGAAAATTCCTCTGACGGATTCCTTCTTTCTGTACTCTCATTTACAGAAGTCTCCAAAGAGGTC
TTATCAAAAGGAGTTTGACTTTGGGTTTCAGACCAAAGCTTAGAGCTTTCACAATTTTGAACAGGATTAA
TACTCTCCAGTTGGGGATTATTGTGGAGCTGAGCTTCATTTTCTGTTGTGCACTTGGTTTTATTTCCACA
TTCAAGATTGCTTTCTTCATCAAAACTTCTTTCATGTTCCAGGTGATTTCCTGATATGCATGAGGACTCT
CTCTTTGGGGTTTCTGGACTTTTTAAATGTTCATATCCCAATGCAATGTTCCTCTGAGAAGACATATTCA
GTTTCACATTATTTTGAGCTTTTGGTATTGACTCTTGAGTCATTTCAGATGGTGTCTGAATCCTAGAGCC
TCTCTGAACTTCAGCTCGACCTCCTCGCTTTATAAAGTTACTATTTTTTATGTTCTCTGAAGTATTGGCT
GAGACGGATTCTGGAGAAACACAACCCATGAGTGTCACTGAAGAGGGAGACTTAAGGATGCCAGATGATG
AAAAGAGAGGTGTCCGGAGATCTAAGGGTGAAGCTGGAGTCAAAAAGTGAGGGGACATTCCTAGAGATGG
CAGCACAGGATCTTGACTCTTCTGCGTGTGCGCAGTCAAAGATGGACTCAACTTCAGTACCACAGGAGAA
AGTGAGGTTTTCTCTAAGAGTATGTCAGATTGTTTTTGTATTTGTGATTGCAGCCCTTTAATGTTTTCTG
CTTCTGAGGATTCAACCTTTCTCTCATTATTCATGCATTCGCCTGGTTCAGTGCAGTTCATCAGACCTGA
AGAGCTTTCATTTACAGCATGAGGATCTTTTGGTATCTCTGTCTGTGATTGGTCAGTGGCATCTGATTGG
CAATGTGGTAAACTGTCCTCAAGTGAAGAGATATATATGGGTTCTGGAGTAAACAATTCCCCCACTGAAA
AATGTGCATCAGTTTTACACTTTCTCGCTCTCTGGCGCCTGCTGCTCTGCCGTGTTTTGTACGCTAGATG
GTGCTGTGGGAAGGGTTCTACGATTGAAGTGGGCAAGCGTAATCTTTCAAGCTTCAGCTGGCCAAAATCC
TCATCGGGTAAGTGGAAATCCTGGATATCATCAAGAGTTACTTGTCCACTTGTTGTTTTCTTTTCTTGAA
GACCCTGGATAAGTGAAGTTAATGATGGCAAAAATGGCGACTGATCTAAAATGCAAAATAAAAAACAACA
ACAAATAAAAAATCATGTCTGAAACTCAACATTTTAGCCACAAGTAGGAAATAATTCTCACCATATTTAT
TTGTTCCTTTCTGAGACTCTAATCCAGTTTGTCCAAGCTTTCTCCTGAAAATAGGATACAAATCTGAATC
CGGGATGAGTTGGGAGTCAATGTAAAGCTGAGAATCTGGGAGATGCTTTAAATCTTGAGTAGCTCCTTGC
TCTGGGTTTAAATTCACTGCAGGCTCATGCAAATCGTTTGACTGAGACTCAACCTGCAGACCTTCAAGAA
CCAATTCTGATTGCCTGAGTAATTCATCGTGAGATTTGTTAAGAGACTCTGGAGAATCTGCTGTAAGATT
GGCACATGATGTGGGTCCTACAGTCGTTCTTCGACGTCCTCTCCTCCCTCTCCGTCCTCTTCCTCTGCCT
CTTTGTTGGTCAGTGGTCCTACAGACTGGTTCTGAACGCTCTGGGGTCACCTGACCTCTACTGCTCAATT
GGGATTGGCTCAGTCTGCGTCTGCCTCGCCCTCCTGTGAGCTGGCTATAAATGACAGCATCTAGATCGAT
GGAGCTGTTAGATGCAGCCATGCGTCGTGTCGTCCGAACATAATACTCCACTGGAAATGGTAAACCCTCG
ACAAGTGTGCATGAGTCTAGAACACCAGATGTAAATGAGGATTGTTTAACATCAATCTTGTCATCATAAT
CTTTTTTAGTTGATGACTGTTTGGTTTGTTTTAACATCTCTCCTGATTTGTCAGTTGCCTCAGCTGACTG
AGAGAAAAATGAGATAGACACTGGTGGACCAAAGTGTAATTCTTCCTTAACAGGCCGATCAGTAAGAGGT
AAATCAACCTCTGCCTTGCTACTGTCAGCATTTTGATTTTCTAAATGAATTTCTATACTTGAAACCACTG
GCAGTTTGTCATTTGATTGACTCACAGAGCAGTTTAATACACAGTGTTCCTCTTTTTTCCCATCATTCTC
CAGAACTTGAGGTGGCTTCACAATTTTACTGTCTGTTTTTACTCGTGATGGCCTATCCTTACACTTCTCC
TTCTCAATGTCTCTTTCTTTTATCTTTTCAAAGTCCTTCTCTTCATTTTTAACTTTTTTCAGACTGTTCC
CTTTACTATTAGGACATTCCCTTAATTCGGCGTTCTCTCTTTCATGGATATTCTCTTGGCTGATGTCAGT
GTCTGATTCTCGCTCTTTGTTCTGTAGGCGCAGTCGACTGCGTTTTGAACGGAGCCGGTGAGCAGGGCTT
CGCTTGCATGCAGGGGAGTACAAAGACGGTGTAGATGTAATCTCAGCTAGTTGCAATTGGAAGGCAGGGG
TTTTCTCAACAGCAGAACAATCTGAGATGTTTCTGTCT
>ZFLNCT00178 gene=ZFLNCG00118
TGTAGACTGGGGAGGTTGCATGTATATGGTATCCCTTAAATGGGTGGAGGACTGTGTGGGCATGACCTGA
GGCTGTCGTATGGATTCTTTAATTTGAGCCACCTCTACACTGAGATCCTTCAACATTGCCATGTCAGACC
GCATTCCTTTTAACTCACTCAAAAGGCAACATTGACCTTGTCCAATAGAAGTTCATCGCTCACCTCATTT
CTtgtgaggtaaggttgcaggtcacttctaatactatcattttgtaagccggtcaggacagtgtggagaa
acatactctgaacaagatttggatcatatttcaaagtagattctgcctcctgggaagcaaacagaatctt
ttgtctcaaatcaagacaccga
>ZFLNCT00179 gene=ZFLNCG00119
AAATTGTTGTTCAAACGAACTGCGTCTAAACGTCGCTTTTGTCGTCAAATTTTAGTTCTCTCCTTGAATT
GCACAAAAGGAGGAAGGCAGTGACTGAGCCTGAGGCCCGATACTTCATGCGCCAGACTATTCAGGGTGTT
CAGTACTTGCACAACAACAGAGTCATTCACCGTGATCTCAAACTTGGGAATCTGTTCCTCAATGATGACA
TGGATGTGAAGATCGGTGACTTTGGTTTAGCCACTAAGATTGAGTTTGATGGGGAGCGAAAGAAGACCCT
TTGTGGCACTCCAAACTACATTGCTCCTGAGGTGCTCTGCAAGAAAGGCCACAGCTTTGAAGTTGACATT
TGGTCACTAGGATGCATTCTTAATTTCTTTTCTTTATCAGATACACACTGCTGGTTGGAAAGCCTCCATT
TGAGACATCCTGTCTGAAAGAGACCTACATTAGGATTAAGAAGAATGAGTAC
>ZFLNCT00180 gene=ZFLNCG00120
cccttatcctccataaacagcaagggTCTCAAGGCATTCGAAGAGCAGAAAAGGTGCCAAACACAATGTT
GTCAGGGCACTCCATGATACTTCAGTGGTTCAAATAAAACCAAACGAAGCTCCAAGAACACTTTTGTGGG
GCAAAATAAAACTACAACCTACTAGCTTGACATTGGCCTGTTGTGCTGCTCGCTCTAATGGAAACACCGT
AATGGCTGTTGTAAACGCGCACCTTCACGTgatttgacattatgctgctttgtttacctcagtaaccaag
GCCATATTTGTCAGAGTAGTCAACCCATTTACTAATCCAGAAGACAGGAATACAAGCAGGGTCTTCAGCT
TCCTCTGTAAAAGTGTAAGGGGAAAAAAAAATATTTGCAACAAGATTGTCAATTTGAGAACATGTAACCC
TTTC
>ZFLNCT00181 gene=ZFLNCG00121
ACAGAGGAAGCTGAAGACCCTGCTTGTATTCCTGTCTTCTGGATTAGTAAATGGGTTGACTACTCTGACA
AATATGGCCTTGGTTACCAGTTGTCTGATAACAGTGTAGGTGTTCTGTTCAATGATTCCACACGGTTGAT
CATGTGTGCTGACGGTGATAGCCTGCAGTACATCGATCGCAACTCTCTAGAATCCTACCTCAGTGTTCGC
TCGTATCCCTCTGCACTCTCCAAAAAGATTACACTCCTTAAGTACTTCAGGAATTACATGAGTGAGCACT
TGCTGAAGGCTGGAGCGAATATAACTCCTCGGGAAGGGGATGAACTGACCCGATTGCCTTACCTTCGCCA
CTGGTTCCGCACAAAGAGTGCTATTGTGCTACACCTGAGTAATGGGACTGTGCAAATCAATTTTTTCCAG
GATCACACTAAGCTTATTTTGTGTCCACTAATGGGAGCAGTGACGTACATCAATGAGAAGCGAGAGTTTT
ACACCTACAAGATGACCTTAATCGAGGAGTTCGGCTGCTGTAAAGAGTTGGCTAGCCGTTTGCGCTATGC
TCGCAACATGGTGGAGAAGCTCATGGCCTGCAAAAGCAGCACAACAGCTGCTACTTCAGCACGCTAACCC
ACTGACGTCATAAATTGTATAGCTATGAGTTCACCATCGGCTCTCACTTGAGTCTGAGG
>ZFLNCT00182 gene=ZFLNCG00122
GTTTGGTGGAACTGAAGATGGATGGAAACCAGGATTGAGGCGATAAAGGCAGAAACCATTTGTGTCGTTG
GATGGGTTTTCAGACGATGAGCTCACACTGGAAGTGAGGAAGAGCATCATCACTTTAcatcatAGTCATG
CAGCAGTCGTTCCTGCAGGCGCGCTGTGAGGAGACGCTGGTCACCTCTGATTGGGGGATTCCTCTGCTGG
TTGCGCTGCTGTTGCTTCTGCTGGTTTATGCTTTCCTATATCTTCCCGCTGTTTCCTATCGAGCTCTACT
CCAACAAGCGCTGGACAACCACACTGAAGCCATGACTGTGGATAACGACAAGATGCCCTGAAGATCACAG
CTAAATGATGCACGATTATAGAAGCAAAATGCATTTTGATTGCATCATCCAGATATGAGGAGAAATGCCT
CAAATGATGCTGTTTTTGTTCCTTAATGTCCTATTTTGAAAGTCAAGACTGTGATGTTCAATCATTTCCA
GTACACAGCAAGCTTTTCCATATAAAAGTTTCTGTCTCTCTCTCCCTCTCTTTTTTTTTAACAACAAGCA
GCATATGAGACATGATGAAGAAGAATTCACTTTGGAAATAAACTTTCATCACTGTCCTGCCCTCTCAAAG
GAAGAATAGTATTGACTTTAACATGAAACGGCAGTAATATATGGAAAAAACCCCACACAGAATAATGAAC
TGCTCCACATTTCTTTGACAGAAAGTTCTCCAGCTGTTGTGG
>ZFLNCT00183 gene=ZFLNCG00123
CTTTAATTCCACTCTGGTTGCAGCATGTGGAGGGGGTGGCGATTCTACCGCCGGGTTTGGCGCAAGTAAA
CCCGGTTTGACAGTTTGGTCAGTGATAGTCTGGATTGGAGGTGCGAATTTGATTGATTAATTATGAACCC
GTGAAGTTAATTGAAGTCGCTGTCATTCCCCTGCCTTGAAAAGCGAAGATGGAGgttgcagctggaatgg
catccgctgtgtaaaacatttgctggattggcggttcattcatcctgactatatcagactGTATCTGTCC
ACAAGCAAGTATTTTTTATATTGTACAGTTTGTTGAATATTTAATAATAGTATTGAAATAAGGCAGTGGT
AAACTTATTCTGATGTTTTGATCTTGCCTTGCAAACCTTTTTAAGTCACGTTTTTTTAAGGAGGAAAGAA
AATTGAAGAACGCTGTAATATACATATATATAAATGATTTAACCCACTTAGTTATTTCTGTAAATCTTTA
AAAAGTTAACTTTTGGCTCACCAATTCCGTTTGCA
>ZFLNCT00184 gene=ZFLNCG00124
TATTGATTTAGGTAGCATGATGAAAAGATTGTCATCTCATAGTTAATTTTAGCTTTAGCTTTTAATAGCT
ACCTAATATGGTTTCAATGTAGGCTTTGATAAAACATTTTTTTCACTAATGCTGTGTTTAAAAATGTTAC
TGTTGTTGGTTTGTATTGTAATGCTACTTTGTCGAGTACAATTGGCTAATCACCACGATAAACTGTTTTA
TACATTATGTCCATTTCTGCGCTGAACCTGTGAACATGTGAACATGCTAACTGCCTCATAGAGTGGAGCT
GGATTTCTGATACAGATATTGATTTCTGATTACAAGGTGAGTTTAATGAAACATGATAACATGGTAAAGT
TATTATTATTGTCTATATGGTATTATTGTCCTAATAACTAAAAATACAATAAAAAAATGTTATGCATACA
TTATGGTTGTTAATTTTGTCTCTTTCCTCATCATTGTAATTCTTGTCTTAGGCATCTTCTACTGTACCTG
ATGTAGAAAAGACCCTTGAACTACCTGCAATTCCTTGACTGATACTTTTTGGTATGTTTAGAACTGTATT
TTATTACTTATGCAACTAAGGGTGTTTTCTCTGTATTTTAGCAAACATGGTAAATTCTTTTAAACAAAAC
AAAATACACAAATACATAAAATAAATGTTCTGTCATATTTTACCCAAGCTTTCATTCACCTTTGGAAAAC
ATTATATTAAATTTACTAAATTACTCAATTTTAGTTGTTTAACACATGAGCTATGTTGATCATAAATATT
AAGTTAAATAAATCACAAACATTGCAGTGACAATTTCACAATACACAGTATATACACGTTGATTTCAGTG
GCTGTCCAGGTGGGTCCACAGTCAACATTTTCAAATGCATTTATTGTGTTAAAAGAACAGGGCTTTGAGA
CTAAGTAAAATTATGTCAGCTTCCCTCACATATATTTTCAAATAGGCAGTAGAAAATATAATTTCATGTG
ACTGCTGACATTGTTTTTTTCTTTTAATTGTTTTAGGAGAAAAACCAGGAAGCTACATTCATAAATGGAT
GGTCAGTTTTGAGGGGCAAATAATCTGAGAGAGCATCCAGCCAAGTTTTCTGTCTGGTATAGCTGCTGTG
TTTTCAACTTACGACATTTTCGATGTGGAGAACCAAGCTGAGGCTGCATGCACATTGGAATTAATTCAGA
GGTTAGACGCTTAAATTAATATATTTATTTCTCTTCACATTATTATTGTATAAACTTTAACCCACACTAA
TTCTGAATATGTGCACTTTTTTAGGAGCTTCATTGGTAAACCCTAAGGCTCCAAGAGTGGACACATCCTA
TCGAAGGGAATGGGGAAGGTCACCCACAAAATGAATTCAGTCAACACTAAGGTTGCCAGTTTACTTAAAG
AAGCTAATGGACTTTGAGTTGGATGTCATATAAGCGTCCCCCCCCCCCCCCC
>ZFLNCT00185 gene=ZFLNCG00125
GGTGACTTACACTCCATGCAAATAAGGTTTACCTGCTATATTTTCAAATCTAAGAAATGATGGGCTTCCT
CGAAGAGAGTCACATGATTACTAAACAAACAATCTCATCTCTGGAAAGCTTGTGTGCTTTTCTCCACCGT
TGGACACTGTTTTAGATACTATGAACCAGCAGGGTCTTTGCCTAATCACATTAGCCATCTTGCTGGCATC
TCTCCCAGTTGTTCAGAGCAAGAAGATTCTTGTCTTTTCTGTGGATGGCAGTCACTGGGTCAACATGAAC
ATCTTGGTTGAAGCTCTTCATGCCAAAGGTCACAATATTACAGTCATGCGGATGACAAATAGCTGGTACA
TCAAAGAGTTCTCACCTCACTACACTTCAATCACTCTAAAGTCTGCAGGAGGATTTGATGAAGACTTCTT
CACAGTCTACTGTGAAACTACTGGGTATTCTGAGGGAAGGTTCGATCTGGACTCATCTGAAGGTGAAGAT
AGAGATGTGGCAAAGTTTTTCAGGAATGGTTGAAGTTGAAAACAAAATGATAGTCAACATGTTTGAAGAC
CATCAGCAGATGTAGTCCTTAAAATATGCCAAATTTGATATGATTCTAACAGATCCGTTTATAGTCGCAG
GGGTGCTCTTTTGGGTCACCATCTTAAACTTCCTATTGTCTACAATGCTCGCTGGACAGTTTACTTTGAA
GCTCATTTTGCAATAGCTCCTTCTCCACTTTCTTATGTTCCTGTGCCACTGCTGGAGTTATCAGATCGCA
TGAGTTTCTTGGAAAGAGTGAGAAATTTTGTGATGTACATCATACCAGAAATACAGGCAGCTATCATGAA
TTCTCCATCTTATGATGCACTCTCCGAACTGTTCATTGGTCCAGGAAAATCCTATCTTTCTTTAATTCAG
GGAGCTGATCTGTGGCTCCATAGAACTGATTTTGTGTTTGAATATCCACGTCCCACTATGCCAAACATCG
TCTATATTGGAGGTTTTCAATGCAAGCCATCAAAGCCTCTCCCACAAGATCTGGAGAACTTTGTTCAGAG
CTCTGGAGATCATGGTGTCATCATCATGTCTCATTGGTCAGCTTCCTGATGATGTGGCCGAGGCAATTGC
TGAAGCTTTCGCAGAACTTCCACAGAAGATCATCTGGAGGTACAAAGGAAAGAGACCGTCTGCGCTAGGA
AACAACACCTTAGTGATGGACTGGATGCCTCATGGTCATCCCAAGACCAGAGCCTTCGTGGCACATGGAG
GAACTAATGGAGTTCAAGAAGCCATCTACCACGGGGTGCCAATCATCGCATTTGGCCTGAATTTTGACCA
ACCAACCTGACAATCTTGAAAAAATGAGAGTGAGAGGTGCAGCCAAGAATGTAGACTTTGCCACAATGGA
TAAGGAGTCTTTCCTTAAAACGGTCAAAGAGGTACTCTATGATCCCTCTTATCGGGAGAACATGCAGAGA
CTCTCAAGGCTTCACAAGGATGTTCCAGTGAAGCCTCTGGACAACGCCATCTTCTGGATTGAGTTTGTTA
TGAGACACAAAGGTGCCGCTCACTTGCGCACAGAGTCGAACAAAATGCCCTGGTACTCTTATCACTCTGT
TGATGTTATTCTGGTGCTGATTTCTGCTGTGTCACTCATAATCCTGACCATATATGCAGTTATCAGATAT
TTCTGCTGCAGAATTTGCATGAGAAAAACAAAAGCCAAGCGACAGTAATGAAAATGTAAAATGTTTACTT
GTTTTAATACTATTTGGTACCTATAAAAAGATGCTTGGGGAAATATTTTGG
>ZFLNCT00186 gene=ZFLNCG00126
GCACAGGAACTCTGAGGCCAGTGCCAAAATAATAGAGTCCTAAATGAGAGTTTGCTATCTGTGGGACGAA
TGAGGAGCGCGATGGAATGAGGGCCATATTAGAGTCGTACGACAGCGACTGTTCAGCCGCCAGACTGTCG
CCTGATTCACCCAGCTCTGCTCAGCTACACAGTGTTCAGGGAGCTTCACACACACACAGATATCCACATA
ACTGCTAGGGAGTTAATTTCACTTCTTTGCAGAAGTGTCATTACAAAGATGTAAAAGCCAATCTGAAGGT
TGTCATATCAAAACAATCTATATCACAGCATTTCAGTCTTATAGTGACTATTGTATGTTTTCGTTGATTT
CTTTTAATGCTGTAAAACCCACATTGTGTTTTTTTAAACGGGTTCAAACATATAGGAGGGAAGTATTATT
TGATCTTCTCTTTTTTTTTACAAACATCTTATTTTATGGCAGTTTGTTTGCCTGTATAGCGGGAAGAAAT
AAAGGCATATTAAACCAT
>ZFLNCT00187 gene=ZFLNCG00127
gatatggctgtggcTATGTAAAACtgaacaatgttaaaaacctgtaaccattgattcccatagtaggaaa
aacacataccatggaagttgtttattacagatttttagcattcttcaaaacatcttctttagcgttcaac
atattcctaaagatctaaaacatgtaaaagaagagtaaatgatgacagaattataatttttttatgtgaa
caatccctttTATCTAAATAAACAATTAAACAAACTAGAGGTTCATTTTGAGGAAGTTACAATTTATACA
CAATATTACCAATTTAGCAGAACATTTGTACATTCTTTGAGCAATGTTTTATGTTTCATTTCTGAATGAA
TCTGTGTTTTGAACTAATCACTTGAATCAGCAATGTAATTATTCGATCATAGACAGTCTCCTGCTTTGTT
TCTAAATGAAGCAGCTGTTTTAAATTAATGATTCAATGAATAATCCATAATGACAGCGACTTGATGAACC
CTACTGATTTTAGTAACTCATTTGTTTCATGTATCCATGAAAGACCTAAAACCAGAAAAGGTATCATGTC
ATATAAACACACTTTAAAAAATAATCTCACACACATAAATCCAACATAATTCTTGAGATAAATGTCACAC
ACTCTTACTGTGTACTGTTTTGAATGACAGAATGCCAAAATTGTCATGTCTGAGTAAAATATTGCTTTAA
ACATGATTCCTTTACACGTTATAACTAATGTTTAAATAAACAAATTCACAGAGAACACTGACAATGAGTC
AATTAACAATAGTCAAAGAGAATTGTAATGAATGTCTTTATTACGCACTTTAGCTGATATTTAGTTTATA
ATTAGTGAAATTAAGTATGTGAATTACACTAGAATTTTTTGAGGACAAAAAGTCATGTTATCTTCTTTAG
AGGAAAAAAAAAAAAAACACTACTGATTTACTAGTTTATTCAGCCTTGTGAATCATTTGAATCCAAAAAC
GGGATAGATTTCTGTCTAGAAAAACAGATTAATTTTCAATTTTAAGATAAAATAATCTTTTATTTAACAC
TAGTGTATTAGTTTGTTATATTTATAAATACATCACACACTTTATAGGTCTGTGTTTGAGAGTGATTTCT
CCTACAGTAACCAAAACTCTCTCTCTCTcacacaaacacacacacacacacacacacacacacacacaca
cacacacacacacacacacacacacacacacacacacacacacaTATAAAGTTATTATTAGTTATTTAAA
AAAAAACTTTGGGCATTTTTGTTACCACTAAGGACTGTTGTCTATATCTCTGAGCTTGTGTTTTCCTcac
acacacacacacacacacacacTGGAAACTTGTAAAATAGTTCTTAATTTAATACAGCATTTTTTAATAC
CACTGTCAGGAATGTACAATAAAATACCTCCCTTCTGCCTCCCTAAAAAGGGTTTTTCTTTTCCTAAGAC
GTGCTGTTGCTTTTTCAGGAGGGAGGATGTTTTACGCTTGATTAAAACTGCGCTTGCGAACGTAATATTG
CGCTTCTGTATGCCAATTTGAATGGCTGCGTCTCTTTAATAGGCTAACAcagtgtttctcaaccacgttt
ctggaggaccatctgctttgcacattttccttgtctgattctgatcataagctcattagcagagactgaa
aggtctgaaatggatgtgatagacaaaggagagatccaaaacatgcagtgttggtgctccacaaggtatg
tggttgagaaacactgAGCTAATGATGCGTGTGTTTGTTTGTAATTGGGAATCTTACGTATTTAAGATGA
CCATATGTATTGGTATACATATGTACTTCTGACCCTCAGGCCAGTTGAAACTTGAAGAGACATCTGTAGT
TGTACTTTTTTGGGGTTGACATTCATACTGCGATGTCCTTTATTGCTCATATGTATGTTAAACAGTAAAA
AAGGATAATTGAACTGTTATTTAATCCGATTTTTAAGGTGTTAAATTGGGGTTGAAATGTGACACAAGTA
TGTTTTACACGGTTTTATATTGATTTTTATATTGGAATGACAAATCACAAGTAAGTGTGAGCTAAATCAA
TGTTTGTGTTGGTTTTGTTTGTTATAATGTGTTAATcacacgcgcacacacacacacacacacacacaAG
TTTTTTTCATATGTGATTTAGTTTTGATGTAGTATTGGTTATTATTATGACAATCCTTGTTCTTGTTTTC
TTAAAGGAAGGCCTTGTAAATTGCACAAATATGCACTTGTGTTTAAAAATGAGGCAGTGCAATCAGAGAA
TATGTGAGGTATGTTAATGTTTTGTTGTTGTTGTTAGTCATTTTTACATGTGCTCTTGATTTTTTCCCTT
TTTTTGTCTTGAAAATTGTTCTATAATCTATATGCCAATAAATGTAAACATAATTAA
>ZFLNCT00188 gene=ZFLNCG00128
ATGTTCCGTTGCCTCGGCGCCAAAGCCCAAAGGAAGTTTTACAGAATCCAGTCAGATTGAAGCAAGACGC
CAGAGCCGGAGTTTTGTACATCCATTTGCACAGTACTGTACAACAAGTTTCCTTTGCTGAGTTCCTTGGT
CAGGGGTTAAACACATTTTCTGTCCAGTACTGCAGTTGGAATTTTCCATCAACATTTTTATGACAACCGA
TGTCCATGTCAAAAGAGCGTCTATTCTTTAAGCTCTCTTTACTTACCTTGGTGAGGATGAGGCATGCCTG
GTGAAAGAATACATGAGCAACCAAAAAGAAGAATTTTTGAAGGACCTGACAAACACCACCATGGCCATAT
GTGTCATCAAAAAGGAAAGAGGAGATTATGAGGACATTGGCATCGTTGTGGATGGAACAGTGATTATTGA
ACAGATAAAATCTGTTGCACAAGCCTGTGCACTGATGTTGGGGGCAATTTATGTGCTTGATTTGGCCTAC
CCAAAAGAACTCAAATACTATTTGGAGTTTGCCCAAAAAGTACTTGTGCAAATGAACTCTGACAAGCTCT
CCTCAAAGGTTCTCATACTGGAAAACAGTGTGATACTGTAATTTTAAGCATTGAAGTGTTGATAAATGCT
CAACAACCAAATGTATATCATATACAAATTGCAGTTTAGTGTAGGAATTGTTTAATAAGTGAATTCAGTT
TTCTTTGTGTGCAAAATTAATTAGCTGTAG
>ZFLNCT00189 gene=ZFLNCG00129
GCTCTGGATTATCTGCATCTGCCTCACACTTGTGCTGGAACTGAAGTGTGAGTTCTACAAAAATGAAGCT
TGTCTTATTACTTTGCCTGTGTGCTGTTGGAGCTCTCGCACAGGATGACTATGATGATTATGGAGAAGGA
AAAAAAGAGGCTAAAGAAGTCGTAGACCCCAGGGGTCATCGTCCCGTCAGCAGAGGTCGAGAGACATACT
CTCCAGGCCCTGTTTCTCAGCCGCCCATCAGCGGGGGAACCCGATACCGTGGCAGACCAACAGCAGCGCC
GGTGGGCAAAGCTGTGCAGGAGAAAGAGGAGCAACCTGAATCAGGCGGATGCAACCATATGTCTGAGAAA
ATGGGTGTGTTGTGTCCCACAGGTTGTGAGTTGAAGAAAGCCCTCATAAAACAGGAACGTAATGTAAAGC
CAACTGTAGAGCAGCTGAAAAGAGCTGTGGACGACTTGACTCAATCCACCAACTCCATCCACGGCTACGT
CCTCGATATGACCGCAGAAGTAGCTCAAAGACAAAAAGTCAGCGAGGGTAACTACACTTCAGAAAGTTTT
GTTTATATGATATTTGTTTTAAAGTAATAGTTGTCTAATGACTTGCCTAATTATGACTGATTACTATagt
atcttttcaaatatctagtaaaaaattctgtactgactgtcatcatggccgagaaaaaagaaatgagtta
taggaaatgagttattaaagctattatgtttaaaaaggacttttaaaaagaaTGAAAAGTTCACAGGAGG
TCTAATAATTTCATTGCATGTCGAGTAAATTAAT
>ZFLNCT00190 gene=ZFLNCG00129
ATCTGCATCTGCCTCACACTTGTGCTGGAACTGAAGTGTGAGTTCTACAAAAATGAAGCTTGTCTTATTA
CTTTGCCTGTGTGCTGTTGGAGCTCTCGCACAGGATGACTATGATGATTATGGAGAAGGAAAAAAAGAGG
CTAAAGAAGTCGTAGACCCCAGGGGTCATCGTCCCGTCAGCAGAGGTCGAGAGACATACTCTCCAGGCCC
TGTTTCTCAGCCGCCCATCAGCGGGGGAACCCGATACCGTGGCAGACCAACAGCAGCGCCGGTGGGCAAA
GCTGTGCAGGAGAAAGAGGAGCAACCTGAATCAGGCGGATGCAACCATATGTCTGAGAAAATGGGTGTGT
TGTGTCCCACAGGTTGTGAGTTGAAGAAAGCCCTCATAAAACAGGAACGTAATGTAAAGCCAACTGTAGA
GCAGCTGAAAAGAGCTGTGGACGACTTGACTCAATCCACCAACTCCATCCACGGCTACGTCCTCGATATG
ACCGCAGAAGTAGCTCAAAGACAAAAAGTCAGCGAGGGCAATGGACTTGTGGTTGATCAGTACACAGACA
GCTTAGAAACCCAGCATGCTTATATTAAGGACACGGTGGACGGCGAAGCCTCCAACTACATCCTAGGAGT
CGGACGGTACTCAGGAACGGCTGGAAATACATTCCTGGAAGGCGCAACAGAGCTGTTTGGAGAGAATCGT
ACCATGACCATCCACAACGGCATGATGTTCAGCACATACGACAGGGATAATGACAAATGG
>ZFLNCT00191 gene=ZFLNCG00129
AATAGATATAAAAAGTGAATGGAGATGAGATGAGAATAAAAAGAAGACattatatttaaaaatatatata
GTATACGGTGGTGTGTTGTGTCCCACAGGTTGTGAGTTGAAGAAAGCCCTCATAAAACAGGAACGTAATG
TAAAGCCAACTGTAGAGCAGCTGAAAAGAGCTGTGGACGACTTGACTCAATCCACCAACTCCATCCACGG
CTACGTCCTCGATATGACCGCAGAAGTAGCTCAAAGACAAAAAGTCAGCGAGGGCAATGGACTTGTGGTT
GATCAGTACACAGACAGCTTAGAAACCCAGCATGCTTATATTAAGGACACGGTGGACGTCACCTTCCCCC
AGAACATTAAAGTCCTTCAGGGAGTGCTGGATAAGATCCGTGAGAAGATCCAGCGCTTGGAGAAAGCCAT
CACTACTCAGAGAGCCAAGTGCCAAGCGCCCTGTAAAGTCACCTGCCCCATTCCTGTTGTGTCCGGCAAG
GAGTGCGAAGACATCATCCGCAAAGGAGGAGAGGACTCGCAGATGTACATCATACGGCCTGATCCGCTTG
GAACGCCTTACAAGGTCTTCTGCGATCAGACCAGTAAAAATGGAGGTTGGGTGCTCATCCAGAACCGTAT
GGACGGCAGTGTTGATTTTGGCAGGCGTTGGGACGACTACCGAAGAGGCTTTGGAAACATTGCATTTGAT
GTGGGCAAAGGCCACTGCCAGACTCCAGGCGAGTACTGGCTGGGCAATGACCGTATTAGTCAACTT
>ZFLNCT00192 gene=ZFLNCG00130
AGATCTGGACAGTGTCCAGCACGACCAACATACCCTTTGTGCTCTGATGAGGAGATGGTGAGTGAGTTCG
GAAAATCAGATCGCTTATCTTTAAAAAAGAGGATAAATGTCCATCTGGGTGTCGACTGGAGGGTCTTATT
ATTGTGGCAGATGAAGATATTTATAAACGTCTGAGAAAGACTTGTGAAAAGATTCAACAACATCAGGATG
CCATTTCATTAGTGATGCAAAAGAGTGTCAAGTTTTATGAGTGTCAAAGGAAAACTATCGTCCAAACTTA
TATGCAAGAGCTCAGATATGCTGAATTTGCTGAAGATATTCACAAAAACCTCACGTTCCTGCACAAGAGG
TCTGCAGAACTTGCTAAAGACTTACGGAAATATCACTACATGATCTGGGATCAGATAAATCAACTCCGTC
GAATTGAGGTGGACATTGACATCAAAATTCGTGCATGCAAAGGATCATGCAAGCAAACCTTTGTCCATGC
TATTGATAACGAA
>ZFLNCT00193 gene=ZFLNCG00130
CTTCGACTTCTGGACGCTCTGAAGTCGCAGGTCAAAGATCAAGTTGTTGTAATGCAGCGGCTTGAGGTTG
ACATTGACATCAAACTACGCACATGCAAAGGCTCTTGTGCCAGCTACAGCGAGTTCTCGGTGGACAGGGA
AAGCTATGTGACTTTGGACAAGCAAATGGACAATCTGAACGCCATGCGTGTACAGAGCGTGGAGACTGTC
AGTTCCTTGGGAATCATGAAGAGCAGGCCGTTGAAGGATGTGTTGGTGCCCACCATTTATAAGAGCGGAA
CGGGCAAAGCTGAGCAGAAGCTGCTTTTTGGAGATGTAGGCCAGATGCAGCTCTCTCTGGAAGCTGAAGG
CTCCACTGCCGAATCTGCCGCCACAGTTAGCAAGTTTCCCACATCAGTGTGTACAGCCTTGAAATCCAGT
CAGAAACAACATATTCACTATGATTACAGCAGATCTGGACAGTGTCCAGCACGACCAACATACCCTTTGT
GCTCTGATGAGGAGATGGAGGATAAATGTCCATCTGGGTGTCGACTGGAGGGTCTTATTATTGTGGCAGA
TGAAGATATTTATAAACGTCTGAGAAAGACTTGTGAAAAGATTCAACAACATCAGGATGCCATTTCATTA
GTGATGCAAAAGAGTGTCAAGTTTTATGAGTGTCAAAGGAAAACTATCGTCCAAACTTATATGCAAGAGC
TCAGATATGCTGAATTTGCTGAAGATATTCACAAAAACCTCACGTTCCTGC
>ZFLNCT00194 gene=ZFLNCG00130
GTATTCTGCACAGAGAGGCTGGAGATGAAGTTCACACATTCACTGCTCTGCCTGTTCGTGGCGGTGTCCT
CTGCATTGGCCGAGGAGGACACAGTGGTGAACCCTAGAGGCGCTCGTCCTATTGAGCACGGCTTCAAGGC
ACAAGACACCTGCCAGACAAAAGAATGGCCAGGGTGTACCGATGATGACTGGGGAAGCAAATGTCCATCT
GGCTGCCGAGTTCAAGGCCTCATGGACAAAGCTGACCATGATCTCCTCAAGAAGATTGAGAAGATTCGAC
GTCTCCTGGTGGAGGGCCAGAAACTATATCGCTCTGCCGATGAAGTGTCCAAAACCACCTATACTTACCT
GAGAGAGAAACTGACCTCTAACAGTGGTTATGATAACAGGTATATGTCTCTGGCCGAACAACTGAGGCAG
AGGATTACTGATATCAAGATTAAAATTGACCGCCAACTTCGACTTCTGGACGCTCTGAAGTCGCAGGTCA
AAGATCAAGTTGTTGTAATGCAGCGGCTTGAGGTTGACATTGACATCAAACTACGCACATGCAAAGGCTC
TTATGAGATTGAGAATGGTGTCGTGTGGCTGCCTTTCAAACCAGCTGATTACTCCCTCAAAGTGGTGAGA
ATGAAGATCAGACCTGTCTGAAATGAAAACATAAAGAGGGGATTAGGGGAAAAAGGATGG
>ZFLNCT00195 gene=ZFLNCG00130
AGACAGTCTGTATTCTGCACAGAGAGGCTGGAGATGAAGTTCACACATTCACTGCTCTGCCTGTTCGTGG
CGGTGTCCTCTGCATTGGCCGAGGAGGACACAGTGGTGAACCCTAGAGGCGCTCGTCCTATTGAGCACGG
CTTCAAGGCACAAGACACCTGCCAGACAAAAGAATGGCCAGGGTCCACAGCACTTCTGATCTGGGTGGCT
TCGGAGGAGACTTCTTTAAGAATCTTGGCACTGACAACCGAAAGTATGCCTCATCTTCATCCTCAACATC
CACAAAGACAGTGTCAGATGGAAGCAAAAGTTACTCAAAGACCACCCTCACTAGCGACCCTATTTTTGGG
GATGACCTCGGGGCGTTCATGCGGGGCGACGTGGAAGAAGATATGCCCGACATCCATGCACGCAGTGTGA
AATCGCAAGACGATCGCAAGGCTGGCTTTGTTGGCGGAGGTACACTCGAGTGAAACTCTTAACACAAGTG
AACCATTGATAAACATAATGATAACACTATTAACAAGAGTTTGTTGGAAACATGTGGACTAACTGATATC
TAAGTAAATACCAATCCATCACATTTATTAATACTCACCAAGAAGCAATTGTTTGGATCTCTGGAATGAA
TTTGCAATGCAGTTTTGCTCTAATCGGCAGGTGTGTAATCTTCTTTCAGATTGCGTTGAAATCCAGCAGA
AGCATGTGAACGGCGGTCAGAGCGGGATGTTCAAAATAAAACCAGCGGGGTCTGAGGAGGTAGTAGAG
>ZFLNCT00196 gene=ZFLNCG00131
GTGATTCTCTGACGCTTCCTGGAGCTTTACTTTCACGCATCACTTTTTTTTGCTTTGCGTGACAACATTC
ACCGGTGACAAACATCAGCATCAGGATTTAGTTGCAGATTTTGTGCCCGTTTACGGTATGGCTGACGGGG
AACGATCACCTTTACTATTGGACGGTCGCGATGGAATGACGGGACTGTCACTGGGAGACGAGCCCTACCG
ACCGATCAGCAAACCGCAGAATTTCGCAGTGTTCCCGTCGGCTCCTCCAATGCTGGGAGAAGCTCCTCCA
CCGTACTCCCCGCTGGGCTCTCCGGAGAGCAGCAGCGCTCCTGTCATCAGCTGCAGAGTCTGTCAGTCGC
TTATTAGCGTGGAGGGCAAAATCCACCAGCATGTGGTCAAATGTGGCGTCTGCAATGAGGCTACACCTAT
AAAGAACGCTCCAGCGGGAAAGAAGTATGTGAGGTGTCCGTGTAACTGCCTGCTCATCTGCAAAGTCACC
TCACAGAGGATCGCCTGTCCTCGGCCTTACTGggcttattatgcatcctgtcgccatcttgtgaatgaac
atcgtcaaccgtgtttgctcaaagacaggctaatgaacgctgatgcgctttctctcataaatgataaata
ttttaaaataggcactatttttataaataaactgcacagttttaatctaaacaactacatttgcgattaa
aaagcctcaaaagtacattatgttgtccaacagcagcaatatttgtcaaactgtagagtgtcctctgctt
gttgctgtatgtgggcggagtaattcacaagaatgaagaggctggtcaagtgctgttactggcagaatat
cgcacagctatcagccaatcagattcaagaaccagacagaacagtAGAAATATATTTATGTTTT
>ZFLNCT00197 gene=ZFLNCG00132
AACAGTTTTTGACAGTTTTCTTTTTTATTATCCAGTCATCTACGCCTCGTCAAACACTTATCAAAAGCCT
CAAGAAATGTGTTGGTGCTGAAAATCAAGACCTGTACATTTCTTAAACAGTTCAATCCCAGGTCAATAAT
TTCATACACATTCCAAAAAACACTAATCAAAATAGGCATTCAAATACCTGCAAGTCCTGCAGAGCAtctc
tccctctttcacatatgcacatgcacacacacaagcagacacacacacacaAATAGCTTTTGGAAATAAC
CACGCCTGATATCAGATCAACAGTTTAAGTTAACAATTCTGTCAAGAAAAGAAGAATTCAAGAAAAACAC
AACTCAAGCATTCCCTAAAGTGACATCACATACATAAACACAGCATAAACGCAAAACAAATATGAACATA
TCAAGAAAATATGGTACCATATATGGATAAAAAAAGACAACTTAACTTAATGTAGAACCAAAACTATTGT
TTAGTAAAGATGTAAAAATGAGAACACT
>ZFLNCT00198 gene=ZFLNCG00133
CAGGGTTATTTAGCTTTATTGAATCTGCATATTCGGCATTCCCTTGAGTTCAGTTTCTGGCTCTCGAAAC
TACTTTTTTTTAAATCTTCGTCGTAAGTTCACACATTTCCAAGGAAAAGTAGAAACTAGTAAGAATCATA
CAAGAGGAGCATGTATTTCATTCAAGTGTTTACATAAGCATTTACATTGCCTTGCCAAAAGTAATCAGGC
CTTGACCAATTCTGTCATGTTACTGGATTACACAGTCCCACACTGCAGTTTGTGTTCTGTTATGTTGCAT
TTCAAAGCCCCGAATCTAATTTATTAAAACAACATTGTTTTGACATTCCGCACATTTTAATATTTCTCAA
ATACTGCTATTTTTGTTGGATTTGcagcacatccgaaaagtattcatagcgcttcac
>ZFLNCT00199 gene=ZFLNCG00134
AGGACATACCAATTAACAGACCGacagacacacacacacacacacacacacacTAGAGTAAAACAGCTGC
TAAAAAAATACAAAATCCTGACTGTTTACTGATTTCCTCTTCAGCGTTTTCAAGACTTTACAATGTGAAA
GATGTAGATTTTGAGGAGAGAGCAGAGCCCAGAGTCCTCTGACAAGATTAGGGAAATTTTCCTTTGATGA
TGGATTGAGCTGAGAAGAGGTCCTCAGCTAATAAGGGCAAAACGAGTATTGTGAATCACATCTATGCCTG
CAGGCGGCTTGAAGAACAACCAGTCAATACCCAGGGACATAAATTTCCAAACGCTCTGTCCAAACATCAC
TGACTCACACGTTTGAGAGCGGATGCTATTACTTCTCTGAATTTGCCTGCAATTAGGCAAGTCAAACTAA
AGAGATTTTTAGCAGTAAACATTATTTGTTGATGACAGTCGTGCCTTGACATCCATTTGGCGATCAGTTG
CCGTTTGATGCTTAGTGTCGAGTGTTTGATGCAGTGTGCTGCATAAAGTTTGATAATACAGATTTGAATT
TTGGGTG
>ZFLNCT00200 gene=ZFLNCG00135
GTTGTCGAGGTATGTAGATTGTTTCACTCCTCTCATAGTCGTCACTCTGAGCCAAACACTCCACGTACTT
GCCATGAAACTGGGATAGCGGAAGTGTGATGTTGCTTGTAACAGTGGTTGAGCTGTCTTTGTTGTGGGTT
GTGAAATCATCTGACCTGAAGTGCTTCAGCTCTTGTTCTCTGGATTTCCACTGGATTGTTGGAGCTGGTT
TACCAGTGGCTGAACATGAAACCACAACTTCTGTGTCAGAAGTGTCTGCAGGATTCACTGCTGCTGTTAT
TTCTG
>ZFLNCT00201 gene=ZFLNCG00136
GTTGCTTGTAACAGTGGTTGAGCTGTCTTTGTTGTAGGTTGTGAAATCATCTGACCTGAAGTGCTTCAGC
TCTTGTTCTCTGGATTTCCACTGGATTGTTGGAGCTGGTTTACCAGTGGCTGAACATGAAACCACAACTT
CTGTGTCAGAAGTGTCTGCAGGATTCACTGCCGCTGTTATTTCTGAGCTACCTTTAACAGTGACGCACAA
GGTTTCTCGTTTGGGTCCTGTTGGATACACTTTAAAGGAACAAATGTAGCAAGCCTCATCTTCAAATGTT
GTGTTTTTTATCTCAATAGTTGTTGAATTAAACGATGCTTGGAAAATGATCTTTCTGACAAAGTCCTCAT
CCACATTATCCTTGAAGCGCTCGCTGAACGTGGCCAGAGTGTGTACATCCTGCGCACGCACCCGCTGCCA
TGTCACCTGTCTGACGCCTGACACGAACGGCAAAGTACATGAGAGAGAAGCATCCTGACCAAACACAACA
GCCGTGTCTCCTCGTGCCACTATTTCTAAAGGATAAG
>ZFLNCT00202 gene=ZFLNCG00137
GAGTATGAGTAATTGAGTAGCGTTACGAGTCGTGTTATAAACGTTTTCTGAGTTACTTGTGAGTTATGAT
CCTCGACGTCGAGACGTCTTTCATTTCTCATTGCTCGATTTCAGTCTATCTTACTTGCAGTATGAGAGCA
GTCGAATGGATTTATTGCGAAATCTTATCCTTTAGAAATAGTGGCACGAGGAGACACGGCTGTTGTGTTT
GGTCAGGATGCTTCTCTCTCATGTACTTTGCCGTTCGTGTCAGGCGTCAGACAGGTGACATGGCAGCGGG
TGCGTGCGCAGGATGTACACACTCTGGCCACGTTCAGCGAGCGCTTCAAGGATAATGTGGATGAGGACTT
TGTCAGAAAGATCATTTTCCAAGCATCGTTTAATTCAACAACTATTGAGATAAAAAACACAACATTTGAA
GATGAGGCTTGCTACATTTGTTCCTTTAAAGTGTATCCAACAGGACCCAAACGAGAAACCTTGTGCGTCA
CTGTTAAAGGTATCTCAGAAATAACAGCGGCAGTGAATCCTGCAGACACTTCTAATACAGAAGTTGTGAT
TTCATGTTCAGCGACTGGTAAACCAGCTCCAACAATCCAGTGGAAATCCACAGAACAAGAGCTGAAGCAC
TTCAGGTCAGATGAGTTCACAACCCACAACAAAGACGGCTCAACCACTGTTACAAGCAACATCACACTTC
AGCTATCCCAGTTTCATGGCAAGTACGTGGAGTGTTTGGCTCAAAGTGACGACATAGAGAGGAGCGAAAC
AATTGTGGTATCGCAAACAGAACATAAAGAGAACAGTGTTACATTAAGAAATTACACAATTCCGGTGTTG
ATTGTTGTAATCATCAGTATCGTCATTATTGCCATCATTCTTCACACCATGTTAAAGGATTCAAAAAATG
TGAAATCTGAATGCACAGCATGAACTACTGCTCAGCTTCCACTTTATTCAAACCATCAGGCTTTTCTGAT
GCTACATTCCTCATCTATTATAATAGTCACTTTGTTTACATGCATGCATAAGCTAGCAATTGTAGCGTAG
TGCAGTGTTACTCAACCACATTTTTGGAGGAACACCAAcacagcatgatttatgccacggtcactagagt
ttgaggatatgaaattctgttgtaaaggggcgggattaaacatgatgattagatttaaaaaagcaagcga
ttggtccatattttacattactgtacagaggtcatggctgtgtacaagattgcctactactcaataggta
ctgcatttgaaattaaatgtactactcggttgttagaaaagtacgttctataaagtatgaatggaatttg
gatgtactacatctgccatgttgtcattatcacgtggcctacctacgtgagttccatcgcttcaggtgtg
tttggttaaggagacatgagaaatgtgcagagctggtggtcctccaggaTCTGGCCTAATGtttattcat
tcatttttctttggcttagtctttatttcagaggttgccacagtggaatgaaccgccaactattccagca
tgttttacacagtggatgcccttacagccgcaaaccagtattgggaaacacccacacactctcacattta
catactcacactatggtcaatttagtttatttaattcacatatagcgcatgtctttgaactttgggtgta
actggaggacccggaggaaacccacgccaacacagggaaaacatgcaaactccacatagaaatgccaact
ggcccagccgggactcgaacctgcaaccttttcactgtgaggctaaccatgaagccaccgtgttgGCAAT
GTTTGTATAAATTTACCCTGTGTATCCACAAATAATGTCTACTGCACTTTATGAATCTAGGATGACTTCT
TTTTGTTCTTTTTGTATTATTTATTTTTTACAGTGTGAAGACTTTGTATATTTTCTTTTTTTGTGCTTTA
GTGGTTTGTTTACTGTGTGCATTTTTTTTACCTTTGGTTTGTGAGTTTACTGGATGTGAATTTTGTGTTG
CCAAACATTAAAATTTGAAACTCATAAATGTTATACTAACTTGAAGTTTCGCTTATTCCCTGATCTACAA
TACACTGACATGCTTTTCAGCAAAATCACAGGTCTTCTGTCTGTAATTCTCTGCAATGAAAATGCTTGCA
GGAGCCAAATTCCTCTGGCATCAGTTATACTTACGCTGTAG
>ZFLNCT00203 gene=ZFLNCG00138
tggtttgagttacttaaactttttgggttttacagtactcagttggtttgagttctcttcatttattggg
ttttactgtgctcaaattgcttcgtttacttaaatagattcagttcacagtactcattaggattagtttt
tgaacttCGTTTTTTTAGAGTCTCAGCTTTATTTTGGTTAGTCTTTTTTTTTCCAGTTTAGTTCGACATG
AGAGCCTGTGGGACTCGTGAAACTTGACATTTTCTGATGTTTGACACTGATTGCGCACACCTACGAAACA
TCCCGATGGACAGGGTATTGCAATTAAATCTGAGAGAATCTAGAATAATCTTAATGGCTTTGGCATTATT
AACATTCATGACGAGTTTCTGCAGACCATGAGCATGTGCAAGAACAGAACGTTTAAGGTCACCACTTAAT
GAATACCGAATTCTTTTAGGACATTCGACCATGCCGTGCGACATCTTAAAGAAGTCGTAGAACGACAAGG
CGAGGAAGAAAATAAAGTGGTTAAACAAAAACAAAGCTACAGTAGCAGTTCGGTATGCGAATGACACCGT
AAATCCAAAGGCAACACATACATTCAGTGAAAACGAATCAAAGTACAATCTTCCCCCTACATTGTAGTGA
TTTTAAGGAAAAAAAGGTTTATAACCCACCTAATACACCTAAAAGATGCAGCGTTAGAACATCAATACCC
CCAAAAGGCAATGTTAAGAGGCCAGTGTATTTCCATTAAGTAACTATATATATGTAGGCACGTTTGACAA
ATGAAGCTGAATCACACACATGGCGTGGCTCGAAACAACCTACATATGCAACTACTGTGCACTTTCTAAA
TATAGGGAAATCACACGAGGCAGCAATACAATACAAGAGGGACAAAACAGTGCGGGCTACATCGGTCGAG
GAAATGTAATTTACAATAAAACAACATGCCCCTCTGATGGCGGGCAGTTCGTGAGTAGAATAAATATCCT
ATGCTATATGGCTAATCCTCCGGGCGTTTACGTTCTAACCCTAGACTGAAAGCAGAAAGCTTGAAGTAAA
GAGTACAGACAATGTTCAGTCCCACATGATGGTGTTGTTTTTAGAATTGCGTTTTTTTTTTTTTGTGTAT
ATATAcagcgggtaaaaatagtattaaacaagtcatga
>ZFLNCT00204 gene=ZFLNCG00139
ACAGGAAGCTGCAAGCGGAGTACGATCGTCTGAAAAAGGCACACGATCACAAGGGTCTGTCACCGTTGCC
TTCACCTCCACAGATGCTTCCGGTGTCGCCTCAAAGTCCACGCGACGCAGAACTAATCGCAGAAGCCAAA
CTACTGCGGCAACACAAGGGACGATTGGAGGCAAGAATGCAAATCCTGGAGGATCACAACAAGCAGCTGG
AATCGCAGCTTACACGCCTAAGACAGTTACTCGAGCAGGTGATGATGAGCTGTCCAGTCCCACCCAGGAT
GCAAGCACTGGATTAGAAGACGTCATCGAGCAGCTCAACAACTCCTTCCCTCACAGCCAAGGTCCCAATG
TGGGAAGTCTTTTCCACATGGTTGATAACATTGGACATGCCATGGAGTCGCTGGTTCATGTAATAACAGA
GGAGCAGGATTTAGACTGAAGACGTCTTCTCCTCGTTGCATGCTTTTGTAGTGTCAACAACTGGACCGGA
TATGTTTACAATGGGGAATATCAATAAAAATCTATTTTTC
>ZFLNCT00205 gene=ZFLNCG00139
CAGGCTAGCTGAAATGGAGAACCGAAATGGCTCGTATGTGAATGACAATGTATCGCCCAATGAAAGCATG
GATGATGAGCATCTGCTGATCCAGCACTACTGCCAGAGTCTGAATCAAGGCTCTCCTCTCAGCCAGCCGC
AGAGCCCCGCTCAGATCCTCATCTCAATGGAGACTGAAGAGAAGGGAGAGCTGGAGAGAGTGCTCAATGA
TCTGGAGCAGGAAAACAGGAAGCTGCAAGCGGAGTACGATCGTCTGAAAAAGGCACACGATCACAAGGGT
CTGTCACCGTTGCCTTCACCTCCACAGATGCTTCCGGTGTCGCCTCAAAGTCCACGCGACGCAGAACTAA
TCGCAGAAGCCAAACTACTGCGGCAACACAAGGGACGATTGGAGGCAAGAATGCAAATCCTGGAGGATCA
CAACAAGCAGCTGGAATCGCAGCTTACACGCCTAAGACAGTTACTCGAGCAGGTGATGATGAGCTGTCCA
GTCCCACCCAGGATGCAAGCACTGGATTAGAAGACGTCATCGAGCAGCTCAACAACTCCTTCCCTCACAG
CCAAGGAGGCGGACGGCTAAATCCATGAGAGGTCCCAATGTGGGAAGTCTTTTCCACATGGTTGATAACA
TTGGACATGCCATGGAGTCGCTGGTTCATGTAATAACAGAGGAGCAGGATTTAGACTGAAGACGTCTTCT
CCTCGTTGCATGCTTTTGTAGTGTCAACAACTGGACCGGATATGTTTACAATGGGGAATATCAATAAAAA
TCTATTTTTC
>ZFLNCT00206 gene=ZFLNCG00140
GAGGAAAAGCTCCGCCTCGTCTGAACCGCTTTGGCTGAGGGAGATCGCAGGGAAGTCGGATGCTTTTTCC
ACAGTAGAGAGGGAACACCGCGGAGGTGATTCGCCCCCAAAACAACACCGAGCCATCGGGATTTTTAAAA
AAGGAACACTTTGGATTCGGCGTTTTCTGGGAGGCGAGATGAGGGAGAACTTGAGAAATCACCAGACCCA
AACAACATGTTGGGACCACCCAAAGATGGCAGAACTCTACCAGTCATTAGCGGATCTCAACAACGTGCGG
TTCTCGGCATACAGGACGGCAATGAAGCTCAGACGAATGCAGAAAGCCCTCTGTTTGGATCTTCTGAGCA
TGCCTGCAGCCTGTGAAGCCTTTGAGCAGCACAATCTCAAACAGAACGAGCAGTTCATGGACATCGTGCA
GGTGATCAACTGTCTGACCAGCATCTACGACCGTCTGGAGCAGCAGCACAGCAGCCTGGTCAACGTGCCT
CTCTGTGTGGACATGTGTCTCAACTGGCTGCTCAACGTTTACGATACGTACGTTTGACCCGTTTATTATT
GTTGCTTTGCTTGTTTAAACGGCTccctttttacaagaggtaaaataagacttttgtgtttccagaatgt
ggctgtaaagtttcaaaccgaaatgcaaattagatcatttattata
>ZFLNCT00207 gene=ZFLNCG00141
GGATGCGCTTGTGGATTAGTTAGTGTAGAGGAGAAACCGTCACACTCCACAGGTGCATGAGCTTTCAGAA
GAGAGCTGGGTGCCAAAGAACCTGTAATCAATGGAACTCTCGACAATGCGAAAACCTTCCTTGCTGAGAT
GCCTCGTGAGGGCCTGAAACAGAGACCTGGACAAAAAGATGTAAGTCCTGAGGAGCGGGTTCAAAACGTG
GGCCGCATATTGCGTAAAGAAGTGGAGGATGTAACGGTGCGATGGAAGAATCTGGGTGCAGCTTCTGTGG
ACTGGCAGCAACAGCTGGAACTGGCCTTGGAGAGGCTGATGGAGCTCCAGGACGCCCAGGATCAGCTGGA
CTACAAGCTACGACAGGCTGAGAGCGTGAAGAATTCTTGGAAGCCTGTTGGGGAGCTGCTTGTAGACGAT
TTGCAAAACCACATAGACAGAGTGAAGGCATTTCAGGAAGAGATAGCTCCCATTCAGGATAACGTAAATC
ATGTTAACCAGCTGGCCTCCACATTTAGACCGTCTGACATTCAGCTTTCTCCAGACAACCTGAGCAGAAT
CGATGACCTCAACATGAGATGGAGGCTTCTGCAGATCTCCATTGAGGAGCATCTGAGTCAGCTGACCACA
GCCTTTAAGGACTTGGGACCCTCTCAGAATTTCCTTCATGCGTCTGTTGAAAGCCCTCTCGAACGCTCTA
TTTCACCC
>ZFLNCT00208 gene=ZFLNCG00141
CGCGCTCATGTCCCGTTTTCTTTGCATCATACACGTCCACATGGTGGGGAATTAAAGGACTGACAGTCAG
GCGGGCTGCGTTCCGTTCGTTTGATGCCAGTCAATCACCGGATATGTTGCACAGGAAGACGTATCACGTT
AAGGATCTCCAGGCAGAGATTGATGCTCACCGGGAGACGTACCATTCATTAGATGAAAACGGACATCGTA
TTGTGTCGTCTCTGGAGGGAACGGACAATGCTGTGGTGCTACAAAAACGGCTTGATGACATGGGGCAGCG
CTGGCATGAGTTGTGCAACAAAGTTATGAGTATAAGGCCCTATCTAGATGCCGGCGTTGATCAGTGGAAA
CACTTGCACATGTCCTTACAAGAGCTGCTCAACTGGCTGCAGCTGAAGAGGGAAGAGCTGGAGAAGCAGA
AGCCAGTAGGGGGCGACGTGCCGACCGTTCACCAACAACTCCTCACGCACAAGGCTTTCAGAAGAGAGCT
GGGTGCCAAAGAACCTGTAATCAATGGAACTCTCGACAATGCGAAAACCTTCCTTGCTGAGATGCCTCGT
GAGGGCCTGAAACAGAGACCTGGACAAAAAGATGTAAGTCCTGAGGAGCGGGTTCAAAACGTGGGCCGCA
TATTGCGTAAAGAAGTGGAGGATGTAACGGTGCGATGGAAGAATCTGGGTGCAGCTTCTGTGGACT
>ZFLNCT00209 gene=ZFLNCG00142
GTGAGATTATGCTGTTTTCAGCTATATATGCATTACATTTTCAATCACACTAACATAAGTTGTTAAATAA
CATTTATCTTTTTTATTTCAGGCCacgatgctgataaaagtgcaatttggaggcaagaaaaaatatatta
aactggaagaagattgtttcttggatttttttcagtgcgggtgagttttagtgtaacagagtatttttta
aaaattataataataataacaacagtcattttgaaatgtatttgataaattatacattgttgttatcttg
tagtccagcacaagtttgtgataccagaggatacagcatcgaaagtcacagatgaccatggcatagaggt
ggatgaggatgtatttcAAGAACTTGCAACAACCAAAGAAACATGTCATCCACTGATGATAGTAGGTTAT
TTAAGAACATTTTTATAGATTTTCAAAGTTGGTCTCATGACTCAGAGTGAAAGTGTGCATTTCAGAACCA
TTTGCTGAGACATGTTGTTGTTTTTTTATCAGATTTGACTGTCCTGCAGCAAGGGGCTGTTGAAGTCTAA
CAGATACATTGTCTGTGTCAAGCAGTTTGAGCAGCAGTGATTCTGGATCTCAAATTATTCAACCTTTAAT
GGGCAGTGTCCAAAAAAATGTAAGTTTTTTTTTAACTTCCATATACATAGATCTTATACCGTAAACATTA
CAAAATAATGTTACAAAATGAATGCATTTTAAAGTAAAAAATAGTATAAACACAGTTACTAGATTAAGTT
TTTTTGTTTAAAAAAAAGATTAATTTGATTATCTTTCTAAATACTTTTTTTTCTTCGTTTCAGAAAATCG
AGCAAATTCTAACTTCAAAGCCAGCAGAGTTGACTGTGATTAAGGAGTATGACAAGATATTTTTTTGCTG
CTTTTGATTCCTGCGAAGTAAATTTTATATAATGTAATGTGTTGATTGTCTCATGCAATTTTACTAAGCC
ATTGGTTTTAGTTGGCACTAGCTGCTAACATATATTAATTGTAAATGTTTTGCTGTTAGATTTAATGCTT
TGATGACAGTTAATTTCAAAGTGTGTACATTGATGGAAATTT
>ZFLNCT00210 gene=ZFLNCG00143
gtggaccagtccctcctgcagcaaaacagccccacaacatgatgctgcctcccccatacttcacaattgg
gatgttgttcttaggcttGAGGGCTTTGATGGTGGTTGTGGAATCAGGGACCTGCATGTGGAGAGAGAGG
GGAGGAGGAGGGGGGAAACTTTCAGAGACGCTCCAACTGTTTGTTTTTGAGATCTTCCAAACTAGGACAT
CTCCGTGCTTCTAGTTCAGCTCTCCGGAGAGCACAGAGAATCTCAAACATGTCAATTTCACTCAATATTG
GAAGTCGATGGTTTTCCTCAACAATTCTGCAATCTCATTATTATTGGACTCTGGAGTTGACTGTTTTAGG
CAAGGGGAATTTGTTTCTTGAATACTTTGTTTCAGTAAATATATTTGAATGACAAATGCTGTATTTATAC
TGATGCATAAACTGCAATAGTTGCAAAACCTGGTTAAATTAAAAAAA
>ZFLNCT00211 gene=ZFLNCG00144
AGACCTCTGGAGGCTGATGGCATTGATTCGGTGGTCGTGGTGGACAACGTTCCTCAGGTGGGCCCTGAAA
GACTGGAAAAACTAAAAAATGTGATCCATAAAATCTTCTCCAAATTCGGAAAAATCACAAACGAATTTTA
TCCTGAAGCAGCTGGGACCACCAAAGGGTACATCTTTCTGGAGTATGCTTCCCCTAACCAGGCTCTGGAA
GCGGTGAAGAGTGCAGACGGTTACAAGCTGGACAAACAGCACACATTCAGAGTCAACCTCTTCACAGATT
TTGACAAGTACATGAACATCAGTGATCTGTGGGAAACCCCTGAAAAACAGCCATTTAAAGACTTTGGCAA
CATGAGGCACTGGCTTGAGGATCCAGACTGTCGTGATCAATACAGTGTAATCTATGAGTCGGGAGAGCGA
ACCGCCATATTCTCGAATGACCCAAAGGAGCCGATACTGGTGGAAGAGAGAGCTCGCTGGACAGAGACTT
ATGTCCGCTGGTCTCCCAAAGGAGACCACCTCTCACCTTTCACCAAAGGGGAATTGCACTGTGGGGTGGA
GAGAAGTTTAAGCAGATCCAGCGGTTCAGCCATCAGGGCGTCTCTCTCATCGACTTCTCC
>ZFLNCT00212 gene=ZFLNCG00145
CTTACTTAAAAATAGGCCAGTGTGCCGAACTCTCACAGTGAAAGCCTCGTTTCTTCTGTCCGGTCAGGAT
GTCCCAGATGATGATGGCTTGAGGGTCTTCTTTAGTGTCCATCAGTGGGCTGAATGTCACCACATACCTG
CCAGATATTTTGAATCCGTTGTTCTCATCCGTAACTCAGAAATAGCAGCTCTTGCATTCTCTCAGAGCTT
TACCTTTCGCATGGGGAGAAGTCGATGAGAGAGACGCCCTGATGGCTGAACCGCTGGATCTGCTTAAACT
TCTCTCCACCCCACAGTGCAATTCCCCTTTGGTGAAAGGTGAGAGGTGGTCTCCTTTGGGAGACCAGCGG
ACATAAGTCTCTGTCCAGCGCTCTCTCTCTTCCACCAGTATCGGCTCCTTTGGGTCATTCGAGAATATGG
CGGTTCGCTCTCCCGACTCATAGATTACACTGTATTGATCACGACAGTCTGGATCCTCAAGCCAGTGCCT
CATGTTGCC
>ZFLNCT00213 gene=ZFLNCG00146
CTGATTGTCGATCTTGTGTGCCACTATGGTTGCCCCTTCCTCGATCTCTGCTTCATTTAGTGGCCGAATG
CGCAGAGCAACCTAATCAGGGCatCGTGAGCTGATGGTCCATCCATTCTCCTGGCAAATCCTTCATGTTT
TTATTCCCGAGTTCCCGTTACTCCGACCTGTTCTGGAGTGTCCAAAAGCCTGTTTTTAGCAGACAAGATC
AACATACGCCTCAGCTATAGCGGAACGAGAATAAAC
>ZFLNCT00214 gene=ZFLNCG00147
TAATACATCAACATTAGCCTAATGTTGATGTATTAAAACATATTAATGCTTTATTGCCACCTTCACTCAT
TCCCCCCCAATTTTTGTCAAATTTGACATGCCTTTTTCTTcaacccaggctcattctgaaaatgtacccc
cgtatacatttctggagagcactaattacatccctggagctacgtttttgcttttttttttcgaattccc
cagaggccgctgtgtatgctttttaaaatctaaattttttctagcaagtaccatttaaacctgctgttct
tgcgtaaatccaccagaggctgctgtcaactgactgactgaccgactgacccaccctcctccttccctaa
acccaaccaatagtgtttccaatagcaccgattgacccgccttcgctaaccacaaccgacagtttaaaaa
gcaatccaaaaaaagaaaagcccttgcctgatttttaccatgttttcagatttttccacattctcaccgt
tatttacttcattttattttttggcttctgtttttgtcttacccgctttctggaaccattcgaaccctgt
cgttggggtcaactcctctctgcgtctcaagtcatacatgactcgacatacatggcgagctgctggacaa
actgataacagtagaaacgctgtttacatggaagtcagcggtcagctggaaagcgagaaaagaccaccct
gtagccttcattttaaagacgaaatgctgccatatgtacctctggctacataattcatgatcttcttaaa
tgtatatagggctatgtttttagagtgagcctatgttgTTGTTGTTGTTTTGTAAATGTTTATTTTTAGG
GCTAAATTGAATATATAACTCCAGATTTTCAGTGTGTCCTCAGACTTCTGAACCCCACCTGTGTGTTGAC
CTCATTGACAAGCTGTCTGGATTTTGTACAAAAGGAAAGTGTTCATACATATGTTAATGATAATGGGTGT
GCCAATAGCTAGTGCCAATAGCCTCAAAACAACCAGATGATTAATAGGTCCAATCCAATGACTAATAACA
ATGTGTAACTTGCGGGTTGTGGAAGTGTAACGTCATTCATTTTCTCCATAGGGAATTTTTTTTTTTAAAC
TGATAACTGCAGTCTTGTTGTGAGCTCTGAGGTTCTTGATTGTATATGCTGTTGCTGAACTTGTCTATTC
ACATTAAATCACTTTATTATTTCAACAGTCATTTTTGATTGTAGAATTTGGCCATAACAACGACATTACC
CATGATGCTGTGCAGAAAACCAACCAATCAGACAGTTGCAGCGTTTCTGATTGTAGAATCTGGCAAAAGC
AACCAATTTACCCATGATACTGTGCAGAAAACTCACCAATCAGACTGTTGCAGTGTTTTTGATCATAGAA
TTGGGCCATAACAACCACATTAAACATTATGCTGTGCAGAAAACCCACCAATCAGAGAGTTGTAGCATTT
TACATTTTAGAATTTGGCCATAACAACAACATTACCCATGATGCTATGCAGAAAACCCACCAATCAGACA
GTTGCAGCTGACAAAGCAACTTTACATTATATCACTTTATTATAGTCAATTTTGATCGTAGAATTGGGCC
ATAACAACAACATTACCCGTGATGCTGTGCAGAAAAGCCACCAATCAGACAGTTGCAGCTTTTTTGATTG
TAGAATTGGTCCATAACAACTACATTACCCATGATGCTGTGCATTAAAGCCACCAATCAGACAGTTGCAG
CGATTTTAATTGTAGAATTTCGCCATAACTACAATACCCATGATGCTGTGCAGAAAACCTATCAATCAGA
CCGTTGCAGCGTTTTTGATTGTAGAATTTGGCCAAAACAACTACATTACCCATGATGCTGTGCAGAAAAG
TTACCAATCGGACAGTTGCTGCTAACAAAGCAACTTCAGATTAAATCACCTTTTTTATTTTAACGATCAT
TTTTGATTGTAGAATCTGGCCATAACAACTACATTACCCAACATGCTGTGTGCATAAAACCCACCAATCA
GACAGTTGCAGCATTTTTTATTATAGAATTTGGCTATAACAACTACATTACCCATGATGCTGTGCACAAA
ACCCACCAATCAGGCACTTACAGCATTTTTGATAGTAGAATTTGGCCATAACAACTACATTACCCATGAT
GCTGTGCAGAAAATCCATCAATCAGACAGTTGCTGCATTTTTGATTGTAGAATTTGGCCATAACAGCCAC
ATTACCCATGATGCTTTGCAGAAAACCCACCAATCAGACAGTTGTAGCGTTTTAATGGTAGAATTGGGAC
ACAACAACCACATTACCCATGATGCTGTGCAGAAAACCCACCAATTAGACAGTTGCAGCTAACATAGCAC
GTCAAGAGATCTTTAACTCCAAAAACTTCCATGAAGCACCCCAAAATATTTTCCAAAAAAGCTTAAAATA
TGGATAAAACAAACACCTTTAATTGAACAATTTTTTATTTCTTAATCGTTTTAATCTGATTATGTTTTGT
GCAATGCTTTATGGGATTGTAGTTCTTTTTCTCATTTAACCTGTTCAGTATGTCTTGTACTTCTTCTCAG
ATTTGTAAGGTTGTGATTCACCTCAGATGATTAGACAGTTTTATTACTCaaaaaaataaatattttttaa
tCCCTATGGTAAAATGAACAGGCAAATACTTTCAGAAAAAGTGAACGTCAGCACTAGTCGTAAAATTGTT
CTTTCATTAAATTCATGCAGCTTTAACGAAATGCATGAAACCAATAATCTCTGTGCATCGGGTGACTAAT
CCCAGTTTTGGTTACGCATTAACAAGACACATATGTATGTTAATTAACGTAGTCACCGTAGCTTTCAGAT
GCATCAACGACAGGGAACCAGGCATGTTGTTCAACGATAGACTAATATGAGTTTTTTTTTTCAGTGGCAG
ATAATCGATATCTAGTACCTAGTAATATGGACATGTACGTAAATAAGTGACTGAATGATGGCATATTACA
CTATATTTACTCAAAACCCACATACGATTGAACATATAAAATGTTTACTATCCATTAACATGGCTGTTGT
TCGGTTTTTGGAGTTGATACAAGGAAATGTTAATTACTCTAGCTATGTGTCAGTAGTTTTCAGGCCGCTA
ATCTGAAATGATTTATTTTTTCCGTTTTGTTGACTGTTTGCTAATATCCACTCTCATGGTTACATTTAGT
GCCATCAGGAAACTTTAAACCAACGAAATAAGCTTCATCTTTGAATTTGCTCTTGAACGAGCTGTCGATT
TTGCCTTAGGTGTCATGTGTTCGGTCGACATTCCAAACGGAGTATCGATCGATCCCTTAACGATAATCAT
ATGATGTAATTAATGACTGTGCAGTTTGTTCGTTAAACACTTGCACATTTTACATTTTGCTTTGTATGTA
TTTGTGTGGCATATTTTAATCGCAATGAAGGCTTCCATTTAGTGATGGGAATTAGcatctcgatcttacg
agaaactattttacatgtcatcagaaaagtggctaacttgtacaaattcgtacggtttcatttgcatgaa
aacataagatttttttaaaagtaggagtggccccaaaccccacccaaaacttattcctcattgggtggaa
ttagtgaatcgtattaaaatgtacatatgagatcgtacaaattaatatgaattagccacttcatcaaaaa
gttacgaattgagaattgtgttgGAATTAGTCTCAAATGTATTGTTCATAAATTGGGTAATATTACATTT
GATTTAAATGGAGGAAGTGAAAATTAGTTTTGCTTCCATTCAGTGGTGGGAATTAGcagctcgatctcac
gaggaactattttacatgtcagaaaagaggctaattcgtataaatgcatacaatttaatttgtatgaaaa
cgtacaatttttaaaaagtgggtgtggccccaaaccccacccctaaccctacccgtcattgggtggaatt
atcgaatcttattaaaatttacgaattagatcgtacaattaatacaaattagccactacatcaaaaagtt
acgaatttagaattgcgttgGTATTCAAATGTCAAATGTATCATTCGGAAATTGCATAATATTACATTTG
AATTAAATGAAGGAAGTGGAAATTAGTTTTGATCTAAAAAATGCTTTTGTCTAACG
>ZFLNCT00215 gene=ZFLNCG00148
cacacacacacacacacacacacacacacacacacacaATGAgtaatatggctgtatattgacactggtg
ggaggtgtgcatgggctcgaggctgcaggctgagtgccttagtgtcccaccagtgacggtatacagccat
atcgcactgctacaagcataatattgcatttatacaacagtttgacggcataatcgcgtatagaaaaagt
aaatctaacatggagcatctaaaaatctgtttgtatgaggaactactttcttccaccattcattcacatc
tgcagctgacatcagaacagcacaaaaaattgcttacaaacacgtgactttagagctaataattctctaa
tgtaatgtttaaaattatgacaaaacaggtgattttgctcacattataagattatagggctaaacaacat
gaattgctatcagtctacagagatttcccagtatttctctgttgcaatcgagatttcacaaaaatgaacc
ccgcaaaaggcaatgcaaatactaccagattactatggtataaatgcagcactgcaacatacaaaagaga
aagattgacctagaatgtcacttaccagttttataatgatttgttcagctgtagttgaaaacttgcgctg
agaaaatgctgtttttctcccttaaggatttataatgctgcctctgttgccatcttgaggtggaacgtca
actgtctttgctctgctcagtatgacaggcttgccgccgactcgctgaatctacaaaattatgaatattt
aaaataggcactgtccttataaataaactgcatggttgcaatctaaatagctacattctcaactaaaaag
cctcaaaagtacattgttgtccaactgcagcaatatttgtcaaactgtagtgagtttattaatctgctgt
cactctatgtgggcagagtgaatttgctatacgagttcttatattgcagaatttcgcacggctatcagcc
aatcagattcgagaaccagacagaattgttgTAAAAATATATGCAATTAAAGTTTCCAATGTGTTATTGT
ATTATCTTTTGATACTTAACCACGGTTGTTACTTGATCTGCTAGAATACAAGATATCTGAACATTGTAAC
TGACATTTAAAAAGGGGTTTGGCAGCTCAAGCATCCCAAAATGTCACACCCTTTGATtatttcatattca
ctaagaactgtatcatacactacatgaaatgtaatatagaaacagcataataggggcactTTAACTGTTT
ATGTACATGCATCAGTTGAACATTTGATACAATGAGCATTGCATTTGTAAGCTAAAATTAGTGCAAACAT
TTGTAGAAATCTGCTTTCAGATGTGTGGATCACATTTTATTTGGGCGGAAGATGCAATTATTGAGTCACC
TGAAGTGTTTCCATATGTTCGTTGGCAAAAAGAAACCAGTTGAGTATTTGTAGGTTATTAGTAGGCTTGA
ATGAATCTGTGCACTTTTTTCCCCCTCACATTTTCTGCACTGTTTGTGAAGACAAATAATGTAATTGTGC
AGAATAGATGAATATGACAAAATGTATTCGTCAGTGCTTAAAGTACTATAGTTCTGTTGATAGCTAAAAA
CATGATGACATTAGGCAGAATATTTATTCTTCCGGGGGATGTGTTGAATTTTGTGAATGACTAGCATTCT
GTGAAAACTGGCTTTGATTTCTACAATTCTGCAAGCATAGATTCAGAGATGATGAAGAGTTAACGCGTGT
TTGAATCGCATTGTGACTCACAATTGTACATAATTCATCGAGACCTGTTTATTTTCTTCACATTGTCAGA
TTGTGTGTGTGTGTATTACTTGTTTAATGGATTTTATAAAACACAGTCGCTTTTGAAACTAAAGGGAAAT
TCTGCATGCTTAACACAACGTTTTCCCAGCGTGTTCAGCTATATGAAGATATTTTTGTGAATCGCTATGT
TTATCTGTACTGGATTTTGAAATGATAGCCTGTTTAAGTAACAGTGTGACTAGAATGTTTTAAAACATTA
GCACTGGGATCGAGACTCTCTGGTGAGGTTTGAACTGATCAAACTGGGTATATGGGTGAATCTCATAACA
ATTTCCGGTCATGTTTTTGGTAACATTTCGATCTTGTTGAaaaatgtacaatgtttatttggtcagcgca
cattgtacattttTCAACAAGATCGAAATGTTACCAAAAACATGACCGGAAATTGTTATGAGATTCACCC
ATATACCCAGTTTGATCAGTTCAAACCTCACCAGAGAGTCTCGATCCCAGTGCTAATGTTTTAAAACATT
CTAGTCACACTGTTACTTAAACAGGCTATCATTTCAAAATCCAGTACAGATAAACATAGCGATTCACAAA
AATATCTT
>ZFLNCT00216 gene=ZFLNCG00149
AGGGGAGCGCTGGTAATCATCGGGAATATGACAGTGGACACAGACTTTAGTTTTCCTAAGTTATAACGTC
ATAGCATTATATCAGGACTGTGTATTTGAGGTGCTACTGTGTTATTTATTTAATCAGAGGGCTTTCTGAC
ACACTTCTTCCCTCCACGGGCAGTTCGCGCTGTCTGGTTTCCATGATCACACCAGATGTTTACATTCTTG
AGAATATTTATGGCAGTCTTGTACATGGGAAGATAATCGACCATGAATAAAGATTTTGTGTTTTTTTTTT
TTTTTTTTGGATTTCCTTTTTGGTCATCTTTTTGGTGTAAATATAAAAATATAATTGGTGGGATTTACTG
TCATGTCCCTTTGCTTGTTTGGTGTCTATCATTTGTACAGAATTTGTGTCTAAAATGTCCACTGAGGCTT
CAttaaagtgacagttcagccaaaaatgaaagttctgtcatcatttgcgctccctcttgtcgttacagac
ctgtaaatctttctttattctgtggaacataaaagaagatCTATACgtttagaaaaataatggtaactcg
aattaaatagttgacacaaggacacaaaggtgaatagtaaataatgacagaatttatttattttttggtg
gaatatcactttaCATTGATAATAGATTAATTAAACAAGTAATTAGTAAGCTTTTTTTTTTAAACACAGG
>ZFLNCT00217 gene=ZFLNCG00150
AGACAATGAAGTAAAGCACAAGCTAATATCTCGCACGGAAGCGAAAAAGAATTACCTCCTGAAGGACTGT
GATCTGGATAAGAGGGAGCCACCGCTGCGATTCATCCTGAGGAAAAATCCTCACAATCCACGCTGGGGAG
ACATGAAACTCTACTTAAAGACACAGGTGGAGAAACGCTCTGTGGAGGTCTGGGGCAGTGATGAGGCTCT
GGAAGAGGCCAAGGAGACTAGAGAGGAGAACAAAGAGGTGCAGAAGCAGAAACGCTTTAATAAAAAAGTC
AAAGAGCTGAGGCGGACGGTGAGGAGCAGTATGTTTAAGAAAGACACCAGCATTCATCAGCACGACTACG
GCCCTGACGAGCTGCTGGATGAAGAGGAAGATCTCTACAGGAAAGTGTGTCAAACCTGTGGACACCAACT
CACTTTTGAGAAAATGTGATTGTGCCTTCCAGCTCATAAAGATATGGCTACTGCACAGGGAACAAGCAGG
GTCCAGGTACAGGTCAACAGGGACAAGTAATCAGGCTCTCAGCACATTCTAGTGGCAGTCCAGGTATCTG
AAGCTTCCAAAAAAAACAGTGGTGCTGTTTTGTTTGTTTATATCTTGAGTATGGGAAGCCGTTTAACATT
TAATCTATGAAACATATTAGTACTTATTTTTCTATATTAGTGCCCTTTTCCATTAGGAACTAGCACTTAC
TATCTACTAGCACTTATTCTTTAGATcagtgtttcccaaccctgttcct
>ZFLNCT00218 gene=ZFLNCG00151
TAGCGAGGTGTTCATGAAGATTTGTCTTACCAGATCAGCGTTAAGTCAAACGAGAACTTAAATGAAAATG
TTAATAATATCAGTCCAGCGTTTCGGTTCTGTTTTGTGTTCAAGAGCTATGTTGTGGTTCTTCTCTTCTT
CTTTGGATATTTCGCACCACAGAACCAGCATCGCCATCTTGTGGCATTTTCAATGGTTCCATGGCTTTGC
TCTCGCTCATATACCCTCATGTCATGTATAAACATAAATTCACGTATAAAGAACTAAGTAGCCGTATTTT
TATTTTGTATGCAAACCATAAGCGTAGAATGTACAGATATTTGCATGAATATGGACGTGTGTTGTGATTC
AAATTCTGATGCAAATAACGATCAATGTGTGTAAGAAAGATGGAGGACAATCGTCAGAAAATTTTTGTCA
ACAAATCTGGCAATTTAATAATATTTGTAACGACTGTAGAGAATAAAACAAAGCATATTTCACCTACTAC
AACTGAGGATGCACCCGATGAAGCTTGCTTTGAAAGCACCAGCCAATCAGGAAGAGAAGAAGGAGAAATC
CCAGAGGCCTCTCACACTTTAACATTGCCATTTCATCTGCTGGAGAGTGTTGTTGAAGGACTGCTGGAAA
AACTCGACATTTTGGACACTGATCTTTCTGAAACACTTGTTTCCAGTCTAATAAAGGCACTGGCAAGCCT
GGCAGGGATTAATGTTGATGTCTGCACCGCAGGCAGTTTTACAGAAGACACTGTTTTACAGATCAGAAAT
GAAGCTCTTGGCATCCTGGCACATAAGGTCAACGTGAAGACAATGAAAAGGCATGAAAACAATCTGGTTG
TGGGCTACGTCACCGCTGTCCTATCTGCAGCCATCATTAACTACACGGTCATGCATCCTGAGGCACTAAT
GAGTTACTCGAATGAAAGCCTAGCCGGATCAAATGCTGAGTTTTCTGTCAAGAAAGATCTGATGGAGAGA
TGTGCTGCATCTCCATCTACCTGCAAAAGCATCAGTGAGATGTACCTGCATTCTGACCAGAAGGAAACAG
ATGAGAGATGCAGTGGAGACCAGAAAGCGGGCGCTGATACATCTCCTGATTCAGCTCTCATAGACGTCAG
GCCGAGAGTGAAGAGAGGCATTCAGGGCTCTCTGTCCAAACTGTTCTCCTTCAAGAGCAGGGCCTTTCAA
CGAGTGACTCCTTCGTCTGAGGAAATCTGAAGAAACATTAATAAAATGTGATTATTTGATGTAAAAAAAA
GTGTTTTAAACCATTTTTATATGTTTTGTTTTCAACTAAAacattaattctttcattttcttgtcggctt
agtccctttattaatccggggccgccacagcggaatgaaccggcaacttatccagcatgtttttacacag
cggatacccttccagccacaacccatcgctgggaaacatccacacacactcattcacacatatacactac
ggacaattcagccttaccaattcacctgtaccacttgtcttcggactgtgggggaaaccggagcacccgg
agaaaacccacgcgaacgcagggagaacatgccaactccacacagaaacgccaactgacccagccgaggc
ttgaaccagcgacctttttgctgtgaggcaacagcactacctactgcacccctgcgtcgcctCAACTAAA
ACATTTTAAGTTAAATTAAAGTAGCCTGGGCGGCACGGTGGCTAAGTGGTTAGCACcagggtgtgaatta
caggggggtttggggggtcaaacccccataatttacgcttgattcctccctgaaggacatcataacaaga
tgtatgggggtctgccctttaagagatatgaaatagtttgttctgtgtcttaaatattaataattaaaat
aatatataatttaaatatacatttgaacactcctgtaatggaccaaaccattgtgaatgcatgcttgcgc
caaatttattttttagtttgaaactggcaaatgtaaagcaccggcagacagcgtgagtgttcacaaaaca
tgtttcccctaatatgtttgtttaatatcacaatgggggattcacagtggtgcagtgggtagcacgatcg
cctcacagcaagaaggtcgccgtgtcgagcccaggctaggtcagttggcatatctgtgtggagtttgcat
gttctccccatgttcgcatgggtttcctctgggtgctccggtttcccccacaagtccaaagacatgcgct
ataggtgaactgaataaactaaattgttcgtagtgtatgtgtgtgtgtgtgtgtgtgtgaatgagtgtgt
atggatgtttcccagtactgggctgcagctggaagggcatcaactgtgcaacaaatgcttgataacctgg
cggttcattccgctgtggtgaataaagggactaagtcaaaggaaaataaatgaatgaatataaaatGTGA
ATGTGCGAAAGTTAACTAATCAAGATGTCATTGTTTGCCAAACTTCTAGTATAGGCTGCTTATTAAATAT
AAGTATGTGTCTGTGTTT
>ZFLNCT00219 gene=ZFLNCG00152
GGGTAATCCTGCACAACTGGAGTGGCTGCACTCTCAGGACCGCATTTTTAGGACCGCATCTTTAGGACCC
TAGTTTTTTGTGACAGCGTTACCTGTCGGATTGGATCATGGATGCGCTAATGGACGACACGGATGACAAG
GAAAGTGTAAGTACCGATTTTTCTATTAAGTTTTATTTTATACTGTTAAAGTATGTGTTTATTTTGTAAT
GCTGCTGTTTTATACTGTGAGTTTATGCAGAAatgccagattagcctgcatgatttaccccacttttaag
ggtctgggacaaaaatgttacgtgacGATTTTTTTTCCAGAAGAAGaataaaatattataataataaata
tGGATAATTTTACACAGCCAGAGTGAGAGCTGCTATAACTGTTAATAATTTTCTAGAGTTCGTTTTCTAG
TTTGATTATACGTCGTTCGTAACTCGTGACCATGGTTTAATGAAACATTGTTGATTTAATGGCTTGTTGA
CTTAACGGCTAATGTGCTTAGTGACATGCATTAAACTAAGATGGTAAAAGCACGTTTGATTTAAGAGTTT
TAGATTTATCTATATTTTACTGAATTCGTGTTATTCGTTGTATTACATTAGCACATTAAAAATTGTGCTG
ACTGCCTGTTTGCCCCACAATACTGTATGTGTTATTAGCCTGATGTTTTGTCATCGTTTTACAGTGATGA
ATGAGATTCTGAAAGTTAGGCTTATTCTGCAGGTCTTAACCATATAGAGTCTCATATCTTTAATTTATAT
CAGGTATGTTTTACCTGGCGAAAAAGAAGTGATGGCCAATATGATTGGATTGCTTAGGCTCATTGTAGGA
GGAAAAGAAAACAAACTACAGGAATATTTTCATTGAGGTTATCTCAAACTGTTGAgtaacactttataac
atctgcatactataaataaataattattaagcatttaataactagttaatttatcaatattttatttgtt
tagcattaactctacattttatagacattgataagcagtttataaatacagttacaaatgctagctgtgt
tcttgagtttatagcatatctatgatgAAGTGCAGATTATCTGTGGTGTTCATTTTCCAGAGGAATGTCT
GGCCAAATAAGTATATAAACTGCATGCTGGGTGCTACTCATTTATGAATCCATGTAAAATGATTTGCTGT
TCTGTGGTGGTATTTTAGTTCATATTTAATGATTTTTTTTTCAAAGGCCATCGTACATCCTCTGGGTGTC
TTGAGGAGCTGGTCTTTGGATGATGCTGAGCAGGTCTTTCTTTCTGGTAAAGATTATCATTACAGGTCAG
AATATGGTTAATTTTGCACAATGCTCAAAGAGCCTTTTTGTTACTGGTATATATGTTAACTcaacagtgg
atttgctttttttagtgtttggactttcagcagtgaatactaaaccacactgaactgaactgaatttaat
aaatgttaagctgctttgacacaatctacattgtaaaagtgctttagaaataaagataaaattaattgaa
ATTgaattgaatattcaacacatttccatttttctcagaaaacatatttataaaggtgctgttgacttga
aattttcaccagatgttgataacaaTTTGTAAAGTAATTAGATTTGTTTTCTATTCATATATATTTTTTT
CTTTGGTtttcaggtcaatagcacctttagaaatatgttttctgagaaaaatgggaacttgttgaatact
tatttaccccagtgtgtatgtatatatatatgtatgtatgtgtgtgtgtgtgtgtgtgtgtgtgtgtgta
tttatatgtatgtatttatgtatgtatatatgtatgtatatgtgtgtatatatatatatacttgaacttt
cttcttcactctcaTTCACAGGAGCTAAAGTCTACAGCCAGTCTGAATGCAGCAACTGAATAAACAGTGG
AGTCATTTTTGTGGTTGAATTGCATTAATAAAAATAAAAGTGTGGATATTTATATAAA
>ZFLNCT00220 gene=ZFLNCG00153
TGATTTTCTTCCTTCAGTAGAACATTAAAGAAGATTTTTAGCTCAAACTGCTTCTAGGCCAACCAAAAAT
GAACACCCGTGGCTTGTGATGACTCAGTAGTCTTGATAAAAGTGAAGTAATCAGTCTGTGCGTGAAGCTG
AATATTATTAATAACACTACTGCCTTTAAAGGTGCACTAAGCGATATGTGAAAAAACTCTCTTGACCACA
GTGACGGACTCCCAATACACACTTGCAGCCGTTCAGCAGTAAGGGGCGTGTTTTATAACTTGTCTTGAGA
TCTTGGGATTTTTAAAAGGGGGTGAGGCCTTGTTGAGTTGTGCGTTTTTAAATATTTGGCAAAAATCATT
TGGTGCACCT
>ZFLNCT00221 gene=ZFLNCG00154
GCAACGTGGGCATCGGGACCATCGTGGGCTCCGCCGTCTTCAACATCTTGTTCGTGATCGGGATGTGCGC
TCTCTTTTCACGTGAGATCCTCAACCTCACCTGGTGGCCTCTGTTTAGAGATGTCAGTTTTTATATCATT
GGACTAATAATGCTCATCGTCTTCTTCCTGGATAACTACATTACCTACGTCGAGAGCTTTGCGCTGCTGA
GCTGTTACGGTAGCTATGTCACTTTTATGAAGTTCAACAGCAGTGTAGAGACTTGGATCAAGACTCGACT
ACTGGGGAATCAAGTGGATGACATTGAAGCTCCTCCTAAGGTTGTCAGTGTACCAGATGATGAAAATAAA
CTTTCAGCTAAACCCCGCCTCCAAAGAGGAGGAAGCTCCGCCTCCCTTCACAATACTCTGATGAGAAACA
GCATCTTTCAGCTAATGATTCACACACTCGATCCTCTCAGTGAGGGGAAGTTCAAGGAGAAGGCATCAAT
TTTACATAAGATTGCAAGAAAAAAGGGACAGGATGAGGCAAATGGTGTTGAAGACGGACAGAGAAAATGC
ATGTTAATGGATAAGAACCTTCCTAACAGCTCTAATGTGGAGGTAGAAGTGACTCCGCCCATGAACGGCA
GTGCTGGACCAGAGGTCGAGGTCGAGGAAGAGGAGGAAGATGAAGACCAGCCTCTTAGCCTGGCATGGCC
AGACACCATAAGGAAGCAGGTCACATACCTCTTCATCTTCCCCATCGTCTTTCCATTGTGGCTATCGCTG
CC
>ZFLNCT00222 gene=ZFLNCG00154
CAACATCTTGTTCGTGATCGGGATGTGCGCTCTCTTTTCACGTGAGATCCTCAACCTCACCTGGTGGCCT
CTGTTTAGAGATGTCAGTTTTTATATCATTGGACTAATAATGCTCATCGTCTTCTTCCTGGATAACTACA
TTACCTACGTCGAGAGCTTTGCGCTGCTGAGCTGTTACGGTAGCTATGTCACTTTTATGAAGTTCAACAG
CAGTGTAGAGACTTGGATCAAGACTCGACTACTGGGGAATCAAGTGGATGACATTGAAGCTCCTCCTAAG
CTGGAGACGTTGGAGTTGTTGTTTGCAGATGCGGTTTGTCCCACATATGGAACGCAGGTTGTCAGTGTAC
CAGATGATGAAAATAAACTTTCAGCTAAACCCCGCCTCCAAAGAGGAGGAAGCTCCGCCTCCCTTCACAA
TACTCTGATGAGAAACAGCATCTTTCAGCTAATGATTCACACACTCGATCCTCTCAGTGAGGGGAAGTTC
AAGGAGAAGGCATCAATTTTACATAAGATTGCAAGAAAAAAGGGA
>ZFLNCT00223 gene=ZFLNCG00155
ATATTGGAGCTCACGTCTGTGATGAAGCACATCAATAATAGGGCCTAACAGGTGTTTATGTTCACTGAAC
GGGACTCATCGGATACCTCAGAAATCATGGTGGAGTGTCAGAATGGGATTTCGGTGGATTTGTTCCTTCG
TTGCTCTCTAGTTCCTTCTGTCTTCATTATGTTTCTGCTCTCATTAGTGCAGCGGCGAGCCAGGGCTCAG
CCTTTTGAGGACCGCTTTCCATATCTCAAGGGCCGATTCGGCATTGTGGTGTGAGTTCTCTTTAAACAAA
ATCTGTAGTTGTACATTTTATATCCATCTATGCTTTCAATTGTTTTTTTTTTTGTGTTACTTTGCAGGCC
ACTAGATTTCATTGGCAGTCTAAGTAACCGATGGTCTTACGGTTTCGCATTTGGTGCCATTGCTCCCAGC
GTGATTCAGCTCTTCTCTGAGTCCTACGCACCATTTTATGTGCCTAACTGGGCTAAAGCCATTGTGTACC
TGATAGGAGCGATAGAAGTTGGTGTGGCCTACCTGCCGTTCTTCGCTTGTCTTTCAACACCACACCGAGT
GCTCGGAGGGATTTTAGGTCTTCTCTACACGCTCATGTGGCTCAT
>ZFLNCT00224 gene=ZFLNCG00156
TTAACTTCCCGGCCATCGTTTTGTGTTCGAGTGAAGCATTTGTTGATGACATAATTGACTCTATTGATTT
TTGTTTCCCTCCAGGGTTTCTGATAGTTCACTTCGTACAGTTTCTGTTTGTCTTAATGTTTGTGTATGGA
GTTGTTCTACCAATCCAGAAAGGACACATTCTCAGCTGGCTTTCCAATGTAGGCATCATTCTGTTGACAA
TATTTATAGTTATAGCTTTGGTGGTCCTGCAGATTATTTTGGTCCAAGTGTTTTTCCTGCAGGACAAACT
CTCCCCTGAAGACAAAGAAAAGCCCCTTGCAATAAACAATAGAAAAGCATTTCACAGCTTCAATTACTTT
TTCTTCTTCTATAATGTGATTATGGGGTTGAGCAACTGCGTTTTACGCCTTGTGAGCAGCTGCATTGTGG
GAACATGGCTAGTGTCAAGGATTGATCGGACAATCATGCAACGTGGTTATGAATCCATGGATCCAGGATA
CAGTACATGGATAGGGATGATTTTTGCTGATCATTACCACAGTAACCCAGTTATGGTGTCTTTCTGCCAT
CTGCTGCTTGGCAGAACACTGGA
>ZFLNCT00225 gene=ZFLNCG00157
CTGAACTGGGACACATCGTGGTGTCGCTGGAAGGACCAGAATGCATGTGTGGAGGCCACGGCTGCATAGA
GGCCTATTCATCAGGTCTCGCTCTGCAGAGAGAAGCCAAGAGACTCCATGACGGTAAGAAAACGAACAAA
GAGAAAAAAAAACACAAAGCCGAATGACTTCTTACCAGCCTCAATCACTCAGGTGTGTAGGTAGGTAAAA
ATCAACTTCCTGTTAGGTTCAATTCTATAAGTTGTTTTAAAACGTACCTGAATAGAATAAACACTGTAAC
TTGATTTTTACAGCTTCTATAAGCAGAAATCACTGTGAATCTCAAATGTGCTGGCAAACAAAAGGAGTCT
GTGTTTTAATGACACTTTTTTTGGCTTTGCTAACAGAGGACTTGCTGCTGGTGGAGGGAATGACTCTGAA
TAACAAAGAACAGGTGAACGCCATTCATCTGATCAACGCTGCTCGACTCGGCAACTCCAAAGCAGAGACT
GTCCTTCACACCGCGGGTACAGCTTTGGGTTTGGGCATCGTGAACATCCTGCACATGATCAACCCGTCTC
TGGTCATTCTGTCTGGGGTTCTGGCGGTGCATTATGAGACTCCGGTCCGCCAGGTGATCGGCCAGCGGGC
GCTGCTCACCGCACAGGGGACCAAAGTCATGGTGTCCGACCTGGAGGACCCAGCGCTGCTAGGAGCCGCT
AGTATGGTGCTGGATTACACCACCCGCAGAACTTACTGAAATATCACTCACAGACTCAAAGAACCAAGGC
CAATCATGTGCAGCATCCTTGCTCTGAAGGTTTTTTAAAAATGTGTAGTTATTCCTGTAGGTGCTGTTTG
CGAATAACTTTTAATAA
>ZFLNCT00226 gene=ZFLNCG00158
CTGACATTGGAGCCGTCGACGAGGAAGACAGTAGGGTGATTAGTGTTTTCGGTTGTTCTCCCTCTGAGCA
CATTCAGCAAGCCATGGACGATTTCGATATGCTCAGTGCCCCTCAAGGAAGCGCAGGGAACGGTGTCGGG
GCAGACGAGGACCCGGCGGCGGCATTTCTGGCCCAGCAAGAGAGCGAGATCGCTGGCATCGAGAATGACG
AGGGCTTCAGCATCCTGGACAGCGGAGATGTGCCTTCGTCCCTGAGCCAAGACCAGGACGGTGGAGCAAT
GAATGGAGATCTGCATGGGGAGAGTAATGGCCCTTCAGATGTGTACGCGGCCATCTCCAGTGTGGATCGG
TTGCAGGCTGAGCCGGAGAGCTTGAGGAAGTGGAGAGAGGAGCAGCGAGATAGGCTGGAGGAGCTCGATG
CGAACTCGCGTAAACAGGAGGCCGAGTGGAAAGAGAAGGCAAAGCTGGAGCTGGAGGAATGGCACACCAG
GCAGAACGAGCAGCTGGAGAAAACCAAAGTCAACAACAGGTACAAAACACTGTTCGAGCAGAAGAAATCA
ACAAGGCAGGCCTAGTTTCTGGCTTTTGCTGTGCGATTACAAGAGCACAAGAcctgcacagtttagtttc
aaccctgcttcaatacacttacccagaggtgtaaaacaagcctcaaggactccattagtttgattaagtg
tgcttaataagggtcaaagctaaactatgtagagctaaggacctccacaaactgagtttgacacctgtGC
ACTAGACAGTGCATGGCTCCCTTTATTACTCCATTTGTATATTAAAAAAAAGTTTTACACAGCATTAAAA
>ZFLNCT00227 gene=ZFLNCG00158
GTAGGGTGATTAGTGTTTTCGGTTGTTCTCCCTCTGAGCACATTCAGCAAGCCATGGACGATTTCGATAT
GCTCAGTGCCCCTCAAGGAAGCGCAGGGAACGGTGTCGGGGCAGACGAGGACCCGGCGGCGGCATTTCTG
GCCCAGCAAGAGAGCGAGATCGCTGGCATCGAGAATGACGAGGGCTTCAGCATCCTGGACAGCGGAGATG
TGCCTTCGTCCCTGAGCCAAGACCAGGACGGTGGAGCAATGAATGGAGATCTGCATGGGGAGAGTAATGG
CCCTTCAGATGTGTACGCGGCCATCTCCAGTGTGGATCGGTTGCAGGCTGAGCCGGAGAGCTTGAGGAAG
TGGAGAGAGGAGCAGCGAGATAGGCTGGAGGAGCTCGATGCGAACTCGCGTAAACAGGAGGCCGAGTGGA
AAGAGAAGGCAAAGCTGGAGCTGGAGGAATGGCACACCAGGCAGAACGAGCAGCTGGAGAAAACCAAAGT
CAACAACAGGGTGCTGGATGAGGATTTCTACAAACAACCCTTCGCTGATCTGATTGGTTATGTGTATGTT
GCTAAAACTAACATCCTTTCTTTTCACATGCATCTCTCATTCCCTCGTTTCCCCGCATCCCATCTTTTTT
TCCATCACCTGTTAATCTCACACATCTCTAACTAAACTCTTCGTTCACTTCATGTTTGAAGCCAGATAGT
TTTTGTTCAACTAATCAGACCAATATTGTTGCACACTATGCATGTTGTTCATTTGTATATTTTTGTTTTA
GTTTCATAGATTTTTTTATTTGTCTTGTCCAACATTTTTTTTTTTTAAATCAAGATCTTTTTTTTTTCCA
TGGTCATTCATAAAACGTTTAACTCATTATTTTTCTGTCATTT
>ZFLNCT00228 gene=ZFLNCG00158
CGCAGGGAACGGTGTCGGGGCAGACGAGGACCCGGCGGCGGCATTTCTGGCCCAGCAAGAGAGCGAGATC
GCTGGCATCGAGAATGACGAGGGCTTCAGCATCCTGGACAGCGGAGATGTGCCTTCGTCCCTGAGCCAAG
ACCAGGACGGTGGAGCAATGAATGGAGATCTGCATGGGGAGAGTAATGGCCCTTCAGATGTGTACGCGGC
CATCTCCAGTGTGGATCGGTTGCAGGCTGAGCCGGAGAGCTTGAGGAAGTGGAGAGAGGAGCAGCGAGAT
AGGCTGGAGGAGCTCGATGCGAACTCGCGTAAACAGGAGGCCGAGTGGAAAGAGAAGGCAAAGCTGGAGC
TGGAGGAATGGCACACCAGGCAGAACGAGCAGCTGGAGAAAACCAAAGTCAACAACAGGATAGGTCAAGC
TAATGTTCCAGCACAAAAGCACACCTTCAAGTACTCCAAGTACAATTGTAGCCATTTTATGATCCGAAAA
GCACACTGAAGAAGCAGATCTGAGAGTCTGACCTTGTTCAATGGTCATGTGAGGTCACAAAATCATAGCT
GGTCCAATCAGGAGCAGGTATTGTATCCATCATCGCTTTAGGATGTTGTGTTAGAATGGGGGGAAAAAGT
GATGAGAAACTCTTGATCAGTTGGTGAAGCATCTGAGAACTATATTACAAGAACAGGTATTAAGTCAGAA
ATCAAATGTAACTTCAGTCACATGCTTTGTGCTTCCCATTCAGTCCCAGTGGAAAATTCACAAATGTTTT
GGTACAAATGAAAATGCCACGTCTTCTTAAATCTCT
>ZFLNCT00229 gene=ZFLNCG00159
GCTTGCGTTCCGTGCAGTTTGTGGAGTTCCTGTTTTTTGTGTGTGTTTTGTTTTTAACAAACTGTGAAAA
TGGAGCTCTTCGCTGTGAACGAATAGTATCTGCAGTGGTTGTGTCCTCCTGACTGCCATGGATTTCTATA
TCAGACACACATGGGACAGCTTACCTGTGGATCACAAGCCCGTCAAGATCCGTTTCTCTCCTGGGGAGGA
CGGTTTGTTAATGCAGGTGACTGCGCCTTTCTTTAATGACCCCCCTGCACCAGCCGGACCACCAGGAGAA
CCGTTCCCTGGTCTCTGGGACTATGAAGTGGTAGAGTCCTTCTTCCTGAACAGCGAAACAGAGCAGTATC
TTGAGGTTGAAGTCTGCCCGTAGGTTTAGTCTATACAGTGTATTTCAG
>ZFLNCT00230 gene=ZFLNCG00160
AAAATCTTTATTTTTACTGAAGTAATATTTCATTAGGGTGTCTTTATTTCTGCTCAAGTATTGATTTGTG
TACTTTATCCACCAATGGCTAGAGAGAAACCTGTTTAAAAAAGTCATTTTTGTAGTTCTGTCAGGTGACA
TACAGATATTACACAATGACATCAGATTTTACACTCAAACATGCGAAACAAAAAAGATTTCTTTTTTCAT
CCATAAGCACAGAAAGGATTTGATATGGATGTGTTTGAGAATAAAGAGCACACAAGTCAGCAGTAAAATC
CCCCATCCTGCTCTTTTCTTACTCTCTGCATCCCTTCCGAACAAACCCCATGAGCCTTCACTAGCTAAAG
AACCTTCCAGAATGACATTTGGTTTGATGAGCTCAACATTTTCTATATAAATACAAATGTATTTATATGA
AAGAGAAGAGAAATAGATCCTTGTCGGGCTAAAAGTGTGCGCCGAGATGTGAATGTGCATTAAATTGCCA
TTTCTAGTCCAAGACACATACAATATTTGCCTTTGGGCCTGTGTTGAATCACGCAGGGCTATAACCAGCA
GTTTTCCAGGACCTCTCCAATAGCCAAAGCACTATAAATACATTTCACACATGTCCTCGAGATATCCACA
AAGATTATACGGTAGGATAAGATCATGTAGTGCAAATCCAAAACCATACAAATCATAGACGATGCCTGAA
AACCTGACAGAAATATCAAAAGGTGGCGTCCATAACCGCTGCCCCTGTCCATGTTGTTTAATAAATGAGT
CTAAGTGACATGAGTTCATTTGTCAAACCTTAATTGACCGAAAGTGGCTTTGAATGCTTTCTGATTTATT
ACTTGGGTGTACAGCGCTGCATTTGGGTGATGAGAGCGTCTCCGATGGAAAGATGGTGACTGAATCTAAA
ATATGTAAACAAATCTCATGTTGCGATGATGATACGATATATTACCATTTCTGTAAATTTAATCAATTAG
AAGTTATTAATAtacattgcatctggaaagtattcatagcgcttcacttttttcacactttttttgttac
agccttattccaaaatgaattaaattcatttatttcctctaaattttacagacaatacctcttaatgaca
atgtgaaaaaaagactttttttttaattgttgcaaatttattaaCAGAACACATAGACAGCTGGAATCGT
GACACTACTACTGTAGTTGAGATCCAAAAAATAGAATATTGACACTTAAATAAAATTCATGACACGTTTA
TAATGACTTTATGTCAATCATGTTTATGACAGATTTATGACAAGTTATGTTGATTTGATAATGTCAAGTT
TTCAAAACAAACAACAAAAATGTGATGTATTTGTTTGTCAAGTTGTCATAACAAACAATGTCATATTTCC
ATTTAAAAGGTCATAACTAAGCAAATGACACTTGttgtttgtttgtttgtttgtttgtttgactttatta
atctcaaagggaaaatcacgtcacaatagagctctctataaaaacagatcaaataagttacacatacata
aaaacaataataaaattacatacatactgcacaccttagtttcagtatatgctgaaatccatatttaata
cgattaaaattcagcataattcatgtagtatgattttggttatacaatatgatcattgttggtagaaatt
acttcctgtatctttctctgtaacattcattcatttattttcttttcggcttagtccctttattaatctg
gggtcaccacagcggaatgaaccgccaacttttccagctcgtttttacgcaacggatgcccttccagctg
caacccatccctgggaaacatccatacacactcattcacactcatacactacagacaatttagcctaccc
aattcacctgtactgcatgtctttggactgtgggggaaaccggagcacctggaggaaacccaaccaaacg
cagggagaacaagcaaacttcacatagaaagccatctgaccgagccaaggctcaaaccagcgaccttctt
gctgaggcgacagcactacctactgcgccacagcTttaatcttgcactgaaggagcttgcacacgcatgg
actacatcataaaggggatgattatcttgtccctttcccagcaggttacggcatacaggatcatagaaga
caccacagaatcctaagtctttaacagtgtctgacacaaaccaaaggacctcagttatcttaatagagtg
cgactctgacccttcttaaacacctgaattgtattttcagaccaattgagcttgtcatttagatatacac
gcaggtacttatatgatgaaacaatctcaattgctgactcctgcatccacttgttgtggatgtctgctaa
aatcgacaatcatttctttgcacctattggtatttaatttaagacaacttgttttacaccaatcagcaaa
cctttttaaaagcaacctatactcattctcatcatgatcctttatgtaaccgacaattgcagagtcatca
gtaaacttctgtagatgaccatttctggtgctgtattgaaaatccaacatatagaatgtaaataaatatg
gagctGTTGTTATAAGCGTGCATAAATTTACATTCACATCCTTTCAAGTAAAGTGTTACCCAACTTTCTC
ACAATACTTTTATTCATGTTTCTGTCTGCATTCCCATTATGGTGTGTAATATTGCACTTATATGAAAAAG
TATTACAATAAACAAATGGAACATAATATGAAATGATATACTTTttcattcattcattttcctttggctc
agtcccttatttatcaggggttgccacagcgaaatgaactgccaactatttctgcatatgttttaggcaa
tggatgtccttccagctgcaacccaactactggcaaacacccatacattcacccaattcacctatagtgc
atgtatttggactgttggggaaaccggagcacccggaggaaacaagcacgaagagaacatgcaaactcca
cacagaaatgcccactggcacagccggaactcgaaccagtgaccttgatgctgtaaggcgacagtgctaa
ccactcagacaccatgccgTGCTCGTGATAGACGTTTTATTTCGTCTATATAACATATATGGTTATATTG
CACAGCACTCCAAACAACACTAAGCTCTTATCTCCATTTCTGCCAGTTACTAAAATCCCACATCAAAATA
AAGAAAACACCCACAAGAAAAGCTTTGCTGGCTGCTTCTCGTGACCTTGACAGGTTGGAGTTTAGTGGGA
GTCCGAGTCGGATTTACTGTGGATCTGGCAAGCAAGACAGGCTGTGGTAAAAAGCCAAAGAGGAGGAATT
TTGTTATGTGACATATGCTAAAAGGACTCTGCCATATACCCCCATTTAAACTCCTCTCTCGCTCTCTCGT
TTTTGTCTTGGTTTCTCTCATCAAATTGAACCATGGGGGAAATCATGCAGGCTAGACGATTGTAAAAATG
TGGACTACATTCACAAGTAGTTCTTGCTGTCAATTAGAGCACTCTTTTCTGGACACAAACACCACCGCAA
ATGACTTTTTTTTTTTTTGACCAGTAAGAAAAATTGAGTTTGCATATTTGTAATACCATTAAAGGGATTG
TTCAGACCatttatccaccctcaaggggctccttatgagtttctatttctgttgaacactttagaagata
ctttgtaaaatgcAATAATAATATTAAACAGCATTTAATTCATATGATCacacttttttaaggtacagtt
ctcactcaaagcattaatttgacttttagctcaataaactcctaattagctgcttattaatagttttcat
ggtagtagttgagtgtaggtgtaaggtacgtagaataagatcataaagaatatgtgcttaataggtacaa
aataacagctaatatctgaataataATAATATGAGAATTGGTACTTTAACTAACTGGTATTTAAATTAAA
ATGTATTGTTTTACTTTAATTTTGTTTTTC
>ZFLNCT00231 gene=ZFLNCG00161
TGCGGAGGCTGAACTTCGAAACCGAAACCCCCTTTGCGAGATTCGCCGCATCTATACCTGATTTGCGTTC
AAAAATACCTGCTTAATTATTTCATAGTAGGAGCAAACATGCCTTAATAAAAGGAGCACATTTGAAACTT
TAGTAACCATAAAAAGTACACCAAGTGGATGCCTTTCTACTCCAGGAAGCCGCAGCATACGGCCTGAAGG
AGGAAGGACGCGGTCAGTTTGAAATGTGAGTATTAAACCAAAGACAATTCCTTGTGTTAAACTCGTATTT
GTTGAGCTACTGTACAGTGCACTGTAGAATTGCTAAGGGTGTAAAGAGGCTTTAAATTATAGCCTATTTT
ATTTTGCTGTAAACGTTGATTATGTAATGTTACGTTCTCCAGTCAGCACATATAAAGTAACGTTTCAAAA
GTAAAAGAGATAATTATCAAATGTCTGACAGAAAAATATTAAGTATTGCAGATCACAAGACTAAACAGAC
ATCTGAGTGAGTGATGTATTTGTGCAGATGTAGAATCTGCTGTCAATTGACTGTTGCCAATTATACTGAT
ACATGTAATCTTAATAAATGAGAATAAAGGGTTATTTGTTTAATCTGTGCATCAGTATAGTTGATCAATT
AAAGAATTGTGACCGCGTGAGCTTCAAAAAACACGTTTTGACAAGCCAGACTCATTTACAATCTTGATTA
AAGTATTCTGttttattaattaaaaaaaaattCAGTCTGCAAAAGATGAAAGAGAAACTAATTCAGCATA
GAGCGCAGATTTCTGTGCGCATCACGCGTCTGAACGCGCATTACCAAATGCACCTCCCTTTAATATCAGT
CCATGCAGTCGTAATTCATACAATAGAAAGTCTTAAAGAACACAAACAGTTAAACAACACTGTGGGATAA
TCGGGAGATGTATTGGGCCTGCTTAAACATTATAGCATTTTTCTCACGGAAAGAGCAAATATTAATCAAT
CTGTTAATGACGCACAGAAACGGACAGATCACAGGCAGTTTCAGTAGTAAAGTTCGTGCAAAGTGCAACG
TACACAATTCAAACACCAGTGCAAAGAACTTTGATGCAGTTTGTGTCAAAAACATCAATATTTCGACACA
TATCCACACATAATCTTGCTTTCGCTTTGCTCTCTCTAAATGCGCGCTCTTCTCTTGACGCGCGCTGCTG
TGTGTACCTCATCTGTAAATTTGGAGAGGTTAGAAACTGAACTCATTTCAATATCAATATATATTAATTA
AATACGAAAGCCGTGTAACGTGCTATCGATTGACGTATTGTCTTTTTTCCTCTTTAAATCTCTTAAATTA
TATGTGATCTCTCTGTTATTCGACTTTTAACTGATAAGGAAAAAATGTCAAAATCATACACAAGATATCT
TAAACTGTTACTGTTCACTGTTGTGCTCAACAATAGTGCAATACCATATTAAAAATTCAGAATTCAATAA
TGAATAGAATAAATATTGATAATTCAAGATGTTTCAGGGAGCAGGTCGACACACACATACAGCGCTATGC
TAAAGCACATGAAACGCCATGTGTGTGTCGATTAAAACATGTTATATGCTAAATAAATTCAGAATTTTTT
TTTTGATAGGCTATAAATGATACTGTATTAGCTATCTATCTACCACTAATAAGTAGGCTAATATGCAAAG
AAAATCTGCTATTCAAAAATTAGTTTGTTAGTTATAAAAAATACTAATGTCCATATTGGCTCTGGTGCAT
TAATAATAACATTAAGATTTTTTTTTAAATCACAAAATATAGAAAATGGTATGGAATGTTGATATTTTTT
CAAAGGTATCATCTTAAAGTTGTAAATTCCAACACTACAGTTAAAACATATTTATTTTTTATAATTCAGC
TTTTGCTGAACAAATGATAAAATGTTTTAATTTTAGGGAATAAAAAGTTTTATATTGTTTGTCAACTCTG
TCATGGAGGATTTTAGTAATGTTCAGAAATAATAATAAGTTATAGCAAGACAAATCGTAATGTGTAGTTA
CTAAATTTTAACTGAATTGACAGTAATTTACAGTTTTACAACTTTTTAGCCAAATCTTTTGCTTTCCATA
ACTGCAAAGATCACGATACTGAAATCAGGATTAAAATATTTTTTATTTGTAAAATGTGATTAATGAAATA
TTCAGTTTTCCTTTTGTAATTGTGATAATAATAGCATTATTATCAATAGCATTATAGTTTTAAAATAAAA
GTTAGTTTGCTTTATTAAAATGACAGAGAATAGTATCaattattttattacttttaaaatcattgtttat
atatatatatatataatttGTCTATTTTTGTTGGTCCACCCAAAATGTCACTTGGCCCACCCTAAAGTTC
CAAGCTGGAGCCGGGCCTGATCACATAGGTGATTTATTCTAGTCTTGATGTTACAGGGAGGCTTTTATTG
AGTACAGTACAGGAACTAAAAAAACATATTTTACATTTGCTATTTATTGTTAGTTATTGTATTTTCAAAC
AGTGATTACATCAGCTTTCTGATTGCTGTTGTGTGTGTGTGATTTTTCTGCAGAGCTGTTGTGATGGAGC
TGGACCTGTAGACAAGGGAACTAACACATTTGAGGTAAAAATAATCCAAAATAAGAGATTGGTGTGTGTG
GTGAGTGTAAAGAAGTCCACAGCAGCATCCTTGAAAAGCTGTAATGCAGgggtgcccaaacttagttctg
gatggctggtgaagtttagagtcaacttcaactaaactctgcaagacagcagcagttctggactgagttt
ggccactcctgTTCTCCTGTAGTGAATTAAACGAGACCCTGCATCAGTCCACCTGCCCTTGTGTCCTCAT
CTGGACCAGATGTTGCTGTGGTCTCTTCATCATCCGTATCTCGGGCATTGACTGCCATGCATCACCGTCC
TGTTTCAGTCTGACTGCAGCAATGAGGGATGTGATGATGGCGAACTCCATCTGATCATCTGCAGAACTGG
CCCAGCTGTGTGGAGATACAGCAAAACATGGGCTTCTGTCTGTAATACATCTCTGTTAGAATAAAGCTTG
GTTTCATGTGTTGTTGACTTGTATTTATTCGTCATGATTACTTATATTCATTCTTTTAATAATATAAATA
TGTTTTTGTTTGTTTTCAATAAATAATGATAATACTTTCAATATTGTATGCATTTCCATTGTTTAACAGA
AATGTAAAAAAAATAAGATGCATTGTCTAGTGACTTCAAGTAGATTTACTTAGTTAATTTTCCACATTTA
TCGTTACTAGCAATGCATTCTTGGCTAAAATGTTAAGTAAACATACATTTTTTGGAATGAAATGAATCAT
AAAACATGGTAGCATTAGTTATTAAggtaaagttggttttatatttgcacatttaaacattttaatggtc
cctatattgtttaccatggtactttaaatatttgatctgaatgacttcaaaacaacattagcacaaatat
ttaactgactgtggacagtgctgtattttgatggtcattggctgctaacatgaattccctatatagaatt
tgaaaatctttttctgaaattatattattaaggagaaagtcagaatgtgcaactataaatccagcttcac
ctcaatgCATTGGATGCACCCTGGTCTGCCATTTTTCTAAAACAAATATAGCTTATGAATTAAATAGTTT
AATCGTATTATGTGATAAGACTGAATAGCAAACTTGACATTAGGGCAAGCTAGCCATGTTACCTTTCGTA
AAACAAGAATTGTTATCCTAGCTATAAATACTGATCACTAACATAGTTATATTTAAACTAACATCAAAAT
GTACAACTATAATTGGTTTTATAAAAAGAAGCAATGAAAACGTACCTTAACTGCATTGCTGCTTTCAGGA
TGTCAT
>ZFLNCT00232 gene=ZFLNCG00161
GGCTGAACTTCGAAACCGAAACCCCCTTTGCGAGATTCGCCGCATCTATACCTGATTTGCGTTCAAAAAT
ACCTGCTTAATTATTTCATAGTAGGAGCAAACATGCCTTAATAAAAGGAGCACATTTGAAACTTTAGTAA
CCATAAAAAGTACACCAAGTGGATGCCTTTCTACTCCAGGAAGCCGCAGCATACGGCCTGAAGGAGGAAG
GACGCGGTCAGTTTGAAATAGCTGTTGTGATGGAGCTGGACCTGTAGACAAGGGAACTAACACATTTGAG
ATTGGTGTGTGTGGTGAGTGTAAAGAAGTCCACAGCAGCATCCTTGAAAAGCTGTAATGCAGgggtgccc
aaacttagttctggatggctggtgaagtttagagtcaacttcaactaaactctgcaagacagcagcagtt
ctggactgagtttggccactcctgTTCTCCTGTAGTGAATTAAACGAGACCCTGCATCAGTCCACCTGCC
CTTGTGTCCTCATCTGGACCAGATGTTGCTGTGGTCTCTTCATCATCCGTATCTCGGGCATTGACTGCCA
TGCATCACCGTCCTGTTTCAGTCTGACTGCAGCAATGAGGGATGTGATGATGGCGAACTCCATCTGATCA
TCTGCAGAACTGGCCCAGCTGTGTGGAGATACAGCAAAACATGGGCTTCTGTCTGTAATACATCTCTGTT
AGAATAAAGCTTGGTTTCATGTGTTGTTGACTTGTATTTATTCGTCATGATTACTTATATTCATTCTTTT
AATAATATAAATATGTTTTTGTTTGTTTTCAATAAATAATGATAATACTTTCAATATTGTATGCATTTCC
ATTGTTTAACAGAAATGTAAAAAAAATAAGATGCATTGTCTAGTGACTTCAAGTAGATTTACTTAGTTAA
TTTTCCACATTTATCGTTACTAGCAATGCATTCTTGGCTAAAATGTTAAGTAAACATACATTTTTTGGAA
TGAAATGAATCATAAAACATGGTAGCATTAGTTATTAAggtaaagttggttttatatttgcacatttaaa
cattttaatggtccctatattgtttaccatggtactttaaatatttgatctgaatgacttcaaaacaaca
ttagcacaaatatttaactgactgtggacagtgctgtattttgatggtcattggctgctaacatgaattc
cctatatagaatttgaaaatctttttctgaaattatattattaaggagaaagtcagaatgtgcaactata
aatccagcttcacctcaatgCATTGGATGCACCCTGGTCTGCCATTTTTCTAAAACAAATATAGCTTATG
AATTAAATAGTTTAATCGTATTATGTGATAAGACTGAATAGCAAACTTGACATTAGGGCAAGCTAGCCAT
GTTACCTTTCGTAAAACAAGAATTGTTATCCTAGCTATAAATACTGATCACTAACATAGTTATATTTAAA
CTAACATCAAAATGTACAACTATAATTGGTTTTATAAAAAGAAGCAATGAAAACGTACCTTAACTGCATT
GCTGCTTTCAGGATGTCAT
>ZFLNCT00233 gene=ZFLNCG00161
GGCTGAACTTCGAAACCGAAACCCCCTTTGCGAGATTCGCCGCATCTATACCTGATTTGCGTTCAAAAAT
ACCTGCTTAATTATTTCATAGTAGGAGCAAACATGCCTTAATAAAAGGAGCACATTTGAAACTTTAGTAA
CCATAAAAAGTACACCAAGTGGATGCCTTTCTACTCCAGGAAGCCGCAGCATACGGCCTGAAGGAGGAAG
GACGCGGTCAGTTTGAAATAGCTGTTGTGATGGAGCTGGACCTGTAGACAAGGGAACTAACACATTTGAG
GTAAAAATAATCCAAAATAAGAGATTGGTGTGTGTGGTGAGTGTAAAGAAGTCCACAGCAGCATCCTTGA
AAAGCTGTAATGCAGgggtgcccaaacttagttctggatggctggtgaagtttagagtcaacttcaacta
aactctgcaagacagcagcagttctggactgagtttggccactcctgTTCTCCTGTAGTGAATTAAACGA
GACCCTGCATCAGTCCACCTGCCCTTGTGTCCTCATCTGGACCAGATGTTGCTGTGGTCTCTTCATCATC
CGTATCTCGGGCATTGACTGCCATGCATCACCGTCCTGTTTCAGTCTGACTGCAGCAATGAGGGATGTGA
TGATGGCGAACTCCATCTGATCATCTGCAGAACTGGCCCAGCTGTGTGGAGATACAGCAAAACATGGGCT
TCTGTCTGTAATACATCTCTGTTAGAATAAAGCTTGGTTTCATGTGTTGTTGACTTGTATTTATTCGTCA
TGATTACTTATATTCATTCTTTTAATAATATAAATATGTTTTTGTTTGTTTTCAATAAATAATGATAATA
CTTTCAATATTGTATGCATTTCCATTGTTTAACAGAAATGTAAAAAAAATAAGATGCATTGTCTAGTGAC
TTCAAGTAGATTTACTTAGTTAATTTTCCACATTTATCGTTACTAGCAATGCATTCTTGGCTAAAATGTT
AAGTAAACATACATTTTTTGGAATGAAATGAATCATAAAACATGGTAGCATTAGTTATTAAggtaaagtt
ggttttatatttgcacatttaaacattttaatggtccctatattgtttaccatggtactttaaatatttg
atctgaatgacttcaaaacaacattagcacaaatatttaactgactgtggacagtgctgtattttgatgg
tcattggctgctaacatgaattccctatatagaatttgaaaatctttttctgaaattatattattaagga
gaaagtcagaatgtgcaactataaatccagcttcacctcaatgCATTGGATGCACCCTGGTCTGCCATTT
TTCTAAAACAAATATAGCTTATGAATTAAATAGTTTAATCGTATTATGTGATAAGACTGAATAGCAAACT
TGACATTAGGGCAAGCTAGCCATGTTACCTTTCGTAAAACAAGAATTGTTATCCTAGCTATAAATACTGA
TCACTAACATAGTTATATTTAAACTAACATCAAAATGTACAACTATAATTGGTTTTATAAAAAGAAGCAA
TGAAAACGTACCTTAACTGCATTGCTGCTTTCAGGATGTCAT
>ZFLNCT00234 gene=ZFLNCG00162
CGAAACCGAAACCCCCTTTGCGAGATTCGCCGCATCTATACCTGATTTGCGTTCAAAAATACCTGCTTAA
TTATTTCATAGTAGGAGCAAACATGCCTTAATAAAAGGAGCACATTTGAAACTTTAGTAACCATAAAAAG
TACACCAAGTGGATGCCTTTCTACTCCAGGAAGCCGCAGCATACGGCCTGAAGGAGGAAGGACGCGGTCA
GTTTGAAATCTGGGCCAGTTCTGCAGATGATCAGATGGAGTTCGCCATCATCACATCCCTCATTGCTGCA
GTCAGACTGAAACAGGACGGTGATGCATGGCAGTCAATGCCCGAGATACGGATGATGAAGAGACCACAGC
AACATCTGGTCCAGATGAGGACACAAGGGCAGGTGGACTGATGCAGGGTCTCGTTTAATTCACTACAGGA
GAAcaggagtggccaaactcagtccagaactgctgctgtcttgcagagtttagttgaagttgactctaaa
cttcaccagccatccagaactaagtttgggcacccCTGCATTACAGCTTTTCAAGGATGCTGCTGTGGAC
TTCTTTACACTCACCACACACACCAATCTGCAGATATTTCAAATCATACAAAACATAAAAAAACATTCAA
AAAACAAAGTAATTTTACTGCACAATGTGTCATTTGATTTCTGTAGTGCTAGTAATAAAATGATCCTACC
TCTTATTTTGGATTATTTTTACCTCAAATGTGTTAGTTCCCTTGTCTACAGGTCCAGCTCCATCACAACA
GCTCTGCAGAAAAATCACACACACACAACAGCAATCAGAAAGCTGATGTAATCACTGTTTGAAAATACAA
TAACTAACAATAAATAGCAAATGTAAAATATGTTTTTTTAGTTCCTGTACTGTACTCAATAAAAGCC
>ZFLNCT00235 gene=ZFLNCG00162
AAAGTGACTTGTGTATCTGCCAACCAAAACGTGGGCTCTCAGAGAAATTCAGCCAATAGGGGATGGTGCG
TGACGTCACCGCTCTAGCGCTGCGGAGGCTGAACTTCGAAACCGAAACCCCCTTTGCGAGATTCGCCGCA
TCTATACCTGATTTGCGTTCAAAAATACCTGCTTAATTATTTCATAGTAGGAGCAAACATGCCTTAATAA
AAGGAGCACATTTGAAACTTTAGTAACCATAAAAAGTACACCAAGTGGATGCCTTTCTACTCCAGGAAGC
CGCAGCATACGGCCTGAAGGAGGAAGGACGCGGTCAGTTTGAAATAGCTGAATCAATGACATCCTGAAAG
CAGCAATGCAGTTAAGCTGGGCCAGTTCTGCAGATGATCAGATGGAGTTCGCCATCATCACATCCCTCAT
TGCTGCAGTCAGACTGAAACAGGACGGTGATGCATGGCAGTCAATGCCCGAGATACGGATGATGAAGAGA
CCACAGCAACATCTGGTCCAGATGAGGACACAAGGGCAGGTGGACTGATGCAGGGTCTCGTTTAATTCAC
TACAGGAGAAcaggagtggccaaactcagtccagaactgctgctgtcttgcagagtttagttgaagttga
ctctaaacttcaccagccatccagaactaagtttgggcacccCTGCATTACAGCTTTTCAAGGATGCTGC
TGTGGACTTCTTTACACTCACCACACACACCAATCTGCAGATATTTCAAATCATACAAAACATAAAAAAA
CATTCAAAAAACAAAGTAATTTTACTGCACAATGTGTCATTTGATTTCTGTAGTGCTAGTAATAAAATGA
TCCTACCTCTTATTTTGGATTATTTTTACCTCAAATGTGTTAGTTCCCTTGTCTACAGGTCCAGCTCCAT
CACAACAGCTCTGCAGAAAAATCACACACACACAACAGCAATCAGAAAGCTGATGTAATCACTGTTTGAA
AATACAATAACTAACAATAAATAGCAAATGTAAAATATGTTTTTTTAGTTCCTGTACTGTACTCAATAAA
AGCC
>ZFLNCT00236 gene=ZFLNCG00163
CAGAAACTGTATGTCACAGATTCCTCCACATACACGCGCACTCGGCGTGCGCGCTCGTGAACTGCATACT
AAAGAGTGCACTTTCCGTGCTTGAGATTAAGAACATTCAGATGCCATCATCACGAACATGCCTCTCAGAC
AAGTATCACATTCATCAAATTGGCGACTATAGTCACATAAACATTCAACCAAGCATTATTTATAATAGAA
TGGCAACATATACAAATAAAGATACTGGTTAAAACATACAAAACAAGGCTATACCGATAGAAGCAATCCA
AAGCTCTGCGTTTTCCCATGCATATATTTAGGCTACCTTGAATGCGACTGTTTGACTTTATAAGACATGT
AAATCAATTCTCATTCTCCGTTTAAAGAGAGCTGGAGTGAGGATGTAAGGGCGCACTGAGGAGGGAGGGA
GCGTCTGATTGACGTCTCTGCGGTCAAATCAGAGGACGCAGCGCTGGCAGCCCGTGGCGTCGATTGGCTC
CTGGTGGCAAGAGCTCTGCGCAAAACAACGCGCTGATGCTCACTCTCCTTGCAGAACTCGAGAAGAGGGG
ACCTACGGATTTCTAATCATCCCGCACATATCATGGACCGTTAGACAGCTATATGTAGAAAAAGTGTTCA
TTTTTCTGTTGTTGCAACAGCTCGCGTTCAGGATTTTATTTCAAACTGATCTCTCCACTTACTGAGCAAA
AGAGTTGGGGAAAGATTTTGCTGCTCAGAATTAAGGATTGGGGCATCAGTAGGTTCTGCAATGTCTTGCT
GTGACGCACGGACTACTAAATTCTGCTCTCTTTGAGAAAGCATTATATCAAATGGCTATAGCTCTTGCGC
ATATGGCGACATGGTTTCAGGCTGACACCGTACAACACAGGAGCTTTCGTGTTCGTTTGGGAAGTTGCAC
AGCGCATATGTTTTCGTGGACCAAAGCTATGGGTAATTCCTAAGCTGTGACTGGAGAAGAAGCGGTGTGA
AGACAGAGCGAGGGAATAAAGAGGGGTGCACTTGTTGTTTGGAGATGATTTTGATATTTCTCTTTTTCTC
AATCTTGGATGGAGGGCTATCGCAGCTTATTTTaagggatagttcacccaaacgtttagctgttttgctt
tatttacttagcctgcaaacctggtttactttctatcttctgttgaacaaaaaaataaaagataaggaag
gacttccgtagtatttgttgttcctatagtggatatcaatggtgtatttttcccctgtattcttcagaat
attttgttttgtgttcaacagaagaaagtaatccataaaagtttagaacaattaagtatgagtaaatCTT
GAGGAAGGAAATTATGTAACTGTCCTTGTAAAAAAATCATCTGAATGCCTGTAATGGTGAATAAATTAAC
AGCACATTTAAATTCATGGTGACAACTCCTAATATAGTTATCATGACATCATGCGGTCATCCCTTTGCTT
ATTTTAGTCTCACTCTCATCTATGTTTTGGTGTTTGAAAGAGACTTATGTCAAATAACTATAGCATCAAA
TAAGTCTGCACTTTAAGACAGAGAGGCTACACAATCCAAAGCCCCAATTTCAAAAGCTAGTCTTTTCAGC
ACTGATATTCATTTATGGCAATTTGGTGTTAACGAAACTATCCAATGGGCTACACAGGTGCAGAAAAAAA
AGTGTatacagttgaagtcagaattattagcccccctttgaatttttcttcttttttagatatttcccaa
atgatgttaaacagaacaaggacattttcacagtatgtctgataataaatttttcttctggagaaagtct
tgtttgttttattttggctagaataaaagcagttttcaattatttaaaaaacattttaaggcccaaatta
ttagctcctttaagcatttttttttcaactgtctacaaaacaaaccatcgttatacaataacttgcctaa
ttactataacctgcctagttaaccttattaacctagttaagcctttaaatgtcacttgaagttgtctttg
caattttatttactgtcttcatgacaaatataaaataagccagttattagaaatgagttattaaaactat
tttgtttagaaatatgttgaataagtcttccctctggtaaacagaaattagagaaaaaagtaaacggggg
caaataattctgactacaacAGtatatatatatatatatatatatatatatatatatatatCAGAAAATG
TTAGATTAAATATCTGAGCGGACAGAATCATCTCTTCTGTGTTTTTTTGCACATACTCATTGTTTTTCCT
TTCATAAGACCCCAATGTATTGTTTGGACCCACAGGTATTCATTTTATTTGGCCTCTATATGTtttaatt
atttatttatttatttatttttttGTCTCTCGAAGTGCTGGAAGCCATTGACTTGCAGTGTATAAATCAT
CAAGAACCAAAAGATCTGCTTCAATAGTGCATTTTGGGAGATAGTTTACCCAAAATGGTTAGTCATTTAC
TCTATACTTTTCCCAAACATGCTTCCATTTCTTCTACATAAAATATACTGAAGAATGAGCACAGCCATTG
ACATCCACTAAAAAAAC
>ZFLNCT00237 gene=ZFLNCG00163
AAGAACATTCAGATGCCATCATCACGAACATGCCTCTCAGACAAAGAGCTGGAGTGAGGATGTAAGGGCG
CACTGAGGAGGGAGGGAGCGTCTGATTGACGTCTCTGCGGTCAAATCAGAGGACGCAGCGCTGGCAGCCC
GTGGCGTCGATTGGCTCCTGGTGGCAAGAGCTCTGCGCAAAACAACGCGCTGATGCTCACTCTCCTTGCA
GAACTCGAGAAGAGGGGACCTACGGATTTCTAATCATCCCGCACATATCATGGACCGTTAGACAGCTATA
TGTAGAAAAAGTGTTCATTTTTCTGTTGTTGCAACAGCTCGCGTTCAGGATTTTATTTCAAACTGATCTC
TCCACTTACTGAGCAAAAGAGTTGGGGAAAGATTTTGCTGCTCAGAATTAAGGATTGGGGCATCAGTAGG
TTCTGCAATGTCTTGCTGTGACGCACGGACTACTAAATTCTGCTCTCTTTGAGAAAGCATTATATCAAAT
GGCTATAGCTCTTGCGCATATGGCGACATGGTTTCAGGCTGACACCGTACAACACAGGAGCTTTCGTGTT
CGTTTGGGAAGTTGCACAGCGCATATGTTTTCGTGGACCAAAGCTATGGGTAATTCCTAAGCTGTGACTG
GAGAAGAAGCGGTGTGAAGACAGAGCGAGGGAATAAAGAGGGGTGCACTTGTTGTTTGGAGATGATTTTG
ATATTTCTCTTTTTCTCAATCTTGGATGGAGGGCTATCGCAGCTTATTTTaagggatagttcacccaaac
gtttagctgttttgctttatttacttagcctgcaaacctggtttactttctatcttctgttgaacaaaaa
aataaaagataaggaaggacttccgtagtatttgttgttcctatagtggatatcaatggtgtatttttcc
cctgtattcttcagaatattttgttttgtgttcaacagaagaaagtaatccataaaagtttagaacaatt
aagtatgagtaaatCTTGAGGAAGGAAATTATGTAACTGTCCTTGTAAAAAAATCATCTGAATGCCTGTA
ATGGTGAATAAATTAACAGCACATTTAAATTCATGGTGACAACTCCTAATATAGTTATCATGACATCATG
CGGTCATCCCTTTGCTTATTTTAGTCTCACTCTCATCTATGTTTTGGTGTTTGAAAGAGACTTATGTCAA
ATAACTATAGCATCAAATAAGTCTGCACTTTAAGACAGAGAGGCTACACAATCCAAAGCCCCAATTTCAA
AAGCTAGTCTTTTCAGCACTGATATTCATTTATGGCAATTTGGTGTTAACGAAACTATCCAATGGGCTAC
ACAGGTGCAGAAAAAAAAGTGTatacagttgaagtcagaattattagcccccctttgaatttttcttctt
ttttagatatttcccaaatgatgttaaacagaacaaggacattttcacagtatgtctgataataaatttt
tcttctggagaaagtcttgtttgttttattttggctagaataaaagcagttttcaattatttaaaaaaca
ttttaaggcccaaattattagctcctttaagcatttttttttcaactgtctacaaaacaaaccatcgtta
tacaataacttgcctaattactataacctgcctagttaaccttattaacctagttaagcctttaaatgtc
acttgaagttgtctttgcaattttatttactgtcttcatgacaaatataaaataagccagttattagaaa
tgagttattaaaactattttgtttagaaatatgttgaataagtcttccctctggtaaacagaaattagag
aaaaaagtaaacgggggcaaataattctgactacaacAGtatatatatatatatatatatatatatatat
atatatatCAGAAAATGTTAGATTAAATATCTGAGCGGACAGAATCATCTCTTCTGTGTTTTTTTGCACA
TACTCATTGTTTTTCCTTTCATAAGACCCCAATGTATTGTTTGGACCCACAGGTATTCATTTTATTTGGC
CTCTATATGTtttaattatttatttatttatttatttttttGTCTCTCGAAGTGCTGGAAGCCATTGACT
TGCAGTGTATAAATCATCAAGAACCAAAAGATCTGCTTCAATAGTGCATTTTGGGAGATAGTTTACCCAA
AATGGTTAGTCATTTACTCTATACTTTTCCCAAACATGCTTCCATTTCTTCTACATAAAATATACTGAAG
AATGAGCACAGCCATTGACATCCACTAAAAAAAC
>ZFLNCT00238 gene=ZFLNCG00164
CTGAAGCACCACTGTCACCAGTCACTAATTACCAAGATCCCTATCACCTAAACACTAATTAGTCACACAC
CTGCACGTCATCCCCGCTCATCACTCCACCTCCATATAGTACCTCACCCTCCTTCCCTCACTCAGTTTCT
GGCCTCATCGCTTGGGAGAAGGACTAATTGTCATGATTCACATGAAGGAAACCTTGTGTTTTCAGCATGG
CACTTTGATTGAATTGACATTCCTTGCTTGGAACATTGGCATACAAAACCCAAAAGATGAGGATGACTGG
CAGTGATGACCTTTTCAGTAGGTGTGTGTGTCTAGAGAGATGCTGTCATGTGGACAGGCAGAAAGTATAA
AGCTTAGACCTGCAGCCATTTCAGATGCTTGGAAGAAAGGACCATGGCATATCCGGCCCGGGGAATTCTG
TCAGGAGATTTGGGAATTCTGGCACACTGGAATATCTTCAGCTTTTTCAAATGAGGCTGGCTGGCAAAGT
CAAGTTTATTATCTGCTGGTTTTAAACGCAAATGGGTCAGTTCCTGTATTTACCATGATTTAGGATGTAT
ATTCAGAGATATAAACCAAATTTAGCAACGGTTCTTTGAGGTTTGTTCCAAATAAATAATTACTTTCAGT
GCAATTTATGACAAATTCACTTGCAAGTGTTGATAACTTTTAATAAAGGGAAATTATGGTACA
>ZFLNCT00239 gene=ZFLNCG00164
ATGAAAGCTAAAATGTTTGCTGTCAGATAATTCAGAGTTTAGGGATTTACAGCGAACTTCATAACTTTGG
GAAAGACGGGAAGAGGAAGCAGCCAAATACACTGCGGTCCAAGTTTAATTGACTGTGCGCTGGAGTTCAG
CGAAGTTGCGACAGCATACGGAGACACATTTTTCTTCTACGCACGCCATACAGACCACCGCTTGTCTCCA
GCACAGTGAGGGTtttgcccagtgactcgctgcactcgttggcagatttcagacgtggagtggaggtgat
catgacgatggggttcgagtccagagaatggtttcagaaagcaaATTCACATGAAGGAAACCTTGTGTTT
TCAGCATGGCACTTTGATTGAATTGACATTCCTTGCTTGGAACATTGGCATACAAAACCCAAAAGATGAG
GATGACTGGCAGTGATGACCTTTTCAGTAGGTGTGTGTGTCTAGAGAGATGCTGTCATGTGGACAGGCAG
AAAGTATAAAGCTTAGACCTGCAGCCATTTCAGATGCTTGGAAGAAAGGACCATGGCATATCCGGCCCGG
GGAATTCTGTCAGGAGATTTGGGAATTCTGGCACACTGGAATATCTTCAGCTTTTTCAAATGAGGCTGGC
TGGCAAAGTCAAGTTTATTATCTGCTGGTTTTAAACGCAAATGGGTCAGTTCCTGTATTTACCATGATTT
AGGATGTATATTCAGAGATATAAACCAAATTTAGCAACGGTTCTTTGAGGTTTGTTCCAAATAAATAATT
ACTTTCAGTGCAATTTATGACAAATTCACTTGCAAGTGTTGATAACTTTTAATAAAGGGAAATTATGGTA
CA
>ZFLNCT00240 gene=ZFLNCG00164
TTTCACTAATCACATTTCGCATGACTCTGGGTCAAGTTTAGGGGCGGGCATTACAACCGCGTGCGTTTAT
GAAAGCTAAAATGTTTGCTGTCAGATAATTCAGAGTTTAGGGATTTACAGCGAACTTCATAACTTTGGGA
AATTTCTCAATGAAGGACCCTGTGATGTTTATAACCCAGAGCTTTGGGTTCCATTGAGCTGGTCCTGCTT
TTAAAAAAGGGCATTTGCAATGACAGAATGACAAAGCATCATTCGTTTTAATGAAAGTTGGACATTTCTG
GCAGCAGGAGCAGAGTGAGACATTATGCAGATGGGCAGCAACATGAAGCGACAACTACTACTGGGAGAAC
AGGGACGGGAAGAGGAAGCAGCCAAATACACTGCGGTCCAAGTTTAATTGACTGTGCGCTGGAGTTCAGC
GAAGTTGCGACAGCATACGGAGACACATTTTTCTTCTACGCACGCCATACAGACCACCGCTTGTCTCCAG
CACAGTGAGGGTtttgcccagtgactcgctgcactcgttggcagatttcagacgtggagtggaggtgatc
atgacgatggggttcgagtccagagaatggtttcagaaagcaaATTCACATGAAGGAAACCTTGTGTTTT
CAGCATGGCACTTTGATTGAATTGACATTCCTTGCTTGGAACATTGGCATACAAAACCCAAAAGATGAGG
ATGACTGGCAGTGATGACCTTTTCAGTAGGTGTGTGTGTCTAGAGAGATGCTGTCATGTGGACAGGCAGA
AAGTATAAAGCTTAGACCTGCAGCCATTTCAGATGCTTGGAAGAAAGGACCATGGCATATCCGGCCCGGG
GAATTCTGTCAGGAGATTTGGGAATTCTGGCACACTGGAATATCTTCAGCTTTTTCAAATGAGGCTGGCT
GGCAAAGTCAAGTTTATTATCTGCTGGTTTTAAACGCAAATGGGTCAGTTCCTGTATTTACCATGATTTA
GGATGTATATTCAGAGATATAAACCAAATTTAGCAACGGTTCTTTGAGGTTTGTTCCAAATAAATAATTA
CTTTCAGTGCAATTTATGACAAATTCACTTGCAAGTGTTGATAACTTTTAATAAAGGGAAATTATGGTAC
A
>ZFLNCT00241 gene=ZFLNCG00164
TTTCACTAATCACATTTCGCATGACTCTGGGTCAAGTTTAGGGGCGGGCATTACAACCGCGTGCGTTTAT
GAAAGCTAAAATGTTTGCTGTCAGATAATTCAGAGTTTAGGGATTTACAGCGAACTTCATAACTTTGGGA
AATTTCTCAATGAAGGACCCTGTGATGTTTATAACCCAGAGCTTTGGGTTCCATTGAGCTGGTCCTGCTT
TTAAAAAAGGGCATTTGCAATGACAGAATGACAAAGCATCATTCGTTTTAATGAAAGTTGGACATTTCTG
GCAGCAGGAGCAGAGTGAGACATTATGCAGATGGGCAGCAACATGAAGCGACAACTACTACTGGGAGAAC
AGGGACGGGAAGAGGAAGCAGCCAAATACACTGCGGTCCAAGTTTAATTGACTGTGCGCTGGAGTTCAGC
GAAGTTGCGACAGCATACGGAGACACATTTTTCTTCTACGCACGCCATACAGACCACCGCTTGTCTCCAG
CACAGTGAGGtttgcccagtgactcgctgcactcgttggcagatttcagacgtggagtggaggtgatcat
gacgatggggttcgagtccagagaatggtttcagaaagcaaATTCACATGAAGGAAACCTTGTGTTTTCA
GCATGGCACTTTGATTGAATTGACATTCCTTGCTTGGAACATTGGCATACAAAACCCAAAAGATGAGGAT
GACTGGCAGTGATGACCTTTTCAGTAGGTGTGTGTGTCTAGAGAGATGCTGTCATGTGGACAGGCAGAAA
GTATAAAGCTTAGACCTGCAGCCATTTCAGATGCTTGGAAGAAAGGACCATGGCATATCCGGCCCGGGGA
ATTCTGTCAGGAGATTTGGGAATTCTGGCACACTGGAATATCTTCAGCTTTTTCAAATGAGGCTGGCTGG
CAAAGTCAAGTTTATTATCTGCTGGTTTTAAACGCAAATGGGTCAGTTCCTGTATTTACCATGATTTAGG
ATGTATATTCAGAGATATAAACCAAATTTAGCAACGGTTCTTTGAGGTTTGTTCCAAATAAATAATTACT
TTCAGTGCAATTTATGACAAATTCACTTGCAAGTGTTGATAACTTTTAATAAAGGGAAATTATGGTACA
>ZFLNCT00242 gene=ZFLNCG00164
ATGAAAGCTAAAATGTTTGCTGTCAGATAATTCAGAGTTTAGGGATTTACAGCGAACTTCATAACTTTGG
GAAAGACGGGAAGAGGAAGCAGCCAAATACACTGCGGTCCAAGTTTAATTGACTGTGCGCTGGAGTTCAG
CGAAGTTGCGACAGCATACGGAGACACATTTTTCTTCTACGCACGCCATACAGACCACCGCTTGTCTCCA
GCACAGTGAGGGTtttgcccagtgactcgctgcactcgttggcagatttcagacgtggagtggaggtgat
catgacgatggggttcgagtccagagaatggtttcagaaagcaaATTCACATGAAGGAAACCTTGTGTTT
TCAGCATGGCACTTTGATTGAATTGACATTCCTTGCTTGGAACATTGGCATACAAAACCCAAAAGATGAG
GATGACTGGCAGTGATGACCTTTTCAGTAGGATTTGTGAAATAGGACACAAACGGAATGCTTGATGTCCC
CCGGGTCTGGATTTATAAGAATCACAGCGACGGGACAAAAATGGCGACCAGAATGCACACGAG
>ZFLNCT00243 gene=ZFLNCG00164
CGCTTGGGAGAAGGACTAATTGTCATGATTCACATGAAGGAAACCTTGTGTTTTCAGCATGGCACTTTGA
TTGAATTGACATTCCTTGCTTGGAACATTGGCATACAAAACCCAAAAGATGAGGATGACTGGCAGTGATG
ACCTTTTCAGTAGATACACACTTTTCACATCTAAATAATGAGCAAGATGTCAGAAAGCATCAGTTGTCAG
TGGCCGGAGTCTGGTGGTCACTTCGCTGCACGCTCACATACACACACACACACGCTCAGACCTTCAGGGC
CTCTGAAGCCTGAAGCACGATTCAAAGGGGCATCAAAGGCACAAAGCTGTCATGACCATTTAGTTTCATC
CCGCGACGGACCAACATCCTATTTCCGTCTCTTGCTCTTCATTTTTTCCAAATTACAGTCTGTGCTTATG
TGTGTGTTGGTGCGGCTGCATGTATGTGTGCTTGCTTTTTAAGCTTCAACCACTTTTATGTCTCGGG
>ZFLNCT00244 gene=ZFLNCG00164
CATCGCTTGGGAGAAGGACTAATTGTCATGATTCACATGAAGGAAACCTTGTGTTTTCAGCATGGCACTT
TGATTGAATTGACATTCCTTGCTTGGAACATTGGCATACAAAACCCAAAAGATGAGGATGACTGGCAGTG
ATGACCTTTTCAGTAGGATGGCAGGAGGGATATGAATGACCAAATGAAAATCAGATGGATTGAAGAAGTA
TTGGAAGCCAGGCACACAAAGATTAG
>ZFLNCT00245 gene=ZFLNCG00164
TTTCACTAATCACATTTCGCATGACTCTGGGTCAAGTTTAGGGGCGGGCATTACAACCGCGTGCGTTTAT
GAAAGCTAAAATGTTTGCTGTCAGATAATTCAGAGTTTAGGGATTTACAGCGAACTTCATAACTTTGGGA
AATTTCTCAATGAAGGACCCTGTGATGTTTATAACCCAGAGCTTTGGGTTCCATTGAGCTGGTCCTGCTT
TTAAAAAAGGGCATTTGCAATGACAGAATGACAAAGCATCATTCGTTTTAATGAAAGTTGGACATTTCTG
GCAGCAGGAGCAGAGTGAGACATTATGCAGATGGGCAGCAACATGAAGCGACAACTACTACTGGGAGAAC
AGGGACGGGAAGAGGAAGCAGCCAAATACACTGCGGTCCAAGTTTAATTGACTGTGCGCTGGAGTTCAGC
GAAGTTGCGACAGCATACGGAGACACATTTTTCTTCTACGCACGCCATACAGACCACCGCTTGTCTCCAG
CACAGTGAGGGTtttgcccagtgactcgctgcactcgttggcagatttcagacgtggagtggaggtgatc
atgacgatggggttcgagtccagagaatggtttcagaaagcaaaaccatttgtttaactggacagctaac
tggacaaactggtaaagggg
>ZFLNCT00246 gene=ZFLNCG00165
AGGTTCATTGCGATCCCAAGGTTCACTGCGGTTTTCCACAAGGTAAGTAAAAAGTAAACAAATAAAGACG
ATTTGTTGATAAAGCATGTACTGTAAACTAGCGACATTATCTAATTACATCAAGTTCATTTATTAAAAAC
ATATTTTTCTCACATATAACGTTGGTCATGCATTAGAACAATATATACATTTTAAGATAAGGAACAGTGT
AACCAGATTGTTGTTTTCCACAATAGAATTCGTGCAAAATCTATATATAATATGCAATATGCAACTCTAA
TAATACAAATGTATTCGTAATTGTTTCAATGTTAAAGAACATCAAGTGTTTCCAAAGGTTTATTGTAAAA
ACAATTATTTTCCATGCCTTTAAAGGAAAAAGGCAGATATTTTGCCCGTCTGAGCACATTTTATTCATTG
TACAACACAAAACTAAACAAAAAAATAGCTTAATCTACcacacacacacacacacacatatatatatata
tatatataCAGGTGTACATTATAAGGTGTTCACTGTTCAGATATGAATATTTTTTCTTTGCTCTTTTCAG
GTTCTTTAGATTTCTTTAAAAATCCAATTTTGTTTTCTAATAAGCAAAAAGTAAAATCACTTTACCCATG
TTTATATGTTAAATTGCACTTGTCTCTCTATCTCTGTTAACACATTTATATTTGTTTGATTAATTCTTGT
GTCTTTCAGCCTGTTTCTGCCTATCACCATGAGTGATTCCTCAATACTCAGATTTATCATCAAGATCTCA
ATTATAAGCTCAAGTTTTGATGACAACTTGGTGATCTGCAGAAAGCACCACCATGTATAGAGGGCCAAGA
CCACTCTGGAATCAGTCAAGGGTTAGTGAAGTTTTTCATTCCATGTATATTAAATATCTACATTGTTTAG
GCATATGTGATTGTATGAGATAAAATGCATTTATTCTTTCACTACTATTGTAATAACAGAAAGAAACGCA
TTAGTTTTACTATTACTATTGTTTATGACAAACATTAAAAAACTACAGCATAAGCTCACAAAATATTGTG
GCCTAACTGTTTAAAACTAATTGTTCTGGGTGTTGATAGTGGCCAACAATTTTTTTTTCTTTTTCAGAAA
GTATTTTGTTTTGTCTGATTTTATGACACCTTATAGGCCATCAACTGCCCACATTGGGGTTTAGGAAATT
AGAACTGCTTATGCTGCTTGTCTACTAGTCTTAGGATAAGTTAGAAATGTTATAAATGTACATTTTTTTG
TTGTTTTTATCTGGTACAGCTCATAGGAACTCCAATCTTCCCAACTGTGAGGGAGCCTTGCTCCAGTGAC
TGTCAGTGTGTACTTCATTGTTTCCATTAGTCTCTGTATCTGTAGACCTAGGTGACAGTGGGCTAGAGTA
AAATTTTGGTTTTATTTAAACTAAGGCATACTGATGGCCTTTTTATCTCAGATTTGGTCATGCAAGTATT
AATATATCCTAAAGTATTTTTATATTCTTTCCATTGGTGGAAAAGATGTTGGTATAATTATTTTTAATGG
ACTGCTAAGATCTCAGCAGACATTTTTCTGAGATATTCTTGAGTGGGAGTCTGTGCAATACAAGGTGGAT
AGTATTTGCAAGGAAGAGCCCTTCATCTGTTCTGCTTCCACACTAGATATACTGCCAATTTAAGTAGATA
TGAACCATAAGCATAACCATTTCAAGAATGCACGAGGTACTTTAAACTGTATGTGTTGAATCTAAATTAA
CAAGAAAACAGCTCTGTGATGTTCACCTAAGAAAATTAGATTAGAAGATAGAAACTGTTATGCACTTGTT
CTGTACTGTTTCATTCCTTTTTCAAACACTGGCATTTTTGAAGGTTTATTTACAGCTAAGGATTAAGAAT
TGACAGGAAGATTTGTGGACTACATCAACTAATGACACTACCTCCAAAGAGTTGCAAAAAGCTGTCCAAA
GTTTCAGCACCATCTTTAAGCCCATGATTTTAGTGTGTTTCATGCCTAATCACATGAGTTTATATCTGAG
ATAGATGAGCTATATGATTATCTTAAACTGATCTACAGGTAAATGCCAAAACTTATTGgtttacttattt
atttatttgtttgtttgtttgtttgtttgtttgtttgtttgtttgtttgtttgtttgtttgtATATGTTA
ACCAGGTGAAATGGAGTGAGGCATACCAGGATATGCCTGGTTTTACTTTTGGGAAGGAGGTTGAACAGTG
CAATATTTCTTCTCTAGGATTGCAGTGACCAGACATGCTACTGTAACTCTCATGGTCATGTGCTGGAATT
AGCAGATATTCAACAATTTGGCCATCTCGCTGACCTGTTGATATCAGAAGGTAACGATATCCAGTAGAAT
TTGTTTTAGATGTTCAGTAACCTATTTAAATAGTATTGTGATTTTTTGATTGCTTATCATTGTAGACCGC
AACAGCTCTGCAAAGCAAGTTGCAAAACAGAATCCATGAAACTGACAGTGACCGGAAACCAGTTGGAAGA
CTTTGGTCTGTGATGTAGAGGAGTGGGCAGAGGGTGAGGAAATTCTTATTAATATTACATGTAGTCATGA
AAAATTGTGTTACTATTACTGTCATTTTTTTTCAGTAGCAGAAGCAAAGACAACAAAAAGAAGAAGTGAT
GTGGATGTCTTCGTCATATTGCATGGTATGTACACTAGACTTCTGTCAGTGTTGATTCTTTAAAAGTTGA
CGTATAATCCTTGTTATACAACTTTCTTTTCATAAATATATTTCAGACTCTGCTGACCCAGCAACAAAGA
GGAGGGTGTTCAACATCATCCTGCTAGTCAGGATTCTTCAGGAGAAGCAGTGGATTCTTGTGGCAGAGAT
GGTCAACCACTATAAATACCTTTCAACTCATCCTGGTTCTTTCAAAGAACTTTCTTGCTTGTTTGCTACT
GAAATGTACTGGTATGTATTTGTATTTTTTGGCACAGACATAAGCATAAGGTTACCCAGTCCAAAGGATA
TTAATATATTTTTATGTTGTTGTGTTCTTCTTTTAAGATTCGGCATGTGGCCTTAACGAAGAGGGGTTGA
AAGGTCTATGGATCATCATTCT
>ZFLNCT00247 gene=ZFLNCG00166
CAGATGCAGAAACTTTTGACATATGAATTCATCTTGACTAAGGGTAATGTTTTTGTTCAGAATTAATCAT
TATTTAAAATCATTGTATTTTCTTTGTTATTATGTACAGATTTTAAAAGAATGTACTTTCTTTTAATAAA
GAACTCTTCACAGCACTGCACCTGAACAGTCACAACCTCACAGAGCTGCACAACTGCCCCACTCAGATCA
GTGTTGAAGCTGGAACCTCATCTTGTGTACAGCAAAGGCAGAGCTGAAAATTCACTGTTTGTCTTGTATT
GTGTGGTAAGTCATAGttttattaatttttttattttattGCAACACTAAGTAGTCCATTCTGTGGCCAA
TATGATATAAAGGGCCTAAAATGGGACTGACGTGATCATTGTTTTGATTTCTAGATAAGTACTCATGGGG
CTACACATGCAGCTGAAGTTAGCTTCATTGAGTAGGACATTTCTttcagtatactcttaaagagattcac
ccaaaaatgaaaattctgtcattattgactcatccttcacttgttccaaatatgtctgacttgcttactt
cagttaaacacaaaaaaaattatattttaaagaaagatgaaaacctgcaaacattaacttccatagtatt
tgttttttcctactatgtatgtcaatgttttcagctttccagctttcttcaaaaaacttccttcatgttc
aacacaaagtaacttggaagtttttaaaaaaggtttacaaccacttaaaggagagtaaatagtgaACTGT
TCCTTTAACCCAATCTAGTTGACTTTACTAGAAAATTGTATAGAAACCCAGTGGCTTAAACCCATTACAT
TTTATACAAGGTACAACTTAACAGCCATACTTGAATTAAAATATTACTGTAAGTTCAAGAAGATTGTAAA
GGTTCTAGGTTAATTTAAAGTAGGCTGTTTAGTTTCACCTTGTGTAAAAACATAAAGGGTTTAAGGCAAC
ATGTTTCGATGCAGTTTTCTAATAAAGTCAACTAGTTTGGGTTAAGAGTGTAATGGGTTACAGTAATAGC
AGTGAATCATGCAGGCATAAAATAAATGTTTAGCCATGTAAAGCAATAAGCTTGTTATAATTTAGAAATA
TTTTAGGGTGAAGCACAGTATGCTGTTGTAGTTTTCATATAATTGATAAGTCAAACATGAGATGTGTGTT
TTAAATTGCAAGACGTGAATTAACAATATGTTCATCAAGATTCAAATCTTGCATCTTATATTTTTTAAGG
TTTTGGCCCAATAATACCCATATTCTGCTATTTAAAAAATCATGCTGGAATTTGTGTCAGCATTCCCTTC
AATGAAAACTACAACAGTGGACATCAGTGGTGATAAAAATGTATGAGAAGGATAAGGGTGTTCATAATGA
GAAGTGCAGTCACTATCCTGATCTCTGAGTTTGTAGAACTGACAGATCTGCTTGGAATAAATGGAAACAT
GCTGGAAATGTTTAACCTATTATACAGTTAATTCAAGAGTGCCAGGTTTAATGACACTTTACATATATAA
ATAAATATCACTGAACTTTCTAAATGAAACCTAACACTCATTCTTTTTTCAGTAATGATGTTGTGCACTT
CTAATACTTTACAGTGGCAAAACCTGGAATAACACATGGGAGCCCTCCAGGAATTCCTGACACTTTACGC
CCAAGTCTCCTCATGCTAACCGGATTGCAATATGACAGTCTAG
>ZFLNCT00248 gene=ZFLNCG00167
CTGAAACTTGATTCTGTTGTTCATGATTTACAATCTGAAGACTATCAAGAGATCAAAGGAATAAAGGTAA
ACTCTGCTGTTTTCAATACTTGAAATCTTTCCATGCCTGCCTTTTTACCCAAGTCTTTACAGTGAATCAA
TCAAACATGCAGTGAATTTTTTCTTTTTAGAGTTTAATACTACTGACAGAAATAATGTATAAAGGAACAT
CATACAAAAAGGGACATTTTCTTGTGTCTAAAAATTATGAGTTTGATTTTGGAGAACTTCTCATCATTTT
AATTCAAAATGGCGAAGCTGTGTTTTTGTAATGAGAATACAAAGAGCTGAATATCATTTTGAATACCATC
TGTACTCTATGACTAAACAGAGTAACTGGCTACAGTGTCTTAGCATTAATGACTTGGTTGATTTTTATCC
GCTAATATCATACTTTGGTAATGGGTACCAAGTCATTCTGCTGAAACACAGCGTGCTGTTGAAGTAAAGA
GATCTTGTCCACAGAGGTGGAAAAAATATGGTAAAAATCATCATGTATGCTTAGTTAAAATAATAGGTAG
Tttaaagagatagttttccccaaaattttaagtgttgatatcatttacttaaccttgactttttcttttt
ttcaaacctgtttggggtttgtttgtttttgttttttttctcaagaggatatttgaagaatgttgtaact
gttgacttctatagtatttcttgctactataaaagttgatgattacaagtttccaacattctGTCCCCCC
CCCAAAAAAACTCAAACTGGTATTAAATGTGTCAAGGGTAAATAAATTATACATTTCAAATTTTTAGGTA
AACTATCTCTTTAAAATAATAGTAAGATCTGAATTTTTGTTTTATTTGCATTTAGATGAACAGAAATAAA
CTCTTAATAAATGTAATAACTACATGTTTAATCACTACTTGCTTAATTTCAGTATTGACTGACTTGGAGA
CAACATTTCTTCGTACTGCCATCACAGAGGTCTTGCCTAACCTTCCAGAGGCAACAAAAGATATTTTAGA
GGAGTTATTGCAATCCATTGGAGTGGAGACATATGATGATTTTCAGTTTATTGAGGAATCTGATTTGCTG
ACAGCATTGAGGCCAATCCAAGCTCAAAGTTCTTGCTGCTTGGAAGTTAAGATGTAAGTCGTGTTACAGA
GCAGAATGCTACAAGACAAGTTCACAAAGTAACAGGTGTAAAAAGGTCTTGAAAAGAAAAAAAAAAAAAC
TTTGTTACTGACTATTGTTTGTGTATGATCTTTTGCAGGCCAGACACCAGAAACAAGCAGCTCATCACAA
CCTTCCACAGCCTTCCATAGTTCACCTGCAAGTTCTCAATCGTCCTCCACCAGCAGCTCCCAAAGCCCAG
ATGTAGACTGGGTGGATACGTTTCTGATACCATGGGATACATTTTTTGGAGAGAGGAAAACTACCAAGTT
CACGAATGAGAAGAGAGATGGTCCGAATTGTGGTAAATGAGATTCTTCACTAAAGAATAGTACCCTGGCC
CAACCACACCCCCATCTATTACTCTGTATACTTTGCTAGCAGTGTTTTTGAATTCAATTCACTGGACATA
TCCAGTTTGTAAAAGTACAGTTTCAAGTTTTCAGGAAGAAAAAATTCAGAACATCAAACTCAATATTCTA
AAATTCTAAACCAGACATTCAGATTGTGAAATTCAGATTCAGCAGAAAGTAGGTCAGGAGTCATCAACAG
GGAAGAGTAGACGATCACTGAAAAGTTAAAGCTAAAATTAAGCATTTCGGCTATTCACAGAGCTGTGTGA
GTTTACTGGTGTATTTGAGGCTCAGTAGGACACAATTCTTCTGCAAactgactatcggagtccgctattt
ttcagtagtttgtgtaataaatatgcttcagtgaactaaattcatatatttaattcagttacatctcatt
gattaatcagtttcattttcaAACTCCCTGCGCTTAACAGCTGTGGTAAATGACATATTTGCATGCTCCT
GCTTTTTTGTCAAATTATATAGGatattttattgttaaatttcataaaattatataaaatatttattaca
atatttataGTACAGCATAACGTATAGTATTTTTAGGAAGATTTGAATGATGTTTGGCCAAAGCCTATCA
TCAACACTGAAATGCTGCCCGTTTTAAATATCTATTGGCATCCAAAATGTCATATTTAACCTTGCATTTA
TATTTATTTGAATGATCAGATTTTTCCATATATTTAAAAATATGACATTATTTTTTAGCTAAAATACGTT
GAAACCAAAATGTCCAATAGGTGGCGCCAAATCCCTATCTTTGTCATTGAATTGTTCATTCAGAGTCGTT
CGATTCAGCTCATTTATAAATGAATTAAGTGACTCACTATGAATGACTCGCTCAGAGATTCTTGGTAACC
TCATTTGTCCAAGTGCTTTAAACTTTGTTTCAAATGGTTACAACATAAGAGGTGGTAAGTTTATTGTTGT
GAATAATGTACAGCGAAAGCCACTTGATTTTTCAACTTTTTTTTTTATGTGACCCGAAACTAAAAGCATC
CTTCCCCTAGACAAccccccccccccccccccccaccccccccccGACCTACTGTCTGCTGAATCTGAAT
TTCACAATTTGAATTTCTGGTTTTGAATTTTACAATATTGAATTTGATGTTCTATATTTTTTGTTCGGAA
AACTTGAAACGTCTATAAAAAAATTTCAGCCTTAAAAAATTTAGTTGTCTTAAATTTCAGATGTTCATTA
TTCAAGTTAAGAAATTCAAATTCAAATTTTTTTACGGCATATAAAAATTTAGATTTATAGAATTACAATT
GTCAATAATTCAAACTAACACAATTCAAATTCAGATTGGAAAATCATATTATTAGCTCCATAATTTACAA
TAAGAATAAATGTGTTACCATTAGTAATCATGAATGTACAACAATACTTATATGGTGTTTAATAATTGTT
GTTACTAGAATTATTATGTATTTCAAGATCAAAGACTTTCATGATAACATTTAATATAATAGTAACATAA
ATCTTGTAAAAGATTTTTTAATTTGTTTGTATTTTTTACTTTTATGGTATTATAAATAAATACCAAATGT
AACTTTTATTTAACTTTTTTCTTAGGCCAATCCTGCTTTTCATCGAAGCGTTTCCTGCTGTGTGTGGATC
GAAATGTTGTACATGACAACATCCCCTCCTTTATTTCTGCCCTGTGCATGATGTTTGGGAGCTATTATTG
CTTCGACATCCATTACCCATCAGAGCTGGCATCAATCTTGGAGTTTTTGCAGAAGTATGTGTTTTTGTAC
AGGCTTTATACAACATTGAAGTGAAAAAAATTAAAGTAATTGATGCAGTGGCTTTTTATGAATACTTAAA
TTGCTAATGCAAAGTTTTCTTTTTATTTTCCTTGGTTTATATGTATAGGTTAATACATTTCACTATAGTT
TCAATTAAAAAGGTATTTTTCCCCAAAAAAATAAGTTGTTTTTTTTTTATCATTAATACTATTTAATTTT
TTCTCTTTTTTGCCCAGGTGTTTCTTCTCTATCAACCCAGAGAAAGGCACTAAAGTGGAGAAGACAAACA
CAGCCCGTCTTCATGTGAACCCAAGAGTTCTTACCTTGATCCAGGAACTTTCAGATCATGAATGGCGTGA
CGTCTAAATATGGACTGAAGTCAGTAAGATTTGACATACAGTGAATGCCAGTTTCTCAGGTTTGTTTGAT
CTGCCATGCTTAATGTATGTGTTTAAGTTAGTACACAACTATTAGCGTTTTTATCTAGTGTTTTCTGA
>ZFLNCT00249 gene=ZFLNCG00168
gcttgattagtccaggtgtgtctgatCAcacacttaccgcattcacctgcacacgaaatcaaatgctgaa
tcaaaactttttaaaaccctgaaacaatgttgcagttagttttgcatgctggaggaaggatcacaccatt
gctgaagtatttcttttagacagTTTTGTGTGCCGTGGCCAAATGGATGCACATCTCCACTCCTCATTGT
CTTGACCTGGCAATGAGCACTTCTGCCTCTGTCCATTTATACGGCTTCTCTTTGTCTGATAATGAAGAGT
TACGCCAACAGAAGCACTCTAAAAAGCCGCATAACAGTGATTACCAAAAGAGGTTGTAAAGGGAAGAAAA
AAAGAAAGACTCCGGCTCGAGGGATTATGCCCCATTCATGCACTGGTCAATAGTCCGAAAGCGTTTTCTT
GTTTACAGCCCAAACACAAGTTAGCAAAAGATGGCATCTTCAACAACATTACTTTACGATAACTTAACAA
TAATTAATGTATCGTTTGACTGAGAGTGAAATCGTAGAA
>ZFLNCT00251 gene=ZFLNCG00169
GAAAGAAGACACCCTCCCTTATCGGAGAGGTTTCGTATGCAGCGGCTTTAGAGAACGGTCTGGGTGTTGT
TCACAGCCTTTTGCTCTGGGTGTGCATGAGAGAGAGAGAGACAGAAGAGAGAGGAAGACAGGCAAAGGGT
AAAAGCAGATACATGTCTGTGGCCATTTCTCTGCAATATAAGAGTAAGAACAATTGAGTTTGTGATTTGA
GAGTTTGTTTGTGTCCGAGCGAAAGAGAGTCTCCTGTGTTGTGTGTGTGTGTGTTTGTGGTTAGTGGTCA
GTCGGCTATAACAAGGCAATTCTTTCTCAGTGTGTGGGCAAATCGTTACAGAACCCCCACGTACAGCAAC
TGCACAGATAAACACCAGCAGAATCCCCGAAAAACACACACCCACACTCAAATTAGAAACACACAAGGCC
ACCTATGAGTAGCGTCAACTTCTTTACAAACTTTCCTCCACTCCGCTGAACCACTGGACCTACTGTTTGT
CAGCTTTCGTTCTACTTGTATTTGTTAATTTTTActgtctgccgttgtctgtctgccttcctgttcaaca
tgctgtctgtcattttattcatcgctctgtctgtttttcgtttcatctgtctgttgttctgtctatcatt
atgtctgtctgtttgtaattctctctggccgccacatgtctaacattctttctgtctgtcagtttttcta
cctgtctgtcattctattccatctgtctgttgttctgtctaatgttctgttggtctgtttgtaattctct
ctgtctgtctgtctgtctgtctgtctgtctgtctgtctgtctgtctgtctgtctgACATTCGGTCCAACA
CTCTGTCAACActgtctgttttttaacctgtctgtcaatttattaatcattttatctgtctattattctg
tctattgttataatcgtctgtttgtcattccatctatctTATCATATTGCTTGTCAGTTTTATTCtctgt
ctgtctgtctgtctgtctgtctgtctgtctgtctgtctgtctgtctgtctgtttgtctgtctgtctgtct
gtctgtctgCCATCATTACCAAGATtctgtctgtcagtttttcttcctgtctatcattctgtctgtttgt
ctttccatttgtctgttgttctgtctatcattatgtctttgtaattttttctggccaccacgtttttctg
cctgtctttctgtctgatgtgttatttatcatactctctggttgttttcccatctgtctatTGTTCTTTC
CATCATTTTGTTTGTCAGTTTGTATTCTCTCTGTCTGTCTGCCATCCCTTCCAACATTCTCTCTGTCAGC
ATTtctacctgtctgtcttttgttttttctgtcactctttatatctgtttgtttgtaattctgtctgtct
ctctgccatcttgtcaaacattctgtctgtttgtcagacctgtctgtctttttgtttgtcttgtcatctg
tctgttctgtctatcattgtctgtctgattgtaattctctctctgtctgcctgacattctgtccaacatt
ctgtctgtcagtatttcaacctgtctgtcattctgttaatcattccatctgttattctgtctatcattat
aatcgtctgtttgtcattccatctgtctgtTATATTTTGCTTCTCTGTTTTATTCtctgtctgtctgtct
gtctgtctgtctgtctgtctgtctgccatcattaccaagattctgtctgtcagtttttctacctgtctgt
ctttctgtctgtcgttccatttatcattctgtaattctgtctatctctctgccatcttgtcaaacaatgt
ctgtttgtctttctatctgtctgtttttctgtctatcatgatgtctgtatgATTGCAATTAGTTCTTTGT
CTCCCTGACATCCAGTCCAACGTTtctacctgtttgttattctgtctatcattatgtttgtcagtttctg
gctgtctttctttctgttttcactgtatttaacattgtctgttgttccatctgtctgttgttctgtctgt
tcattcattcattttcttttcggcttaatccccttattaatctggggtcgccacagcggaatgaaccgcc
aacttatccagcatatgttttgtgcagcggattcccttccagccgcaacccatcacttggaaacacccat
tcacacacatacatacactacaaacaattttatcttacccaattcacctataccgcatgtctttggactt
gtgggggaaaccggagcacccggaggaaacccacgtgatcacagggagaacatacatcagctgccattta
tgtgtgagaacaacttcacacataaatggcagctgacccagccgaggctcaaaccagcaacctttttgct
gtaaggctacagcgctacccactgtgccaccacgtctccctctgtctgttacatctgtctgtttgtaatt
ctctctatctctctgctattctgtccaatattatatctgtttgtctgtccgttgttctatcattatgccg
ctctgtttgtaaatctctctgtcggtcgttctagtaataattatgtctgtctatctgtctgtctttctgt
ctattgttatttctgtctgtttgtAATTCTCTCTATCTTTATTCCGTCCTATCCAACATtctgttatcag
tttttctacctgtctgttgttctattcatcattctgtctctttgttgtcccagctgtctgttgttctgtc
tggtattctgtctatctgtatgtaattcttacttccatcctgtccaaattggtgtctatttttctacctg
tctgtcattatatttatcattctgtctTTGTCATTCCAACTGTCTTTTATTCTGTCTTTCATTATGCCTG
TCTGTTTGTAATTCATGTCAGTGTTTCTATCAGTCATCGCAACATCCAACAATTCTTTTATCCttttttc
ctttattagaaaaggacaatatttaagacaggaagtgcagttggagagagagagggaggaatggattggc
aaaggtttgtgagtcagggctcgaactcagcatgcacaaagttcaatcgggctatatgtcagtgcattCC
TCACAATCAGTGTCAATATCCAACATGTTCTTGTTCTTTTTTTTAGTGTAAGAGCGATGGTCATTCAGTC
TGTTCTGCCAGTTGTttcattcattcattcattcattcattcattcattcattcattcattcattcatcc
atCTTGTGATAACATGTGCTCTTTGTTTTCCTGTCATCTATGTATATGTCTGTCCACTGTTTTGCCTGCT
GTTCTATCACTCTTTCTGCATGCCATTTTATCATCCTTTGTTGTTCTGCTTTTCTCCCTTTTTTCCATTC
TGTGAGCATTCTGTCTGTTCTCTTTATCTGTCTGTCTGCCATTCTGTCTAACATTATTTGAGCCTGTCAG
TTTTTCTAATACATCGTTTGTTGTTCTCTCAGACATTTTTTCTTTGTTGTTGTTCTTTCTATCATTGTTC
ATCATTTAGTCtttgtttccctttttttctgtcaatgtctgtttgtttttcattctagtctagccatcat
catgttcgtttgctattctgttattctgttatttttcctgtctattgttctgtctgactgtctgttagtc
catctttctgctgttttcttttactgtctgGGATTCTCTGTTCTGTCCATTCTATCTGTGGGTTGTCATT
CTACCTTTTAGGGTTTTTTTCTGTCACGTATCATTTTTTtctgtcattctttgttgttctgtctgtctgc
ctgtctagctgtcattcagtttttctttctgtctgcctttctaactattgctctgtctgtcattttgtca
ttcagtctatctttgtatgtttggttctgtctgtTGTtctatctatctattcatccatccatccatccat
ccatccatccatccatccatccatcccaagttgtgaaaagtcatttccgggtgagacagagatgacttgc
gggaggttgcgggtaagtgggctctttaagggggtgggcgagtgggttttgcatcgaagtatctgaagag
cggtgggggcatgtgcgctcggtgtacctaaaaagtggtgtgggtgagttcggtgcgatgtacctaaaga
gcggtggggggtgagttgggcgcgacgtacctgaagagcgatgggggtgagttgggtgcgacgtacctga
agagcggtgggggtgcgttgggtgcgaggtacctgaagagcggtgggagtgggttgggcgcgatgtacCC
GAAGAgcggtaggagtgggttgggcgctatgtacccgaagagcagtggggatgcgttgggtgcgacatac
ctgaagagcggtgggagtgggttgggcgcgatgtacccgaagagcggtggggatgcgttgggtgcgacgt
acctgaagagcggtgggagtgggtagggcgcgatgtacccgaagagcggtggggatgcgttgggcacgac
gtacctcaaaagcggtgggggtgggttgggcgcaatgtacctgaataacggtgggggtgggttgggcgcc
acatacatgaagagcgatgtcggtgagttggccgggacgtacctgaagagcagtgggggagggttgggcg
cgacgtacctgacatatttaaggacccgcatctggaagtttctatgcttttgcggtagaatcccggaact
ttcgggaaatttgggatgtctgctatctatctatctatctatctatctatctatctatctatctgtctgt
ctgtctgtctgtctgtctgtctgtctgtctgtctgtctgtctgtctgtctgtctgtctgtctgtcCATAT
GTCCAGtctatcattctattgatctatctattgatctatctgtttattgttctatttatctattgtttgt
tctttgttttgttcattgttttgttcattAAAtctattagtttgtctgtttgactgtctatctattgttt
tgtctatccaactatcgttcgtttattcatcgttttgtctgtccatccatccatccagccatccatccat
ccatccatccatccatccatccatccatccatccatccatccatccatccatccatccatccatccatcc
atccatcgttttgtttttctatccattcatccattccatcattctatccatccatccgttctataattct
attcatccatcttttgctattctatccatttatccatcggtttatctttgtctgtctgtctgaatctatc
tgttcgtcttagtttatgtgatggatAGAGTGAGATATTGTTAGGAGGGAATTTAAGAGTAAAATAAAAT
AAATCATAGTAAAATAATCTTAAATAATATGTTTGATGTAGTGTTTTTGGGATGTAGTGTTACAGTAAAC
ATCTCTCTCTCACACACTTCCACTTTCTGTGCACTTTAATGCAGGCTTTGTAGGCTGTGTGTGTTTGTGT
CCATACCCTTGGCTGTTCCTGTCTCATTTTAAAGGGAATTCAAACAAACCCAGTGATAAATGGACTACAT
ATGGCAGCCATCAATCCTGTCACTGACTACAACTCCCAGAGTGCAACGCATCACTGGTGCGAAGCAGGAG
ATTACATGCTCTGTAGATCCAGGCACTTAATTACAGTATTGCACTGCAGCTGACAGACAGGCTTGGACCC
ACCGGACTAATACCTACAAGAGCCTGCTAATAGTTTACCTACCAAATTGACTACAGTTACCTGTTGGGCT
GTTTCCCACAAGCTGCAGTATGCACACTTCATATTAATGTAATACCATCAAGAGCTCCACAGTCACTTCC
TGCATCCAAATTAAGACCAAGTGTATTCAGAATGGCATGCTGGTTATGATTATTGACAGGAAGTATGTCG
AAGGTAAGCCGTGCACAGTATGCAAATGTTGTATGCATAAAATATCGATACGGGCAATACTTGCCGGTGC
ATACTTTATATCCAAAGCACAGTGTTGAATATAGCTTGCTAAAATTCAAGTTGACTTGAATGATATTCTG
TTTCCATTATTAGCAATTAACTTTAACCAACCAATCAACATTAACTGATTATATCTCTCTTCTAGTTGTT
AACTGGATGACTCCCACTTTATTAGAGTTAAAGCGTAATGACATTTTGAGAACTGCTTTTTGCATATGCA
TATTCAACAAAACTTTGTCatatatatatatatatatatGCAGTTTGGatttttttaaaaacattttaag
gtcaataatatcagcccctttcagctttatattttttcgatagtctacagaacaaaccatcgttatacaa
taacttgcctaattaccctatcctgcctagttaacctaattaacctagttaagccttttaaatgtccgtt
taagctgtataaaagtgtcttgaaaaaaatctagtaaaatattttgtactgtcatcatgacaaaaataaa
acaaatcagctattagaaataagctattaaaactattatgtttagaaacgtgttgaaaaaaatcttctct
cccttaaacagaagttggggaaaaaataattcaggggggcaataattctgagtttaactgCATATATtaa
ggctgcatgatattggaaaaaaatgacattgtgttattttgtttttctgctatatatattgtgatatgta
tataattacacaagatgACTATTTGGAAAAATCACATATTTACATTGATTGTGATGATTTTGTTGCGGGG
TGTATCTGCataaaataaacaaaattatacaaaaatacacaaaataatataatttaaaGCACATATGGAA
GCAATAGAACAAAGTTATAAATTAAATAAACAACGCTATAGTTTTCAGTGGAGTCCAACATTATTTATCA
AATGTAAAATAACAGTACCTTCATTGTATAACTATATAATCCCAATTATCAAACCTAATCGATTTATTTG
TTAAAGCTGTAAACTTTGTCGTGTCCAAATGGTTCTATTGACATCCTGCAATACGACTTTTGCAGGTTTG
CACATTGGAGTCTgtaagggtaattaggtaatttactgtataatgatggtttgttttttagactatggaa
aaaatatatatagcttgttggggctaataattttgatgctaatttttttttttttttaatttaaagctgc
ttttaatctagccaaaataaaacaaataaaactttttccagaagaaaaaaaatattttcagacatcagaa
aagattatcagaaaatgtccttattctgttaaacatcatttggcaaatatttaaaacagaaaaaaaatca
aagggggttgataattttgacttaaactcattcattctttctatcattcattttcttgtcggcttaatcc
ctttattaaaccgggatcgccacagcggaataatctgccaactttataaatataacataaaccggttgta
acatgatgcttgaagaaacatacatgttttATTGTTTCATATTATTATACATTCTGGCTAAAATAGCCTC
ACAAGTAGAATATATTAATTACCTTTATATATCTTATATATTAAAAGATTACAAATTTCTGTAATTATTT
AAACTGATTTTACATTGTAAGATTCATTCTGAGGGAACAGGTTTGAGGGTCTGTGTGCAAGGGACAGAAT
CAGTATCCAATGTAATGCAAATTATAAGTGCTATAAGCACATCAGATCTGACTGCCTAGGTGTGAAATAC
AGTATCATGCCTCCAAAGAAATGCTTATTGTCAGTTCAACAAGAAAGACTTTTTAGGAGGCAGATAAACG
TTTTAACATTTATTGTGAATTGTTTGGATAAATGTAATTTTATTATTGTCCTTTTATAAAGTCCTTTGGC
ATAAGCCCCATCTATAGTGCAAAACTCTGGATGAGCTAGCGGATCCTGCCTGAAGATGAGGGCAGGGCGA
AGCCAACCCCCGAGAGGAGACAAGGCCGGGTTGTTGGTGGTGGGGAGGATGAAGAAAAACTTCCGCAACG
ACACCAGAGTACAGCGAAACAGATGGGCTTATATGTAGTGTGGTTGGTCGTTGACGAGATAATTATGGAT
GACGTGACATACCAGTCTTCCTGGCAGACCTATTGCTAAAGCTTTCATTTCCAGCCCAAAAAACAAGATT
TGTGTACTAAATCTGTAATGCAGAGTGCTAGCTGCAGTAGTACTGGGATTTTTCAATGAACGCCACAGCG
ACTGCCAGTTCTTATTATGCTTTGAAGATACCTTAAAATCCTCCTGGTTTTGTCTCTTCCTCAAATTCAC
AACAATATGTAATTATTTATGTAAAAAACAGCAATACAATCAGTAGTTATCACATTTACCCTTACACTGC
AACATTAAATGTCTAAAACCCAGTCATTCCAATATGATTATGCAAGTTCAGGAGTTCTACATTATGTATG
TGAAACATTTTGTTGACTTCAAGTTCGTCCTGCAAACTCTCTGCATTTGTTTACCAACAGAAAAGTCCAA
ATTCTAAGCGAAATATCAAAAGATGCAGTATACCCTACATTACACAATACACCAGTATTCCCTTTAACAC
AATCTTGCTTTGGCAGAACAGTGGAGAAGGGAAATGGATATTGGTAACTGTCATGACAGGAGCATGACAG
TGTAACCCTGCCTAATGTTACAGTCTGCTTTCGGCAGATGTTTTAACAAAAGCTTCTGACCCATTTAAGC
AAAGAAGAAAGTATTTAGATAAACCAGAGAAGACACATTTCATTCTGTCTTCTTCTGAGAGTTGTGAACA
TCAGGCTGCCTCACTGACACCAATGCGATTTGCTTGAATGAAATGACAGATGAAACCGAACAAACCACTT
GAGAAGAATCAGATGTTTATGCAAGTTTAATGGTATGAACTACAAATGGCAAACAAATCTGTCTCAGAAT
ATCCAATCAAGCAATTAAACTATTTGCATATATTCACTTTTTATGCGAGTGACATTTAGATAACATTAAA
GGGACTTTTCACTCCAAAAAAAGGTCAATTTACCCTCAGGTAGATCCAAATCTGTATGAGTATCTGTTTG
TATATAACACAAATATAACACaaaactagtagtcattgacatccatagtataaagaaaatgtaccgtgga
agtcaatatctgctgtttttctaacgttcttcaaaatCGTCAGTGCACATGGTGGTATATAAGGGATTTA
ATCTTTGAATTGCTTTGGTTCAGTCTATCTTTGTGTGAAGTGCACTTTATTTTTCTTTCTCGTGTAAGAG
TTTGTTACACCTGTCAAATTGAGCCGGATGGAATTTCTGTTCAGTAGAAAAGAAGGTCACTGTTCTCATC
TAACCTTCTACCATGCCGGATACACTGAATGAATATGTGTGTGTGAGCATGTACTGTATAGTACATGTCT
TTGTCTTTCATAATTGCCAGATTGTACTTTGTATTTTGTAATTGCCATGTTGTGGATTGTCCAATCTCAG
TGGATTTATCTCGGTTTCCTCTTTACTGTTAGAGCAATCATTACTTTTGTGAGAGGATAATTTAGTGAGG
TGTGTGTGtatgtatgtatgtataaatatatatatatatatataATAACATTGATGgtggcttagcattg
tcacttcactcgttcgagtcccagctgggtcagttggcatttctgtgtggagtttgcatgcccccgtgtt
ttatgtgtgtgcatgagagtgtatggatgtttcccgctactgggttgctgctggaaggacattcgctgtg
taaaacatatgcttttggtggtttattctgctgtggtgacccccgatgaacaaagggactaagccgaagg
aaaatgaatgaatgaatgaattaaataataagattgttTTGCCATTGTTTTAAACGAGTAAaggtgtggt
cacactatagtttgagcttgtgaaatgctgcagtacggcgctgcgaaaatgtgcagggttaaacaagacg
attagacataaaaaaaaaaacattttaaatttttgtccagagaggtcatgtttttttactcgattggtct
cgctctcacacagtcgagtgatgcagtttcacaggtcagagttcaccaagcttgaactttgcaacacagt
gaagtcacttgtcgcttgtcgcacgaacttgcgtttccggtctgacccattcgtgtgcgtatgaacagaa
gtctatggggagaaaagtccagtgtgaccgcagctTTAATTGTAAATATCGAGTAATTACATATGTATTT
TTAATTAAAAGAGTTTTTTTTTTTGTTTTGTAATAACTTATTATTAttatttatttgtttatttatttat
ttTTATTTTAAAAACAACACCATTACAAAGTTTGGAGTTGGCAAGATTTTCAAAAATCTGTAATGTTCTC
TGTGACTGCATTAAAATCTGTTTTATTATGAACGCTCATAGTTTAATACAGCTATTTCTATTTTTATCTG
TTTTAAATTGTAATTTATTCATGCCTTGGCAGACCTTGTTTTCCTTCAGTTGCCTGGATAGCGTGATCCT
TTTTTTGGTACTCAGAAAAAAGAAAACAGTTGTGAAAAAACAATAACTGTGGGGCTCAATATGATTGTGG
AAGGATTGataaattaatgtttttaaatattctaaatatatttaCTGATCTTTTTGATTTAAAGAAATGC
ATGCTTTTAAAGGAATTTGATGCACTGTTGAAAACATTATTTATAAATGTTCATAAAAAATAATGAGAAA
TAATGAAATACAATGAGATGCATTTTTTTGTCAAAAAAGTTTTATTGAAGTCACAGATTCAGAAAGAGAA
GGATTCTCTGTTTATATATTTTGTTCGCATATAACATAGGCAAAGCAAaaaaaagtaataaataaatcat
ttattaattttctttttggcttagtctctttattaatcaatggaatgagcggccaacttatccagcatat
gttttactcagcggatgcccttccagctgcaacccagcactgggaaacatccatgcacactcgttcacac
acatacactacagacaattttagctcacccatttcatctatactgcatgtgtttggacttgtggggaaac
cggagcacccggaggaaacccacgcaaacacaaggagaacatgcaaacttcacacagaaacacagggctc
aaaccagcgaccttcttgctgtaaggcaattgtgctacccactgtgccaccgtgctgcTTATGAAAACCa
taataataaataaataaaaaaaatCACCCACATAACCAGCCAACTTGTTACAAAGACCTGTTTGAACAAC
AGAGTATGATGACAGAGAATATTAAAACATTACAGAAATGATGTATTATTCCACAAGGTTTTTTCAAGGT
AACAGATAAAAGGATTCCAGATTTTGTCAAATTGTTTAAGTTTTCTTTTTAAATAGTATCTAATTCCCTC
CAAATGtgccacagacatatcaccctgcagcccaagactggttactctctgaagctaagcggggctgagc
ctggtcagtaacgggatgggagaccacaagggaaagctaggttactgttggaattggtgttagagaggcc
agcagggggcgcttaacctgcggtctatgtgagtcctaatgccccagtaaaaagtgaggaagacactata
ctgtcagtgggtgccgtctttcagatgagaggttaaactgactttctgtggtcattaagaattccatggc
tcgtaaagagtaggggtgtaaccccggtttcctggccaaagtccctcaatcgacccttacgatcatggcc
tcccaatcatccccatccactaaattggctctatcactgatgtactggcgccattgtcctgtggctgccg
ttgcataatccaagtgaatgctgcacactagtggtggtgtggagagaacccccgcatgattgtaaagcgc
tttgggtctatagccatacacaataaatgtgctatataaatacacaatacattacatGTAACATGGTAAT
TTCTCCAAGCCACAGTTTACATGTAGGGGATTCCTTTTTTTTCCCCCAAAACAATAGCAGTAGCTTCTTG
GCAGTAGTTAAACAGCATGAGAACAATTTATGTTGTGTATTTGACAACAAATGCATTTGTTCAGAGAATC
TCAGAATGAAATGCATTGAATCCAGTTGTAATTGCAACTTCAACacctcggaaagcacttgaaaaatttc
attccacaaattctgcatcttagaacaaaaaataaagcagataaatcatcatttgatgaattacatttgt
cacaaagaggtgaaatattttgaaagattctatttagttttttttttttgaataatggtacctatggatt
attttaaactgaataagacaatgtctagaattaaacagTGTTTATTAATATCCCCCAAACCAAATTGCCA
CATTTCTGCCGAAATTTTCTTTCCCAATTCCTTCCCAAATGAGATACATTTTAACTGAAGAAATTGGACT
TATTACATTTTGAAATATCTTAAATATCAGTAATTATCATAAttgtttacaagtgacgaaaggatggagc
gtgagattgacaggcggattggtgcagtggcagcagtaatgcggtcgatgtaccggtccgttgtggtaaa
gaagaagctaagccgaaaggcaaagctcttgatttacaggtcaatctaccttcctactctcatctatggt
catgagctttgggtcatgactgaaaggacaagatcttggatacaagaagtggaaatgagtttccttcgca
gggtgcaccctcattgacagggtgaagagctctggcacacaggatgagctcgaagtagagctgctgctcc
acgacattgagagaagtcagctgaggtggcttgggcatctgtttcggatgcctccaggacgcctacctaa
agaggggatcctggcatgtcccaccaggaggaggcctcggggaagacccaggacaagttggagggactat
gtctctcaactggcctgggaacacctcaggatcccccagaggagctgggggaagtgtttggggagaggga
agtctggagttctctcctaagactgttgcccccgtgacccggccccggataagcgaatgaaaaGgacatg
acatgacatgacatATAACTTGTAATTTGTTGATCATTGCAAAGTAACCTCTGATATGTTCATGGTTGCT
GTTTTTAGGTTTCAGTATAGATTTAAAAGCAACAAACATTATTGACTGATTATGCAAGAGAATGAAAGTA
ACAATCAATACAAGTTAGAAGAAAGGCTTTATTTTTGGTTGCCAGGAAGCTGGATATTCCTCTGCACATA
ACTGTAGGTGATCATACAGTAGGCTAGCACTGAAGAGGATAAATGTGTCTTTGTGGGAAATGGTTCCAAT
CAAAGTGACCTGAATTTGGTCTGGTCCTCTGATGTGGGGATGATGGGCGAAAAAAGGCAAAGGGAAAGTC
ATAAGAAGACACTAATGTCCCAGCTCTCAGCGAAAAGTAATGAATGCTGTTATAACTTTATTGCCCCAAT
TCTGGACTTGCTCAGACAAGAAAAAAAAGAGAGCAAAAATTCAATCAGTTCTGCCTGGTGAGTTCCTCTC
CCACTTTGCAAGATTAAAAGATCCAATTCTCCCAACCCAGTCCAGCTCATCATACGCATCAGTCGTGTTT
CGGGCGAGACGCGATGCGCTAAGATGCACAGGTCTGCTGGGGTTTCCAATGAGGAGAAAGTCATCCGTGT
TTTCTTCCTCTGCGGGTCCACGTGAGAACAAGATTCCTGTCCTCTTGTCCAAGGACGGGGATAATTAAGC
CTGGATAGTTTCCTCTCAAGCAAATGATAAAGTTGCAGACTAACATTCATTTACAGAAAGGACACCACAT
CTCTCTTTCACACTTTTTTTTTATATTCCTGTCACACTTTTTTTCCCCCCTTCCTCTTGCCTCTCGCTTC
TCGTCTGGTCTCAGTGCACGGTTTTCTACCCACTAGATGAAGTGTTTTTAGGTGCTAAAAATAAAGCGCT
CCAAAATCTACTGTCAGTCAGAGCACCCCGCAGCTTGCCAATCATGTATCCTAGCCAGTTTCTTTTTTCA
TGGCCTTATCTATTTCTTCAGGCTAAGCTAATGTGATATGTGTTTTTTTTCTTACCACTGCAGCAGTGAA
TGGCTTGGCCTTATATTAGTTCAGAAACCTATCGGGAGCAGTTGCTCAATGATTCCAGACTGTGTTTCTT
ACTTAAAGGTAGATGTGGATTTCACAATCCGTTGCTGTACTTCTGCACCAGTGCATTGTGTTTCAGTTCT
AATAATGAGAGCAAAAGTGACTGCATTTCCCAGGACATTGTCACATTTTATTCGGTGGCATTGTAGGGAT
ACTATGTGTAGGTTATTTGACGCCCTTGCAAAGGCTCAATGAGAGGCTATTTTCTGTTGTGTATTTTCCT
CAGTGTTTTGATTTCTTCTCCTTTTCTAAGTGTGTTGGTGTGTATTCCATTGAGATGAATGGTAAATAGA
TTTTTTTAAAAGGCTTTTAGTAGTCTTTAAAGAGCCTTTCGATTGTGAGTACTGTTTAATAGTTGGAGTC
CTTGGCCATTTAGTGGTACAACTGTCTTTTAATGCGCATAAAGACAAATGTGTGTTATTATTTTATAATA
TACCACAGTTTGTTCTGGTTCTCGAATCTGATTGGGTTACAGTATTGCCACATTAACCACTTCATCAATT
GTATCACTGTTTGTTTTCATCATTCCTCATGGCCGATGGCTTAGAGTGCTTTCACACTagtgtaacggaa
gccagctagtgtgtgctgtgcaggtaaacctcactcctctgacctctaaaggtgctctagcaacagacac
tataggccatggtctttagcctccttgttagaccaaccgactcccatgcgaaaggtggccggttcaatgc
cagctcggagcgggttgggtggcgtacgaccagcggggttacattggtgctgtgacctggatgggagtga
ggtttaggaaggtgagtgtaacggaggccagctagtgtgtgctgtgcagataaacctcactcctctgacc
tctaatggtgctctagctatagatgctagaggccatggtctttagcttccttgttagagcaaccgtcttc
catgcggaaggtcgctggttcgataccagctcggagcgggtagggtggcgtacgaccagcggggttaAac
tagcacttttggttcgcaccccaggtttttttgaagtcagagtacggtacgtttacctagtgaaaacgtg
tcttctgaactcaggtgcacacccacgaaccgtacccgagtcggcctgaaagaggtggtctgcagtattc
aagattcaagaaaactctggtctggttcacttctggtatgaatgtaatcgtaccaaataatggaagtgaa
ccgccaacagtacaacaaactgtccttttcataacgttcatttgtgtgtgtgtgtgcatcggtgtatcac
gtaccttggtgacaagtgggtctgagccatggcaatcacagtgataatgtctgcttgtctcctacaaaat
agcttctgcagacatcatgttatcttctgaatgtttataatattttttgtgacagatggatacgagctgc
tttctgtatgtccaaagccaaaagattaaaagcagaacgtgtggacgtctttccattttggcgcttttct
tttcctgtccgtcacctaggctcgaaccattgaccttcttgctgtgaggtgaacatgctacccactgtgc
caccgtgcagccatatgaggcttatttatattaaaaaaaaATGGATTTTTTTCAACAATTTTGAAAATAT
AAGCATATGAACACATAGAGAGCAGCCTTACCAGGGATACATCTACAATCTTCATTTGAAATCGCTGACA
TGTTTTTGTAGTGGTTAAAGACATTTAATTAATTTTGAATGCTAAGAATGCCAATTTTCACAGTTTCCCA
TGATCaattaaaattttaattaattatGCATGTTCTGCAATTAAGTCTGCATGCATGTGGCCAGCTTGTC
TTTAAAAGAATCCCTATGAATCCCTGCATTTAAACTGCAAGTGTACTGAATGAGGGAAAAAAGGAGGGTT
CGATGACAGTACTGCATTAAACTTCGGTTTACAACATTAAATATAATTTTTAAACAGTTTGGGAGGGGTG
GTTATTTTACCTATAAAAATCTTGTTTATATATTTAGCCAACGACAAACGTGCAGACCAAATGTTTATTT
AAGTTAACCCTTATCTAATGTTTCAAAGTTTCAAATGTCATAATTTAGTCAACAGTATATTTTTAACACA
GGCTCATTGAAAATACAGGCTTCAGACTACATTTTTGGTACTTGCAACGTAAAAAAAAGTTGCTCCAGGT
ACACTTTGTTTCCCGTTTGAGATAACTAGATGGCACTGTCGACACTTTTGTTTCAGTCTGTGTGTTGAAT
[truncated: 44,007,643 more chars]
