# Supplementary material for: Comprehensive analysis of coding-lncRNA gene co-expression network uncovers conserved functional lncRNAs in zebrafish
Source: BMC Genomics. 2018 May 9;19(Suppl 2):112. doi: 10.1186/s12864-018-4458-7 (PMC5954278; doi:10.1186/s12864-018-4458-7)
Supplement: Supplementary file 2 — lncRNA dataset. (ZIP 10705 kb) [file 12864_2018_4458_MOESM2_ESM.zip › 2. lncRNA dataset/ZFLNC_lncRNA.gtf]

chr1	Cufflinks	exon	2287	2340	.	-	.	gene_id "ZFLNCG00001"; transcript_id "ZFLNCT00001";
chr1	Cufflinks	exon	4579	4806	.	-	.	gene_id "ZFLNCG00001"; transcript_id "ZFLNCT00001";
chr1	Cufflinks	exon	43649	43848	.	-	.	gene_id "ZFLNCG00001"; transcript_id "ZFLNCT00001";
chr1	Cufflinks	exon	23268	23326	.	+	.	gene_id "ZFLNCG00002"; transcript_id "ZFLNCT00002";
chr1	Cufflinks	exon	24807	24970	.	+	.	gene_id "ZFLNCG00002"; transcript_id "ZFLNCT00002";
chr1	Cufflinks	exon	25075	25184	.	+	.	gene_id "ZFLNCG00002"; transcript_id "ZFLNCT00002";
chr1	Cufflinks	exon	26900	27013	.	+	.	gene_id "ZFLNCG00002"; transcript_id "ZFLNCT00002";
chr1	Cufflinks	exon	27181	27318	.	+	.	gene_id "ZFLNCG00002"; transcript_id "ZFLNCT00002";
chr1	Cufflinks	exon	27862	27959	.	+	.	gene_id "ZFLNCG00002"; transcript_id "ZFLNCT00002";
chr1	Cufflinks	exon	28326	28446	.	+	.	gene_id "ZFLNCG00002"; transcript_id "ZFLNCT00002";
chr1	Cufflinks	exon	29115	29217	.	+	.	gene_id "ZFLNCG00002"; transcript_id "ZFLNCT00002";
chr1	Cufflinks	exon	23302	23326	.	+	.	gene_id "ZFLNCG00002"; transcript_id "ZFLNCT00003";
chr1	Cufflinks	exon	24807	24970	.	+	.	gene_id "ZFLNCG00002"; transcript_id "ZFLNCT00003";
chr1	Cufflinks	exon	25075	25593	.	+	.	gene_id "ZFLNCG00002"; transcript_id "ZFLNCT00003";
chr1	Cufflinks	exon	37291	37484	.	-	.	gene_id "ZFLNCG00003"; transcript_id "ZFLNCT00004";
chr1	Cufflinks	exon	37684	38121	.	-	.	gene_id "ZFLNCG00003"; transcript_id "ZFLNCT00004";
chr1	Cufflinks	exon	49240	49339	.	-	.	gene_id "ZFLNCG00004"; transcript_id "ZFLNCT00005";
chr1	Cufflinks	exon	49454	49554	.	-	.	gene_id "ZFLNCG00004"; transcript_id "ZFLNCT00005";
chr1	Cufflinks	exon	49774	49915	.	-	.	gene_id "ZFLNCG00004"; transcript_id "ZFLNCT00005";
chr1	Cufflinks	exon	50088	50163	.	-	.	gene_id "ZFLNCG00004"; transcript_id "ZFLNCT00005";
chr1	Cufflinks	exon	50358	50461	.	-	.	gene_id "ZFLNCG00004"; transcript_id "ZFLNCT00005";
chr1	Cufflinks	exon	50608	50662	.	-	.	gene_id "ZFLNCG00004"; transcript_id "ZFLNCT00005";
chr1	Cufflinks	exon	50763	50804	.	-	.	gene_id "ZFLNCG00004"; transcript_id "ZFLNCT00005";
chr1	Cufflinks	exon	50903	50968	.	-	.	gene_id "ZFLNCG00004"; transcript_id "ZFLNCT00005";
chr1	Cufflinks	exon	51884	51957	.	-	.	gene_id "ZFLNCG00004"; transcript_id "ZFLNCT00005";
chr1	Cufflinks	exon	52162	52251	.	-	.	gene_id "ZFLNCG00004"; transcript_id "ZFLNCT00005";
chr1	Cufflinks	exon	52342	52422	.	-	.	gene_id "ZFLNCG00004"; transcript_id "ZFLNCT00005";
chr1	Cufflinks	exon	53476	53556	.	-	.	gene_id "ZFLNCG00004"; transcript_id "ZFLNCT00005";
chr1	Cufflinks	exon	50088	50163	.	-	.	gene_id "ZFLNCG00004"; transcript_id "ZFLNCT00006";
chr1	Cufflinks	exon	50358	50461	.	-	.	gene_id "ZFLNCG00004"; transcript_id "ZFLNCT00006";
chr1	Cufflinks	exon	50608	50662	.	-	.	gene_id "ZFLNCG00004"; transcript_id "ZFLNCT00006";
chr1	Cufflinks	exon	50763	50804	.	-	.	gene_id "ZFLNCG00004"; transcript_id "ZFLNCT00006";
chr1	Cufflinks	exon	50903	50968	.	-	.	gene_id "ZFLNCG00004"; transcript_id "ZFLNCT00006";
chr1	Cufflinks	exon	51884	52251	.	-	.	gene_id "ZFLNCG00004"; transcript_id "ZFLNCT00006";
chr1	Cufflinks	exon	52342	52419	.	-	.	gene_id "ZFLNCG00004"; transcript_id "ZFLNCT00006";
chr1	Cufflinks	exon	53476	53533	.	-	.	gene_id "ZFLNCG00004"; transcript_id "ZFLNCT00006";
chr1	Cufflinks	exon	52794	52994	.	+	.	gene_id "ZFLNCG00005"; transcript_id "ZFLNCT00007";
chr1	Cufflinks	exon	53268	53284	.	+	.	gene_id "ZFLNCG00005"; transcript_id "ZFLNCT00007";
chr1	Cufflinks	exon	134731	134837	.	+	.	gene_id "ZFLNCG00006"; transcript_id "ZFLNCT00008";
chr1	Cufflinks	exon	135569	135667	.	+	.	gene_id "ZFLNCG00006"; transcript_id "ZFLNCT00008";
chr1	Cufflinks	exon	166373	166457	.	+	.	gene_id "ZFLNCG00006"; transcript_id "ZFLNCT00008";
chr1	Cufflinks	exon	167236	167333	.	+	.	gene_id "ZFLNCG00006"; transcript_id "ZFLNCT00008";
chr1	Cufflinks	exon	168090	168195	.	+	.	gene_id "ZFLNCG00006"; transcript_id "ZFLNCT00008";
chr1	Cufflinks	exon	168547	168585	.	+	.	gene_id "ZFLNCG00006"; transcript_id "ZFLNCT00008";
chr1	Cufflinks	exon	218308	218563	.	-	.	gene_id "ZFLNCG00007"; transcript_id "ZFLNCT00009";
chr1	Cufflinks	exon	218846	219074	.	-	.	gene_id "ZFLNCG00007"; transcript_id "ZFLNCT00009";
chr1	Cufflinks	exon	219176	219312	.	-	.	gene_id "ZFLNCG00007"; transcript_id "ZFLNCT00009";
chr1	Cufflinks	exon	220357	220586	.	-	.	gene_id "ZFLNCG00007"; transcript_id "ZFLNCT00009";
chr1	Cufflinks	exon	230172	231481	.	+	.	gene_id "ZFLNCG00008"; transcript_id "ZFLNCT00010";
chr1	Cufflinks	exon	231658	231687	.	+	.	gene_id "ZFLNCG00008"; transcript_id "ZFLNCT00010";
chr1	Cufflinks	exon	231800	231919	.	+	.	gene_id "ZFLNCG00008"; transcript_id "ZFLNCT00010";
chr1	Cufflinks	exon	232006	233253	.	+	.	gene_id "ZFLNCG00008"; transcript_id "ZFLNCT00010";
chr1	Cufflinks	exon	230462	231403	.	+	.	gene_id "ZFLNCG00008"; transcript_id "ZFLNCT00011";
chr1	Cufflinks	exon	231824	233253	.	+	.	gene_id "ZFLNCG00008"; transcript_id "ZFLNCT00011";
chr1	Cufflinks	exon	354504	354695	.	-	.	gene_id "ZFLNCG00009"; transcript_id "ZFLNCT00012";
chr1	Cufflinks	exon	358453	358572	.	-	.	gene_id "ZFLNCG00009"; transcript_id "ZFLNCT00012";
chr1	Cufflinks	exon	358759	359285	.	-	.	gene_id "ZFLNCG00009"; transcript_id "ZFLNCT00012";
chr1	Cufflinks	exon	386468	386880	.	-	.	gene_id "ZFLNCG00010"; transcript_id "ZFLNCT00013";
chr1	Cufflinks	exon	388290	388414	.	-	.	gene_id "ZFLNCG00010"; transcript_id "ZFLNCT00013";
chr1	Cufflinks	exon	388710	388924	.	+	.	gene_id "ZFLNCG00011"; transcript_id "ZFLNCT00014";
chr1	Cufflinks	exon	389391	390019	.	+	.	gene_id "ZFLNCG00011"; transcript_id "ZFLNCT00014";
chr1	Cufflinks	exon	412286	412414	.	+	.	gene_id "ZFLNCG00012"; transcript_id "ZFLNCT00015";
chr1	Cufflinks	exon	414929	415022	.	+	.	gene_id "ZFLNCG00012"; transcript_id "ZFLNCT00015";
chr1	Cufflinks	exon	415714	415782	.	+	.	gene_id "ZFLNCG00012"; transcript_id "ZFLNCT00015";
chr1	Cufflinks	exon	418426	418555	.	+	.	gene_id "ZFLNCG00012"; transcript_id "ZFLNCT00015";
chr1	Cufflinks	exon	419016	419135	.	+	.	gene_id "ZFLNCG00012"; transcript_id "ZFLNCT00015";
chr1	Cufflinks	exon	420836	420914	.	+	.	gene_id "ZFLNCG00012"; transcript_id "ZFLNCT00015";
chr1	Cufflinks	exon	455385	455542	.	+	.	gene_id "ZFLNCG00013"; transcript_id "ZFLNCT00016";
chr1	Cufflinks	exon	456941	457150	.	+	.	gene_id "ZFLNCG00013"; transcript_id "ZFLNCT00016";
chr1	Cufflinks	exon	460777	461198	.	+	.	gene_id "ZFLNCG00013"; transcript_id "ZFLNCT00016";
chr1	Cufflinks	exon	508185	508375	.	-	.	gene_id "ZFLNCG00014"; transcript_id "ZFLNCT00017";
chr1	Cufflinks	exon	508565	508600	.	-	.	gene_id "ZFLNCG00014"; transcript_id "ZFLNCT00017";
chr1	Cufflinks	exon	544486	544547	.	+	.	gene_id "ZFLNCG00015"; transcript_id "ZFLNCT00018";
chr1	Cufflinks	exon	546540	547931	.	+	.	gene_id "ZFLNCG00015"; transcript_id "ZFLNCT00018";
chr1	Cufflinks	exon	548030	548146	.	+	.	gene_id "ZFLNCG00015"; transcript_id "ZFLNCT00018";
chr1	Cufflinks	exon	548227	548359	.	+	.	gene_id "ZFLNCG00015"; transcript_id "ZFLNCT00018";
chr1	Cufflinks	exon	548432	550275	.	+	.	gene_id "ZFLNCG00015"; transcript_id "ZFLNCT00018";
chr1	Cufflinks	exon	544508	544547	.	+	.	gene_id "ZFLNCG00015"; transcript_id "ZFLNCT00019";
chr1	Cufflinks	exon	546537	546709	.	+	.	gene_id "ZFLNCG00015"; transcript_id "ZFLNCT00019";
chr1	Cufflinks	exon	546905	547118	.	+	.	gene_id "ZFLNCG00015"; transcript_id "ZFLNCT00019";
chr1	Cufflinks	exon	547767	548090	.	+	.	gene_id "ZFLNCG00015"; transcript_id "ZFLNCT00019";
chr1	Cufflinks	exon	566138	566342	.	+	.	gene_id "ZFLNCG00016"; transcript_id "ZFLNCT00020";
chr1	Cufflinks	exon	566920	567090	.	+	.	gene_id "ZFLNCG00016"; transcript_id "ZFLNCT00020";
chr1	Cufflinks	exon	567396	567545	.	+	.	gene_id "ZFLNCG00016"; transcript_id "ZFLNCT00020";
chr1	Cufflinks	exon	567908	568027	.	+	.	gene_id "ZFLNCG00016"; transcript_id "ZFLNCT00020";
chr1	Cufflinks	exon	568173	568319	.	+	.	gene_id "ZFLNCG00016"; transcript_id "ZFLNCT00020";
chr1	Cufflinks	exon	568431	568560	.	+	.	gene_id "ZFLNCG00016"; transcript_id "ZFLNCT00020";
chr1	Cufflinks	exon	571434	571648	.	+	.	gene_id "ZFLNCG00017"; transcript_id "ZFLNCT00021";
chr1	Cufflinks	exon	572550	573501	.	+	.	gene_id "ZFLNCG00017"; transcript_id "ZFLNCT00021";
chr1	Cufflinks	exon	573724	573807	.	+	.	gene_id "ZFLNCG00017"; transcript_id "ZFLNCT00021";
chr1	Cufflinks	exon	573892	573940	.	+	.	gene_id "ZFLNCG00017"; transcript_id "ZFLNCT00021";
chr1	Cufflinks	exon	577534	577996	.	-	.	gene_id "ZFLNCG00018"; transcript_id "ZFLNCT00022";
chr1	Cufflinks	exon	579102	579253	.	-	.	gene_id "ZFLNCG00018"; transcript_id "ZFLNCT00022";
chr1	Cufflinks	exon	583627	583870	.	-	.	gene_id "ZFLNCG00019"; transcript_id "ZFLNCT00023";
chr1	Cufflinks	exon	584075	584321	.	-	.	gene_id "ZFLNCG00019"; transcript_id "ZFLNCT00023";
chr1	Cufflinks	exon	584455	584580	.	-	.	gene_id "ZFLNCG00019"; transcript_id "ZFLNCT00023";
chr1	Cufflinks	exon	584686	584751	.	-	.	gene_id "ZFLNCG00019"; transcript_id "ZFLNCT00023";
chr1	Cufflinks	exon	585808	585900	.	-	.	gene_id "ZFLNCG00019"; transcript_id "ZFLNCT00023";
chr1	Cufflinks	exon	586027	586179	.	-	.	gene_id "ZFLNCG00019"; transcript_id "ZFLNCT00023";
chr1	Cufflinks	exon	588025	588166	.	-	.	gene_id "ZFLNCG00019"; transcript_id "ZFLNCT00023";
chr1	Cufflinks	exon	595649	595955	.	-	.	gene_id "ZFLNCG00020"; transcript_id "ZFLNCT00024";
chr1	Cufflinks	exon	596092	596174	.	-	.	gene_id "ZFLNCG00020"; transcript_id "ZFLNCT00024";
chr1	Cufflinks	exon	596268	596307	.	-	.	gene_id "ZFLNCG00020"; transcript_id "ZFLNCT00024";
chr1	Cufflinks	exon	596398	596495	.	-	.	gene_id "ZFLNCG00020"; transcript_id "ZFLNCT00024";
chr1	Cufflinks	exon	597068	597264	.	-	.	gene_id "ZFLNCG00020"; transcript_id "ZFLNCT00024";
chr1	Cufflinks	exon	600917	601281	.	-	.	gene_id "ZFLNCG00021"; transcript_id "ZFLNCT00025";
chr1	Cufflinks	exon	601548	601637	.	-	.	gene_id "ZFLNCG00021"; transcript_id "ZFLNCT00025";
chr1	Cufflinks	exon	600917	601281	.	-	.	gene_id "ZFLNCG00021"; transcript_id "ZFLNCT00026";
chr1	Cufflinks	exon	601578	601813	.	-	.	gene_id "ZFLNCG00021"; transcript_id "ZFLNCT00026";
chr1	Cufflinks	exon	602723	602761	.	-	.	gene_id "ZFLNCG00022"; transcript_id "ZFLNCT00027";
chr1	Cufflinks	exon	602845	602946	.	-	.	gene_id "ZFLNCG00022"; transcript_id "ZFLNCT00027";
chr1	Cufflinks	exon	603027	603185	.	-	.	gene_id "ZFLNCG00022"; transcript_id "ZFLNCT00027";
chr1	Cufflinks	exon	603459	603607	.	-	.	gene_id "ZFLNCG00022"; transcript_id "ZFLNCT00027";
chr1	Cufflinks	exon	603711	603851	.	-	.	gene_id "ZFLNCG00022"; transcript_id "ZFLNCT00027";
chr1	Cufflinks	exon	604255	604430	.	+	.	gene_id "ZFLNCG00023"; transcript_id "ZFLNCT00028";
chr1	Cufflinks	exon	605789	605899	.	+	.	gene_id "ZFLNCG00023"; transcript_id "ZFLNCT00028";
chr1	Cufflinks	exon	606286	606422	.	+	.	gene_id "ZFLNCG00023"; transcript_id "ZFLNCT00028";
chr1	Cufflinks	exon	609025	609088	.	+	.	gene_id "ZFLNCG00023"; transcript_id "ZFLNCT00028";
chr1	Cufflinks	exon	609220	609338	.	+	.	gene_id "ZFLNCG00023"; transcript_id "ZFLNCT00028";
chr1	Cufflinks	exon	606061	606422	.	+	.	gene_id "ZFLNCG00023"; transcript_id "ZFLNCT00029";
chr1	Cufflinks	exon	609025	609088	.	+	.	gene_id "ZFLNCG00023"; transcript_id "ZFLNCT00029";
chr1	Cufflinks	exon	609220	609338	.	+	.	gene_id "ZFLNCG00023"; transcript_id "ZFLNCT00029";
chr1	Cufflinks	exon	651977	652020	.	-	.	gene_id "ZFLNCG00024"; transcript_id "ZFLNCT00030";
chr1	Cufflinks	exon	652105	652299	.	-	.	gene_id "ZFLNCG00024"; transcript_id "ZFLNCT00030";
chr1	Cufflinks	exon	761547	763708	.	-	.	gene_id "ZFLNCG00025"; transcript_id "ZFLNCT00031";
chr1	Cufflinks	exon	764265	764463	.	-	.	gene_id "ZFLNCG00025"; transcript_id "ZFLNCT00031";
chr1	Cufflinks	exon	767433	767650	.	-	.	gene_id "ZFLNCG00026"; transcript_id "ZFLNCT00032";
chr1	Cufflinks	exon	768379	768741	.	-	.	gene_id "ZFLNCG00026"; transcript_id "ZFLNCT00032";
chr1	Cufflinks	exon	767433	767650	.	-	.	gene_id "ZFLNCG00026"; transcript_id "ZFLNCT00033";
chr1	Cufflinks	exon	769158	769221	.	-	.	gene_id "ZFLNCG00026"; transcript_id "ZFLNCT00033";
chr1	Cufflinks	exon	794670	795142	.	-	.	gene_id "ZFLNCG00027"; transcript_id "ZFLNCT00034";
chr1	Cufflinks	exon	795642	795709	.	-	.	gene_id "ZFLNCG00027"; transcript_id "ZFLNCT00034";
chr1	Cufflinks	exon	811071	811181	.	+	.	gene_id "ZFLNCG00028"; transcript_id "ZFLNCT00035";
chr1	Cufflinks	exon	913987	914657	.	+	.	gene_id "ZFLNCG00028"; transcript_id "ZFLNCT00035";
chr1	Cufflinks	exon	811071	811181	.	+	.	gene_id "ZFLNCG00028"; transcript_id "ZFLNCT00036";
chr1	Cufflinks	exon	913987	914150	.	+	.	gene_id "ZFLNCG00028"; transcript_id "ZFLNCT00036";
chr1	Cufflinks	exon	915758	915869	.	+	.	gene_id "ZFLNCG00028"; transcript_id "ZFLNCT00036";
chr1	Cufflinks	exon	925707	925817	.	+	.	gene_id "ZFLNCG00028"; transcript_id "ZFLNCT00036";
chr1	Cufflinks	exon	927689	928028	.	+	.	gene_id "ZFLNCG00028"; transcript_id "ZFLNCT00036";
chr1	Cufflinks	exon	1022221	1023501	.	-	.	gene_id "ZFLNCG00029"; transcript_id "ZFLNCT00037";
chr1	Cufflinks	exon	1026489	1026641	.	-	.	gene_id "ZFLNCG00029"; transcript_id "ZFLNCT00037";
chr1	Cufflinks	exon	1026790	1027056	.	-	.	gene_id "ZFLNCG00029"; transcript_id "ZFLNCT00037";
chr1	Cufflinks	exon	1029029	1029307	.	-	.	gene_id "ZFLNCG00029"; transcript_id "ZFLNCT00037";
chr1	Cufflinks	exon	1031808	1031920	.	-	.	gene_id "ZFLNCG00029"; transcript_id "ZFLNCT00037";
chr1	Cufflinks	exon	1032866	1033104	.	+	.	gene_id "ZFLNCG00030"; transcript_id "ZFLNCT00038";
chr1	Cufflinks	exon	1040338	1040649	.	+	.	gene_id "ZFLNCG00030"; transcript_id "ZFLNCT00038";
chr1	Cufflinks	exon	1050643	1050777	.	+	.	gene_id "ZFLNCG00030"; transcript_id "ZFLNCT00038";
chr1	Cufflinks	exon	1051207	1051646	.	+	.	gene_id "ZFLNCG00030"; transcript_id "ZFLNCT00038";
chr1	Cufflinks	exon	1078771	1078834	.	-	.	gene_id "ZFLNCG00031"; transcript_id "ZFLNCT00039";
chr1	Cufflinks	exon	1081029	1081270	.	-	.	gene_id "ZFLNCG00031"; transcript_id "ZFLNCT00039";
chr1	Cufflinks	exon	1079716	1079899	.	-	.	gene_id "ZFLNCG00031"; transcript_id "ZFLNCT00040";
chr1	Cufflinks	exon	1081029	1081436	.	-	.	gene_id "ZFLNCG00031"; transcript_id "ZFLNCT00040";
chr1	Cufflinks	exon	1255161	1255306	.	-	.	gene_id "ZFLNCG00032"; transcript_id "ZFLNCT00041";
chr1	Cufflinks	exon	1264873	1265211	.	-	.	gene_id "ZFLNCG00032"; transcript_id "ZFLNCT00041";
chr1	Cufflinks	exon	1271766	1271978	.	-	.	gene_id "ZFLNCG00032"; transcript_id "ZFLNCT00041";
chr1	Cufflinks	exon	1273201	1273351	.	-	.	gene_id "ZFLNCG00032"; transcript_id "ZFLNCT00041";
chr1	Cufflinks	exon	1277757	1277915	.	-	.	gene_id "ZFLNCG00032"; transcript_id "ZFLNCT00041";
chr1	Cufflinks	exon	1280605	1280707	.	-	.	gene_id "ZFLNCG00032"; transcript_id "ZFLNCT00041";
chr1	Cufflinks	exon	1283008	1283071	.	-	.	gene_id "ZFLNCG00032"; transcript_id "ZFLNCT00041";
chr1	Cufflinks	exon	1279783	1279899	.	-	.	gene_id "ZFLNCG00032"; transcript_id "ZFLNCT00044";
chr1	Cufflinks	exon	1280605	1280707	.	-	.	gene_id "ZFLNCG00032"; transcript_id "ZFLNCT00044";
chr1	Cufflinks	exon	1283008	1283071	.	-	.	gene_id "ZFLNCG00032"; transcript_id "ZFLNCT00044";
chr1	Cufflinks	exon	1271883	1271992	.	+	.	gene_id "ZFLNCG00033"; transcript_id "ZFLNCT00042";
chr1	Cufflinks	exon	1275316	1275744	.	+	.	gene_id "ZFLNCG00033"; transcript_id "ZFLNCT00042";
chr1	Cufflinks	exon	1271945	1271992	.	+	.	gene_id "ZFLNCG00033"; transcript_id "ZFLNCT00043";
chr1	Cufflinks	exon	1277687	1278063	.	+	.	gene_id "ZFLNCG00033"; transcript_id "ZFLNCT00043";
chr1	Cufflinks	exon	1317068	1318289	.	+	.	gene_id "ZFLNCG00034"; transcript_id "ZFLNCT00045";
chr1	Cufflinks	exon	1318498	1318572	.	+	.	gene_id "ZFLNCG00034"; transcript_id "ZFLNCT00045";
chr1	Cufflinks	exon	1318673	1319179	.	+	.	gene_id "ZFLNCG00034"; transcript_id "ZFLNCT00045";
chr1	Cufflinks	exon	1317068	1318363	.	+	.	gene_id "ZFLNCG00034"; transcript_id "ZFLNCT00046";
chr1	Cufflinks	exon	1318498	1318572	.	+	.	gene_id "ZFLNCG00034"; transcript_id "ZFLNCT00046";
chr1	Cufflinks	exon	1318673	1319179	.	+	.	gene_id "ZFLNCG00034"; transcript_id "ZFLNCT00046";
chr1	Cufflinks	exon	1317068	1318363	.	+	.	gene_id "ZFLNCG00034"; transcript_id "ZFLNCT00047";
chr1	Cufflinks	exon	1318498	1318612	.	+	.	gene_id "ZFLNCG00034"; transcript_id "ZFLNCT00047";
chr1	Cufflinks	exon	1318671	1319179	.	+	.	gene_id "ZFLNCG00034"; transcript_id "ZFLNCT00047";
chr1	Cufflinks	exon	1446833	1446911	.	+	.	gene_id "ZFLNCG00035"; transcript_id "ZFLNCT00048";
chr1	Cufflinks	exon	1447004	1447811	.	+	.	gene_id "ZFLNCG00035"; transcript_id "ZFLNCT00048";
chr1	Cufflinks	exon	1468939	1469125	.	+	.	gene_id "ZFLNCG00036"; transcript_id "ZFLNCT00049";
chr1	Cufflinks	exon	1474580	1474681	.	+	.	gene_id "ZFLNCG00036"; transcript_id "ZFLNCT00049";
chr1	Cufflinks	exon	1474781	1474894	.	+	.	gene_id "ZFLNCG00036"; transcript_id "ZFLNCT00049";
chr1	Cufflinks	exon	1474985	1475119	.	+	.	gene_id "ZFLNCG00036"; transcript_id "ZFLNCT00049";
chr1	Cufflinks	exon	1475200	1475313	.	+	.	gene_id "ZFLNCG00036"; transcript_id "ZFLNCT00049";
chr1	Cufflinks	exon	1474483	1474558	.	+	.	gene_id "ZFLNCG00037"; transcript_id "ZFLNCT00050";
chr1	Cufflinks	exon	1478031	1478106	.	+	.	gene_id "ZFLNCG00037"; transcript_id "ZFLNCT00050";
chr1	Cufflinks	exon	1478271	1478469	.	+	.	gene_id "ZFLNCG00037"; transcript_id "ZFLNCT00050";
chr1	Cufflinks	exon	1478540	1478715	.	+	.	gene_id "ZFLNCG00037"; transcript_id "ZFLNCT00050";
chr1	Cufflinks	exon	1478788	1478924	.	+	.	gene_id "ZFLNCG00037"; transcript_id "ZFLNCT00050";
chr1	Cufflinks	exon	1479321	1479471	.	+	.	gene_id "ZFLNCG00037"; transcript_id "ZFLNCT00050";
chr1	Cufflinks	exon	1479892	1479943	.	+	.	gene_id "ZFLNCG00037"; transcript_id "ZFLNCT00050";
chr1	Cufflinks	exon	1475993	1476055	.	+	.	gene_id "ZFLNCG00037"; transcript_id "ZFLNCT00052";
chr1	Cufflinks	exon	1477972	1478106	.	+	.	gene_id "ZFLNCG00037"; transcript_id "ZFLNCT00052";
chr1	Cufflinks	exon	1488895	1489112	.	+	.	gene_id "ZFLNCG00037"; transcript_id "ZFLNCT00052";
chr1	Cufflinks	exon	1475397	1475667	.	+	.	gene_id "ZFLNCG00038"; transcript_id "ZFLNCT00051";
chr1	Cufflinks	exon	1550116	1550157	.	+	.	gene_id "ZFLNCG00038"; transcript_id "ZFLNCT00051";
chr1	Cufflinks	exon	1487178	1487786	.	+	.	gene_id "ZFLNCG00039"; transcript_id "ZFLNCT00053";
chr1	Cufflinks	exon	1488108	1488270	.	+	.	gene_id "ZFLNCG00039"; transcript_id "ZFLNCT00053";
chr1	Cufflinks	exon	1488303	1489907	.	-	.	gene_id "ZFLNCG00040"; transcript_id "ZFLNCT00054";
chr1	Cufflinks	exon	1490597	1493350	.	-	.	gene_id "ZFLNCG00040"; transcript_id "ZFLNCT00054";
chr1	Cufflinks	exon	1547558	1547709	.	+	.	gene_id "ZFLNCG00041"; transcript_id "ZFLNCT00055";
chr1	Cufflinks	exon	1548983	1549309	.	+	.	gene_id "ZFLNCG00041"; transcript_id "ZFLNCT00055";
chr1	Cufflinks	exon	1630794	1630828	.	-	.	gene_id "ZFLNCG00042"; transcript_id "ZFLNCT00056";
chr1	Cufflinks	exon	1631613	1631645	.	-	.	gene_id "ZFLNCG00042"; transcript_id "ZFLNCT00056";
chr1	Cufflinks	exon	1631858	1631899	.	-	.	gene_id "ZFLNCG00042"; transcript_id "ZFLNCT00056";
chr1	Cufflinks	exon	1633968	1634000	.	-	.	gene_id "ZFLNCG00042"; transcript_id "ZFLNCT00056";
chr1	Cufflinks	exon	1635236	1635337	.	-	.	gene_id "ZFLNCG00042"; transcript_id "ZFLNCT00056";
chr1	Cufflinks	exon	1640997	1641290	.	-	.	gene_id "ZFLNCG00042"; transcript_id "ZFLNCT00056";
chr1	Cufflinks	exon	1642233	1642386	.	-	.	gene_id "ZFLNCG00042"; transcript_id "ZFLNCT00056";
chr1	Cufflinks	exon	1633977	1634000	.	-	.	gene_id "ZFLNCG00042"; transcript_id "ZFLNCT00057";
chr1	Cufflinks	exon	1635219	1635337	.	-	.	gene_id "ZFLNCG00042"; transcript_id "ZFLNCT00057";
chr1	Cufflinks	exon	1639434	1639706	.	-	.	gene_id "ZFLNCG00042"; transcript_id "ZFLNCT00057";
chr1	Cufflinks	exon	1640997	1641290	.	-	.	gene_id "ZFLNCG00042"; transcript_id "ZFLNCT00057";
chr1	Cufflinks	exon	1682171	1682226	.	-	.	gene_id "ZFLNCG00042"; transcript_id "ZFLNCT00057";
chr1	Cufflinks	exon	1684781	1685011	.	-	.	gene_id "ZFLNCG00042"; transcript_id "ZFLNCT00057";
chr1	Cufflinks	exon	1644406	1644449	.	-	.	gene_id "ZFLNCG00042"; transcript_id "ZFLNCT00058";
chr1	Cufflinks	exon	1645399	1645461	.	-	.	gene_id "ZFLNCG00042"; transcript_id "ZFLNCT00058";
chr1	Cufflinks	exon	1646960	1647226	.	-	.	gene_id "ZFLNCG00042"; transcript_id "ZFLNCT00058";
chr1	Cufflinks	exon	1649894	1650196	.	-	.	gene_id "ZFLNCG00042"; transcript_id "ZFLNCT00058";
chr1	Cufflinks	exon	1682171	1682226	.	-	.	gene_id "ZFLNCG00042"; transcript_id "ZFLNCT00058";
chr1	Cufflinks	exon	1684781	1685011	.	-	.	gene_id "ZFLNCG00042"; transcript_id "ZFLNCT00058";
chr1	Cufflinks	exon	1646957	1647226	.	-	.	gene_id "ZFLNCG00042"; transcript_id "ZFLNCT00059";
chr1	Cufflinks	exon	1649894	1650196	.	-	.	gene_id "ZFLNCG00042"; transcript_id "ZFLNCT00059";
chr1	Cufflinks	exon	1650700	1650791	.	-	.	gene_id "ZFLNCG00042"; transcript_id "ZFLNCT00059";
chr1	Cufflinks	exon	1646957	1647226	.	-	.	gene_id "ZFLNCG00042"; transcript_id "ZFLNCT00060";
chr1	Cufflinks	exon	1649894	1650196	.	-	.	gene_id "ZFLNCG00042"; transcript_id "ZFLNCT00060";
chr1	Cufflinks	exon	1655159	1655193	.	-	.	gene_id "ZFLNCG00042"; transcript_id "ZFLNCT00060";
chr1	Cufflinks	exon	1757452	1759729	.	-	.	gene_id "ZFLNCG00043"; transcript_id "ZFLNCT00061";
chr1	Cufflinks	exon	1759962	1761992	.	-	.	gene_id "ZFLNCG00043"; transcript_id "ZFLNCT00061";
chr1	Cufflinks	exon	1757452	1759800	.	-	.	gene_id "ZFLNCG00043"; transcript_id "ZFLNCT00062";
chr1	Cufflinks	exon	1761181	1762294	.	-	.	gene_id "ZFLNCG00043"; transcript_id "ZFLNCT00062";
chr1	Cufflinks	exon	1757452	1759814	.	-	.	gene_id "ZFLNCG00043"; transcript_id "ZFLNCT00063";
chr1	Cufflinks	exon	1759962	1760069	.	-	.	gene_id "ZFLNCG00043"; transcript_id "ZFLNCT00063";
chr1	Cufflinks	exon	1760563	1762308	.	-	.	gene_id "ZFLNCG00043"; transcript_id "ZFLNCT00063";
chr1	Cufflinks	exon	1757452	1759814	.	-	.	gene_id "ZFLNCG00043"; transcript_id "ZFLNCT00064";
chr1	Cufflinks	exon	1759962	1762321	.	-	.	gene_id "ZFLNCG00043"; transcript_id "ZFLNCT00064";
chr1	Cufflinks	exon	1757452	1759947	.	-	.	gene_id "ZFLNCG00043"; transcript_id "ZFLNCT00065";
chr1	Cufflinks	exon	1761181	1762298	.	-	.	gene_id "ZFLNCG00043"; transcript_id "ZFLNCT00065";
chr1	Cufflinks	exon	1758502	1760464	.	+	.	gene_id "ZFLNCG00044"; transcript_id "ZFLNCT00066";
chr1	Cufflinks	exon	1760550	1762418	.	+	.	gene_id "ZFLNCG00044"; transcript_id "ZFLNCT00066";
chr1	Cufflinks	exon	1850782	1851031	.	-	.	gene_id "ZFLNCG00045"; transcript_id "ZFLNCT00067";
chr1	Cufflinks	exon	1853059	1853135	.	-	.	gene_id "ZFLNCG00045"; transcript_id "ZFLNCT00067";
chr1	Cufflinks	exon	1850782	1851031	.	-	.	gene_id "ZFLNCG00045"; transcript_id "ZFLNCT00068";
chr1	Cufflinks	exon	1857955	1858047	.	-	.	gene_id "ZFLNCG00045"; transcript_id "ZFLNCT00068";
chr1	Cufflinks	exon	1947486	1947742	.	+	.	gene_id "ZFLNCG00046"; transcript_id "ZFLNCT00069";
chr1	Cufflinks	exon	1958246	1958402	.	+	.	gene_id "ZFLNCG00046"; transcript_id "ZFLNCT00069";
chr1	Cufflinks	exon	1960602	1960637	.	+	.	gene_id "ZFLNCG00046"; transcript_id "ZFLNCT00069";
chr1	Cufflinks	exon	1962495	1962547	.	+	.	gene_id "ZFLNCG00046"; transcript_id "ZFLNCT00069";
chr1	Cufflinks	exon	1970967	1971183	.	+	.	gene_id "ZFLNCG00046"; transcript_id "ZFLNCT00069";
chr1	Cufflinks	exon	1995997	1996309	.	-	.	gene_id "ZFLNCG00047"; transcript_id "ZFLNCT00070";
chr1	Cufflinks	exon	2007446	2007822	.	-	.	gene_id "ZFLNCG00047"; transcript_id "ZFLNCT00070";
chr1	Cufflinks	exon	2029047	2029096	.	+	.	gene_id "ZFLNCG00048"; transcript_id "ZFLNCT00071";
chr1	Cufflinks	exon	2030412	2030508	.	+	.	gene_id "ZFLNCG00048"; transcript_id "ZFLNCT00071";
chr1	Cufflinks	exon	2031018	2031122	.	+	.	gene_id "ZFLNCG00048"; transcript_id "ZFLNCT00071";
chr1	Cufflinks	exon	2032200	2032341	.	+	.	gene_id "ZFLNCG00048"; transcript_id "ZFLNCT00071";
chr1	Cufflinks	exon	2043677	2043783	.	+	.	gene_id "ZFLNCG00048"; transcript_id "ZFLNCT00071";
chr1	Cufflinks	exon	2044303	2044414	.	+	.	gene_id "ZFLNCG00048"; transcript_id "ZFLNCT00071";
chr1	Cufflinks	exon	2045299	2045354	.	+	.	gene_id "ZFLNCG00048"; transcript_id "ZFLNCT00071";
chr1	Cufflinks	exon	2045437	2045559	.	+	.	gene_id "ZFLNCG00048"; transcript_id "ZFLNCT00071";
chr1	Cufflinks	exon	2043635	2043783	.	+	.	gene_id "ZFLNCG00048"; transcript_id "ZFLNCT00072";
chr1	Cufflinks	exon	2044303	2044370	.	+	.	gene_id "ZFLNCG00048"; transcript_id "ZFLNCT00072";
chr1	Cufflinks	exon	2055930	2056332	.	+	.	gene_id "ZFLNCG00048"; transcript_id "ZFLNCT00072";
chr1	Cufflinks	exon	2053377	2053403	.	+	.	gene_id "ZFLNCG00048"; transcript_id "ZFLNCT00073";
chr1	Cufflinks	exon	2053493	2053634	.	+	.	gene_id "ZFLNCG00048"; transcript_id "ZFLNCT00073";
chr1	Cufflinks	exon	2055379	2056332	.	+	.	gene_id "ZFLNCG00048"; transcript_id "ZFLNCT00073";
chr1	Cufflinks	exon	2058744	2058923	.	+	.	gene_id "ZFLNCG00049"; transcript_id "ZFLNCT00074";
chr1	Cufflinks	exon	2059030	2059409	.	+	.	gene_id "ZFLNCG00049"; transcript_id "ZFLNCT00074";
chr1	Cufflinks	exon	2058758	2058891	.	+	.	gene_id "ZFLNCG00049"; transcript_id "ZFLNCT00075";
chr1	Cufflinks	exon	2188706	2188753	.	+	.	gene_id "ZFLNCG00049"; transcript_id "ZFLNCT00075";
chr1	Cufflinks	exon	2188926	2189015	.	+	.	gene_id "ZFLNCG00049"; transcript_id "ZFLNCT00075";
chr1	Cufflinks	exon	2189510	2189592	.	+	.	gene_id "ZFLNCG00049"; transcript_id "ZFLNCT00075";
chr1	Cufflinks	exon	2190239	2190351	.	+	.	gene_id "ZFLNCG00049"; transcript_id "ZFLNCT00075";
chr1	Cufflinks	exon	2193015	2193178	.	+	.	gene_id "ZFLNCG00049"; transcript_id "ZFLNCT00075";
chr1	Cufflinks	exon	2198464	2198469	.	+	.	gene_id "ZFLNCG00049"; transcript_id "ZFLNCT00075";
chr1	Cufflinks	exon	2251807	2253002	.	-	.	gene_id "ZFLNCG00050"; transcript_id "ZFLNCT00076";
chr1	Cufflinks	exon	2254955	2255122	.	-	.	gene_id "ZFLNCG00050"; transcript_id "ZFLNCT00076";
chr1	Cufflinks	exon	2259216	2259530	.	-	.	gene_id "ZFLNCG00050"; transcript_id "ZFLNCT00076";
chr1	Cufflinks	exon	2254659	2255122	.	-	.	gene_id "ZFLNCG00050"; transcript_id "ZFLNCT00077";
chr1	Cufflinks	exon	2259216	2259529	.	-	.	gene_id "ZFLNCG00050"; transcript_id "ZFLNCT00077";
chr1	Cufflinks	exon	2461390	2462012	.	-	.	gene_id "ZFLNCG00051"; transcript_id "ZFLNCT00078";
chr1	Cufflinks	exon	2471023	2471061	.	-	.	gene_id "ZFLNCG00051"; transcript_id "ZFLNCT00078";
chr1	Cufflinks	exon	2795355	2795430	.	+	.	gene_id "ZFLNCG00052"; transcript_id "ZFLNCT00079";
chr1	Cufflinks	exon	2798246	2798679	.	+	.	gene_id "ZFLNCG00052"; transcript_id "ZFLNCT00079";
chr1	Cufflinks	exon	2804467	2804679	.	+	.	gene_id "ZFLNCG00053"; transcript_id "ZFLNCT00080";
chr1	Cufflinks	exon	2806034	2807713	.	+	.	gene_id "ZFLNCG00053"; transcript_id "ZFLNCT00080";
chr1	Cufflinks	exon	2909573	2909818	.	+	.	gene_id "ZFLNCG00054"; transcript_id "ZFLNCT00081";
chr1	Cufflinks	exon	2911052	2911510	.	+	.	gene_id "ZFLNCG00054"; transcript_id "ZFLNCT00081";
chr1	Cufflinks	exon	3037763	3038328	.	-	.	gene_id "ZFLNCG00055"; transcript_id "ZFLNCT00082";
chr1	Cufflinks	exon	3038899	3039643	.	-	.	gene_id "ZFLNCG00055"; transcript_id "ZFLNCT00082";
chr1	Cufflinks	exon	3037763	3039791	.	-	.	gene_id "ZFLNCG00055"; transcript_id "ZFLNCT00083";
chr1	Cufflinks	exon	3330722	3330970	.	+	.	gene_id "ZFLNCG00056"; transcript_id "ZFLNCT00084";
chr1	Cufflinks	exon	3343543	3345761	.	+	.	gene_id "ZFLNCG00056"; transcript_id "ZFLNCT00084";
chr1	Cufflinks	exon	3330722	3330970	.	+	.	gene_id "ZFLNCG00056"; transcript_id "ZFLNCT00085";
chr1	Cufflinks	exon	3343543	3343769	.	+	.	gene_id "ZFLNCG00056"; transcript_id "ZFLNCT00085";
chr1	Cufflinks	exon	3372468	3372648	.	+	.	gene_id "ZFLNCG00056"; transcript_id "ZFLNCT00085";
chr1	Cufflinks	exon	3330722	3330970	.	+	.	gene_id "ZFLNCG00056"; transcript_id "ZFLNCT00086";
chr1	Cufflinks	exon	3343543	3343769	.	+	.	gene_id "ZFLNCG00056"; transcript_id "ZFLNCT00086";
chr1	Cufflinks	exon	3397035	3398295	.	+	.	gene_id "ZFLNCG00056"; transcript_id "ZFLNCT00086";
chr1	Cufflinks	exon	3330722	3330970	.	+	.	gene_id "ZFLNCG00056"; transcript_id "ZFLNCT00087";
chr1	Cufflinks	exon	3343543	3343769	.	+	.	gene_id "ZFLNCG00056"; transcript_id "ZFLNCT00087";
chr1	Cufflinks	exon	3496863	3497087	.	+	.	gene_id "ZFLNCG00056"; transcript_id "ZFLNCT00087";
chr1	Cufflinks	exon	3709367	3711484	.	+	.	gene_id "ZFLNCG00057"; transcript_id "ZFLNCT00088";
chr1	Cufflinks	exon	4046031	4051266	.	-	.	gene_id "ZFLNCG00058"; transcript_id "ZFLNCT00089";
chr1	Cufflinks	exon	4092516	4092603	.	-	.	gene_id "ZFLNCG00059"; transcript_id "ZFLNCT00090";
chr1	Cufflinks	exon	4093881	4094047	.	-	.	gene_id "ZFLNCG00059"; transcript_id "ZFLNCT00090";
chr1	Cufflinks	exon	4093136	4093774	.	-	.	gene_id "ZFLNCG00059"; transcript_id "ZFLNCT00091";
chr1	Cufflinks	exon	4093881	4094159	.	-	.	gene_id "ZFLNCG00059"; transcript_id "ZFLNCT00091";
chr1	Cufflinks	exon	4208917	4209216	.	+	.	gene_id "ZFLNCG00060"; transcript_id "ZFLNCT00092";
chr1	Cufflinks	exon	4209313	4209752	.	+	.	gene_id "ZFLNCG00060"; transcript_id "ZFLNCT00092";
chr1	Cufflinks	exon	4209923	4211033	.	+	.	gene_id "ZFLNCG00060"; transcript_id "ZFLNCT00092";
chr1	Cufflinks	exon	4208917	4209216	.	+	.	gene_id "ZFLNCG00060"; transcript_id "ZFLNCT00093";
chr1	Cufflinks	exon	4209313	4209765	.	+	.	gene_id "ZFLNCG00060"; transcript_id "ZFLNCT00093";
chr1	Cufflinks	exon	4209923	4211033	.	+	.	gene_id "ZFLNCG00060"; transcript_id "ZFLNCT00093";
chr1	Cufflinks	exon	4240026	4240199	.	-	.	gene_id "ZFLNCG00061"; transcript_id "ZFLNCT00094";
chr1	Cufflinks	exon	4240273	4241596	.	-	.	gene_id "ZFLNCG00061"; transcript_id "ZFLNCT00094";
chr1	Cufflinks	exon	4291688	4291837	.	+	.	gene_id "ZFLNCG00062"; transcript_id "ZFLNCT00095";
chr1	Cufflinks	exon	4303434	4303656	.	+	.	gene_id "ZFLNCG00062"; transcript_id "ZFLNCT00095";
chr1	Cufflinks	exon	4304994	4305142	.	+	.	gene_id "ZFLNCG00062"; transcript_id "ZFLNCT00095";
chr1	Cufflinks	exon	4307235	4307301	.	+	.	gene_id "ZFLNCG00062"; transcript_id "ZFLNCT00095";
chr1	Cufflinks	exon	4307388	4307661	.	+	.	gene_id "ZFLNCG00062"; transcript_id "ZFLNCT00095";
chr1	Cufflinks	exon	4326544	4326580	.	+	.	gene_id "ZFLNCG00063"; transcript_id "ZFLNCT00096";
chr1	Cufflinks	exon	4327897	4327990	.	+	.	gene_id "ZFLNCG00063"; transcript_id "ZFLNCT00096";
chr1	Cufflinks	exon	4339072	4339443	.	+	.	gene_id "ZFLNCG00063"; transcript_id "ZFLNCT00096";
chr1	Cufflinks	exon	4373817	4373959	.	+	.	gene_id "ZFLNCG00063"; transcript_id "ZFLNCT00096";
chr1	Cufflinks	exon	4376226	4376316	.	+	.	gene_id "ZFLNCG00063"; transcript_id "ZFLNCT00096";
chr1	Cufflinks	exon	4386439	4386554	.	+	.	gene_id "ZFLNCG00064"; transcript_id "ZFLNCT00097";
chr1	Cufflinks	exon	4386674	4386759	.	+	.	gene_id "ZFLNCG00064"; transcript_id "ZFLNCT00097";
chr1	Cufflinks	exon	4387629	4387718	.	+	.	gene_id "ZFLNCG00064"; transcript_id "ZFLNCT00097";
chr1	Cufflinks	exon	4388163	4388288	.	+	.	gene_id "ZFLNCG00064"; transcript_id "ZFLNCT00097";
chr1	Cufflinks	exon	4389716	4389808	.	+	.	gene_id "ZFLNCG00064"; transcript_id "ZFLNCT00097";
chr1	Cufflinks	exon	4389889	4390071	.	+	.	gene_id "ZFLNCG00064"; transcript_id "ZFLNCT00097";
chr1	Cufflinks	exon	4391149	4391238	.	+	.	gene_id "ZFLNCG00064"; transcript_id "ZFLNCT00097";
chr1	Cufflinks	exon	4395678	4396074	.	-	.	gene_id "ZFLNCG00065"; transcript_id "ZFLNCT00098";
chr1	Cufflinks	exon	4396386	4396492	.	-	.	gene_id "ZFLNCG00065"; transcript_id "ZFLNCT00098";
chr1	Cufflinks	exon	4396578	4396703	.	-	.	gene_id "ZFLNCG00065"; transcript_id "ZFLNCT00098";
chr1	Cufflinks	exon	4398242	4398403	.	-	.	gene_id "ZFLNCG00065"; transcript_id "ZFLNCT00098";
chr1	Cufflinks	exon	4398486	4398624	.	-	.	gene_id "ZFLNCG00065"; transcript_id "ZFLNCT00098";
chr1	Cufflinks	exon	4398712	4398739	.	-	.	gene_id "ZFLNCG00065"; transcript_id "ZFLNCT00098";
chr1	Cufflinks	exon	4398958	4399199	.	-	.	gene_id "ZFLNCG00066"; transcript_id "ZFLNCT00099";
chr1	Cufflinks	exon	4400296	4400385	.	-	.	gene_id "ZFLNCG00066"; transcript_id "ZFLNCT00099";
chr1	Cufflinks	exon	4400493	4400816	.	-	.	gene_id "ZFLNCG00066"; transcript_id "ZFLNCT00099";
chr1	Cufflinks	exon	4425492	4426087	.	-	.	gene_id "ZFLNCG00067"; transcript_id "ZFLNCT00100";
chr1	Cufflinks	exon	4426552	4426713	.	-	.	gene_id "ZFLNCG00067"; transcript_id "ZFLNCT00100";
chr1	Cufflinks	exon	4427185	4427322	.	-	.	gene_id "ZFLNCG00067"; transcript_id "ZFLNCT00100";
chr1	Cufflinks	exon	4429775	4429906	.	-	.	gene_id "ZFLNCG00067"; transcript_id "ZFLNCT00100";
chr1	Cufflinks	exon	4429986	4430123	.	-	.	gene_id "ZFLNCG00067"; transcript_id "ZFLNCT00100";
chr1	Cufflinks	exon	4431674	4431799	.	-	.	gene_id "ZFLNCG00067"; transcript_id "ZFLNCT00100";
chr1	Cufflinks	exon	4431969	4432217	.	-	.	gene_id "ZFLNCG00067"; transcript_id "ZFLNCT00100";
chr1	Cufflinks	exon	4586732	4586901	.	-	.	gene_id "ZFLNCG00068"; transcript_id "ZFLNCT00101";
chr1	Cufflinks	exon	4608356	4608546	.	-	.	gene_id "ZFLNCG00068"; transcript_id "ZFLNCT00101";
chr1	Cufflinks	exon	4670968	4673200	.	+	.	gene_id "ZFLNCG00069"; transcript_id "ZFLNCT00102";
chr1	Cufflinks	exon	4673947	4675047	.	+	.	gene_id "ZFLNCG00069"; transcript_id "ZFLNCT00102";
chr1	Cufflinks	exon	4670990	4673196	.	+	.	gene_id "ZFLNCG00069"; transcript_id "ZFLNCT00103";
chr1	Cufflinks	exon	4673694	4675047	.	+	.	gene_id "ZFLNCG00069"; transcript_id "ZFLNCT00103";
chr1	Cufflinks	exon	4869610	4869782	.	+	.	gene_id "ZFLNCG00070"; transcript_id "ZFLNCT00104";
chr1	Cufflinks	exon	4872803	4872857	.	+	.	gene_id "ZFLNCG00070"; transcript_id "ZFLNCT00104";
chr1	Cufflinks	exon	4869610	4869782	.	+	.	gene_id "ZFLNCG00070"; transcript_id "ZFLNCT00105";
chr1	Cufflinks	exon	4879520	4879566	.	+	.	gene_id "ZFLNCG00070"; transcript_id "ZFLNCT00105";
chr1	Cufflinks	exon	4923686	4949412	.	-	.	gene_id "ZFLNCG00071"; transcript_id "ZFLNCT00106";
chr1	Cufflinks	exon	5023291	5024238	.	-	.	gene_id "ZFLNCG00072"; transcript_id "ZFLNCT00107";
chr1	Cufflinks	exon	5037290	5037361	.	-	.	gene_id "ZFLNCG00072"; transcript_id "ZFLNCT00107";
chr1	Cufflinks	exon	5025673	5025812	.	+	.	gene_id "ZFLNCG00073"; transcript_id "ZFLNCT00108";
chr1	Cufflinks	exon	5026547	5026649	.	+	.	gene_id "ZFLNCG00073"; transcript_id "ZFLNCT00108";
chr1	Cufflinks	exon	5028800	5029092	.	+	.	gene_id "ZFLNCG00073"; transcript_id "ZFLNCT00108";
chr1	Cufflinks	exon	5030085	5030214	.	+	.	gene_id "ZFLNCG00073"; transcript_id "ZFLNCT00108";
chr1	Cufflinks	exon	5035503	5035525	.	+	.	gene_id "ZFLNCG00074"; transcript_id "ZFLNCT00109";
chr1	Cufflinks	exon	5037147	5037183	.	+	.	gene_id "ZFLNCG00074"; transcript_id "ZFLNCT00109";
chr1	Cufflinks	exon	5037288	5037394	.	+	.	gene_id "ZFLNCG00074"; transcript_id "ZFLNCT00109";
chr1	Cufflinks	exon	5038765	5038846	.	+	.	gene_id "ZFLNCG00074"; transcript_id "ZFLNCT00109";
chr1	Cufflinks	exon	5038930	5038988	.	+	.	gene_id "ZFLNCG00074"; transcript_id "ZFLNCT00109";
chr1	Cufflinks	exon	5040421	5040481	.	+	.	gene_id "ZFLNCG00074"; transcript_id "ZFLNCT00109";
chr1	Cufflinks	exon	5040943	5040997	.	+	.	gene_id "ZFLNCG00074"; transcript_id "ZFLNCT00109";
chr1	Cufflinks	exon	5037144	5037183	.	+	.	gene_id "ZFLNCG00074"; transcript_id "ZFLNCT00110";
chr1	Cufflinks	exon	5037288	5037394	.	+	.	gene_id "ZFLNCG00074"; transcript_id "ZFLNCT00110";
chr1	Cufflinks	exon	5038765	5038846	.	+	.	gene_id "ZFLNCG00074"; transcript_id "ZFLNCT00110";
chr1	Cufflinks	exon	5038930	5038988	.	+	.	gene_id "ZFLNCG00074"; transcript_id "ZFLNCT00110";
chr1	Cufflinks	exon	5040421	5040503	.	+	.	gene_id "ZFLNCG00074"; transcript_id "ZFLNCT00110";
chr1	Cufflinks	exon	5040943	5040997	.	+	.	gene_id "ZFLNCG00074"; transcript_id "ZFLNCT00110";
chr1	Cufflinks	exon	5042344	5042470	.	+	.	gene_id "ZFLNCG00074"; transcript_id "ZFLNCT00110";
chr1	Cufflinks	exon	5043051	5043216	.	+	.	gene_id "ZFLNCG00074"; transcript_id "ZFLNCT00110";
chr1	Cufflinks	exon	5046002	5046136	.	+	.	gene_id "ZFLNCG00075"; transcript_id "ZFLNCT00111";
chr1	Cufflinks	exon	5046772	5046942	.	+	.	gene_id "ZFLNCG00075"; transcript_id "ZFLNCT00111";
chr1	Cufflinks	exon	5048859	5049192	.	+	.	gene_id "ZFLNCG00075"; transcript_id "ZFLNCT00111";
chr1	Cufflinks	exon	5046004	5046136	.	+	.	gene_id "ZFLNCG00075"; transcript_id "ZFLNCT00112";
chr1	Cufflinks	exon	5046772	5046865	.	+	.	gene_id "ZFLNCG00075"; transcript_id "ZFLNCT00112";
chr1	Cufflinks	exon	5048859	5049192	.	+	.	gene_id "ZFLNCG00075"; transcript_id "ZFLNCT00112";
chr1	Cufflinks	exon	5053657	5053906	.	+	.	gene_id "ZFLNCG00076"; transcript_id "ZFLNCT00113";
chr1	Cufflinks	exon	5056563	5056666	.	+	.	gene_id "ZFLNCG00076"; transcript_id "ZFLNCT00113";
chr1	Cufflinks	exon	5059842	5060423	.	+	.	gene_id "ZFLNCG00076"; transcript_id "ZFLNCT00113";
chr1	Cufflinks	exon	5084541	5084658	.	-	.	gene_id "ZFLNCG00077"; transcript_id "ZFLNCT00114";
chr1	Cufflinks	exon	5085194	5085428	.	-	.	gene_id "ZFLNCG00077"; transcript_id "ZFLNCT00114";
chr1	Cufflinks	exon	5085528	5085696	.	-	.	gene_id "ZFLNCG00077"; transcript_id "ZFLNCT00114";
chr1	Cufflinks	exon	5085775	5085917	.	-	.	gene_id "ZFLNCG00077"; transcript_id "ZFLNCT00114";
chr1	Cufflinks	exon	5087900	5088034	.	-	.	gene_id "ZFLNCG00077"; transcript_id "ZFLNCT00114";
chr1	Cufflinks	exon	5088262	5088374	.	-	.	gene_id "ZFLNCG00077"; transcript_id "ZFLNCT00114";
chr1	Cufflinks	exon	5088900	5088933	.	-	.	gene_id "ZFLNCG00077"; transcript_id "ZFLNCT00114";
chr1	Cufflinks	exon	5084541	5084658	.	-	.	gene_id "ZFLNCG00077"; transcript_id "ZFLNCT00115";
chr1	Cufflinks	exon	5085194	5085428	.	-	.	gene_id "ZFLNCG00077"; transcript_id "ZFLNCT00115";
chr1	Cufflinks	exon	5085528	5085696	.	-	.	gene_id "ZFLNCG00077"; transcript_id "ZFLNCT00115";
chr1	Cufflinks	exon	5085775	5085917	.	-	.	gene_id "ZFLNCG00077"; transcript_id "ZFLNCT00115";
chr1	Cufflinks	exon	5087900	5088034	.	-	.	gene_id "ZFLNCG00077"; transcript_id "ZFLNCT00115";
chr1	Cufflinks	exon	5088262	5088374	.	-	.	gene_id "ZFLNCG00077"; transcript_id "ZFLNCT00115";
chr1	Cufflinks	exon	5088904	5088945	.	-	.	gene_id "ZFLNCG00077"; transcript_id "ZFLNCT00115";
chr1	Cufflinks	exon	5243086	5243136	.	+	.	gene_id "ZFLNCG00078"; transcript_id "ZFLNCT00116";
chr1	Cufflinks	exon	5243267	5243348	.	+	.	gene_id "ZFLNCG00078"; transcript_id "ZFLNCT00116";
chr1	Cufflinks	exon	5266907	5266980	.	+	.	gene_id "ZFLNCG00078"; transcript_id "ZFLNCT00116";
chr1	Cufflinks	exon	5417304	5417678	.	+	.	gene_id "ZFLNCG00078"; transcript_id "ZFLNCT00116";
chr1	Cufflinks	exon	5261407	5263134	.	-	.	gene_id "ZFLNCG00079"; transcript_id "ZFLNCT00117";
chr1	Cufflinks	exon	5263513	5263534	.	-	.	gene_id "ZFLNCG00079"; transcript_id "ZFLNCT00117";
chr1	Cufflinks	exon	5261418	5265989	.	+	.	gene_id "ZFLNCG00080"; transcript_id "ZFLNCT00118";
chr1	Cufflinks	exon	5266284	5266431	.	+	.	gene_id "ZFLNCG00080"; transcript_id "ZFLNCT00118";
chr1	Cufflinks	exon	5528241	5528288	.	+	.	gene_id "ZFLNCG00081"; transcript_id "ZFLNCT00119";
chr1	Cufflinks	exon	5530505	5531547	.	+	.	gene_id "ZFLNCG00081"; transcript_id "ZFLNCT00119";
chr1	Cufflinks	exon	5540944	5542885	.	+	.	gene_id "ZFLNCG00082"; transcript_id "ZFLNCT00120";
chr1	Cufflinks	exon	5557163	5559527	.	+	.	gene_id "ZFLNCG00082"; transcript_id "ZFLNCT00120";
chr1	Cufflinks	exon	5636846	5636880	.	+	.	gene_id "ZFLNCG00083"; transcript_id "ZFLNCT00121";
chr1	Cufflinks	exon	5637971	5638593	.	+	.	gene_id "ZFLNCG00083"; transcript_id "ZFLNCT00121";
chr1	Cufflinks	exon	5834576	5834987	.	+	.	gene_id "ZFLNCG00084"; transcript_id "ZFLNCT00122";
chr1	Cufflinks	exon	5839290	5839354	.	+	.	gene_id "ZFLNCG00084"; transcript_id "ZFLNCT00122";
chr1	Cufflinks	exon	5867583	5867690	.	+	.	gene_id "ZFLNCG00084"; transcript_id "ZFLNCT00122";
chr1	Cufflinks	exon	6341851	6342407	.	.	.	gene_id "ZFLNCG00085"; transcript_id "ZFLNCT00123";
chr1	Cufflinks	exon	6408450	6408484	.	+	.	gene_id "ZFLNCG00086"; transcript_id "ZFLNCT00124";
chr1	Cufflinks	exon	6421255	6421347	.	+	.	gene_id "ZFLNCG00086"; transcript_id "ZFLNCT00124";
chr1	Cufflinks	exon	6421694	6421804	.	+	.	gene_id "ZFLNCG00086"; transcript_id "ZFLNCT00124";
chr1	Cufflinks	exon	6423609	6423922	.	+	.	gene_id "ZFLNCG00086"; transcript_id "ZFLNCT00124";
chr1	Cufflinks	exon	6426142	6426403	.	+	.	gene_id "ZFLNCG00086"; transcript_id "ZFLNCT00124";
chr1	Cufflinks	exon	6420842	6421347	.	+	.	gene_id "ZFLNCG00086"; transcript_id "ZFLNCT00125";
chr1	Cufflinks	exon	6421694	6421804	.	+	.	gene_id "ZFLNCG00086"; transcript_id "ZFLNCT00125";
chr1	Cufflinks	exon	6423609	6423709	.	+	.	gene_id "ZFLNCG00086"; transcript_id "ZFLNCT00125";
chr1	Cufflinks	exon	6454788	6454972	.	+	.	gene_id "ZFLNCG00087"; transcript_id "ZFLNCT00126";
chr1	Cufflinks	exon	6476558	6476695	.	+	.	gene_id "ZFLNCG00087"; transcript_id "ZFLNCT00126";
chr1	Cufflinks	exon	6477194	6477348	.	+	.	gene_id "ZFLNCG00087"; transcript_id "ZFLNCT00126";
chr1	Cufflinks	exon	6477442	6477580	.	+	.	gene_id "ZFLNCG00087"; transcript_id "ZFLNCT00126";
chr1	Cufflinks	exon	6477656	6477854	.	+	.	gene_id "ZFLNCG00087"; transcript_id "ZFLNCT00126";
chr1	Cufflinks	exon	6478744	6478822	.	+	.	gene_id "ZFLNCG00087"; transcript_id "ZFLNCT00126";
chr1	Cufflinks	exon	6478906	6479028	.	+	.	gene_id "ZFLNCG00087"; transcript_id "ZFLNCT00126";
chr1	Cufflinks	exon	6479110	6479251	.	+	.	gene_id "ZFLNCG00087"; transcript_id "ZFLNCT00126";
chr1	Cufflinks	exon	6481104	6481262	.	+	.	gene_id "ZFLNCG00087"; transcript_id "ZFLNCT00126";
chr1	Cufflinks	exon	6482914	6482990	.	+	.	gene_id "ZFLNCG00087"; transcript_id "ZFLNCT00126";
chr1	Cufflinks	exon	6483518	6483766	.	+	.	gene_id "ZFLNCG00087"; transcript_id "ZFLNCT00126";
chr1	Cufflinks	exon	6483851	6484171	.	+	.	gene_id "ZFLNCG00087"; transcript_id "ZFLNCT00126";
chr1	Cufflinks	exon	6497668	6497961	.	-	.	gene_id "ZFLNCG00088"; transcript_id "ZFLNCT00127";
chr1	Cufflinks	exon	6498055	6498296	.	-	.	gene_id "ZFLNCG00088"; transcript_id "ZFLNCT00127";
chr1	Cufflinks	exon	6498419	6498627	.	-	.	gene_id "ZFLNCG00088"; transcript_id "ZFLNCT00127";
chr1	Cufflinks	exon	6501473	6501523	.	-	.	gene_id "ZFLNCG00088"; transcript_id "ZFLNCT00127";
chr1	Cufflinks	exon	6504183	6504443	.	+	.	gene_id "ZFLNCG00089"; transcript_id "ZFLNCT00128";
chr1	Cufflinks	exon	6504592	6504740	.	+	.	gene_id "ZFLNCG00089"; transcript_id "ZFLNCT00128";
chr1	Cufflinks	exon	6512051	6513473	.	+	.	gene_id "ZFLNCG00089"; transcript_id "ZFLNCT00128";
chr1	Cufflinks	exon	6504359	6504400	.	+	.	gene_id "ZFLNCG00089"; transcript_id "ZFLNCT00130";
chr1	Cufflinks	exon	6504592	6504740	.	+	.	gene_id "ZFLNCG00089"; transcript_id "ZFLNCT00130";
chr1	Cufflinks	exon	6512051	6513473	.	+	.	gene_id "ZFLNCG00089"; transcript_id "ZFLNCT00130";
chr1	Cufflinks	exon	6504307	6504632	.	-	.	gene_id "ZFLNCG00090"; transcript_id "ZFLNCT00129";
chr1	Cufflinks	exon	6504863	6504940	.	-	.	gene_id "ZFLNCG00090"; transcript_id "ZFLNCT00129";
chr1	Cufflinks	exon	6507570	6507740	.	-	.	gene_id "ZFLNCG00090"; transcript_id "ZFLNCT00129";
chr1	Cufflinks	exon	6507829	6507972	.	-	.	gene_id "ZFLNCG00090"; transcript_id "ZFLNCT00129";
chr1	Cufflinks	exon	6511756	6511839	.	-	.	gene_id "ZFLNCG00090"; transcript_id "ZFLNCT00129";
chr1	Cufflinks	exon	6518806	6519729	.	-	.	gene_id "ZFLNCG00091"; transcript_id "ZFLNCT00131";
chr1	Cufflinks	exon	6519813	6520114	.	-	.	gene_id "ZFLNCG00091"; transcript_id "ZFLNCT00131";
chr1	Cufflinks	exon	6518806	6519729	.	-	.	gene_id "ZFLNCG00091"; transcript_id "ZFLNCT00132";
chr1	Cufflinks	exon	6519813	6519891	.	-	.	gene_id "ZFLNCG00091"; transcript_id "ZFLNCT00132";
chr1	Cufflinks	exon	6528359	6528669	.	-	.	gene_id "ZFLNCG00091"; transcript_id "ZFLNCT00132";
chr1	Cufflinks	exon	6534592	6535265	.	-	.	gene_id "ZFLNCG00092"; transcript_id "ZFLNCT00133";
chr1	Cufflinks	exon	6535998	6536115	.	-	.	gene_id "ZFLNCG00092"; transcript_id "ZFLNCT00133";
chr1	Cufflinks	exon	6539833	6539930	.	-	.	gene_id "ZFLNCG00092"; transcript_id "ZFLNCT00133";
chr1	Cufflinks	exon	6541026	6541073	.	-	.	gene_id "ZFLNCG00092"; transcript_id "ZFLNCT00133";
chr1	Cufflinks	exon	6545760	6545993	.	-	.	gene_id "ZFLNCG00093"; transcript_id "ZFLNCT00134";
chr1	Cufflinks	exon	6731993	6732147	.	+	.	gene_id "ZFLNCG00094"; transcript_id "ZFLNCT00135";
chr1	Cufflinks	exon	6733634	6733826	.	+	.	gene_id "ZFLNCG00094"; transcript_id "ZFLNCT00135";
chr1	Cufflinks	exon	6759580	6760968	.	-	.	gene_id "ZFLNCG00095"; transcript_id "ZFLNCT00136";
chr1	Cufflinks	exon	6761416	6761688	.	-	.	gene_id "ZFLNCG00095"; transcript_id "ZFLNCT00136";
chr1	Cufflinks	exon	6765254	6765766	.	+	.	gene_id "ZFLNCG00096"; transcript_id "ZFLNCT00137";
chr1	Cufflinks	exon	6770771	6771171	.	+	.	gene_id "ZFLNCG00096"; transcript_id "ZFLNCT00137";
chr1	Cufflinks	exon	6938743	6938836	.	+	.	gene_id "ZFLNCG00097"; transcript_id "ZFLNCT00138";
chr1	Cufflinks	exon	6939237	6939339	.	+	.	gene_id "ZFLNCG00097"; transcript_id "ZFLNCT00138";
chr1	Cufflinks	exon	6939449	6939476	.	+	.	gene_id "ZFLNCG00097"; transcript_id "ZFLNCT00138";
chr1	Cufflinks	exon	6940667	6940761	.	+	.	gene_id "ZFLNCG00097"; transcript_id "ZFLNCT00138";
chr1	Cufflinks	exon	6940855	6940888	.	+	.	gene_id "ZFLNCG00097"; transcript_id "ZFLNCT00138";
chr1	Cufflinks	exon	6943859	6943953	.	+	.	gene_id "ZFLNCG00097"; transcript_id "ZFLNCT00138";
chr1	Cufflinks	exon	6944047	6944106	.	+	.	gene_id "ZFLNCG00097"; transcript_id "ZFLNCT00138";
chr1	Cufflinks	exon	6993810	6993949	.	+	.	gene_id "ZFLNCG00098"; transcript_id "ZFLNCT00139";
chr1	Cufflinks	exon	6994145	6994236	.	+	.	gene_id "ZFLNCG00098"; transcript_id "ZFLNCT00139";
chr1	Cufflinks	exon	6994771	6994889	.	+	.	gene_id "ZFLNCG00098"; transcript_id "ZFLNCT00139";
chr1	Cufflinks	exon	6995462	6995574	.	+	.	gene_id "ZFLNCG00098"; transcript_id "ZFLNCT00139";
chr1	Cufflinks	exon	6996171	6996219	.	+	.	gene_id "ZFLNCG00098"; transcript_id "ZFLNCT00139";
chr1	Cufflinks	exon	6996466	6999032	.	+	.	gene_id "ZFLNCG00098"; transcript_id "ZFLNCT00139";
chr1	Cufflinks	exon	6993812	6993949	.	+	.	gene_id "ZFLNCG00098"; transcript_id "ZFLNCT00140";
chr1	Cufflinks	exon	6994145	6994236	.	+	.	gene_id "ZFLNCG00098"; transcript_id "ZFLNCT00140";
chr1	Cufflinks	exon	6994771	6994889	.	+	.	gene_id "ZFLNCG00098"; transcript_id "ZFLNCT00140";
chr1	Cufflinks	exon	6995465	6996219	.	+	.	gene_id "ZFLNCG00098"; transcript_id "ZFLNCT00140";
chr1	Cufflinks	exon	6996466	6999032	.	+	.	gene_id "ZFLNCG00098"; transcript_id "ZFLNCT00140";
chr1	Cufflinks	exon	6993812	6993949	.	+	.	gene_id "ZFLNCG00098"; transcript_id "ZFLNCT00141";
chr1	Cufflinks	exon	6994145	6994236	.	+	.	gene_id "ZFLNCG00098"; transcript_id "ZFLNCT00141";
chr1	Cufflinks	exon	6994771	6994889	.	+	.	gene_id "ZFLNCG00098"; transcript_id "ZFLNCT00141";
chr1	Cufflinks	exon	6995462	6995574	.	+	.	gene_id "ZFLNCG00098"; transcript_id "ZFLNCT00141";
chr1	Cufflinks	exon	6996168	6996219	.	+	.	gene_id "ZFLNCG00098"; transcript_id "ZFLNCT00141";
chr1	Cufflinks	exon	6996466	6999032	.	+	.	gene_id "ZFLNCG00098"; transcript_id "ZFLNCT00141";
chr1	Cufflinks	exon	6993812	6993949	.	+	.	gene_id "ZFLNCG00098"; transcript_id "ZFLNCT00142";
chr1	Cufflinks	exon	6994145	6994236	.	+	.	gene_id "ZFLNCG00098"; transcript_id "ZFLNCT00142";
chr1	Cufflinks	exon	6994771	6994889	.	+	.	gene_id "ZFLNCG00098"; transcript_id "ZFLNCT00142";
chr1	Cufflinks	exon	6995462	6996219	.	+	.	gene_id "ZFLNCG00098"; transcript_id "ZFLNCT00142";
chr1	Cufflinks	exon	6996466	6999032	.	+	.	gene_id "ZFLNCG00098"; transcript_id "ZFLNCT00142";
chr1	Cufflinks	exon	6993812	6993949	.	+	.	gene_id "ZFLNCG00098"; transcript_id "ZFLNCT00143";
chr1	Cufflinks	exon	6994145	6994236	.	+	.	gene_id "ZFLNCG00098"; transcript_id "ZFLNCT00143";
chr1	Cufflinks	exon	6994771	6995574	.	+	.	gene_id "ZFLNCG00098"; transcript_id "ZFLNCT00143";
chr1	Cufflinks	exon	6996466	6999032	.	+	.	gene_id "ZFLNCG00098"; transcript_id "ZFLNCT00143";
chr1	Cufflinks	exon	6993835	6993949	.	+	.	gene_id "ZFLNCG00098"; transcript_id "ZFLNCT00144";
chr1	Cufflinks	exon	6994145	6994236	.	+	.	gene_id "ZFLNCG00098"; transcript_id "ZFLNCT00144";
chr1	Cufflinks	exon	6994774	6994889	.	+	.	gene_id "ZFLNCG00098"; transcript_id "ZFLNCT00144";
chr1	Cufflinks	exon	6995462	6996219	.	+	.	gene_id "ZFLNCG00098"; transcript_id "ZFLNCT00144";
chr1	Cufflinks	exon	6996466	6999032	.	+	.	gene_id "ZFLNCG00098"; transcript_id "ZFLNCT00144";
chr1	Cufflinks	exon	6993874	6993949	.	+	.	gene_id "ZFLNCG00098"; transcript_id "ZFLNCT00145";
chr1	Cufflinks	exon	6994771	6994889	.	+	.	gene_id "ZFLNCG00098"; transcript_id "ZFLNCT00145";
chr1	Cufflinks	exon	6995462	6995574	.	+	.	gene_id "ZFLNCG00098"; transcript_id "ZFLNCT00145";
chr1	Cufflinks	exon	6996171	6996219	.	+	.	gene_id "ZFLNCG00098"; transcript_id "ZFLNCT00145";
chr1	Cufflinks	exon	6996466	6999032	.	+	.	gene_id "ZFLNCG00098"; transcript_id "ZFLNCT00145";
chr1	Cufflinks	exon	6993874	6993949	.	+	.	gene_id "ZFLNCG00098"; transcript_id "ZFLNCT00146";
chr1	Cufflinks	exon	6994145	6994236	.	+	.	gene_id "ZFLNCG00098"; transcript_id "ZFLNCT00146";
chr1	Cufflinks	exon	6995462	6995574	.	+	.	gene_id "ZFLNCG00098"; transcript_id "ZFLNCT00146";
chr1	Cufflinks	exon	6996168	6996219	.	+	.	gene_id "ZFLNCG00098"; transcript_id "ZFLNCT00146";
chr1	Cufflinks	exon	6996466	6999032	.	+	.	gene_id "ZFLNCG00098"; transcript_id "ZFLNCT00146";
chr1	Cufflinks	exon	6993884	6993949	.	+	.	gene_id "ZFLNCG00098"; transcript_id "ZFLNCT00147";
chr1	Cufflinks	exon	6994771	6994889	.	+	.	gene_id "ZFLNCG00098"; transcript_id "ZFLNCT00147";
chr1	Cufflinks	exon	6995462	6995574	.	+	.	gene_id "ZFLNCG00098"; transcript_id "ZFLNCT00147";
chr1	Cufflinks	exon	6996168	6996219	.	+	.	gene_id "ZFLNCG00098"; transcript_id "ZFLNCT00147";
chr1	Cufflinks	exon	6996466	6999032	.	+	.	gene_id "ZFLNCG00098"; transcript_id "ZFLNCT00147";
chr1	Cufflinks	exon	6993885	6993949	.	+	.	gene_id "ZFLNCG00098"; transcript_id "ZFLNCT00148";
chr1	Cufflinks	exon	6994145	6994236	.	+	.	gene_id "ZFLNCG00098"; transcript_id "ZFLNCT00148";
chr1	Cufflinks	exon	6994771	6994889	.	+	.	gene_id "ZFLNCG00098"; transcript_id "ZFLNCT00148";
chr1	Cufflinks	exon	6995465	6995574	.	+	.	gene_id "ZFLNCG00098"; transcript_id "ZFLNCT00148";
chr1	Cufflinks	exon	6996168	6996219	.	+	.	gene_id "ZFLNCG00098"; transcript_id "ZFLNCT00148";
chr1	Cufflinks	exon	6996466	6999032	.	+	.	gene_id "ZFLNCG00098"; transcript_id "ZFLNCT00148";
chr1	Cufflinks	exon	6993886	6993949	.	+	.	gene_id "ZFLNCG00098"; transcript_id "ZFLNCT00149";
chr1	Cufflinks	exon	6994145	6994236	.	+	.	gene_id "ZFLNCG00098"; transcript_id "ZFLNCT00149";
chr1	Cufflinks	exon	6994771	6994889	.	+	.	gene_id "ZFLNCG00098"; transcript_id "ZFLNCT00149";
chr1	Cufflinks	exon	6995465	6995574	.	+	.	gene_id "ZFLNCG00098"; transcript_id "ZFLNCT00149";
chr1	Cufflinks	exon	6996171	6996219	.	+	.	gene_id "ZFLNCG00098"; transcript_id "ZFLNCT00149";
chr1	Cufflinks	exon	6996466	6999032	.	+	.	gene_id "ZFLNCG00098"; transcript_id "ZFLNCT00149";
chr1	Cufflinks	exon	7229370	7232208	.	-	.	gene_id "ZFLNCG00099"; transcript_id "ZFLNCT00150";
chr1	Cufflinks	exon	7581061	7581335	.	-	.	gene_id "ZFLNCG00100"; transcript_id "ZFLNCT00151";
chr1	Cufflinks	exon	7583143	7583773	.	-	.	gene_id "ZFLNCG00100"; transcript_id "ZFLNCT00151";
chr1	Cufflinks	exon	7582506	7583308	.	-	.	gene_id "ZFLNCG00100"; transcript_id "ZFLNCT00152";
chr1	Cufflinks	exon	7584971	7586150	.	-	.	gene_id "ZFLNCG00100"; transcript_id "ZFLNCT00152";
chr1	Cufflinks	exon	7619236	7619488	.	-	.	gene_id "ZFLNCG00101"; transcript_id "ZFLNCT00153";
chr1	Cufflinks	exon	7619575	7619695	.	-	.	gene_id "ZFLNCG00101"; transcript_id "ZFLNCT00153";
chr1	Cufflinks	exon	7619771	7619874	.	-	.	gene_id "ZFLNCG00102"; transcript_id "ZFLNCT00154";
chr1	Cufflinks	exon	7620504	7620584	.	-	.	gene_id "ZFLNCG00102"; transcript_id "ZFLNCT00154";
chr1	Cufflinks	exon	7620678	7621443	.	-	.	gene_id "ZFLNCG00102"; transcript_id "ZFLNCT00154";
chr1	Cufflinks	exon	7626101	7626261	.	-	.	gene_id "ZFLNCG00103"; transcript_id "ZFLNCT00155";
chr1	Cufflinks	exon	7626358	7626514	.	-	.	gene_id "ZFLNCG00103"; transcript_id "ZFLNCT00155";
chr1	Cufflinks	exon	7628189	7628282	.	-	.	gene_id "ZFLNCG00103"; transcript_id "ZFLNCT00155";
chr1	Cufflinks	exon	7628386	7628491	.	-	.	gene_id "ZFLNCG00103"; transcript_id "ZFLNCT00155";
chr1	Cufflinks	exon	7628997	7629154	.	-	.	gene_id "ZFLNCG00103"; transcript_id "ZFLNCT00155";
chr1	Cufflinks	exon	7629272	7629382	.	-	.	gene_id "ZFLNCG00103"; transcript_id "ZFLNCT00155";
chr1	Cufflinks	exon	7649861	7651141	.	+	.	gene_id "ZFLNCG00104"; transcript_id "ZFLNCT00156";
chr1	Cufflinks	exon	7651391	7651487	.	+	.	gene_id "ZFLNCG00105"; transcript_id "ZFLNCT00157";
chr1	Cufflinks	exon	7651881	7651970	.	+	.	gene_id "ZFLNCG00105"; transcript_id "ZFLNCT00157";
chr1	Cufflinks	exon	7652583	7652668	.	+	.	gene_id "ZFLNCG00105"; transcript_id "ZFLNCT00157";
chr1	Cufflinks	exon	7653260	7653358	.	+	.	gene_id "ZFLNCG00105"; transcript_id "ZFLNCT00157";
chr1	Cufflinks	exon	7655239	7661216	.	-	.	gene_id "ZFLNCG00106"; transcript_id "ZFLNCT00158";
chr1	Cufflinks	exon	7662801	7663443	.	-	.	gene_id "ZFLNCG00106"; transcript_id "ZFLNCT00158";
chr1	Cufflinks	exon	7655239	7661952	.	-	.	gene_id "ZFLNCG00106"; transcript_id "ZFLNCT00159";
chr1	Cufflinks	exon	7662904	7663441	.	-	.	gene_id "ZFLNCG00106"; transcript_id "ZFLNCT00159";
chr1	Cufflinks	exon	7663314	7663445	.	+	.	gene_id "ZFLNCG00107"; transcript_id "ZFLNCT00160";
chr1	Cufflinks	exon	7663710	7663840	.	+	.	gene_id "ZFLNCG00107"; transcript_id "ZFLNCT00160";
chr1	Cufflinks	exon	7664082	7664340	.	+	.	gene_id "ZFLNCG00107"; transcript_id "ZFLNCT00160";
chr1	Cufflinks	exon	7664799	7664885	.	+	.	gene_id "ZFLNCG00107"; transcript_id "ZFLNCT00160";
chr1	Cufflinks	exon	7665241	7665298	.	+	.	gene_id "ZFLNCG00107"; transcript_id "ZFLNCT00160";
chr1	Cufflinks	exon	7665529	7666720	.	+	.	gene_id "ZFLNCG00107"; transcript_id "ZFLNCT00160";
chr1	Cufflinks	exon	7663429	7666720	.	+	.	gene_id "ZFLNCG00107"; transcript_id "ZFLNCT00161";
chr1	Cufflinks	exon	7664316	7664340	.	+	.	gene_id "ZFLNCG00107"; transcript_id "ZFLNCT00162";
chr1	Cufflinks	exon	7664798	7664885	.	+	.	gene_id "ZFLNCG00107"; transcript_id "ZFLNCT00162";
chr1	Cufflinks	exon	7665241	7665298	.	+	.	gene_id "ZFLNCG00107"; transcript_id "ZFLNCT00162";
chr1	Cufflinks	exon	7665529	7666720	.	+	.	gene_id "ZFLNCG00107"; transcript_id "ZFLNCT00162";
chr1	Cufflinks	exon	7691937	7692455	.	-	.	gene_id "ZFLNCG00108"; transcript_id "ZFLNCT00163";
chr1	Cufflinks	exon	7694123	7694439	.	-	.	gene_id "ZFLNCG00108"; transcript_id "ZFLNCT00163";
chr1	Cufflinks	exon	7700682	7700998	.	-	.	gene_id "ZFLNCG00108"; transcript_id "ZFLNCT00163";
chr1	Cufflinks	exon	7701298	7701350	.	-	.	gene_id "ZFLNCG00108"; transcript_id "ZFLNCT00163";
chr1	Cufflinks	exon	7698786	7698988	.	-	.	gene_id "ZFLNCG00108"; transcript_id "ZFLNCT00164";
chr1	Cufflinks	exon	7699007	7699286	.	-	.	gene_id "ZFLNCG00108"; transcript_id "ZFLNCT00164";
chr1	Cufflinks	exon	7700430	7700452	.	-	.	gene_id "ZFLNCG00108"; transcript_id "ZFLNCT00164";
chr1	Cufflinks	exon	7700660	7700966	.	-	.	gene_id "ZFLNCG00108"; transcript_id "ZFLNCT00164";
chr1	Cufflinks	exon	7726193	7726619	.	-	.	gene_id "ZFLNCG00109"; transcript_id "ZFLNCT00165";
chr1	Cufflinks	exon	7726931	7727041	.	-	.	gene_id "ZFLNCG00109"; transcript_id "ZFLNCT00165";
chr1	Cufflinks	exon	7727541	7727694	.	-	.	gene_id "ZFLNCG00109"; transcript_id "ZFLNCT00165";
chr1	Cufflinks	exon	7728663	7728739	.	-	.	gene_id "ZFLNCG00109"; transcript_id "ZFLNCT00165";
chr1	Cufflinks	exon	7726193	7727170	.	-	.	gene_id "ZFLNCG00109"; transcript_id "ZFLNCT00166";
chr1	Cufflinks	exon	7727570	7727694	.	-	.	gene_id "ZFLNCG00109"; transcript_id "ZFLNCT00166";
chr1	Cufflinks	exon	7728663	7728732	.	-	.	gene_id "ZFLNCG00109"; transcript_id "ZFLNCT00166";
chr1	Cufflinks	exon	7770375	7770630	.	+	.	gene_id "ZFLNCG00110"; transcript_id "ZFLNCT00167";
chr1	Cufflinks	exon	7771813	7771896	.	+	.	gene_id "ZFLNCG00110"; transcript_id "ZFLNCT00167";
chr1	Cufflinks	exon	7774680	7775195	.	+	.	gene_id "ZFLNCG00110"; transcript_id "ZFLNCT00167";
chr1	Cufflinks	exon	8026958	8027020	.	+	.	gene_id "ZFLNCG00111"; transcript_id "ZFLNCT00168";
chr1	Cufflinks	exon	8034654	8034799	.	+	.	gene_id "ZFLNCG00111"; transcript_id "ZFLNCT00168";
chr1	Cufflinks	exon	8039222	8042023	.	+	.	gene_id "ZFLNCG00111"; transcript_id "ZFLNCT00168";
chr1	Cufflinks	exon	8026958	8027020	.	+	.	gene_id "ZFLNCG00111"; transcript_id "ZFLNCT00169";
chr1	Cufflinks	exon	8034654	8034799	.	+	.	gene_id "ZFLNCG00111"; transcript_id "ZFLNCT00169";
chr1	Cufflinks	exon	8039225	8042023	.	+	.	gene_id "ZFLNCG00111"; transcript_id "ZFLNCT00169";
chr1	Cufflinks	exon	8037088	8038099	.	+	.	gene_id "ZFLNCG00111"; transcript_id "ZFLNCT00170";
chr1	Cufflinks	exon	8038372	8042023	.	+	.	gene_id "ZFLNCG00111"; transcript_id "ZFLNCT00170";
chr1	Cufflinks	exon	8043563	8047671	.	+	.	gene_id "ZFLNCG00112"; transcript_id "ZFLNCT00171";
chr1	Cufflinks	exon	8049704	8052506	.	+	.	gene_id "ZFLNCG00112"; transcript_id "ZFLNCT00171";
chr1	Cufflinks	exon	8050584	8051280	.	-	.	gene_id "ZFLNCG00113"; transcript_id "ZFLNCT00172";
chr1	Cufflinks	exon	8051421	8051513	.	-	.	gene_id "ZFLNCG00113"; transcript_id "ZFLNCT00172";
chr1	Cufflinks	exon	8053774	8053844	.	-	.	gene_id "ZFLNCG00113"; transcript_id "ZFLNCT00172";
chr1	Cufflinks	exon	8053936	8054047	.	-	.	gene_id "ZFLNCG00113"; transcript_id "ZFLNCT00172";
chr1	Cufflinks	exon	8050584	8054044	.	-	.	gene_id "ZFLNCG00113"; transcript_id "ZFLNCT00173";
chr1	Cufflinks	exon	8054989	8056755	.	-	.	gene_id "ZFLNCG00114"; transcript_id "ZFLNCT00174";
chr1	Cufflinks	exon	8157926	8158232	.	-	.	gene_id "ZFLNCG00115"; transcript_id "ZFLNCT00175";
chr1	Cufflinks	exon	8158388	8158856	.	-	.	gene_id "ZFLNCG00115"; transcript_id "ZFLNCT00175";
chr1	Cufflinks	exon	8194184	8194424	.	-	.	gene_id "ZFLNCG00116"; transcript_id "ZFLNCT00176";
chr1	Cufflinks	exon	8194518	8194755	.	-	.	gene_id "ZFLNCG00116"; transcript_id "ZFLNCT00176";
chr1	Cufflinks	exon	8205470	8205978	.	+	.	gene_id "ZFLNCG00117"; transcript_id "ZFLNCT00177";
chr1	Cufflinks	exon	8206036	8208574	.	+	.	gene_id "ZFLNCG00117"; transcript_id "ZFLNCT00177";
chr1	Cufflinks	exon	8214722	8214928	.	-	.	gene_id "ZFLNCG00118"; transcript_id "ZFLNCT00178";
chr1	Cufflinks	exon	8215080	8215244	.	-	.	gene_id "ZFLNCG00118"; transcript_id "ZFLNCT00178";
chr1	Cufflinks	exon	8230178	8230233	.	+	.	gene_id "ZFLNCG00119"; transcript_id "ZFLNCT00179";
chr1	Cufflinks	exon	8230991	8231159	.	+	.	gene_id "ZFLNCG00119"; transcript_id "ZFLNCT00179";
chr1	Cufflinks	exon	8231245	8231389	.	+	.	gene_id "ZFLNCG00119"; transcript_id "ZFLNCT00179";
chr1	Cufflinks	exon	8231504	8231605	.	+	.	gene_id "ZFLNCG00119"; transcript_id "ZFLNCT00179";
chr1	Cufflinks	exon	8233394	8233537	.	-	.	gene_id "ZFLNCG00120"; transcript_id "ZFLNCT00180";
chr1	Cufflinks	exon	8238442	8238721	.	-	.	gene_id "ZFLNCG00120"; transcript_id "ZFLNCT00180";
chr1	Cufflinks	exon	8233460	8233541	.	+	.	gene_id "ZFLNCG00121"; transcript_id "ZFLNCT00181";
chr1	Cufflinks	exon	8234295	8234449	.	+	.	gene_id "ZFLNCG00121"; transcript_id "ZFLNCT00181";
chr1	Cufflinks	exon	8234531	8234713	.	+	.	gene_id "ZFLNCG00121"; transcript_id "ZFLNCT00181";
chr1	Cufflinks	exon	8237291	8237559	.	+	.	gene_id "ZFLNCG00121"; transcript_id "ZFLNCT00181";
chr1	Cufflinks	exon	8294732	8294864	.	+	.	gene_id "ZFLNCG00122"; transcript_id "ZFLNCT00182";
chr1	Cufflinks	exon	8297092	8297700	.	+	.	gene_id "ZFLNCG00122"; transcript_id "ZFLNCT00182";
chr1	Cufflinks	exon	8353930	8354039	.	+	.	gene_id "ZFLNCG00123"; transcript_id "ZFLNCT00183";
chr1	Cufflinks	exon	8354154	8354237	.	+	.	gene_id "ZFLNCG00123"; transcript_id "ZFLNCT00183";
chr1	Cufflinks	exon	8361105	8361435	.	+	.	gene_id "ZFLNCG00123"; transcript_id "ZFLNCT00183";
chr1	Cufflinks	exon	8496908	8498359	.	-	.	gene_id "ZFLNCG00124"; transcript_id "ZFLNCT00184";
chr1	Cufflinks	exon	8702361	8704006	.	-	.	gene_id "ZFLNCG00125"; transcript_id "ZFLNCT00185";
chr1	Cufflinks	exon	8704548	8704639	.	-	.	gene_id "ZFLNCG00125"; transcript_id "ZFLNCT00185";
chr1	Cufflinks	exon	8705727	8705789	.	-	.	gene_id "ZFLNCG00125"; transcript_id "ZFLNCT00185";
chr1	Cufflinks	exon	8816886	8817275	.	-	.	gene_id "ZFLNCG00126"; transcript_id "ZFLNCT00186";
chr1	Cufflinks	exon	8889690	8889733	.	-	.	gene_id "ZFLNCG00126"; transcript_id "ZFLNCT00186";
chr1	Cufflinks	exon	8892886	8892959	.	-	.	gene_id "ZFLNCG00126"; transcript_id "ZFLNCT00186";
chr1	Cufflinks	exon	8992460	8994896	.	-	.	gene_id "ZFLNCG00127"; transcript_id "ZFLNCT00187";
chr1	Cufflinks	exon	9048780	9049214	.	-	.	gene_id "ZFLNCG00128"; transcript_id "ZFLNCT00188";
chr1	Cufflinks	exon	9051886	9051978	.	-	.	gene_id "ZFLNCG00128"; transcript_id "ZFLNCT00188";
chr1	Cufflinks	exon	9055539	9055638	.	-	.	gene_id "ZFLNCG00128"; transcript_id "ZFLNCT00188";
chr1	Cufflinks	exon	9056793	9056894	.	-	.	gene_id "ZFLNCG00128"; transcript_id "ZFLNCT00188";
chr1	Cufflinks	exon	9127858	9127991	.	+	.	gene_id "ZFLNCG00129"; transcript_id "ZFLNCT00189";
chr1	Cufflinks	exon	9128094	9128108	.	+	.	gene_id "ZFLNCG00129"; transcript_id "ZFLNCT00189";
chr1	Cufflinks	exon	9129168	9129371	.	+	.	gene_id "ZFLNCG00129"; transcript_id "ZFLNCT00189";
chr1	Cufflinks	exon	9130405	9130855	.	+	.	gene_id "ZFLNCG00129"; transcript_id "ZFLNCT00189";
chr1	Cufflinks	exon	9127868	9127991	.	+	.	gene_id "ZFLNCG00129"; transcript_id "ZFLNCT00190";
chr1	Cufflinks	exon	9128094	9128108	.	+	.	gene_id "ZFLNCG00129"; transcript_id "ZFLNCT00190";
chr1	Cufflinks	exon	9129168	9129371	.	+	.	gene_id "ZFLNCG00129"; transcript_id "ZFLNCT00190";
chr1	Cufflinks	exon	9130405	9130588	.	+	.	gene_id "ZFLNCG00129"; transcript_id "ZFLNCT00190";
chr1	Cufflinks	exon	9130969	9131042	.	+	.	gene_id "ZFLNCG00129"; transcript_id "ZFLNCT00190";
chr1	Cufflinks	exon	9133983	9134141	.	+	.	gene_id "ZFLNCG00129"; transcript_id "ZFLNCT00190";
chr1	Cufflinks	exon	9130103	9130181	.	+	.	gene_id "ZFLNCG00129"; transcript_id "ZFLNCT00191";
chr1	Cufflinks	exon	9130405	9130588	.	+	.	gene_id "ZFLNCG00129"; transcript_id "ZFLNCT00191";
chr1	Cufflinks	exon	9130969	9131310	.	+	.	gene_id "ZFLNCG00129"; transcript_id "ZFLNCT00191";
chr1	Cufflinks	exon	9132330	9132452	.	+	.	gene_id "ZFLNCG00129"; transcript_id "ZFLNCT00191";
chr1	Cufflinks	exon	9133855	9133892	.	+	.	gene_id "ZFLNCG00129"; transcript_id "ZFLNCT00191";
chr1	Cufflinks	exon	9139585	9139659	.	-	.	gene_id "ZFLNCG00130"; transcript_id "ZFLNCT00192";
chr1	Cufflinks	exon	9139872	9140017	.	-	.	gene_id "ZFLNCG00130"; transcript_id "ZFLNCT00192";
chr1	Cufflinks	exon	9140138	9140321	.	-	.	gene_id "ZFLNCG00130"; transcript_id "ZFLNCT00192";
chr1	Cufflinks	exon	9140555	9140652	.	-	.	gene_id "ZFLNCG00130"; transcript_id "ZFLNCT00192";
chr1	Cufflinks	exon	9139958	9140017	.	-	.	gene_id "ZFLNCG00130"; transcript_id "ZFLNCT00193";
chr1	Cufflinks	exon	9140138	9140321	.	-	.	gene_id "ZFLNCG00130"; transcript_id "ZFLNCT00193";
chr1	Cufflinks	exon	9140596	9140705	.	-	.	gene_id "ZFLNCG00130"; transcript_id "ZFLNCT00193";
chr1	Cufflinks	exon	9143800	9144130	.	-	.	gene_id "ZFLNCG00130"; transcript_id "ZFLNCT00193";
chr1	Cufflinks	exon	9144552	9144617	.	-	.	gene_id "ZFLNCG00130"; transcript_id "ZFLNCT00193";
chr1	Cufflinks	exon	9142315	9142442	.	-	.	gene_id "ZFLNCG00130"; transcript_id "ZFLNCT00194";
chr1	Cufflinks	exon	9144091	9144130	.	-	.	gene_id "ZFLNCG00130"; transcript_id "ZFLNCT00194";
chr1	Cufflinks	exon	9144552	9144697	.	-	.	gene_id "ZFLNCG00130"; transcript_id "ZFLNCT00194";
chr1	Cufflinks	exon	9145582	9145765	.	-	.	gene_id "ZFLNCG00130"; transcript_id "ZFLNCT00194";
chr1	Cufflinks	exon	9146101	9146214	.	-	.	gene_id "ZFLNCG00130"; transcript_id "ZFLNCT00194";
chr1	Cufflinks	exon	9147429	9147506	.	-	.	gene_id "ZFLNCG00130"; transcript_id "ZFLNCT00194";
chr1	Cufflinks	exon	9142963	9143546	.	-	.	gene_id "ZFLNCG00130"; transcript_id "ZFLNCT00195";
chr1	Cufflinks	exon	9146118	9146214	.	-	.	gene_id "ZFLNCG00130"; transcript_id "ZFLNCT00195";
chr1	Cufflinks	exon	9147429	9147515	.	-	.	gene_id "ZFLNCG00130"; transcript_id "ZFLNCT00195";
chr1	Cufflinks	exon	9494180	9494409	.	+	.	gene_id "ZFLNCG00131"; transcript_id "ZFLNCT00196";
chr1	Cufflinks	exon	9496117	9496301	.	+	.	gene_id "ZFLNCG00131"; transcript_id "ZFLNCT00196";
chr1	Cufflinks	exon	9498332	9498438	.	+	.	gene_id "ZFLNCG00131"; transcript_id "ZFLNCT00196";
chr1	Cufflinks	exon	9498994	9499375	.	+	.	gene_id "ZFLNCG00131"; transcript_id "ZFLNCT00196";
chr1	Cufflinks	exon	9638147	9638602	.	+	.	gene_id "ZFLNCG00132"; transcript_id "ZFLNCT00197";
chr1	Cufflinks	exon	9638924	9638985	.	+	.	gene_id "ZFLNCG00132"; transcript_id "ZFLNCT00197";
chr1	Cufflinks	exon	9653841	9654247	.	.	.	gene_id "ZFLNCG00133"; transcript_id "ZFLNCT00198";
chr1	Cufflinks	exon	9795919	9796256	.	-	.	gene_id "ZFLNCG00134"; transcript_id "ZFLNCT00199";
chr1	Cufflinks	exon	9796334	9796562	.	-	.	gene_id "ZFLNCG00134"; transcript_id "ZFLNCT00199";
chr1	Cufflinks	exon	9821367	9821375	.	+	.	gene_id "ZFLNCG00135"; transcript_id "ZFLNCT00200";
chr1	Cufflinks	exon	9843856	9844131	.	+	.	gene_id "ZFLNCG00135"; transcript_id "ZFLNCT00200";
chr1	Cufflinks	exon	9821467	9821653	.	+	.	gene_id "ZFLNCG00136"; transcript_id "ZFLNCT00201";
chr1	Cufflinks	exon	9856605	9856944	.	+	.	gene_id "ZFLNCG00136"; transcript_id "ZFLNCT00201";
chr1	Cufflinks	exon	9847955	9849267	.	-	.	gene_id "ZFLNCG00137"; transcript_id "ZFLNCT00202";
chr1	Cufflinks	exon	9851680	9851778	.	-	.	gene_id "ZFLNCG00137"; transcript_id "ZFLNCT00202";
chr1	Cufflinks	exon	9851970	9852269	.	-	.	gene_id "ZFLNCG00137"; transcript_id "ZFLNCT00202";
chr1	Cufflinks	exon	9856609	9856944	.	-	.	gene_id "ZFLNCG00137"; transcript_id "ZFLNCT00202";
chr1	Cufflinks	exon	9858090	9858252	.	-	.	gene_id "ZFLNCG00137"; transcript_id "ZFLNCT00202";
chr1	Cufflinks	exon	9915268	9916267	.	-	.	gene_id "ZFLNCG00138"; transcript_id "ZFLNCT00203";
chr1	Cufflinks	exon	9916387	9916544	.	-	.	gene_id "ZFLNCG00138"; transcript_id "ZFLNCT00203";
chr1	Cufflinks	exon	10008211	10008399	.	-	.	gene_id "ZFLNCG00139"; transcript_id "ZFLNCT00204";
chr1	Cufflinks	exon	10012090	10012182	.	-	.	gene_id "ZFLNCG00139"; transcript_id "ZFLNCT00204";
chr1	Cufflinks	exon	10024682	10024929	.	-	.	gene_id "ZFLNCG00139"; transcript_id "ZFLNCT00204";
chr1	Cufflinks	exon	10008211	10008399	.	-	.	gene_id "ZFLNCG00139"; transcript_id "ZFLNCT00205";
chr1	Cufflinks	exon	10009974	10009999	.	-	.	gene_id "ZFLNCG00139"; transcript_id "ZFLNCT00205";
chr1	Cufflinks	exon	10012090	10012182	.	-	.	gene_id "ZFLNCG00139"; transcript_id "ZFLNCT00205";
chr1	Cufflinks	exon	10024682	10024925	.	-	.	gene_id "ZFLNCG00139"; transcript_id "ZFLNCT00205";
chr1	Cufflinks	exon	10031165	10031323	.	-	.	gene_id "ZFLNCG00139"; transcript_id "ZFLNCT00205";
chr1	Cufflinks	exon	10033434	10033502	.	-	.	gene_id "ZFLNCG00139"; transcript_id "ZFLNCT00205";
chr1	Cufflinks	exon	10056568	10056908	.	-	.	gene_id "ZFLNCG00140"; transcript_id "ZFLNCT00206";
chr1	Cufflinks	exon	10059095	10059169	.	-	.	gene_id "ZFLNCG00140"; transcript_id "ZFLNCT00206";
chr1	Cufflinks	exon	10061531	10061592	.	-	.	gene_id "ZFLNCG00140"; transcript_id "ZFLNCT00206";
chr1	Cufflinks	exon	10068692	10068889	.	-	.	gene_id "ZFLNCG00140"; transcript_id "ZFLNCT00206";
chr1	Cufflinks	exon	10076873	10076910	.	-	.	gene_id "ZFLNCG00141"; transcript_id "ZFLNCT00207";
chr1	Cufflinks	exon	10077124	10077199	.	-	.	gene_id "ZFLNCG00141"; transcript_id "ZFLNCT00207";
chr1	Cufflinks	exon	10080825	10080971	.	-	.	gene_id "ZFLNCG00141"; transcript_id "ZFLNCT00207";
chr1	Cufflinks	exon	10084453	10084721	.	-	.	gene_id "ZFLNCG00141"; transcript_id "ZFLNCT00207";
chr1	Cufflinks	exon	10084809	10084926	.	-	.	gene_id "ZFLNCG00141"; transcript_id "ZFLNCT00207";
chr1	Cufflinks	exon	10087378	10087437	.	-	.	gene_id "ZFLNCG00141"; transcript_id "ZFLNCT00207";
chr1	Cufflinks	exon	10084617	10084721	.	-	.	gene_id "ZFLNCG00141"; transcript_id "ZFLNCT00208";
chr1	Cufflinks	exon	10084809	10084926	.	-	.	gene_id "ZFLNCG00141"; transcript_id "ZFLNCT00208";
chr1	Cufflinks	exon	10087686	10087842	.	-	.	gene_id "ZFLNCG00141"; transcript_id "ZFLNCT00208";
chr1	Cufflinks	exon	10089291	10089463	.	-	.	gene_id "ZFLNCG00141"; transcript_id "ZFLNCT00208";
chr1	Cufflinks	exon	10092030	10092172	.	-	.	gene_id "ZFLNCG00141"; transcript_id "ZFLNCT00208";
chr1	Cufflinks	exon	10120275	10121366	.	-	.	gene_id "ZFLNCG00142"; transcript_id "ZFLNCT00209";
chr1	Cufflinks	exon	10651904	10652282	.	-	.	gene_id "ZFLNCG00143"; transcript_id "ZFLNCT00210";
chr1	Cufflinks	exon	10698380	10698467	.	-	.	gene_id "ZFLNCG00143"; transcript_id "ZFLNCT00210";
chr1	Cufflinks	exon	10872871	10873037	.	+	.	gene_id "ZFLNCG00144"; transcript_id "ZFLNCT00211";
chr1	Cufflinks	exon	10873142	10873261	.	+	.	gene_id "ZFLNCG00144"; transcript_id "ZFLNCT00211";
chr1	Cufflinks	exon	10874028	10874085	.	+	.	gene_id "ZFLNCG00144"; transcript_id "ZFLNCT00211";
chr1	Cufflinks	exon	10874280	10874408	.	+	.	gene_id "ZFLNCG00144"; transcript_id "ZFLNCT00211";
chr1	Cufflinks	exon	10876146	10876291	.	+	.	gene_id "ZFLNCG00144"; transcript_id "ZFLNCT00211";
chr1	Cufflinks	exon	10874280	10874406	.	-	.	gene_id "ZFLNCG00145"; transcript_id "ZFLNCT00212";
chr1	Cufflinks	exon	10876144	10876515	.	-	.	gene_id "ZFLNCG00145"; transcript_id "ZFLNCT00212";
chr1	Cufflinks	exon	10892666	10892817	.	-	.	gene_id "ZFLNCG00146"; transcript_id "ZFLNCT00213";
chr1	Cufflinks	exon	10895393	10895486	.	-	.	gene_id "ZFLNCG00146"; transcript_id "ZFLNCT00213";
chr1	Cufflinks	exon	11078949	11083117	.	-	.	gene_id "ZFLNCG00147"; transcript_id "ZFLNCT00214";
chr1	Cufflinks	exon	11383087	11383103	.	-	.	gene_id "ZFLNCG00147"; transcript_id "ZFLNCT00214";
chr1	Cufflinks	exon	11165830	11168000	.	+	.	gene_id "ZFLNCG00148"; transcript_id "ZFLNCT00215";
chr1	Cufflinks	exon	11293172	11293388	.	+	.	gene_id "ZFLNCG00148"; transcript_id "ZFLNCT00215";
chr1	Cufflinks	exon	11180888	11180932	.	+	.	gene_id "ZFLNCG00149"; transcript_id "ZFLNCT00216";
chr1	Cufflinks	exon	11183803	11184457	.	+	.	gene_id "ZFLNCG00149"; transcript_id "ZFLNCT00216";
chr1	Cufflinks	exon	11212626	11213090	.	-	.	gene_id "ZFLNCG00150"; transcript_id "ZFLNCT00217";
chr1	Cufflinks	exon	11215598	11215715	.	-	.	gene_id "ZFLNCG00150"; transcript_id "ZFLNCT00217";
chr1	Cufflinks	exon	11218018	11218183	.	-	.	gene_id "ZFLNCG00150"; transcript_id "ZFLNCT00217";
chr1	Cufflinks	exon	11221227	11221723	.	+	.	gene_id "ZFLNCG00151"; transcript_id "ZFLNCT00218";
chr1	Cufflinks	exon	11222908	11224948	.	+	.	gene_id "ZFLNCG00151"; transcript_id "ZFLNCT00218";
chr1	Cufflinks	exon	11241595	11243612	.	-	.	gene_id "ZFLNCG00152"; transcript_id "ZFLNCT00219";
chr1	Cufflinks	exon	11246517	11246876	.	.	.	gene_id "ZFLNCG00153"; transcript_id "ZFLNCT00220";
chr1	Cufflinks	exon	11256826	11256953	.	-	.	gene_id "ZFLNCG00154"; transcript_id "ZFLNCT00221";
chr1	Cufflinks	exon	11257051	11257127	.	-	.	gene_id "ZFLNCG00154"; transcript_id "ZFLNCT00221";
chr1	Cufflinks	exon	11257264	11257290	.	-	.	gene_id "ZFLNCG00154"; transcript_id "ZFLNCT00221";
chr1	Cufflinks	exon	11258782	11258856	.	-	.	gene_id "ZFLNCG00154"; transcript_id "ZFLNCT00221";
chr1	Cufflinks	exon	11258935	11259043	.	-	.	gene_id "ZFLNCG00154"; transcript_id "ZFLNCT00221";
chr1	Cufflinks	exon	11259140	11259175	.	-	.	gene_id "ZFLNCG00154"; transcript_id "ZFLNCT00221";
chr1	Cufflinks	exon	11274669	11274988	.	-	.	gene_id "ZFLNCG00154"; transcript_id "ZFLNCT00221";
chr1	Cufflinks	exon	11258804	11258856	.	-	.	gene_id "ZFLNCG00154"; transcript_id "ZFLNCT00222";
chr1	Cufflinks	exon	11258935	11259043	.	-	.	gene_id "ZFLNCG00154"; transcript_id "ZFLNCT00222";
chr1	Cufflinks	exon	11259140	11259175	.	-	.	gene_id "ZFLNCG00154"; transcript_id "ZFLNCT00222";
chr1	Cufflinks	exon	11270846	11270902	.	-	.	gene_id "ZFLNCG00154"; transcript_id "ZFLNCT00222";
chr1	Cufflinks	exon	11274669	11274948	.	-	.	gene_id "ZFLNCG00154"; transcript_id "ZFLNCT00222";
chr1	Cufflinks	exon	11468693	11468790	.	+	.	gene_id "ZFLNCG00155"; transcript_id "ZFLNCT00223";
chr1	Cufflinks	exon	11469936	11469996	.	+	.	gene_id "ZFLNCG00155"; transcript_id "ZFLNCT00223";
chr1	Cufflinks	exon	11474861	11475179	.	+	.	gene_id "ZFLNCG00155"; transcript_id "ZFLNCT00223";
chr1	Cufflinks	exon	11477141	11477261	.	+	.	gene_id "ZFLNCG00155"; transcript_id "ZFLNCT00223";
chr1	Cufflinks	exon	11477405	11477410	.	+	.	gene_id "ZFLNCG00155"; transcript_id "ZFLNCT00223";
chr1	Cufflinks	exon	11480868	11481069	.	+	.	gene_id "ZFLNCG00156"; transcript_id "ZFLNCT00224";
chr1	Cufflinks	exon	11482584	11482703	.	+	.	gene_id "ZFLNCG00156"; transcript_id "ZFLNCT00224";
chr1	Cufflinks	exon	11483124	11483287	.	+	.	gene_id "ZFLNCG00156"; transcript_id "ZFLNCT00224";
chr1	Cufflinks	exon	11483983	11484079	.	+	.	gene_id "ZFLNCG00156"; transcript_id "ZFLNCT00224";
chr1	Cufflinks	exon	11625772	11626274	.	+	.	gene_id "ZFLNCG00157"; transcript_id "ZFLNCT00225";
chr1	Cufflinks	exon	11629147	11629500	.	+	.	gene_id "ZFLNCG00157"; transcript_id "ZFLNCT00225";
chr1	Cufflinks	exon	11644368	11644637	.	+	.	gene_id "ZFLNCG00158"; transcript_id "ZFLNCT00226";
chr1	Cufflinks	exon	11648772	11648800	.	+	.	gene_id "ZFLNCG00158"; transcript_id "ZFLNCT00226";
chr1	Cufflinks	exon	11651068	11651185	.	+	.	gene_id "ZFLNCG00158"; transcript_id "ZFLNCT00226";
chr1	Cufflinks	exon	11651274	11651696	.	+	.	gene_id "ZFLNCG00158"; transcript_id "ZFLNCT00226";
chr1	Cufflinks	exon	11644398	11644637	.	+	.	gene_id "ZFLNCG00158"; transcript_id "ZFLNCT00227";
chr1	Cufflinks	exon	11648772	11648800	.	+	.	gene_id "ZFLNCG00158"; transcript_id "ZFLNCT00227";
chr1	Cufflinks	exon	11651068	11651185	.	+	.	gene_id "ZFLNCG00158"; transcript_id "ZFLNCT00227";
chr1	Cufflinks	exon	11651274	11651385	.	+	.	gene_id "ZFLNCG00158"; transcript_id "ZFLNCT00227";
chr1	Cufflinks	exon	11653414	11653797	.	+	.	gene_id "ZFLNCG00158"; transcript_id "ZFLNCT00227";
chr1	Cufflinks	exon	11644489	11644637	.	+	.	gene_id "ZFLNCG00158"; transcript_id "ZFLNCT00228";
chr1	Cufflinks	exon	11648772	11648800	.	+	.	gene_id "ZFLNCG00158"; transcript_id "ZFLNCT00228";
chr1	Cufflinks	exon	11651068	11651185	.	+	.	gene_id "ZFLNCG00158"; transcript_id "ZFLNCT00228";
chr1	Cufflinks	exon	11651274	11651385	.	+	.	gene_id "ZFLNCG00158"; transcript_id "ZFLNCT00228";
chr1	Cufflinks	exon	11652810	11653207	.	+	.	gene_id "ZFLNCG00158"; transcript_id "ZFLNCT00228";
chr1	Cufflinks	exon	11690340	11690435	.	+	.	gene_id "ZFLNCG00159"; transcript_id "ZFLNCT00229";
chr1	Cufflinks	exon	11690748	11690959	.	+	.	gene_id "ZFLNCG00159"; transcript_id "ZFLNCT00229";
chr1	Cufflinks	exon	11691329	11691418	.	+	.	gene_id "ZFLNCG00159"; transcript_id "ZFLNCT00229";
chr1	Cufflinks	exon	11732989	11734879	.	-	.	gene_id "ZFLNCG00160"; transcript_id "ZFLNCT00230";
chr1	Cufflinks	exon	11735013	11737141	.	-	.	gene_id "ZFLNCG00160"; transcript_id "ZFLNCT00230";
chr1	Cufflinks	exon	12000357	12003003	.	+	.	gene_id "ZFLNCG00161"; transcript_id "ZFLNCT00231";
chr1	Cufflinks	exon	12003116	12004394	.	+	.	gene_id "ZFLNCG00161"; transcript_id "ZFLNCT00231";
chr1	Cufflinks	exon	12000363	12000591	.	+	.	gene_id "ZFLNCG00161"; transcript_id "ZFLNCT00232";
chr1	Cufflinks	exon	12002930	12002980	.	+	.	gene_id "ZFLNCG00161"; transcript_id "ZFLNCT00232";
chr1	Cufflinks	exon	12003116	12004394	.	+	.	gene_id "ZFLNCG00161"; transcript_id "ZFLNCT00232";
chr1	Cufflinks	exon	12000363	12000591	.	+	.	gene_id "ZFLNCG00161"; transcript_id "ZFLNCT00233";
chr1	Cufflinks	exon	12002930	12003003	.	+	.	gene_id "ZFLNCG00161"; transcript_id "ZFLNCT00233";
chr1	Cufflinks	exon	12003116	12004394	.	+	.	gene_id "ZFLNCG00161"; transcript_id "ZFLNCT00233";
chr1	Cufflinks	exon	12002796	12003483	.	-	.	gene_id "ZFLNCG00162"; transcript_id "ZFLNCT00234";
chr1	Cufflinks	exon	12005031	12005249	.	-	.	gene_id "ZFLNCG00162"; transcript_id "ZFLNCT00234";
chr1	Cufflinks	exon	12002796	12003483	.	-	.	gene_id "ZFLNCG00162"; transcript_id "ZFLNCT00235";
chr1	Cufflinks	exon	12004364	12004404	.	-	.	gene_id "ZFLNCG00162"; transcript_id "ZFLNCT00235";
chr1	Cufflinks	exon	12005031	12005355	.	-	.	gene_id "ZFLNCG00162"; transcript_id "ZFLNCT00235";
chr1	Cufflinks	exon	12090268	12092874	.	+	.	gene_id "ZFLNCG00163"; transcript_id "ZFLNCT00236";
chr1	Cufflinks	exon	12090366	12090409	.	+	.	gene_id "ZFLNCG00163"; transcript_id "ZFLNCT00237";
chr1	Cufflinks	exon	12090645	12092874	.	+	.	gene_id "ZFLNCG00163"; transcript_id "ZFLNCT00237";
chr1	Cufflinks	exon	12249551	12249942	.	-	.	gene_id "ZFLNCG00164"; transcript_id "ZFLNCT00238";
chr1	Cufflinks	exon	12352649	12352774	.	-	.	gene_id "ZFLNCG00164"; transcript_id "ZFLNCT00238";
chr1	Cufflinks	exon	12354272	12354446	.	-	.	gene_id "ZFLNCG00164"; transcript_id "ZFLNCT00238";
chr1	Cufflinks	exon	12249551	12249942	.	-	.	gene_id "ZFLNCG00164"; transcript_id "ZFLNCT00239";
chr1	Cufflinks	exon	12352649	12352774	.	-	.	gene_id "ZFLNCG00164"; transcript_id "ZFLNCT00239";
chr1	Cufflinks	exon	12355757	12355857	.	-	.	gene_id "ZFLNCG00164"; transcript_id "ZFLNCT00239";
chr1	Cufflinks	exon	12378545	12378693	.	-	.	gene_id "ZFLNCG00164"; transcript_id "ZFLNCT00239";
chr1	Cufflinks	exon	12562852	12562925	.	-	.	gene_id "ZFLNCG00164"; transcript_id "ZFLNCT00239";
chr1	Cufflinks	exon	12249551	12249942	.	-	.	gene_id "ZFLNCG00164"; transcript_id "ZFLNCT00240";
chr1	Cufflinks	exon	12352649	12352774	.	-	.	gene_id "ZFLNCG00164"; transcript_id "ZFLNCT00240";
chr1	Cufflinks	exon	12355757	12355857	.	-	.	gene_id "ZFLNCG00164"; transcript_id "ZFLNCT00240";
chr1	Cufflinks	exon	12378545	12378693	.	-	.	gene_id "ZFLNCG00164"; transcript_id "ZFLNCT00240";
chr1	Cufflinks	exon	12555374	12555584	.	-	.	gene_id "ZFLNCG00164"; transcript_id "ZFLNCT00240";
chr1	Cufflinks	exon	12562852	12562993	.	-	.	gene_id "ZFLNCG00164"; transcript_id "ZFLNCT00240";
chr1	Cufflinks	exon	12249551	12249942	.	-	.	gene_id "ZFLNCG00164"; transcript_id "ZFLNCT00241";
chr1	Cufflinks	exon	12352649	12352774	.	-	.	gene_id "ZFLNCG00164"; transcript_id "ZFLNCT00241";
chr1	Cufflinks	exon	12355757	12355857	.	-	.	gene_id "ZFLNCG00164"; transcript_id "ZFLNCT00241";
chr1	Cufflinks	exon	12378547	12378693	.	-	.	gene_id "ZFLNCG00164"; transcript_id "ZFLNCT00241";
chr1	Cufflinks	exon	12555374	12555584	.	-	.	gene_id "ZFLNCG00164"; transcript_id "ZFLNCT00241";
chr1	Cufflinks	exon	12562852	12562993	.	-	.	gene_id "ZFLNCG00164"; transcript_id "ZFLNCT00241";
chr1	Cufflinks	exon	12291038	12291140	.	-	.	gene_id "ZFLNCG00164"; transcript_id "ZFLNCT00242";
chr1	Cufflinks	exon	12352649	12352774	.	-	.	gene_id "ZFLNCG00164"; transcript_id "ZFLNCT00242";
chr1	Cufflinks	exon	12355757	12355857	.	-	.	gene_id "ZFLNCG00164"; transcript_id "ZFLNCT00242";
chr1	Cufflinks	exon	12378545	12378693	.	-	.	gene_id "ZFLNCG00164"; transcript_id "ZFLNCT00242";
chr1	Cufflinks	exon	12562852	12562925	.	-	.	gene_id "ZFLNCG00164"; transcript_id "ZFLNCT00242";
chr1	Cufflinks	exon	12316926	12317259	.	-	.	gene_id "ZFLNCG00164"; transcript_id "ZFLNCT00243";
chr1	Cufflinks	exon	12352649	12352774	.	-	.	gene_id "ZFLNCG00164"; transcript_id "ZFLNCT00243";
chr1	Cufflinks	exon	12354272	12354298	.	-	.	gene_id "ZFLNCG00164"; transcript_id "ZFLNCT00243";
chr1	Cufflinks	exon	12319246	12319325	.	-	.	gene_id "ZFLNCG00164"; transcript_id "ZFLNCT00244";
chr1	Cufflinks	exon	12352649	12352774	.	-	.	gene_id "ZFLNCG00164"; transcript_id "ZFLNCT00244";
chr1	Cufflinks	exon	12354272	12354301	.	-	.	gene_id "ZFLNCG00164"; transcript_id "ZFLNCT00244";
chr1	Cufflinks	exon	12341721	12341767	.	-	.	gene_id "ZFLNCG00164"; transcript_id "ZFLNCT00245";
chr1	Cufflinks	exon	12355757	12355857	.	-	.	gene_id "ZFLNCG00164"; transcript_id "ZFLNCT00245";
chr1	Cufflinks	exon	12378545	12378693	.	-	.	gene_id "ZFLNCG00164"; transcript_id "ZFLNCT00245";
chr1	Cufflinks	exon	12555374	12555584	.	-	.	gene_id "ZFLNCG00164"; transcript_id "ZFLNCT00245";
chr1	Cufflinks	exon	12562852	12562993	.	-	.	gene_id "ZFLNCG00164"; transcript_id "ZFLNCT00245";
chr1	Cufflinks	exon	12363878	12366979	.	+	.	gene_id "ZFLNCG00165"; transcript_id "ZFLNCT00246";
chr1	Cufflinks	exon	12370184	12371906	.	-	.	gene_id "ZFLNCG00166"; transcript_id "ZFLNCT00247";
chr1	Cufflinks	exon	12483729	12487576	.	-	.	gene_id "ZFLNCG00167"; transcript_id "ZFLNCT00248";
chr1	Cufflinks	exon	12618131	12618231	.	-	.	gene_id "ZFLNCG00168"; transcript_id "ZFLNCT00249";
chr1	Cufflinks	exon	12627949	12628022	.	-	.	gene_id "ZFLNCG00168"; transcript_id "ZFLNCT00249";
chr1	Cufflinks	exon	12630287	12630477	.	-	.	gene_id "ZFLNCG00168"; transcript_id "ZFLNCT00249";
chr1	Cufflinks	exon	12631701	12631863	.	-	.	gene_id "ZFLNCG00168"; transcript_id "ZFLNCT00249";
chr1	Cufflinks	exon	12738216	12738277	.	-	.	gene_id "ZFLNCG00169"; transcript_id "ZFLNCT00250";
chr1	Cufflinks	exon	12815636	12815733	.	-	.	gene_id "ZFLNCG00169"; transcript_id "ZFLNCT00250";
chr1	Cufflinks	exon	12816120	12816245	.	-	.	gene_id "ZFLNCG00169"; transcript_id "ZFLNCT00250";
chr1	Cufflinks	exon	12738216	12772082	.	-	.	gene_id "ZFLNCG00169"; transcript_id "ZFLNCT00251";
chr1	Cufflinks	exon	12881875	12882496	.	+	.	gene_id "ZFLNCG00170"; transcript_id "ZFLNCT00252";
chr1	Cufflinks	exon	12967828	12967844	.	+	.	gene_id "ZFLNCG00170"; transcript_id "ZFLNCT00252";
chr1	Cufflinks	exon	12992445	12992971	.	-	.	gene_id "ZFLNCG00171"; transcript_id "ZFLNCT00253";
chr1	Cufflinks	exon	12993657	12993805	.	-	.	gene_id "ZFLNCG00171"; transcript_id "ZFLNCT00253";
chr1	Cufflinks	exon	12999717	12999797	.	-	.	gene_id "ZFLNCG00171"; transcript_id "ZFLNCT00253";
chr1	Cufflinks	exon	13000036	13000155	.	-	.	gene_id "ZFLNCG00171"; transcript_id "ZFLNCT00253";
chr1	Cufflinks	exon	13282497	13282683	.	-	.	gene_id "ZFLNCG00172"; transcript_id "ZFLNCT00254";
chr1	Cufflinks	exon	13290796	13291136	.	-	.	gene_id "ZFLNCG00172"; transcript_id "ZFLNCT00254";
chr1	Cufflinks	exon	13316799	13317015	.	-	.	gene_id "ZFLNCG00173"; transcript_id "ZFLNCT00255";
chr1	Cufflinks	exon	13317036	13317263	.	-	.	gene_id "ZFLNCG00173"; transcript_id "ZFLNCT00255";
chr1	Cufflinks	exon	13323702	13323867	.	-	.	gene_id "ZFLNCG00173"; transcript_id "ZFLNCT00255";
chr1	Cufflinks	exon	13326623	13327037	.	-	.	gene_id "ZFLNCG00173"; transcript_id "ZFLNCT00255";
chr1	Cufflinks	exon	13337152	13337230	.	-	.	gene_id "ZFLNCG00173"; transcript_id "ZFLNCT00255";
chr1	Cufflinks	exon	13338578	13338732	.	-	.	gene_id "ZFLNCG00173"; transcript_id "ZFLNCT00255";
chr1	Cufflinks	exon	13339089	13339179	.	-	.	gene_id "ZFLNCG00173"; transcript_id "ZFLNCT00255";
chr1	Cufflinks	exon	13316799	13317015	.	-	.	gene_id "ZFLNCG00173"; transcript_id "ZFLNCT00256";
chr1	Cufflinks	exon	13317036	13317263	.	-	.	gene_id "ZFLNCG00173"; transcript_id "ZFLNCT00256";
chr1	Cufflinks	exon	13323702	13323867	.	-	.	gene_id "ZFLNCG00173"; transcript_id "ZFLNCT00256";
chr1	Cufflinks	exon	13326623	13327037	.	-	.	gene_id "ZFLNCG00173"; transcript_id "ZFLNCT00256";
chr1	Cufflinks	exon	13337152	13337230	.	-	.	gene_id "ZFLNCG00173"; transcript_id "ZFLNCT00256";
chr1	Cufflinks	exon	13338578	13338732	.	-	.	gene_id "ZFLNCG00173"; transcript_id "ZFLNCT00256";
chr1	Cufflinks	exon	13339090	13339179	.	-	.	gene_id "ZFLNCG00173"; transcript_id "ZFLNCT00256";
chr1	Cufflinks	exon	13370488	13370748	.	.	.	gene_id "ZFLNCG00174"; transcript_id "ZFLNCT00257";
chr1	Cufflinks	exon	13383563	13384149	.	-	.	gene_id "ZFLNCG00175"; transcript_id "ZFLNCT00258";
chr1	Cufflinks	exon	13410871	13410889	.	-	.	gene_id "ZFLNCG00175"; transcript_id "ZFLNCT00258";
chr1	Cufflinks	exon	13384198	13384231	.	+	.	gene_id "ZFLNCG00176"; transcript_id "ZFLNCT00259";
chr1	Cufflinks	exon	13411144	13411499	.	+	.	gene_id "ZFLNCG00176"; transcript_id "ZFLNCT00259";
chr1	Cufflinks	exon	13384770	13385202	.	+	.	gene_id "ZFLNCG00177"; transcript_id "ZFLNCT00260";
chr1	Cufflinks	exon	13411935	13412877	.	+	.	gene_id "ZFLNCG00177"; transcript_id "ZFLNCT00260";
chr1	Cufflinks	exon	13430505	13430630	.	-	.	gene_id "ZFLNCG00178"; transcript_id "ZFLNCT00261";
chr1	Cufflinks	exon	13441828	13442121	.	-	.	gene_id "ZFLNCG00178"; transcript_id "ZFLNCT00261";
chr1	Cufflinks	exon	13441418	13441686	.	-	.	gene_id "ZFLNCG00179"; transcript_id "ZFLNCT00262";
chr1	Cufflinks	exon	13461315	13461317	.	+	.	gene_id "ZFLNCG00180"; transcript_id "ZFLNCT00263";
chr1	Cufflinks	exon	13461428	13461969	.	+	.	gene_id "ZFLNCG00180"; transcript_id "ZFLNCT00263";
chr1	Cufflinks	exon	13462735	13463121	.	-	.	gene_id "ZFLNCG00181"; transcript_id "ZFLNCT00264";
chr1	Cufflinks	exon	13471355	13471423	.	+	.	gene_id "ZFLNCG00182"; transcript_id "ZFLNCT00265";
chr1	Cufflinks	exon	13471685	13473298	.	+	.	gene_id "ZFLNCG00182"; transcript_id "ZFLNCT00265";
chr1	Cufflinks	exon	13475215	13475495	.	-	.	gene_id "ZFLNCG00183"; transcript_id "ZFLNCT00266";
chr1	Cufflinks	exon	13480489	13480527	.	-	.	gene_id "ZFLNCG00183"; transcript_id "ZFLNCT00266";
chr1	Cufflinks	exon	13478651	13479690	.	-	.	gene_id "ZFLNCG00183"; transcript_id "ZFLNCT00267";
chr1	Cufflinks	exon	13480489	13480581	.	-	.	gene_id "ZFLNCG00183"; transcript_id "ZFLNCT00267";
chr1	Cufflinks	exon	13484100	13484765	.	+	.	gene_id "ZFLNCG00184"; transcript_id "ZFLNCT00268";
chr1	Cufflinks	exon	13484882	13485253	.	+	.	gene_id "ZFLNCG00184"; transcript_id "ZFLNCT00268";
chr1	Cufflinks	exon	13484206	13484230	.	+	.	gene_id "ZFLNCG00184"; transcript_id "ZFLNCT00269";
chr1	Cufflinks	exon	13484338	13484441	.	+	.	gene_id "ZFLNCG00184"; transcript_id "ZFLNCT00269";
chr1	Cufflinks	exon	13484699	13485253	.	+	.	gene_id "ZFLNCG00184"; transcript_id "ZFLNCT00269";
chr1	Cufflinks	exon	13578323	13578488	.	+	.	gene_id "ZFLNCG00185"; transcript_id "ZFLNCT00270";
chr1	Cufflinks	exon	13582009	13582125	.	+	.	gene_id "ZFLNCG00185"; transcript_id "ZFLNCT00270";
chr1	Cufflinks	exon	13748091	13748123	.	+	.	gene_id "ZFLNCG00185"; transcript_id "ZFLNCT00270";
chr1	Cufflinks	exon	14148927	14149075	.	+	.	gene_id "ZFLNCG00186"; transcript_id "ZFLNCT00271";
chr1	Cufflinks	exon	14162364	14163026	.	+	.	gene_id "ZFLNCG00186"; transcript_id "ZFLNCT00271";
chr1	Cufflinks	exon	14669169	14671308	.	.	.	gene_id "ZFLNCG00187"; transcript_id "ZFLNCT00272";
chr1	Cufflinks	exon	14729185	14730925	.	-	.	gene_id "ZFLNCG00188"; transcript_id "ZFLNCT00273";
chr1	Cufflinks	exon	14731034	14731313	.	-	.	gene_id "ZFLNCG00188"; transcript_id "ZFLNCT00273";
chr1	Cufflinks	exon	14753494	14757143	.	.	.	gene_id "ZFLNCG00189"; transcript_id "ZFLNCT00274";
chr1	Cufflinks	exon	14811146	14811940	.	-	.	gene_id "ZFLNCG00190"; transcript_id "ZFLNCT00275";
chr1	Cufflinks	exon	14813559	14813635	.	-	.	gene_id "ZFLNCG00190"; transcript_id "ZFLNCT00275";
chr1	Cufflinks	exon	14841898	14842256	.	-	.	gene_id "ZFLNCG00190"; transcript_id "ZFLNCT00275";
chr1	Cufflinks	exon	15178464	15179992	.	-	.	gene_id "ZFLNCG00191"; transcript_id "ZFLNCT00276";
chr1	Cufflinks	exon	15180072	15182822	.	-	.	gene_id "ZFLNCG00191"; transcript_id "ZFLNCT00276";
chr1	Cufflinks	exon	15178464	15180462	.	-	.	gene_id "ZFLNCG00191"; transcript_id "ZFLNCT00277";
chr1	Cufflinks	exon	15181181	15181434	.	-	.	gene_id "ZFLNCG00191"; transcript_id "ZFLNCT00277";
chr1	Cufflinks	exon	15202016	15203293	.	-	.	gene_id "ZFLNCG00192"; transcript_id "ZFLNCT00278";
chr1	Cufflinks	exon	15224819	15225797	.	-	.	gene_id "ZFLNCG00193"; transcript_id "ZFLNCT00279";
chr1	Cufflinks	exon	15315861	15316824	.	+	.	gene_id "ZFLNCG00194"; transcript_id "ZFLNCT00280";
chr1	Cufflinks	exon	15411720	15411872	.	-	.	gene_id "ZFLNCG00195"; transcript_id "ZFLNCT00281";
chr1	Cufflinks	exon	15411964	15412052	.	-	.	gene_id "ZFLNCG00195"; transcript_id "ZFLNCT00281";
chr1	Cufflinks	exon	15413146	15413231	.	-	.	gene_id "ZFLNCG00195"; transcript_id "ZFLNCT00281";
chr1	Cufflinks	exon	15413984	15416021	.	+	.	gene_id "ZFLNCG00196"; transcript_id "ZFLNCT00282";
chr1	Cufflinks	exon	16072161	16072963	.	-	.	gene_id "ZFLNCG00197"; transcript_id "ZFLNCT00283";
chr1	Cufflinks	exon	16083189	16083293	.	-	.	gene_id "ZFLNCG00197"; transcript_id "ZFLNCT00283";
chr1	Cufflinks	exon	16083381	16083462	.	-	.	gene_id "ZFLNCG00197"; transcript_id "ZFLNCT00283";
chr1	Cufflinks	exon	16083595	16083626	.	-	.	gene_id "ZFLNCG00197"; transcript_id "ZFLNCT00283";
chr1	Cufflinks	exon	16102872	16103096	.	-	.	gene_id "ZFLNCG00197"; transcript_id "ZFLNCT00283";
chr1	Cufflinks	exon	16072161	16072963	.	-	.	gene_id "ZFLNCG00197"; transcript_id "ZFLNCT00284";
chr1	Cufflinks	exon	16083381	16083467	.	-	.	gene_id "ZFLNCG00197"; transcript_id "ZFLNCT00284";
chr1	Cufflinks	exon	16083595	16083626	.	-	.	gene_id "ZFLNCG00197"; transcript_id "ZFLNCT00284";
chr1	Cufflinks	exon	16102872	16103173	.	-	.	gene_id "ZFLNCG00197"; transcript_id "ZFLNCT00284";
chr1	Cufflinks	exon	16072161	16072963	.	-	.	gene_id "ZFLNCG00197"; transcript_id "ZFLNCT00285";
chr1	Cufflinks	exon	16083189	16083293	.	-	.	gene_id "ZFLNCG00197"; transcript_id "ZFLNCT00285";
chr1	Cufflinks	exon	16083381	16083467	.	-	.	gene_id "ZFLNCG00197"; transcript_id "ZFLNCT00285";
chr1	Cufflinks	exon	16083595	16083626	.	-	.	gene_id "ZFLNCG00197"; transcript_id "ZFLNCT00285";
chr1	Cufflinks	exon	16102872	16103173	.	-	.	gene_id "ZFLNCG00197"; transcript_id "ZFLNCT00285";
chr1	Cufflinks	exon	16255410	16255707	.	+	.	gene_id "ZFLNCG00198"; transcript_id "ZFLNCT00286";
chr1	Cufflinks	exon	16256965	16257102	.	+	.	gene_id "ZFLNCG00198"; transcript_id "ZFLNCT00286";
chr1	Cufflinks	exon	16262271	16262306	.	+	.	gene_id "ZFLNCG00198"; transcript_id "ZFLNCT00286";
chr1	Cufflinks	exon	16263733	16264071	.	+	.	gene_id "ZFLNCG00198"; transcript_id "ZFLNCT00286";
chr1	Cufflinks	exon	16285436	16285486	.	-	.	gene_id "ZFLNCG00199"; transcript_id "ZFLNCT00287";
chr1	Cufflinks	exon	16286406	16286522	.	-	.	gene_id "ZFLNCG00199"; transcript_id "ZFLNCT00287";
chr1	Cufflinks	exon	16288463	16288551	.	-	.	gene_id "ZFLNCG00199"; transcript_id "ZFLNCT00287";
chr1	Cufflinks	exon	16288667	16288739	.	-	.	gene_id "ZFLNCG00199"; transcript_id "ZFLNCT00287";
chr1	Cufflinks	exon	16288934	16289162	.	-	.	gene_id "ZFLNCG00199"; transcript_id "ZFLNCT00287";
chr1	Cufflinks	exon	16414655	16415083	.	-	.	gene_id "ZFLNCG00200"; transcript_id "ZFLNCT00288";
chr1	Cufflinks	exon	16416408	16416865	.	-	.	gene_id "ZFLNCG00200"; transcript_id "ZFLNCT00288";
chr1	Cufflinks	exon	16441377	16441777	.	-	.	gene_id "ZFLNCG00201"; transcript_id "ZFLNCT00289";
chr1	Cufflinks	exon	16443112	16443236	.	-	.	gene_id "ZFLNCG00201"; transcript_id "ZFLNCT00289";
chr1	Cufflinks	exon	16444327	16444451	.	-	.	gene_id "ZFLNCG00201"; transcript_id "ZFLNCT00289";
chr1	Cufflinks	exon	16444542	16444705	.	-	.	gene_id "ZFLNCG00201"; transcript_id "ZFLNCT00289";
chr1	Cufflinks	exon	16600275	16600773	.	+	.	gene_id "ZFLNCG00202"; transcript_id "ZFLNCT00290";
chr1	Cufflinks	exon	16603784	16603823	.	+	.	gene_id "ZFLNCG00202"; transcript_id "ZFLNCT00290";
chr1	Cufflinks	exon	16621327	16621346	.	-	.	gene_id "ZFLNCG00203"; transcript_id "ZFLNCT00291";
chr1	Cufflinks	exon	16627098	16627627	.	-	.	gene_id "ZFLNCG00203"; transcript_id "ZFLNCT00291";
chr1	Cufflinks	exon	16650954	16651213	.	+	.	gene_id "ZFLNCG00204"; transcript_id "ZFLNCT00292";
chr1	Cufflinks	exon	16652476	16652610	.	+	.	gene_id "ZFLNCG00204"; transcript_id "ZFLNCT00292";
chr1	Cufflinks	exon	16653119	16653298	.	+	.	gene_id "ZFLNCG00204"; transcript_id "ZFLNCT00292";
chr1	Cufflinks	exon	16653475	16653634	.	+	.	gene_id "ZFLNCG00204"; transcript_id "ZFLNCT00292";
chr1	Cufflinks	exon	16708806	16712179	.	+	.	gene_id "ZFLNCG00205"; transcript_id "ZFLNCT00293";
chr1	Cufflinks	exon	16715201	16716944	.	-	.	gene_id "ZFLNCG00206"; transcript_id "ZFLNCT00294";
chr1	Cufflinks	exon	16854251	16854324	.	-	.	gene_id "ZFLNCG00207"; transcript_id "ZFLNCT00295";
chr1	Cufflinks	exon	16976228	16976345	.	-	.	gene_id "ZFLNCG00207"; transcript_id "ZFLNCT00295";
chr1	Cufflinks	exon	16976563	16976688	.	-	.	gene_id "ZFLNCG00207"; transcript_id "ZFLNCT00295";
chr1	Cufflinks	exon	16979539	16979708	.	-	.	gene_id "ZFLNCG00207"; transcript_id "ZFLNCT00295";
chr1	Cufflinks	exon	16928716	16929762	.	-	.	gene_id "ZFLNCG00207"; transcript_id "ZFLNCT00299";
chr1	Cufflinks	exon	16976228	16976345	.	-	.	gene_id "ZFLNCG00207"; transcript_id "ZFLNCT00299";
chr1	Cufflinks	exon	16976563	16976688	.	-	.	gene_id "ZFLNCG00207"; transcript_id "ZFLNCT00299";
chr1	Cufflinks	exon	16979539	16979835	.	-	.	gene_id "ZFLNCG00207"; transcript_id "ZFLNCT00299";
chr1	Cufflinks	exon	16941903	16942042	.	-	.	gene_id "ZFLNCG00207"; transcript_id "ZFLNCT00300";
chr1	Cufflinks	exon	16976228	16976345	.	-	.	gene_id "ZFLNCG00207"; transcript_id "ZFLNCT00300";
chr1	Cufflinks	exon	16976563	16976688	.	-	.	gene_id "ZFLNCG00207"; transcript_id "ZFLNCT00300";
chr1	Cufflinks	exon	16979539	16979608	.	-	.	gene_id "ZFLNCG00207"; transcript_id "ZFLNCT00300";
chr1	Cufflinks	exon	16941903	16942042	.	-	.	gene_id "ZFLNCG00207"; transcript_id "ZFLNCT00301";
chr1	Cufflinks	exon	16976228	16976345	.	-	.	gene_id "ZFLNCG00207"; transcript_id "ZFLNCT00301";
chr1	Cufflinks	exon	16976569	16976688	.	-	.	gene_id "ZFLNCG00207"; transcript_id "ZFLNCT00301";
chr1	Cufflinks	exon	16979539	16979653	.	-	.	gene_id "ZFLNCG00207"; transcript_id "ZFLNCT00301";
chr1	Cufflinks	exon	16959349	16959383	.	-	.	gene_id "ZFLNCG00207"; transcript_id "ZFLNCT00302";
chr1	Cufflinks	exon	16976228	16976345	.	-	.	gene_id "ZFLNCG00207"; transcript_id "ZFLNCT00302";
chr1	Cufflinks	exon	16976563	16976688	.	-	.	gene_id "ZFLNCG00207"; transcript_id "ZFLNCT00302";
chr1	Cufflinks	exon	16979539	16979614	.	-	.	gene_id "ZFLNCG00207"; transcript_id "ZFLNCT00302";
chr1	Cufflinks	exon	16972191	16972763	.	-	.	gene_id "ZFLNCG00207"; transcript_id "ZFLNCT00303";
chr1	Cufflinks	exon	16976228	16976345	.	-	.	gene_id "ZFLNCG00207"; transcript_id "ZFLNCT00303";
chr1	Cufflinks	exon	16976569	16976688	.	-	.	gene_id "ZFLNCG00207"; transcript_id "ZFLNCT00303";
chr1	Cufflinks	exon	16979539	16979653	.	-	.	gene_id "ZFLNCG00207"; transcript_id "ZFLNCT00303";
chr1	Cufflinks	exon	16972191	16972763	.	-	.	gene_id "ZFLNCG00207"; transcript_id "ZFLNCT00304";
chr1	Cufflinks	exon	16976228	16976345	.	-	.	gene_id "ZFLNCG00207"; transcript_id "ZFLNCT00304";
chr1	Cufflinks	exon	16976563	16976688	.	-	.	gene_id "ZFLNCG00207"; transcript_id "ZFLNCT00304";
chr1	Cufflinks	exon	16979539	16979665	.	-	.	gene_id "ZFLNCG00207"; transcript_id "ZFLNCT00304";
chr1	Cufflinks	exon	16975890	16976345	.	-	.	gene_id "ZFLNCG00207"; transcript_id "ZFLNCT00305";
chr1	Cufflinks	exon	16976569	16976688	.	-	.	gene_id "ZFLNCG00207"; transcript_id "ZFLNCT00305";
chr1	Cufflinks	exon	16979539	16979835	.	-	.	gene_id "ZFLNCG00207"; transcript_id "ZFLNCT00305";
chr1	Cufflinks	exon	16975890	16976345	.	-	.	gene_id "ZFLNCG00207"; transcript_id "ZFLNCT00306";
chr1	Cufflinks	exon	16976563	16976688	.	-	.	gene_id "ZFLNCG00207"; transcript_id "ZFLNCT00306";
chr1	Cufflinks	exon	16979539	16979835	.	-	.	gene_id "ZFLNCG00207"; transcript_id "ZFLNCT00306";
chr1	Cufflinks	exon	16976402	16976688	.	-	.	gene_id "ZFLNCG00207"; transcript_id "ZFLNCT00307";
chr1	Cufflinks	exon	16979454	16979482	.	-	.	gene_id "ZFLNCG00207"; transcript_id "ZFLNCT00307";
chr1	Cufflinks	exon	16908816	16910476	.	+	.	gene_id "ZFLNCG00208"; transcript_id "ZFLNCT00296";
chr1	Cufflinks	exon	16913611	16914032	.	-	.	gene_id "ZFLNCG00209"; transcript_id "ZFLNCT00297";
chr1	Cufflinks	exon	16914145	16916877	.	-	.	gene_id "ZFLNCG00210"; transcript_id "ZFLNCT00298";
chr1	Cufflinks	exon	17097641	17105062	.	+	.	gene_id "ZFLNCG00211"; transcript_id "ZFLNCT00308";
chr1	Cufflinks	exon	17105636	17105766	.	+	.	gene_id "ZFLNCG00211"; transcript_id "ZFLNCT00308";
chr1	Cufflinks	exon	17326843	17326985	.	-	.	gene_id "ZFLNCG00212"; transcript_id "ZFLNCT00309";
chr1	Cufflinks	exon	17328431	17328612	.	-	.	gene_id "ZFLNCG00212"; transcript_id "ZFLNCT00309";
chr1	Cufflinks	exon	17328867	17328951	.	-	.	gene_id "ZFLNCG00212"; transcript_id "ZFLNCT00309";
chr1	Cufflinks	exon	17329039	17329093	.	-	.	gene_id "ZFLNCG00212"; transcript_id "ZFLNCT00309";
chr1	Cufflinks	exon	17347530	17348205	.	-	.	gene_id "ZFLNCG00213"; transcript_id "ZFLNCT00310";
chr1	Cufflinks	exon	17356776	17356869	.	-	.	gene_id "ZFLNCG00213"; transcript_id "ZFLNCT00310";
chr1	Cufflinks	exon	17458073	17458198	.	-	.	gene_id "ZFLNCG00214"; transcript_id "ZFLNCT00311";
chr1	Cufflinks	exon	17458611	17458715	.	-	.	gene_id "ZFLNCG00214"; transcript_id "ZFLNCT00311";
chr1	Cufflinks	exon	17459773	17459862	.	-	.	gene_id "ZFLNCG00214"; transcript_id "ZFLNCT00311";
chr1	Cufflinks	exon	17465307	17465498	.	-	.	gene_id "ZFLNCG00214"; transcript_id "ZFLNCT00311";
chr1	Cufflinks	exon	17468250	17468543	.	-	.	gene_id "ZFLNCG00214"; transcript_id "ZFLNCT00311";
chr1	Cufflinks	exon	17494208	17494359	.	-	.	gene_id "ZFLNCG00214"; transcript_id "ZFLNCT00311";
chr1	Cufflinks	exon	17468254	17468543	.	-	.	gene_id "ZFLNCG00214"; transcript_id "ZFLNCT00312";
chr1	Cufflinks	exon	17483405	17483513	.	-	.	gene_id "ZFLNCG00214"; transcript_id "ZFLNCT00312";
chr1	Cufflinks	exon	17552786	17553064	.	-	.	gene_id "ZFLNCG00215"; transcript_id "ZFLNCT00313";
chr1	Cufflinks	exon	17553144	17553259	.	-	.	gene_id "ZFLNCG00215"; transcript_id "ZFLNCT00313";
chr1	Cufflinks	exon	17553341	17553379	.	-	.	gene_id "ZFLNCG00215"; transcript_id "ZFLNCT00313";
chr1	Cufflinks	exon	17552786	17553064	.	-	.	gene_id "ZFLNCG00215"; transcript_id "ZFLNCT00314";
chr1	Cufflinks	exon	17553144	17553256	.	-	.	gene_id "ZFLNCG00215"; transcript_id "ZFLNCT00314";
chr1	Cufflinks	exon	17553337	17553382	.	-	.	gene_id "ZFLNCG00215"; transcript_id "ZFLNCT00314";
chr1	Cufflinks	exon	17552786	17553100	.	-	.	gene_id "ZFLNCG00215"; transcript_id "ZFLNCT00315";
chr1	Cufflinks	exon	17553144	17553261	.	-	.	gene_id "ZFLNCG00215"; transcript_id "ZFLNCT00315";
chr1	Cufflinks	exon	17553341	17553378	.	-	.	gene_id "ZFLNCG00215"; transcript_id "ZFLNCT00315";
chr1	Cufflinks	exon	17571067	17571644	.	+	.	gene_id "ZFLNCG00216"; transcript_id "ZFLNCT00316";
chr1	Cufflinks	exon	17572292	17572329	.	+	.	gene_id "ZFLNCG00216"; transcript_id "ZFLNCT00316";
chr1	Cufflinks	exon	17572641	17572715	.	+	.	gene_id "ZFLNCG00216"; transcript_id "ZFLNCT00316";
chr1	Cufflinks	exon	17573012	17573178	.	+	.	gene_id "ZFLNCG00216"; transcript_id "ZFLNCT00316";
chr1	Cufflinks	exon	17574064	17575338	.	+	.	gene_id "ZFLNCG00216"; transcript_id "ZFLNCT00316";
chr1	Cufflinks	exon	17571114	17573557	.	+	.	gene_id "ZFLNCG00216"; transcript_id "ZFLNCT00317";
chr1	Cufflinks	exon	17571242	17571644	.	+	.	gene_id "ZFLNCG00216"; transcript_id "ZFLNCT00318";
chr1	Cufflinks	exon	17572292	17572329	.	+	.	gene_id "ZFLNCG00216"; transcript_id "ZFLNCT00318";
chr1	Cufflinks	exon	17572641	17572715	.	+	.	gene_id "ZFLNCG00216"; transcript_id "ZFLNCT00318";
chr1	Cufflinks	exon	17573012	17573178	.	+	.	gene_id "ZFLNCG00216"; transcript_id "ZFLNCT00318";
chr1	Cufflinks	exon	17573500	17573675	.	+	.	gene_id "ZFLNCG00216"; transcript_id "ZFLNCT00318";
chr1	Cufflinks	exon	17574064	17575338	.	+	.	gene_id "ZFLNCG00216"; transcript_id "ZFLNCT00318";
chr1	Cufflinks	exon	17571345	17571644	.	+	.	gene_id "ZFLNCG00216"; transcript_id "ZFLNCT00319";
chr1	Cufflinks	exon	17572292	17572329	.	+	.	gene_id "ZFLNCG00216"; transcript_id "ZFLNCT00319";
chr1	Cufflinks	exon	17572641	17572715	.	+	.	gene_id "ZFLNCG00216"; transcript_id "ZFLNCT00319";
chr1	Cufflinks	exon	17573012	17573178	.	+	.	gene_id "ZFLNCG00216"; transcript_id "ZFLNCT00319";
chr1	Cufflinks	exon	17573490	17573675	.	+	.	gene_id "ZFLNCG00216"; transcript_id "ZFLNCT00319";
chr1	Cufflinks	exon	17574064	17575338	.	+	.	gene_id "ZFLNCG00216"; transcript_id "ZFLNCT00319";
chr1	Cufflinks	exon	17571509	17571644	.	+	.	gene_id "ZFLNCG00216"; transcript_id "ZFLNCT00320";
chr1	Cufflinks	exon	17572292	17572329	.	+	.	gene_id "ZFLNCG00216"; transcript_id "ZFLNCT00320";
chr1	Cufflinks	exon	17572641	17572715	.	+	.	gene_id "ZFLNCG00216"; transcript_id "ZFLNCT00320";
chr1	Cufflinks	exon	17573490	17573557	.	+	.	gene_id "ZFLNCG00216"; transcript_id "ZFLNCT00320";
chr1	Cufflinks	exon	17675817	17676549	.	-	.	gene_id "ZFLNCG00217"; transcript_id "ZFLNCT00321";
chr1	Cufflinks	exon	17677297	17678863	.	-	.	gene_id "ZFLNCG00217"; transcript_id "ZFLNCT00321";
chr1	Cufflinks	exon	17685017	17688746	.	-	.	gene_id "ZFLNCG00218"; transcript_id "ZFLNCT00322";
chr1	Cufflinks	exon	17707710	17707966	.	+	.	gene_id "ZFLNCG00219"; transcript_id "ZFLNCT00323";
chr1	Cufflinks	exon	17739380	17739450	.	+	.	gene_id "ZFLNCG00219"; transcript_id "ZFLNCT00323";
chr1	Cufflinks	exon	17740442	17740511	.	+	.	gene_id "ZFLNCG00219"; transcript_id "ZFLNCT00323";
chr1	Cufflinks	exon	17740909	17741441	.	+	.	gene_id "ZFLNCG00219"; transcript_id "ZFLNCT00323";
chr1	Cufflinks	exon	17832314	17832569	.	-	.	gene_id "ZFLNCG00220"; transcript_id "ZFLNCT00324";
chr1	Cufflinks	exon	17833103	17833124	.	-	.	gene_id "ZFLNCG00220"; transcript_id "ZFLNCT00324";
chr1	Cufflinks	exon	17852014	17852021	.	-	.	gene_id "ZFLNCG00221"; transcript_id "ZFLNCT00325";
chr1	Cufflinks	exon	17854338	17854835	.	-	.	gene_id "ZFLNCG00221"; transcript_id "ZFLNCT00325";
chr1	Cufflinks	exon	17855092	17856770	.	+	.	gene_id "ZFLNCG00222"; transcript_id "ZFLNCT00326";
chr1	Cufflinks	exon	17901114	17901180	.	+	.	gene_id "ZFLNCG00222"; transcript_id "ZFLNCT00326";
chr1	Cufflinks	exon	17994922	17995257	.	+	.	gene_id "ZFLNCG00223"; transcript_id "ZFLNCT00327";
chr1	Cufflinks	exon	18006677	18006865	.	+	.	gene_id "ZFLNCG00223"; transcript_id "ZFLNCT00327";
chr1	Cufflinks	exon	18045136	18045339	.	+	.	gene_id "ZFLNCG00224"; transcript_id "ZFLNCT00328";
chr1	Cufflinks	exon	18049308	18050267	.	+	.	gene_id "ZFLNCG00224"; transcript_id "ZFLNCT00328";
chr1	Cufflinks	exon	18057006	18057077	.	+	.	gene_id "ZFLNCG00224"; transcript_id "ZFLNCT00328";
chr1	Cufflinks	exon	18057177	18057356	.	+	.	gene_id "ZFLNCG00224"; transcript_id "ZFLNCT00328";
chr1	Cufflinks	exon	18059466	18059586	.	+	.	gene_id "ZFLNCG00224"; transcript_id "ZFLNCT00328";
chr1	Cufflinks	exon	18070875	18070955	.	+	.	gene_id "ZFLNCG00224"; transcript_id "ZFLNCT00328";
chr1	Cufflinks	exon	18071053	18071744	.	+	.	gene_id "ZFLNCG00224"; transcript_id "ZFLNCT00328";
chr1	Cufflinks	exon	18077088	18077134	.	-	.	gene_id "ZFLNCG00225"; transcript_id "ZFLNCT00329";
chr1	Cufflinks	exon	18078477	18078627	.	-	.	gene_id "ZFLNCG00225"; transcript_id "ZFLNCT00329";
chr1	Cufflinks	exon	18078714	18078803	.	-	.	gene_id "ZFLNCG00225"; transcript_id "ZFLNCT00329";
chr1	Cufflinks	exon	18080427	18080500	.	-	.	gene_id "ZFLNCG00225"; transcript_id "ZFLNCT00329";
chr1	Cufflinks	exon	18082758	18082938	.	-	.	gene_id "ZFLNCG00225"; transcript_id "ZFLNCT00329";
chr1	Cufflinks	exon	18083178	18083259	.	-	.	gene_id "ZFLNCG00225"; transcript_id "ZFLNCT00329";
chr1	Cufflinks	exon	18091676	18091790	.	-	.	gene_id "ZFLNCG00225"; transcript_id "ZFLNCT00329";
chr1	Cufflinks	exon	18077184	18077203	.	-	.	gene_id "ZFLNCG00225"; transcript_id "ZFLNCT00330";
chr1	Cufflinks	exon	18078477	18078627	.	-	.	gene_id "ZFLNCG00225"; transcript_id "ZFLNCT00330";
chr1	Cufflinks	exon	18078714	18078803	.	-	.	gene_id "ZFLNCG00225"; transcript_id "ZFLNCT00330";
chr1	Cufflinks	exon	18080427	18080500	.	-	.	gene_id "ZFLNCG00225"; transcript_id "ZFLNCT00330";
chr1	Cufflinks	exon	18082758	18082938	.	-	.	gene_id "ZFLNCG00225"; transcript_id "ZFLNCT00330";
chr1	Cufflinks	exon	18083178	18083237	.	-	.	gene_id "ZFLNCG00225"; transcript_id "ZFLNCT00330";
chr1	Cufflinks	exon	18078744	18078803	.	-	.	gene_id "ZFLNCG00225"; transcript_id "ZFLNCT00331";
chr1	Cufflinks	exon	18082758	18082938	.	-	.	gene_id "ZFLNCG00225"; transcript_id "ZFLNCT00331";
chr1	Cufflinks	exon	18083178	18083259	.	-	.	gene_id "ZFLNCG00225"; transcript_id "ZFLNCT00331";
chr1	Cufflinks	exon	18091668	18091780	.	-	.	gene_id "ZFLNCG00225"; transcript_id "ZFLNCT00331";
chr1	Cufflinks	exon	18103100	18103250	.	-	.	gene_id "ZFLNCG00226"; transcript_id "ZFLNCT00332";
chr1	Cufflinks	exon	18107915	18108069	.	-	.	gene_id "ZFLNCG00226"; transcript_id "ZFLNCT00332";
chr1	Cufflinks	exon	18110892	18111065	.	-	.	gene_id "ZFLNCG00227"; transcript_id "ZFLNCT00333";
chr1	Cufflinks	exon	18130005	18130096	.	-	.	gene_id "ZFLNCG00227"; transcript_id "ZFLNCT00333";
chr1	Cufflinks	exon	18144478	18144710	.	-	.	gene_id "ZFLNCG00227"; transcript_id "ZFLNCT00333";
chr1	Cufflinks	exon	18174902	18175247	.	+	.	gene_id "ZFLNCG00228"; transcript_id "ZFLNCT00334";
chr1	Cufflinks	exon	18176093	18176199	.	+	.	gene_id "ZFLNCG00228"; transcript_id "ZFLNCT00334";
chr1	Cufflinks	exon	18177591	18177650	.	+	.	gene_id "ZFLNCG00228"; transcript_id "ZFLNCT00334";
chr1	Cufflinks	exon	18179313	18179572	.	+	.	gene_id "ZFLNCG00228"; transcript_id "ZFLNCT00334";
chr1	Cufflinks	exon	18200875	18201055	.	+	.	gene_id "ZFLNCG00229"; transcript_id "ZFLNCT00335";
chr1	Cufflinks	exon	18203623	18203732	.	+	.	gene_id "ZFLNCG00229"; transcript_id "ZFLNCT00335";
chr1	Cufflinks	exon	18203836	18204358	.	+	.	gene_id "ZFLNCG00229"; transcript_id "ZFLNCT00335";
chr1	Cufflinks	exon	18203820	18204100	.	+	.	gene_id "ZFLNCG00229"; transcript_id "ZFLNCT00336";
chr1	Cufflinks	exon	18207762	18208115	.	+	.	gene_id "ZFLNCG00229"; transcript_id "ZFLNCT00336";
chr1	Cufflinks	exon	18238819	18239433	.	-	.	gene_id "ZFLNCG00230"; transcript_id "ZFLNCT00337";
chr1	Cufflinks	exon	18241683	18241952	.	-	.	gene_id "ZFLNCG00230"; transcript_id "ZFLNCT00337";
chr1	Cufflinks	exon	18244163	18244273	.	-	.	gene_id "ZFLNCG00230"; transcript_id "ZFLNCT00337";
chr1	Cufflinks	exon	18245755	18246935	.	-	.	gene_id "ZFLNCG00231"; transcript_id "ZFLNCT00338";
chr1	Cufflinks	exon	18272647	18272772	.	-	.	gene_id "ZFLNCG00232"; transcript_id "ZFLNCT00339";
chr1	Cufflinks	exon	18278848	18278952	.	-	.	gene_id "ZFLNCG00232"; transcript_id "ZFLNCT00339";
chr1	Cufflinks	exon	18279789	18280078	.	-	.	gene_id "ZFLNCG00232"; transcript_id "ZFLNCT00339";
chr1	Cufflinks	exon	18277015	18277201	.	+	.	gene_id "ZFLNCG00233"; transcript_id "ZFLNCT00340";
chr1	Cufflinks	exon	18281190	18281339	.	+	.	gene_id "ZFLNCG00233"; transcript_id "ZFLNCT00340";
chr1	Cufflinks	exon	18281431	18281534	.	+	.	gene_id "ZFLNCG00233"; transcript_id "ZFLNCT00340";
chr1	Cufflinks	exon	18312084	18312114	.	-	.	gene_id "ZFLNCG00234"; transcript_id "ZFLNCT00341";
chr1	Cufflinks	exon	18312264	18312307	.	-	.	gene_id "ZFLNCG00234"; transcript_id "ZFLNCT00341";
chr1	Cufflinks	exon	18312978	18313189	.	-	.	gene_id "ZFLNCG00234"; transcript_id "ZFLNCT00341";
chr1	Cufflinks	exon	18314455	18314646	.	-	.	gene_id "ZFLNCG00234"; transcript_id "ZFLNCT00341";
chr1	Cufflinks	exon	18314913	18315018	.	-	.	gene_id "ZFLNCG00234"; transcript_id "ZFLNCT00341";
chr1	Cufflinks	exon	18317448	18317733	.	-	.	gene_id "ZFLNCG00235"; transcript_id "ZFLNCT00342";
chr1	Cufflinks	exon	18318302	18318420	.	-	.	gene_id "ZFLNCG00235"; transcript_id "ZFLNCT00342";
chr1	Cufflinks	exon	18318515	18318562	.	-	.	gene_id "ZFLNCG00235"; transcript_id "ZFLNCT00342";
chr1	Cufflinks	exon	18318648	18318709	.	-	.	gene_id "ZFLNCG00235"; transcript_id "ZFLNCT00342";
chr1	Cufflinks	exon	18379207	18379517	.	-	.	gene_id "ZFLNCG00236"; transcript_id "ZFLNCT00343";
chr1	Cufflinks	exon	18381676	18381807	.	-	.	gene_id "ZFLNCG00236"; transcript_id "ZFLNCT00343";
chr1	Cufflinks	exon	18381892	18381973	.	-	.	gene_id "ZFLNCG00236"; transcript_id "ZFLNCT00343";
chr1	Cufflinks	exon	18382137	18382267	.	-	.	gene_id "ZFLNCG00236"; transcript_id "ZFLNCT00343";
chr1	Cufflinks	exon	18383577	18383673	.	-	.	gene_id "ZFLNCG00236"; transcript_id "ZFLNCT00343";
chr1	Cufflinks	exon	18383759	18383869	.	-	.	gene_id "ZFLNCG00236"; transcript_id "ZFLNCT00343";
chr1	Cufflinks	exon	18385636	18385780	.	-	.	gene_id "ZFLNCG00236"; transcript_id "ZFLNCT00343";
chr1	Cufflinks	exon	18387496	18387548	.	-	.	gene_id "ZFLNCG00236"; transcript_id "ZFLNCT00343";
chr1	Cufflinks	exon	18389349	18389590	.	-	.	gene_id "ZFLNCG00236"; transcript_id "ZFLNCT00343";
chr1	Cufflinks	exon	18389704	18389807	.	-	.	gene_id "ZFLNCG00236"; transcript_id "ZFLNCT00343";
chr1	Cufflinks	exon	18390030	18390077	.	-	.	gene_id "ZFLNCG00236"; transcript_id "ZFLNCT00343";
chr1	Cufflinks	exon	18381269	18381807	.	-	.	gene_id "ZFLNCG00236"; transcript_id "ZFLNCT00344";
chr1	Cufflinks	exon	18381892	18381973	.	-	.	gene_id "ZFLNCG00236"; transcript_id "ZFLNCT00344";
chr1	Cufflinks	exon	18382137	18382267	.	-	.	gene_id "ZFLNCG00236"; transcript_id "ZFLNCT00344";
chr1	Cufflinks	exon	18383577	18383673	.	-	.	gene_id "ZFLNCG00236"; transcript_id "ZFLNCT00344";
chr1	Cufflinks	exon	18383759	18383869	.	-	.	gene_id "ZFLNCG00236"; transcript_id "ZFLNCT00344";
chr1	Cufflinks	exon	18385636	18385780	.	-	.	gene_id "ZFLNCG00236"; transcript_id "ZFLNCT00344";
chr1	Cufflinks	exon	18387496	18387548	.	-	.	gene_id "ZFLNCG00236"; transcript_id "ZFLNCT00344";
chr1	Cufflinks	exon	18389349	18389590	.	-	.	gene_id "ZFLNCG00236"; transcript_id "ZFLNCT00344";
chr1	Cufflinks	exon	18389704	18389807	.	-	.	gene_id "ZFLNCG00236"; transcript_id "ZFLNCT00344";
chr1	Cufflinks	exon	18390030	18390077	.	-	.	gene_id "ZFLNCG00236"; transcript_id "ZFLNCT00344";
chr1	Cufflinks	exon	18409842	18410210	.	-	.	gene_id "ZFLNCG00237"; transcript_id "ZFLNCT00345";
chr1	Cufflinks	exon	18415387	18415765	.	-	.	gene_id "ZFLNCG00237"; transcript_id "ZFLNCT00345";
chr1	Cufflinks	exon	18409842	18410210	.	-	.	gene_id "ZFLNCG00237"; transcript_id "ZFLNCT00346";
chr1	Cufflinks	exon	18412567	18412656	.	-	.	gene_id "ZFLNCG00237"; transcript_id "ZFLNCT00346";
chr1	Cufflinks	exon	18415387	18415795	.	-	.	gene_id "ZFLNCG00237"; transcript_id "ZFLNCT00346";
chr1	Cufflinks	exon	18431539	18433513	.	-	.	gene_id "ZFLNCG00238"; transcript_id "ZFLNCT00347";
chr1	Cufflinks	exon	18433916	18434043	.	-	.	gene_id "ZFLNCG00238"; transcript_id "ZFLNCT00347";
chr1	Cufflinks	exon	18435481	18435551	.	-	.	gene_id "ZFLNCG00238"; transcript_id "ZFLNCT00347";
chr1	Cufflinks	exon	18431539	18433513	.	-	.	gene_id "ZFLNCG00238"; transcript_id "ZFLNCT00348";
chr1	Cufflinks	exon	18433916	18434043	.	-	.	gene_id "ZFLNCG00238"; transcript_id "ZFLNCT00348";
chr1	Cufflinks	exon	18436155	18436363	.	-	.	gene_id "ZFLNCG00238"; transcript_id "ZFLNCT00348";
chr1	Cufflinks	exon	18431539	18433513	.	-	.	gene_id "ZFLNCG00238"; transcript_id "ZFLNCT00349";
chr1	Cufflinks	exon	18433916	18434043	.	-	.	gene_id "ZFLNCG00238"; transcript_id "ZFLNCT00349";
chr1	Cufflinks	exon	18436393	18436553	.	-	.	gene_id "ZFLNCG00238"; transcript_id "ZFLNCT00349";
chr1	Cufflinks	exon	18442745	18442853	.	-	.	gene_id "ZFLNCG00238"; transcript_id "ZFLNCT00349";
chr1	Cufflinks	exon	18431539	18436641	.	-	.	gene_id "ZFLNCG00238"; transcript_id "ZFLNCT00350";
chr1	Cufflinks	exon	18502473	18502833	.	-	.	gene_id "ZFLNCG00239"; transcript_id "ZFLNCT00351";
chr1	Cufflinks	exon	18502925	18502967	.	-	.	gene_id "ZFLNCG00239"; transcript_id "ZFLNCT00351";
chr1	Cufflinks	exon	18504573	18504721	.	-	.	gene_id "ZFLNCG00239"; transcript_id "ZFLNCT00351";
chr1	Cufflinks	exon	18504796	18504880	.	-	.	gene_id "ZFLNCG00239"; transcript_id "ZFLNCT00351";
chr1	Cufflinks	exon	18505487	18505524	.	-	.	gene_id "ZFLNCG00239"; transcript_id "ZFLNCT00351";
chr1	Cufflinks	exon	18505635	18505816	.	-	.	gene_id "ZFLNCG00239"; transcript_id "ZFLNCT00351";
chr1	Cufflinks	exon	18529176	18529900	.	-	.	gene_id "ZFLNCG00240"; transcript_id "ZFLNCT00352";
chr1	Cufflinks	exon	18530005	18530106	.	-	.	gene_id "ZFLNCG00240"; transcript_id "ZFLNCT00352";
chr1	Cufflinks	exon	18580808	18581076	.	-	.	gene_id "ZFLNCG00241"; transcript_id "ZFLNCT00353";
chr1	Cufflinks	exon	18581330	18581434	.	-	.	gene_id "ZFLNCG00241"; transcript_id "ZFLNCT00353";
chr1	Cufflinks	exon	18583259	18583538	.	-	.	gene_id "ZFLNCG00241"; transcript_id "ZFLNCT00353";
chr1	Cufflinks	exon	18585113	18585185	.	-	.	gene_id "ZFLNCG00241"; transcript_id "ZFLNCT00353";
chr1	Cufflinks	exon	18585266	18585396	.	-	.	gene_id "ZFLNCG00241"; transcript_id "ZFLNCT00353";
chr1	Cufflinks	exon	18587075	18587284	.	-	.	gene_id "ZFLNCG00241"; transcript_id "ZFLNCT00353";
chr1	Cufflinks	exon	18585129	18585185	.	-	.	gene_id "ZFLNCG00241"; transcript_id "ZFLNCT00354";
chr1	Cufflinks	exon	18585266	18585396	.	-	.	gene_id "ZFLNCG00241"; transcript_id "ZFLNCT00354";
chr1	Cufflinks	exon	18587038	18587275	.	-	.	gene_id "ZFLNCG00241"; transcript_id "ZFLNCT00354";
chr1	Cufflinks	exon	18720297	18720549	.	+	.	gene_id "ZFLNCG00242"; transcript_id "ZFLNCT00355";
chr1	Cufflinks	exon	18722739	18722853	.	+	.	gene_id "ZFLNCG00242"; transcript_id "ZFLNCT00355";
chr1	Cufflinks	exon	18723084	18723171	.	+	.	gene_id "ZFLNCG00242"; transcript_id "ZFLNCT00355";
chr1	Cufflinks	exon	18726000	18726072	.	+	.	gene_id "ZFLNCG00242"; transcript_id "ZFLNCT00355";
chr1	Cufflinks	exon	18884553	18884562	.	+	.	gene_id "ZFLNCG00243"; transcript_id "ZFLNCT00356";
chr1	Cufflinks	exon	18885475	18885697	.	+	.	gene_id "ZFLNCG00243"; transcript_id "ZFLNCT00356";
chr1	Cufflinks	exon	19240579	19240874	.	-	.	gene_id "ZFLNCG00244"; transcript_id "ZFLNCT00357";
chr1	Cufflinks	exon	19333976	19334436	.	-	.	gene_id "ZFLNCG00244"; transcript_id "ZFLNCT00357";
chr1	Cufflinks	exon	19262413	19262535	.	-	.	gene_id "ZFLNCG00244"; transcript_id "ZFLNCT00358";
chr1	Cufflinks	exon	19263302	19263423	.	-	.	gene_id "ZFLNCG00244"; transcript_id "ZFLNCT00358";
chr1	Cufflinks	exon	19333976	19334433	.	-	.	gene_id "ZFLNCG00244"; transcript_id "ZFLNCT00358";
chr1	Cufflinks	exon	19312459	19312876	.	-	.	gene_id "ZFLNCG00244"; transcript_id "ZFLNCT00359";
chr1	Cufflinks	exon	19312975	19313013	.	-	.	gene_id "ZFLNCG00244"; transcript_id "ZFLNCT00359";
chr1	Cufflinks	exon	19312459	19312876	.	-	.	gene_id "ZFLNCG00244"; transcript_id "ZFLNCT00360";
chr1	Cufflinks	exon	19333976	19334271	.	-	.	gene_id "ZFLNCG00244"; transcript_id "ZFLNCT00360";
chr1	Cufflinks	exon	19396513	19396972	.	-	.	gene_id "ZFLNCG00245"; transcript_id "ZFLNCT00361";
chr1	Cufflinks	exon	19505521	19505655	.	-	.	gene_id "ZFLNCG00245"; transcript_id "ZFLNCT00361";
chr1	Cufflinks	exon	19396513	19396972	.	-	.	gene_id "ZFLNCG00245"; transcript_id "ZFLNCT00362";
chr1	Cufflinks	exon	19430768	19430865	.	-	.	gene_id "ZFLNCG00245"; transcript_id "ZFLNCT00362";
chr1	Cufflinks	exon	19505521	19505655	.	-	.	gene_id "ZFLNCG00245"; transcript_id "ZFLNCT00362";
chr1	Cufflinks	exon	19620786	19621561	.	-	.	gene_id "ZFLNCG00246"; transcript_id "ZFLNCT00363";
chr1	Cufflinks	exon	19659356	19659380	.	-	.	gene_id "ZFLNCG00246"; transcript_id "ZFLNCT00363";
chr1	Cufflinks	exon	19710741	19710982	.	-	.	gene_id "ZFLNCG00247"; transcript_id "ZFLNCT00364";
chr1	Cufflinks	exon	19711586	19711747	.	-	.	gene_id "ZFLNCG00247"; transcript_id "ZFLNCT00364";
chr1	Cufflinks	exon	19718029	19719747	.	+	.	gene_id "ZFLNCG00248"; transcript_id "ZFLNCT00365";
chr1	Cufflinks	exon	19762279	19762538	.	-	.	gene_id "ZFLNCG00249"; transcript_id "ZFLNCT00366";
chr1	Cufflinks	exon	19764292	19764432	.	-	.	gene_id "ZFLNCG00249"; transcript_id "ZFLNCT00366";
chr1	Cufflinks	exon	19762279	19762538	.	-	.	gene_id "ZFLNCG00249"; transcript_id "ZFLNCT00367";
chr1	Cufflinks	exon	19762608	19762681	.	-	.	gene_id "ZFLNCG00249"; transcript_id "ZFLNCT00367";
chr1	Cufflinks	exon	19764292	19764432	.	-	.	gene_id "ZFLNCG00249"; transcript_id "ZFLNCT00367";
chr1	Cufflinks	exon	19766857	19767428	.	-	.	gene_id "ZFLNCG00249"; transcript_id "ZFLNCT00367";
chr1	Cufflinks	exon	19762652	19762681	.	-	.	gene_id "ZFLNCG00249"; transcript_id "ZFLNCT00368";
chr1	Cufflinks	exon	19764292	19764804	.	-	.	gene_id "ZFLNCG00249"; transcript_id "ZFLNCT00368";
chr1	Cufflinks	exon	19772181	19772440	.	-	.	gene_id "ZFLNCG00250"; transcript_id "ZFLNCT00369";
chr1	Cufflinks	exon	19774194	19774334	.	-	.	gene_id "ZFLNCG00250"; transcript_id "ZFLNCT00369";
chr1	Cufflinks	exon	19772181	19772440	.	-	.	gene_id "ZFLNCG00250"; transcript_id "ZFLNCT00370";
chr1	Cufflinks	exon	19772510	19772583	.	-	.	gene_id "ZFLNCG00250"; transcript_id "ZFLNCT00370";
chr1	Cufflinks	exon	19774194	19774334	.	-	.	gene_id "ZFLNCG00250"; transcript_id "ZFLNCT00370";
chr1	Cufflinks	exon	19776759	19777330	.	-	.	gene_id "ZFLNCG00250"; transcript_id "ZFLNCT00370";
chr1	Cufflinks	exon	19772554	19772583	.	-	.	gene_id "ZFLNCG00250"; transcript_id "ZFLNCT00371";
chr1	Cufflinks	exon	19774194	19774706	.	-	.	gene_id "ZFLNCG00250"; transcript_id "ZFLNCT00371";
chr1	Cufflinks	exon	19782088	19782347	.	-	.	gene_id "ZFLNCG00251"; transcript_id "ZFLNCT00372";
chr1	Cufflinks	exon	19784101	19784241	.	-	.	gene_id "ZFLNCG00251"; transcript_id "ZFLNCT00372";
chr1	Cufflinks	exon	19782088	19782347	.	-	.	gene_id "ZFLNCG00251"; transcript_id "ZFLNCT00373";
chr1	Cufflinks	exon	19782417	19782490	.	-	.	gene_id "ZFLNCG00251"; transcript_id "ZFLNCT00373";
chr1	Cufflinks	exon	19784101	19784241	.	-	.	gene_id "ZFLNCG00251"; transcript_id "ZFLNCT00373";
chr1	Cufflinks	exon	19786666	19787237	.	-	.	gene_id "ZFLNCG00251"; transcript_id "ZFLNCT00373";
chr1	Cufflinks	exon	19782461	19782490	.	-	.	gene_id "ZFLNCG00251"; transcript_id "ZFLNCT00374";
chr1	Cufflinks	exon	19784101	19784613	.	-	.	gene_id "ZFLNCG00251"; transcript_id "ZFLNCT00374";
chr1	Cufflinks	exon	19791993	19792252	.	-	.	gene_id "ZFLNCG00252"; transcript_id "ZFLNCT00375";
chr1	Cufflinks	exon	19794006	19794146	.	-	.	gene_id "ZFLNCG00252"; transcript_id "ZFLNCT00375";
chr1	Cufflinks	exon	19791993	19792252	.	-	.	gene_id "ZFLNCG00252"; transcript_id "ZFLNCT00376";
chr1	Cufflinks	exon	19792322	19792395	.	-	.	gene_id "ZFLNCG00252"; transcript_id "ZFLNCT00376";
chr1	Cufflinks	exon	19794006	19794146	.	-	.	gene_id "ZFLNCG00252"; transcript_id "ZFLNCT00376";
chr1	Cufflinks	exon	19796663	19797234	.	-	.	gene_id "ZFLNCG00252"; transcript_id "ZFLNCT00376";
chr1	Cufflinks	exon	19792366	19792395	.	-	.	gene_id "ZFLNCG00252"; transcript_id "ZFLNCT00377";
chr1	Cufflinks	exon	19794006	19794518	.	-	.	gene_id "ZFLNCG00252"; transcript_id "ZFLNCT00377";
chr1	Cufflinks	exon	19943296	19943623	.	-	.	gene_id "ZFLNCG00253"; transcript_id "ZFLNCT00378";
chr1	Cufflinks	exon	19943733	19943869	.	-	.	gene_id "ZFLNCG00253"; transcript_id "ZFLNCT00378";
chr1	Cufflinks	exon	19943988	19944057	.	-	.	gene_id "ZFLNCG00253"; transcript_id "ZFLNCT00378";
chr1	Cufflinks	exon	20103469	20103823	.	-	.	gene_id "ZFLNCG00254"; transcript_id "ZFLNCT00379";
chr1	Cufflinks	exon	20103918	20104081	.	-	.	gene_id "ZFLNCG00254"; transcript_id "ZFLNCT00379";
chr1	Cufflinks	exon	20114071	20116239	.	+	.	gene_id "ZFLNCG00255"; transcript_id "ZFLNCT00380";
chr1	Cufflinks	exon	20118881	20124299	.	+	.	gene_id "ZFLNCG00255"; transcript_id "ZFLNCT00380";
chr1	Cufflinks	exon	20114250	20116251	.	+	.	gene_id "ZFLNCG00255"; transcript_id "ZFLNCT00381";
chr1	Cufflinks	exon	20118881	20124299	.	+	.	gene_id "ZFLNCG00255"; transcript_id "ZFLNCT00381";
chr1	Cufflinks	exon	20283297	20283546	.	+	.	gene_id "ZFLNCG00256"; transcript_id "ZFLNCT00382";
chr1	Cufflinks	exon	20284035	20284136	.	+	.	gene_id "ZFLNCG00256"; transcript_id "ZFLNCT00382";
chr1	Cufflinks	exon	20309324	20309608	.	-	.	gene_id "ZFLNCG00257"; transcript_id "ZFLNCT00383";
chr1	Cufflinks	exon	20309709	20309815	.	-	.	gene_id "ZFLNCG00257"; transcript_id "ZFLNCT00383";
chr1	Cufflinks	exon	20309915	20310023	.	-	.	gene_id "ZFLNCG00257"; transcript_id "ZFLNCT00383";
chr1	Cufflinks	exon	20339196	20339428	.	-	.	gene_id "ZFLNCG00258"; transcript_id "ZFLNCT00384";
chr1	Cufflinks	exon	20339543	20339616	.	-	.	gene_id "ZFLNCG00258"; transcript_id "ZFLNCT00384";
chr1	Cufflinks	exon	20339700	20339819	.	-	.	gene_id "ZFLNCG00258"; transcript_id "ZFLNCT00384";
chr1	Cufflinks	exon	20339907	20339942	.	-	.	gene_id "ZFLNCG00258"; transcript_id "ZFLNCT00384";
chr1	Cufflinks	exon	20340563	20340815	.	-	.	gene_id "ZFLNCG00258"; transcript_id "ZFLNCT00384";
chr1	Cufflinks	exon	20340940	20341065	.	-	.	gene_id "ZFLNCG00258"; transcript_id "ZFLNCT00384";
chr1	Cufflinks	exon	20556801	20558327	.	-	.	gene_id "ZFLNCG00259"; transcript_id "ZFLNCT00385";
chr1	Cufflinks	exon	20786225	20786506	.	+	.	gene_id "ZFLNCG00260"; transcript_id "ZFLNCT00386";
chr1	Cufflinks	exon	20788197	20788430	.	+	.	gene_id "ZFLNCG00260"; transcript_id "ZFLNCT00386";
chr1	Cufflinks	exon	20834748	20835111	.	-	.	gene_id "ZFLNCG00261"; transcript_id "ZFLNCT00387";
chr1	Cufflinks	exon	20835255	20836017	.	-	.	gene_id "ZFLNCG00261"; transcript_id "ZFLNCT00387";
chr1	Cufflinks	exon	21284828	21285343	.	+	.	gene_id "ZFLNCG00262"; transcript_id "ZFLNCT00388";
chr1	Cufflinks	exon	21286771	21286806	.	+	.	gene_id "ZFLNCG00262"; transcript_id "ZFLNCT00388";
chr1	Cufflinks	exon	21292682	21292848	.	+	.	gene_id "ZFLNCG00262"; transcript_id "ZFLNCT00388";
chr1	Cufflinks	exon	21285155	21292848	.	+	.	gene_id "ZFLNCG00262"; transcript_id "ZFLNCT00389";
chr1	Cufflinks	exon	21619383	21619666	.	-	.	gene_id "ZFLNCG00263"; transcript_id "ZFLNCT00390";
chr1	Cufflinks	exon	21619753	21619836	.	-	.	gene_id "ZFLNCG00263"; transcript_id "ZFLNCT00390";
chr1	Cufflinks	exon	21619918	21620026	.	-	.	gene_id "ZFLNCG00263"; transcript_id "ZFLNCT00390";
chr1	Cufflinks	exon	21623488	21623628	.	-	.	gene_id "ZFLNCG00263"; transcript_id "ZFLNCT00390";
chr1	Cufflinks	exon	21623830	21623939	.	-	.	gene_id "ZFLNCG00263"; transcript_id "ZFLNCT00390";
chr1	Cufflinks	exon	21625111	21625203	.	-	.	gene_id "ZFLNCG00263"; transcript_id "ZFLNCT00390";
chr1	Cufflinks	exon	21625423	21625513	.	-	.	gene_id "ZFLNCG00263"; transcript_id "ZFLNCT00390";
chr1	Cufflinks	exon	21625839	21625980	.	+	.	gene_id "ZFLNCG00264"; transcript_id "ZFLNCT00391";
chr1	Cufflinks	exon	21630097	21630260	.	+	.	gene_id "ZFLNCG00264"; transcript_id "ZFLNCT00391";
chr1	Cufflinks	exon	21632407	21632960	.	+	.	gene_id "ZFLNCG00264"; transcript_id "ZFLNCT00391";
chr1	Cufflinks	exon	21631851	21632665	.	-	.	gene_id "ZFLNCG00265"; transcript_id "ZFLNCT00392";
chr1	Cufflinks	exon	21635344	21635418	.	-	.	gene_id "ZFLNCG00265"; transcript_id "ZFLNCT00392";
chr1	Cufflinks	exon	22041438	22041540	.	-	.	gene_id "ZFLNCG00266"; transcript_id "ZFLNCT00393";
chr1	Cufflinks	exon	22041631	22041744	.	-	.	gene_id "ZFLNCG00266"; transcript_id "ZFLNCT00393";
chr1	Cufflinks	exon	22042526	22042622	.	-	.	gene_id "ZFLNCG00266"; transcript_id "ZFLNCT00393";
chr1	Cufflinks	exon	22043953	22043981	.	-	.	gene_id "ZFLNCG00267"; transcript_id "ZFLNCT00394";
chr1	Cufflinks	exon	22044413	22044530	.	-	.	gene_id "ZFLNCG00267"; transcript_id "ZFLNCT00394";
chr1	Cufflinks	exon	22045381	22045461	.	-	.	gene_id "ZFLNCG00267"; transcript_id "ZFLNCT00394";
chr1	Cufflinks	exon	22045572	22045891	.	-	.	gene_id "ZFLNCG00267"; transcript_id "ZFLNCT00394";
chr1	Cufflinks	exon	22047886	22048001	.	-	.	gene_id "ZFLNCG00267"; transcript_id "ZFLNCT00394";
chr1	Cufflinks	exon	22048086	22048134	.	-	.	gene_id "ZFLNCG00267"; transcript_id "ZFLNCT00394";
chr1	Cufflinks	exon	22044982	22045461	.	-	.	gene_id "ZFLNCG00267"; transcript_id "ZFLNCT00395";
chr1	Cufflinks	exon	22045572	22045704	.	-	.	gene_id "ZFLNCG00267"; transcript_id "ZFLNCT00395";
chr1	Cufflinks	exon	22045796	22045885	.	-	.	gene_id "ZFLNCG00267"; transcript_id "ZFLNCT00395";
chr1	Cufflinks	exon	22049016	22049169	.	+	.	gene_id "ZFLNCG00268"; transcript_id "ZFLNCT00396";
chr1	Cufflinks	exon	22049254	22049441	.	+	.	gene_id "ZFLNCG00268"; transcript_id "ZFLNCT00396";
chr1	Cufflinks	exon	22050899	22050992	.	+	.	gene_id "ZFLNCG00268"; transcript_id "ZFLNCT00396";
chr1	Cufflinks	exon	22051645	22051725	.	+	.	gene_id "ZFLNCG00268"; transcript_id "ZFLNCT00396";
chr1	Cufflinks	exon	22051865	22052021	.	+	.	gene_id "ZFLNCG00268"; transcript_id "ZFLNCT00396";
chr1	Cufflinks	exon	22053739	22053796	.	+	.	gene_id "ZFLNCG00268"; transcript_id "ZFLNCT00396";
chr1	Cufflinks	exon	22075374	22075854	.	-	.	gene_id "ZFLNCG00269"; transcript_id "ZFLNCT00397";
chr1	Cufflinks	exon	22075951	22075999	.	-	.	gene_id "ZFLNCG00269"; transcript_id "ZFLNCT00397";
chr1	Cufflinks	exon	22078956	22079043	.	-	.	gene_id "ZFLNCG00269"; transcript_id "ZFLNCT00397";
chr1	Cufflinks	exon	22082198	22082356	.	-	.	gene_id "ZFLNCG00269"; transcript_id "ZFLNCT00397";
chr1	Cufflinks	exon	22097096	22097805	.	-	.	gene_id "ZFLNCG00270"; transcript_id "ZFLNCT00398";
chr1	Cufflinks	exon	22099729	22099957	.	-	.	gene_id "ZFLNCG00270"; transcript_id "ZFLNCT00398";
chr1	Cufflinks	exon	22103994	22104160	.	-	.	gene_id "ZFLNCG00270"; transcript_id "ZFLNCT00398";
chr1	Cufflinks	exon	22114058	22114196	.	-	.	gene_id "ZFLNCG00271"; transcript_id "ZFLNCT00399";
chr1	Cufflinks	exon	22114278	22114597	.	-	.	gene_id "ZFLNCG00271"; transcript_id "ZFLNCT00399";
chr1	Cufflinks	exon	22115065	22115382	.	-	.	gene_id "ZFLNCG00272"; transcript_id "ZFLNCT00400";
chr1	Cufflinks	exon	22115511	22115784	.	-	.	gene_id "ZFLNCG00272"; transcript_id "ZFLNCT00400";
chr1	Cufflinks	exon	22153102	22153526	.	+	.	gene_id "ZFLNCG00273"; transcript_id "ZFLNCT00401";
chr1	Cufflinks	exon	22153974	22154059	.	+	.	gene_id "ZFLNCG00273"; transcript_id "ZFLNCT00401";
chr1	Cufflinks	exon	22154194	22154304	.	+	.	gene_id "ZFLNCG00273"; transcript_id "ZFLNCT00401";
chr1	Cufflinks	exon	22191009	22191651	.	-	.	gene_id "ZFLNCG00274"; transcript_id "ZFLNCT00402";
chr1	Cufflinks	exon	22210678	22210702	.	-	.	gene_id "ZFLNCG00274"; transcript_id "ZFLNCT00402";
chr1	Cufflinks	exon	22219579	22221394	.	-	.	gene_id "ZFLNCG00275"; transcript_id "ZFLNCT00403";
chr1	Cufflinks	exon	22263205	22263454	.	+	.	gene_id "ZFLNCG00276"; transcript_id "ZFLNCT00404";
chr1	Cufflinks	exon	22264231	22264409	.	+	.	gene_id "ZFLNCG00276"; transcript_id "ZFLNCT00404";
chr1	Cufflinks	exon	22264580	22264684	.	+	.	gene_id "ZFLNCG00276"; transcript_id "ZFLNCT00404";
chr1	Cufflinks	exon	22265036	22265206	.	+	.	gene_id "ZFLNCG00276"; transcript_id "ZFLNCT00404";
chr1	Cufflinks	exon	22265292	22265382	.	+	.	gene_id "ZFLNCG00276"; transcript_id "ZFLNCT00404";
chr1	Cufflinks	exon	22265656	22266248	.	+	.	gene_id "ZFLNCG00276"; transcript_id "ZFLNCT00404";
chr1	Cufflinks	exon	22267801	22268572	.	+	.	gene_id "ZFLNCG00276"; transcript_id "ZFLNCT00404";
chr1	Cufflinks	exon	22269159	22269333	.	+	.	gene_id "ZFLNCG00276"; transcript_id "ZFLNCT00404";
chr1	Cufflinks	exon	22271427	22271584	.	+	.	gene_id "ZFLNCG00276"; transcript_id "ZFLNCT00404";
chr1	Cufflinks	exon	22271686	22271871	.	+	.	gene_id "ZFLNCG00276"; transcript_id "ZFLNCT00404";
chr1	Cufflinks	exon	22272047	22272132	.	+	.	gene_id "ZFLNCG00276"; transcript_id "ZFLNCT00404";
chr1	Cufflinks	exon	22272218	22272280	.	+	.	gene_id "ZFLNCG00276"; transcript_id "ZFLNCT00404";
chr1	Cufflinks	exon	22272447	22272538	.	+	.	gene_id "ZFLNCG00276"; transcript_id "ZFLNCT00404";
chr1	Cufflinks	exon	22272612	22272691	.	+	.	gene_id "ZFLNCG00276"; transcript_id "ZFLNCT00404";
chr1	Cufflinks	exon	22278157	22278245	.	+	.	gene_id "ZFLNCG00276"; transcript_id "ZFLNCT00404";
chr1	Cufflinks	exon	22278348	22278490	.	+	.	gene_id "ZFLNCG00276"; transcript_id "ZFLNCT00404";
chr1	Cufflinks	exon	22280089	22280191	.	+	.	gene_id "ZFLNCG00276"; transcript_id "ZFLNCT00404";
chr1	Cufflinks	exon	22280282	22280612	.	+	.	gene_id "ZFLNCG00276"; transcript_id "ZFLNCT00404";
chr1	Cufflinks	exon	22279760	22280191	.	+	.	gene_id "ZFLNCG00276"; transcript_id "ZFLNCT00405";
chr1	Cufflinks	exon	22280282	22280612	.	+	.	gene_id "ZFLNCG00276"; transcript_id "ZFLNCT00405";
chr1	Cufflinks	exon	22357395	22358095	.	.	.	gene_id "ZFLNCG00277"; transcript_id "ZFLNCT00406";
chr1	Cufflinks	exon	22526047	22527018	.	-	.	gene_id "ZFLNCG00278"; transcript_id "ZFLNCT00407";
chr1	Cufflinks	exon	22557478	22557863	.	-	.	gene_id "ZFLNCG00278"; transcript_id "ZFLNCT00407";
chr1	Cufflinks	exon	22682811	22684134	.	-	.	gene_id "ZFLNCG00279"; transcript_id "ZFLNCT00408";
chr1	Cufflinks	exon	22685091	22685100	.	-	.	gene_id "ZFLNCG00279"; transcript_id "ZFLNCT00408";
chr1	Cufflinks	exon	22900575	22900740	.	+	.	gene_id "ZFLNCG00280"; transcript_id "ZFLNCT00409";
chr1	Cufflinks	exon	22918142	22918365	.	+	.	gene_id "ZFLNCG00280"; transcript_id "ZFLNCT00409";
chr1	Cufflinks	exon	23111837	23112649	.	+	.	gene_id "ZFLNCG00281"; transcript_id "ZFLNCT00410";
chr1	Cufflinks	exon	23111919	23111955	.	+	.	gene_id "ZFLNCG00281"; transcript_id "ZFLNCT00411";
chr1	Cufflinks	exon	23112230	23112310	.	+	.	gene_id "ZFLNCG00281"; transcript_id "ZFLNCT00411";
chr1	Cufflinks	exon	23112418	23112518	.	+	.	gene_id "ZFLNCG00281"; transcript_id "ZFLNCT00411";
chr1	Cufflinks	exon	23112868	23112937	.	+	.	gene_id "ZFLNCG00281"; transcript_id "ZFLNCT00411";
chr1	Cufflinks	exon	23113430	23113531	.	+	.	gene_id "ZFLNCG00281"; transcript_id "ZFLNCT00411";
chr1	Cufflinks	exon	23117877	23118591	.	+	.	gene_id "ZFLNCG00281"; transcript_id "ZFLNCT00411";
chr1	Cufflinks	exon	23130380	23130464	.	+	.	gene_id "ZFLNCG00282"; transcript_id "ZFLNCT00412";
chr1	Cufflinks	exon	23130967	23131750	.	+	.	gene_id "ZFLNCG00282"; transcript_id "ZFLNCT00412";
chr1	Cufflinks	exon	23132771	23132818	.	+	.	gene_id "ZFLNCG00282"; transcript_id "ZFLNCT00412";
chr1	Cufflinks	exon	23130399	23131070	.	+	.	gene_id "ZFLNCG00282"; transcript_id "ZFLNCT00413";
chr1	Cufflinks	exon	23131563	23131729	.	+	.	gene_id "ZFLNCG00282"; transcript_id "ZFLNCT00413";
chr1	Cufflinks	exon	23157824	23157962	.	+	.	gene_id "ZFLNCG00283"; transcript_id "ZFLNCT00414";
chr1	Cufflinks	exon	23158189	23158301	.	+	.	gene_id "ZFLNCG00283"; transcript_id "ZFLNCT00414";
chr1	Cufflinks	exon	23158496	23158588	.	+	.	gene_id "ZFLNCG00283"; transcript_id "ZFLNCT00414";
chr1	Cufflinks	exon	23159326	23159422	.	+	.	gene_id "ZFLNCG00283"; transcript_id "ZFLNCT00414";
chr1	Cufflinks	exon	23159519	23159554	.	+	.	gene_id "ZFLNCG00283"; transcript_id "ZFLNCT00414";
chr1	Cufflinks	exon	23237317	23238162	.	+	.	gene_id "ZFLNCG00284"; transcript_id "ZFLNCT00415";
chr1	Cufflinks	exon	23397227	23397507	.	-	.	gene_id "ZFLNCG00285"; transcript_id "ZFLNCT00416";
chr1	Cufflinks	exon	23397584	23397782	.	-	.	gene_id "ZFLNCG00285"; transcript_id "ZFLNCT00416";
chr1	Cufflinks	exon	23409018	23409076	.	-	.	gene_id "ZFLNCG00285"; transcript_id "ZFLNCT00416";
chr1	Cufflinks	exon	23453135	23453715	.	+	.	gene_id "ZFLNCG00286"; transcript_id "ZFLNCT00417";
chr1	Cufflinks	exon	23454579	23456797	.	+	.	gene_id "ZFLNCG00286"; transcript_id "ZFLNCT00417";
chr1	Cufflinks	exon	23453135	23453715	.	+	.	gene_id "ZFLNCG00286"; transcript_id "ZFLNCT00418";
chr1	Cufflinks	exon	23454579	23454618	.	+	.	gene_id "ZFLNCG00286"; transcript_id "ZFLNCT00418";
chr1	Cufflinks	exon	23454717	23454860	.	+	.	gene_id "ZFLNCG00286"; transcript_id "ZFLNCT00418";
chr1	Cufflinks	exon	23456197	23456797	.	+	.	gene_id "ZFLNCG00286"; transcript_id "ZFLNCT00418";
chr1	Cufflinks	exon	23453702	23453726	.	+	.	gene_id "ZFLNCG00286"; transcript_id "ZFLNCT00419";
chr1	Cufflinks	exon	23454579	23454618	.	+	.	gene_id "ZFLNCG00286"; transcript_id "ZFLNCT00419";
chr1	Cufflinks	exon	23454717	23454860	.	+	.	gene_id "ZFLNCG00286"; transcript_id "ZFLNCT00419";
chr1	Cufflinks	exon	23456197	23456797	.	+	.	gene_id "ZFLNCG00286"; transcript_id "ZFLNCT00419";
chr1	Cufflinks	exon	23459368	23462615	.	-	.	gene_id "ZFLNCG00287"; transcript_id "ZFLNCT00420";
chr1	Cufflinks	exon	23824155	23824369	.	-	.	gene_id "ZFLNCG00288"; transcript_id "ZFLNCT00421";
chr1	Cufflinks	exon	23881194	23881721	.	-	.	gene_id "ZFLNCG00288"; transcript_id "ZFLNCT00421";
chr1	Cufflinks	exon	24001364	24001782	.	-	.	gene_id "ZFLNCG00289"; transcript_id "ZFLNCT00422";
chr1	Cufflinks	exon	24076527	24076584	.	+	.	gene_id "ZFLNCG00290"; transcript_id "ZFLNCT00423";
chr1	Cufflinks	exon	24088660	24088697	.	+	.	gene_id "ZFLNCG00290"; transcript_id "ZFLNCT00423";
chr1	Cufflinks	exon	24112847	24112918	.	+	.	gene_id "ZFLNCG00290"; transcript_id "ZFLNCT00423";
chr1	Cufflinks	exon	24123319	24123442	.	+	.	gene_id "ZFLNCG00290"; transcript_id "ZFLNCT00423";
chr1	Cufflinks	exon	24124901	24125109	.	+	.	gene_id "ZFLNCG00290"; transcript_id "ZFLNCT00423";
chr1	Cufflinks	exon	24297437	24297444	.	+	.	gene_id "ZFLNCG00291"; transcript_id "ZFLNCT00424";
chr1	Cufflinks	exon	24299397	24300101	.	+	.	gene_id "ZFLNCG00291"; transcript_id "ZFLNCT00424";
chr1	Cufflinks	exon	24336167	24337040	.	-	.	gene_id "ZFLNCG00292"; transcript_id "ZFLNCT00425";
chr1	Cufflinks	exon	24343737	24343819	.	-	.	gene_id "ZFLNCG00292"; transcript_id "ZFLNCT00425";
chr1	Cufflinks	exon	24407453	24409729	.	+	.	gene_id "ZFLNCG00293"; transcript_id "ZFLNCT00426";
chr1	Cufflinks	exon	24409814	24409921	.	+	.	gene_id "ZFLNCG00293"; transcript_id "ZFLNCT00426";
chr1	Cufflinks	exon	24410000	24410056	.	+	.	gene_id "ZFLNCG00293"; transcript_id "ZFLNCT00426";
chr1	Cufflinks	exon	24410148	24410545	.	+	.	gene_id "ZFLNCG00293"; transcript_id "ZFLNCT00426";
chr1	Cufflinks	exon	24413125	24413710	.	-	.	gene_id "ZFLNCG00294"; transcript_id "ZFLNCT00427";
chr1	Cufflinks	exon	24415047	24415190	.	-	.	gene_id "ZFLNCG00294"; transcript_id "ZFLNCT00427";
chr1	Cufflinks	exon	24415289	24415330	.	-	.	gene_id "ZFLNCG00294"; transcript_id "ZFLNCT00427";
chr1	Cufflinks	exon	24413125	24415687	.	-	.	gene_id "ZFLNCG00294"; transcript_id "ZFLNCT00428";
chr1	Cufflinks	exon	24529842	24530126	.	-	.	gene_id "ZFLNCG00295"; transcript_id "ZFLNCT00429";
chr1	Cufflinks	exon	24531806	24532242	.	-	.	gene_id "ZFLNCG00295"; transcript_id "ZFLNCT00429";
chr1	Cufflinks	exon	24533410	24533499	.	-	.	gene_id "ZFLNCG00295"; transcript_id "ZFLNCT00429";
chr1	Cufflinks	exon	24533097	24533540	.	-	.	gene_id "ZFLNCG00295"; transcript_id "ZFLNCT00430";
chr1	Cufflinks	exon	24533653	24533740	.	-	.	gene_id "ZFLNCG00295"; transcript_id "ZFLNCT00430";
chr1	Cufflinks	exon	24566712	24566947	.	-	.	gene_id "ZFLNCG00296"; transcript_id "ZFLNCT00431";
chr1	Cufflinks	exon	24567211	24567425	.	-	.	gene_id "ZFLNCG00296"; transcript_id "ZFLNCT00431";
chr1	Cufflinks	exon	24568334	24568506	.	-	.	gene_id "ZFLNCG00296"; transcript_id "ZFLNCT00431";
chr1	Cufflinks	exon	24568699	24568877	.	-	.	gene_id "ZFLNCG00296"; transcript_id "ZFLNCT00431";
chr1	Cufflinks	exon	24569018	24569331	.	-	.	gene_id "ZFLNCG00296"; transcript_id "ZFLNCT00431";
chr1	Cufflinks	exon	24569435	24569524	.	-	.	gene_id "ZFLNCG00296"; transcript_id "ZFLNCT00431";
chr1	Cufflinks	exon	24569640	24569707	.	-	.	gene_id "ZFLNCG00296"; transcript_id "ZFLNCT00431";
chr1	Cufflinks	exon	24569799	24569838	.	-	.	gene_id "ZFLNCG00296"; transcript_id "ZFLNCT00431";
chr1	Cufflinks	exon	24570904	24570950	.	-	.	gene_id "ZFLNCG00296"; transcript_id "ZFLNCT00431";
chr1	Cufflinks	exon	24571201	24571286	.	-	.	gene_id "ZFLNCG00296"; transcript_id "ZFLNCT00431";
chr1	Cufflinks	exon	24571373	24571679	.	-	.	gene_id "ZFLNCG00296"; transcript_id "ZFLNCT00431";
chr1	Cufflinks	exon	24571802	24571894	.	-	.	gene_id "ZFLNCG00296"; transcript_id "ZFLNCT00431";
chr1	Cufflinks	exon	24567213	24567425	.	-	.	gene_id "ZFLNCG00296"; transcript_id "ZFLNCT00432";
chr1	Cufflinks	exon	24568334	24568506	.	-	.	gene_id "ZFLNCG00296"; transcript_id "ZFLNCT00432";
chr1	Cufflinks	exon	24569018	24569203	.	-	.	gene_id "ZFLNCG00296"; transcript_id "ZFLNCT00432";
chr1	Cufflinks	exon	24577053	24577331	.	+	.	gene_id "ZFLNCG00297"; transcript_id "ZFLNCT00433";
chr1	Cufflinks	exon	24577337	24577561	.	+	.	gene_id "ZFLNCG00297"; transcript_id "ZFLNCT00433";
chr1	Cufflinks	exon	24578705	24579102	.	+	.	gene_id "ZFLNCG00297"; transcript_id "ZFLNCT00433";
chr1	Cufflinks	exon	24662042	24662154	.	+	.	gene_id "ZFLNCG00298"; transcript_id "ZFLNCT00434";
chr1	Cufflinks	exon	24668656	24668886	.	+	.	gene_id "ZFLNCG00298"; transcript_id "ZFLNCT00434";
chr1	Cufflinks	exon	24670005	24670359	.	+	.	gene_id "ZFLNCG00298"; transcript_id "ZFLNCT00434";
chr1	Cufflinks	exon	24706015	24706114	.	+	.	gene_id "ZFLNCG00299"; transcript_id "ZFLNCT00435";
chr1	Cufflinks	exon	24706192	24706635	.	+	.	gene_id "ZFLNCG00299"; transcript_id "ZFLNCT00435";
chr1	Cufflinks	exon	25065987	25066049	.	-	.	gene_id "ZFLNCG00300"; transcript_id "ZFLNCT00436";
chr1	Cufflinks	exon	25066241	25066401	.	-	.	gene_id "ZFLNCG00300"; transcript_id "ZFLNCT00436";
chr1	Cufflinks	exon	25067257	25067367	.	-	.	gene_id "ZFLNCG00300"; transcript_id "ZFLNCT00436";
chr1	Cufflinks	exon	25068016	25068308	.	-	.	gene_id "ZFLNCG00300"; transcript_id "ZFLNCT00436";
chr1	Cufflinks	exon	25065987	25066049	.	-	.	gene_id "ZFLNCG00300"; transcript_id "ZFLNCT00437";
chr1	Cufflinks	exon	25066245	25066401	.	-	.	gene_id "ZFLNCG00300"; transcript_id "ZFLNCT00437";
chr1	Cufflinks	exon	25067257	25067367	.	-	.	gene_id "ZFLNCG00300"; transcript_id "ZFLNCT00437";
chr1	Cufflinks	exon	25068016	25068308	.	-	.	gene_id "ZFLNCG00300"; transcript_id "ZFLNCT00437";
chr1	Cufflinks	exon	25505030	25505505	.	-	.	gene_id "ZFLNCG00301"; transcript_id "ZFLNCT00438";
chr1	Cufflinks	exon	25505650	25505693	.	-	.	gene_id "ZFLNCG00301"; transcript_id "ZFLNCT00438";
chr1	Cufflinks	exon	25517103	25517317	.	+	.	gene_id "ZFLNCG00302"; transcript_id "ZFLNCT00439";
chr1	Cufflinks	exon	25517489	25517657	.	+	.	gene_id "ZFLNCG00302"; transcript_id "ZFLNCT00439";
chr1	Cufflinks	exon	25517789	25517866	.	+	.	gene_id "ZFLNCG00302"; transcript_id "ZFLNCT00439";
chr1	Cufflinks	exon	25518069	25518166	.	+	.	gene_id "ZFLNCG00302"; transcript_id "ZFLNCT00439";
chr1	Cufflinks	exon	25518283	25518333	.	+	.	gene_id "ZFLNCG00302"; transcript_id "ZFLNCT00439";
chr1	Cufflinks	exon	25518820	25519201	.	+	.	gene_id "ZFLNCG00302"; transcript_id "ZFLNCT00439";
chr1	Cufflinks	exon	25519285	25519461	.	+	.	gene_id "ZFLNCG00302"; transcript_id "ZFLNCT00439";
chr1	Cufflinks	exon	25519619	25519748	.	+	.	gene_id "ZFLNCG00302"; transcript_id "ZFLNCT00439";
chr1	Cufflinks	exon	25519918	25520908	.	+	.	gene_id "ZFLNCG00302"; transcript_id "ZFLNCT00439";
chr1	Cufflinks	exon	25517743	25517804	.	+	.	gene_id "ZFLNCG00302"; transcript_id "ZFLNCT00440";
chr1	Cufflinks	exon	25518061	25518158	.	+	.	gene_id "ZFLNCG00302"; transcript_id "ZFLNCT00440";
chr1	Cufflinks	exon	25518278	25518333	.	+	.	gene_id "ZFLNCG00302"; transcript_id "ZFLNCT00440";
chr1	Cufflinks	exon	25518820	25519201	.	+	.	gene_id "ZFLNCG00302"; transcript_id "ZFLNCT00440";
chr1	Cufflinks	exon	25519285	25519461	.	+	.	gene_id "ZFLNCG00302"; transcript_id "ZFLNCT00440";
chr1	Cufflinks	exon	25519619	25519707	.	+	.	gene_id "ZFLNCG00302"; transcript_id "ZFLNCT00440";
chr1	Cufflinks	exon	25539504	25539589	.	-	.	gene_id "ZFLNCG00303"; transcript_id "ZFLNCT00441";
chr1	Cufflinks	exon	25539680	25539859	.	-	.	gene_id "ZFLNCG00303"; transcript_id "ZFLNCT00441";
chr1	Cufflinks	exon	25539985	25540347	.	-	.	gene_id "ZFLNCG00303"; transcript_id "ZFLNCT00441";
chr1	Cufflinks	exon	25540415	25540465	.	-	.	gene_id "ZFLNCG00303"; transcript_id "ZFLNCT00441";
chr1	Cufflinks	exon	25540580	25540662	.	-	.	gene_id "ZFLNCG00303"; transcript_id "ZFLNCT00441";
chr1	Cufflinks	exon	25540781	25541007	.	-	.	gene_id "ZFLNCG00303"; transcript_id "ZFLNCT00441";
chr1	Cufflinks	exon	25541270	25541329	.	-	.	gene_id "ZFLNCG00303"; transcript_id "ZFLNCT00441";
chr1	Cufflinks	exon	25543357	25543543	.	+	.	gene_id "ZFLNCG00304"; transcript_id "ZFLNCT00442";
chr1	Cufflinks	exon	25544924	25545275	.	+	.	gene_id "ZFLNCG00304"; transcript_id "ZFLNCT00442";
chr1	Cufflinks	exon	25545458	25545702	.	+	.	gene_id "ZFLNCG00304"; transcript_id "ZFLNCT00442";
chr1	Cufflinks	exon	25545833	25546042	.	+	.	gene_id "ZFLNCG00304"; transcript_id "ZFLNCT00442";
chr1	Cufflinks	exon	25546242	25546339	.	+	.	gene_id "ZFLNCG00304"; transcript_id "ZFLNCT00442";
chr1	Cufflinks	exon	25546440	25546490	.	+	.	gene_id "ZFLNCG00304"; transcript_id "ZFLNCT00442";
chr1	Cufflinks	exon	25548206	25548587	.	+	.	gene_id "ZFLNCG00304"; transcript_id "ZFLNCT00442";
chr1	Cufflinks	exon	25548671	25548847	.	+	.	gene_id "ZFLNCG00304"; transcript_id "ZFLNCT00442";
chr1	Cufflinks	exon	25549051	25549180	.	+	.	gene_id "ZFLNCG00304"; transcript_id "ZFLNCT00442";
chr1	Cufflinks	exon	25549350	25549513	.	+	.	gene_id "ZFLNCG00304"; transcript_id "ZFLNCT00442";
chr1	Cufflinks	exon	25549838	25550662	.	+	.	gene_id "ZFLNCG00304"; transcript_id "ZFLNCT00442";
chr1	Cufflinks	exon	25546253	25546339	.	+	.	gene_id "ZFLNCG00304"; transcript_id "ZFLNCT00443";
chr1	Cufflinks	exon	25546440	25546494	.	+	.	gene_id "ZFLNCG00304"; transcript_id "ZFLNCT00443";
chr1	Cufflinks	exon	25548207	25548587	.	+	.	gene_id "ZFLNCG00304"; transcript_id "ZFLNCT00443";
chr1	Cufflinks	exon	25548671	25548847	.	+	.	gene_id "ZFLNCG00304"; transcript_id "ZFLNCT00443";
chr1	Cufflinks	exon	25549051	25549136	.	+	.	gene_id "ZFLNCG00304"; transcript_id "ZFLNCT00443";
chr1	Cufflinks	exon	25571283	25571341	.	+	.	gene_id "ZFLNCG00305"; transcript_id "ZFLNCT00444";
chr1	Cufflinks	exon	25592902	25593756	.	+	.	gene_id "ZFLNCG00305"; transcript_id "ZFLNCT00444";
chr1	Cufflinks	exon	25615096	25615257	.	+	.	gene_id "ZFLNCG00306"; transcript_id "ZFLNCT00445";
chr1	Cufflinks	exon	25615376	25615466	.	+	.	gene_id "ZFLNCG00306"; transcript_id "ZFLNCT00445";
chr1	Cufflinks	exon	25617042	25617296	.	+	.	gene_id "ZFLNCG00306"; transcript_id "ZFLNCT00445";
chr1	Cufflinks	exon	25627502	25627659	.	-	.	gene_id "ZFLNCG00307"; transcript_id "ZFLNCT00446";
chr1	Cufflinks	exon	25628546	25628668	.	-	.	gene_id "ZFLNCG00307"; transcript_id "ZFLNCT00446";
chr1	Cufflinks	exon	25628756	25628905	.	-	.	gene_id "ZFLNCG00307"; transcript_id "ZFLNCT00446";
chr1	Cufflinks	exon	25630613	25630722	.	-	.	gene_id "ZFLNCG00307"; transcript_id "ZFLNCT00446";
chr1	Cufflinks	exon	25628546	25628668	.	-	.	gene_id "ZFLNCG00307"; transcript_id "ZFLNCT00447";
chr1	Cufflinks	exon	25628756	25629492	.	-	.	gene_id "ZFLNCG00307"; transcript_id "ZFLNCT00447";
chr1	Cufflinks	exon	25630758	25631899	.	+	.	gene_id "ZFLNCG00308"; transcript_id "ZFLNCT00448";
chr1	Cufflinks	exon	25632157	25634221	.	+	.	gene_id "ZFLNCG00308"; transcript_id "ZFLNCT00448";
chr1	Cufflinks	exon	25635029	25635119	.	+	.	gene_id "ZFLNCG00308"; transcript_id "ZFLNCT00448";
chr1	Cufflinks	exon	25635276	25635598	.	+	.	gene_id "ZFLNCG00308"; transcript_id "ZFLNCT00448";
chr1	Cufflinks	exon	25635691	25636172	.	+	.	gene_id "ZFLNCG00308"; transcript_id "ZFLNCT00448";
chr1	Cufflinks	exon	25631827	25635826	.	-	.	gene_id "ZFLNCG00309"; transcript_id "ZFLNCT00449";
chr1	Cufflinks	exon	25706184	25706748	.	+	.	gene_id "ZFLNCG00310"; transcript_id "ZFLNCT00450";
chr1	Cufflinks	exon	25707207	25707218	.	+	.	gene_id "ZFLNCG00310"; transcript_id "ZFLNCT00450";
chr1	Cufflinks	exon	25960180	25960427	.	-	.	gene_id "ZFLNCG00311"; transcript_id "ZFLNCT00451";
chr1	Cufflinks	exon	25965972	25966121	.	-	.	gene_id "ZFLNCG00311"; transcript_id "ZFLNCT00451";
chr1	Cufflinks	exon	25966762	25966907	.	-	.	gene_id "ZFLNCG00311"; transcript_id "ZFLNCT00451";
chr1	Cufflinks	exon	25984735	25984891	.	-	.	gene_id "ZFLNCG00312"; transcript_id "ZFLNCT00452";
chr1	Cufflinks	exon	25989147	25989296	.	-	.	gene_id "ZFLNCG00312"; transcript_id "ZFLNCT00452";
chr1	Cufflinks	exon	25990081	25990913	.	-	.	gene_id "ZFLNCG00312"; transcript_id "ZFLNCT00452";
chr1	Cufflinks	exon	25988724	25989296	.	-	.	gene_id "ZFLNCG00312"; transcript_id "ZFLNCT00453";
chr1	Cufflinks	exon	25990081	25990913	.	-	.	gene_id "ZFLNCG00312"; transcript_id "ZFLNCT00453";
chr1	Cufflinks	exon	26679448	26682320	.	+	.	gene_id "ZFLNCG00313"; transcript_id "ZFLNCT00454";
chr1	Cufflinks	exon	26711885	26712694	.	-	.	gene_id "ZFLNCG00314"; transcript_id "ZFLNCT00455";
chr1	Cufflinks	exon	26959256	26959345	.	+	.	gene_id "ZFLNCG00315"; transcript_id "ZFLNCT00456";
chr1	Cufflinks	exon	26959472	26959520	.	+	.	gene_id "ZFLNCG00315"; transcript_id "ZFLNCT00456";
chr1	Cufflinks	exon	26961856	26961946	.	+	.	gene_id "ZFLNCG00315"; transcript_id "ZFLNCT00456";
chr1	Cufflinks	exon	26966683	26966752	.	+	.	gene_id "ZFLNCG00315"; transcript_id "ZFLNCT00456";
chr1	Cufflinks	exon	26975052	26975122	.	+	.	gene_id "ZFLNCG00315"; transcript_id "ZFLNCT00456";
chr1	Cufflinks	exon	26976659	26976920	.	+	.	gene_id "ZFLNCG00315"; transcript_id "ZFLNCT00456";
chr1	Cufflinks	exon	26966260	26966589	.	+	.	gene_id "ZFLNCG00315"; transcript_id "ZFLNCT00457";
chr1	Cufflinks	exon	26966683	26966752	.	+	.	gene_id "ZFLNCG00315"; transcript_id "ZFLNCT00457";
chr1	Cufflinks	exon	26975052	26975122	.	+	.	gene_id "ZFLNCG00315"; transcript_id "ZFLNCT00457";
chr1	Cufflinks	exon	26976659	26976712	.	+	.	gene_id "ZFLNCG00315"; transcript_id "ZFLNCT00457";
chr1	Cufflinks	exon	26976806	26976834	.	+	.	gene_id "ZFLNCG00315"; transcript_id "ZFLNCT00457";
chr1	Cufflinks	exon	26977262	26977281	.	+	.	gene_id "ZFLNCG00315"; transcript_id "ZFLNCT00457";
chr1	Cufflinks	exon	26977385	26977478	.	+	.	gene_id "ZFLNCG00315"; transcript_id "ZFLNCT00457";
chr1	Cufflinks	exon	27013564	27013785	.	+	.	gene_id "ZFLNCG00316"; transcript_id "ZFLNCT00458";
chr1	Cufflinks	exon	27017338	27017755	.	+	.	gene_id "ZFLNCG00316"; transcript_id "ZFLNCT00458";
chr1	Cufflinks	exon	27017867	27018015	.	+	.	gene_id "ZFLNCG00316"; transcript_id "ZFLNCT00458";
chr1	Cufflinks	exon	27013575	27013760	.	+	.	gene_id "ZFLNCG00316"; transcript_id "ZFLNCT00459";
chr1	Cufflinks	exon	27017338	27017755	.	+	.	gene_id "ZFLNCG00316"; transcript_id "ZFLNCT00459";
chr1	Cufflinks	exon	27017867	27018015	.	+	.	gene_id "ZFLNCG00316"; transcript_id "ZFLNCT00459";
chr1	Cufflinks	exon	27148347	27148459	.	-	.	gene_id "ZFLNCG00317"; transcript_id "ZFLNCT00460";
chr1	Cufflinks	exon	27149054	27149136	.	-	.	gene_id "ZFLNCG00317"; transcript_id "ZFLNCT00460";
chr1	Cufflinks	exon	27149218	27149299	.	-	.	gene_id "ZFLNCG00317"; transcript_id "ZFLNCT00460";
chr1	Cufflinks	exon	27149389	27149460	.	-	.	gene_id "ZFLNCG00317"; transcript_id "ZFLNCT00460";
chr1	Cufflinks	exon	27149550	27149745	.	-	.	gene_id "ZFLNCG00317"; transcript_id "ZFLNCT00460";
chr1	Cufflinks	exon	27368662	27368862	.	-	.	gene_id "ZFLNCG00318"; transcript_id "ZFLNCT00461";
chr1	Cufflinks	exon	27369054	27369141	.	-	.	gene_id "ZFLNCG00318"; transcript_id "ZFLNCT00461";
chr1	Cufflinks	exon	27376554	27376700	.	-	.	gene_id "ZFLNCG00318"; transcript_id "ZFLNCT00461";
chr1	Cufflinks	exon	27409157	27409768	.	-	.	gene_id "ZFLNCG00319"; transcript_id "ZFLNCT00462";
chr1	Cufflinks	exon	27424701	27424797	.	-	.	gene_id "ZFLNCG00319"; transcript_id "ZFLNCT00462";
chr1	Cufflinks	exon	27532398	27532537	.	+	.	gene_id "ZFLNCG00320"; transcript_id "ZFLNCT00463";
chr1	Cufflinks	exon	27533467	27533612	.	+	.	gene_id "ZFLNCG00320"; transcript_id "ZFLNCT00463";
chr1	Cufflinks	exon	27639079	27639931	.	-	.	gene_id "ZFLNCG00321"; transcript_id "ZFLNCT00464";
chr1	Cufflinks	exon	27639944	27640179	.	-	.	gene_id "ZFLNCG00321"; transcript_id "ZFLNCT00464";
chr1	Cufflinks	exon	27640207	27640851	.	-	.	gene_id "ZFLNCG00321"; transcript_id "ZFLNCT00464";
chr1	Cufflinks	exon	27680476	27680536	.	-	.	gene_id "ZFLNCG00322"; transcript_id "ZFLNCT00465";
chr1	Cufflinks	exon	27680670	27680790	.	-	.	gene_id "ZFLNCG00322"; transcript_id "ZFLNCT00465";
chr1	Cufflinks	exon	27680926	27681010	.	-	.	gene_id "ZFLNCG00322"; transcript_id "ZFLNCT00465";
chr1	Cufflinks	exon	27681174	27681270	.	-	.	gene_id "ZFLNCG00322"; transcript_id "ZFLNCT00465";
chr1	Cufflinks	exon	27681377	27681455	.	-	.	gene_id "ZFLNCG00322"; transcript_id "ZFLNCT00465";
chr1	Cufflinks	exon	27682047	27682127	.	-	.	gene_id "ZFLNCG00322"; transcript_id "ZFLNCT00465";
chr1	Cufflinks	exon	27682208	27682250	.	-	.	gene_id "ZFLNCG00322"; transcript_id "ZFLNCT00465";
chr1	Cufflinks	exon	27683853	27683920	.	-	.	gene_id "ZFLNCG00322"; transcript_id "ZFLNCT00465";
chr1	Cufflinks	exon	27684091	27684126	.	-	.	gene_id "ZFLNCG00322"; transcript_id "ZFLNCT00465";
chr1	Cufflinks	exon	27690289	27690369	.	-	.	gene_id "ZFLNCG00322"; transcript_id "ZFLNCT00465";
chr1	Cufflinks	exon	27683797	27683920	.	-	.	gene_id "ZFLNCG00322"; transcript_id "ZFLNCT00466";
chr1	Cufflinks	exon	27684091	27684126	.	-	.	gene_id "ZFLNCG00322"; transcript_id "ZFLNCT00466";
chr1	Cufflinks	exon	27702913	27702979	.	-	.	gene_id "ZFLNCG00322"; transcript_id "ZFLNCT00466";
chr1	Cufflinks	exon	27718742	27718851	.	-	.	gene_id "ZFLNCG00322"; transcript_id "ZFLNCT00466";
chr1	Cufflinks	exon	27719130	27719267	.	-	.	gene_id "ZFLNCG00322"; transcript_id "ZFLNCT00466";
chr1	Cufflinks	exon	27737431	27737510	.	-	.	gene_id "ZFLNCG00322"; transcript_id "ZFLNCT00466";
chr1	Cufflinks	exon	27739401	27739473	.	-	.	gene_id "ZFLNCG00322"; transcript_id "ZFLNCT00466";
chr1	Cufflinks	exon	27766759	27766877	.	-	.	gene_id "ZFLNCG00323"; transcript_id "ZFLNCT00467";
chr1	Cufflinks	exon	27778557	27778635	.	-	.	gene_id "ZFLNCG00323"; transcript_id "ZFLNCT00467";
chr1	Cufflinks	exon	27778784	27778851	.	-	.	gene_id "ZFLNCG00323"; transcript_id "ZFLNCT00467";
chr1	Cufflinks	exon	27787028	27787116	.	-	.	gene_id "ZFLNCG00323"; transcript_id "ZFLNCT00467";
chr1	Cufflinks	exon	27787253	27787415	.	-	.	gene_id "ZFLNCG00323"; transcript_id "ZFLNCT00467";
chr1	Cufflinks	exon	27791405	27791612	.	-	.	gene_id "ZFLNCG00323"; transcript_id "ZFLNCT00467";
chr1	Cufflinks	exon	27791987	27792036	.	-	.	gene_id "ZFLNCG00323"; transcript_id "ZFLNCT00467";
chr1	Cufflinks	exon	27834380	27834532	.	+	.	gene_id "ZFLNCG00324"; transcript_id "ZFLNCT00468";
chr1	Cufflinks	exon	27835069	27835245	.	+	.	gene_id "ZFLNCG00324"; transcript_id "ZFLNCT00468";
chr1	Cufflinks	exon	27844199	27844381	.	-	.	gene_id "ZFLNCG00325"; transcript_id "ZFLNCT00469";
chr1	Cufflinks	exon	27844486	27844636	.	-	.	gene_id "ZFLNCG00325"; transcript_id "ZFLNCT00469";
chr1	Cufflinks	exon	27853816	27853963	.	-	.	gene_id "ZFLNCG00325"; transcript_id "ZFLNCT00469";
chr1	Cufflinks	exon	27854247	27854459	.	-	.	gene_id "ZFLNCG00325"; transcript_id "ZFLNCT00469";
chr1	Cufflinks	exon	27988882	27989702	.	-	.	gene_id "ZFLNCG00326"; transcript_id "ZFLNCT00470";
chr1	Cufflinks	exon	27991864	27991937	.	-	.	gene_id "ZFLNCG00326"; transcript_id "ZFLNCT00470";
chr1	Cufflinks	exon	27999259	27999294	.	+	.	gene_id "ZFLNCG00327"; transcript_id "ZFLNCT00471";
chr1	Cufflinks	exon	28001273	28001966	.	+	.	gene_id "ZFLNCG00327"; transcript_id "ZFLNCT00471";
chr1	Cufflinks	exon	28041871	28042060	.	-	.	gene_id "ZFLNCG00328"; transcript_id "ZFLNCT00472";
chr1	Cufflinks	exon	28048907	28049010	.	-	.	gene_id "ZFLNCG00328"; transcript_id "ZFLNCT00472";
chr1	Cufflinks	exon	28067896	28068045	.	-	.	gene_id "ZFLNCG00328"; transcript_id "ZFLNCT00472";
chr1	Cufflinks	exon	28069149	28069185	.	-	.	gene_id "ZFLNCG00328"; transcript_id "ZFLNCT00472";
chr1	Cufflinks	exon	28097963	28098037	.	-	.	gene_id "ZFLNCG00329"; transcript_id "ZFLNCT00473";
chr1	Cufflinks	exon	28098419	28098587	.	-	.	gene_id "ZFLNCG00329"; transcript_id "ZFLNCT00473";
chr1	Cufflinks	exon	28099061	28099137	.	-	.	gene_id "ZFLNCG00329"; transcript_id "ZFLNCT00473";
chr1	Cufflinks	exon	28104837	28104949	.	+	.	gene_id "ZFLNCG00330"; transcript_id "ZFLNCT00474";
chr1	Cufflinks	exon	28110778	28111290	.	+	.	gene_id "ZFLNCG00330"; transcript_id "ZFLNCT00474";
chr1	Cufflinks	exon	28105144	28105407	.	-	.	gene_id "ZFLNCG00331"; transcript_id "ZFLNCT00475";
chr1	Cufflinks	exon	28105505	28105644	.	-	.	gene_id "ZFLNCG00331"; transcript_id "ZFLNCT00475";
chr1	Cufflinks	exon	28105884	28105972	.	-	.	gene_id "ZFLNCG00331"; transcript_id "ZFLNCT00475";
chr1	Cufflinks	exon	28106119	28106195	.	-	.	gene_id "ZFLNCG00331"; transcript_id "ZFLNCT00475";
chr1	Cufflinks	exon	28105144	28106197	.	-	.	gene_id "ZFLNCG00331"; transcript_id "ZFLNCT00476";
chr1	Cufflinks	exon	28107318	28107557	.	-	.	gene_id "ZFLNCG00332"; transcript_id "ZFLNCT00477";
chr1	Cufflinks	exon	28108573	28108950	.	-	.	gene_id "ZFLNCG00332"; transcript_id "ZFLNCT00477";
chr1	Cufflinks	exon	28108787	28109132	.	+	.	gene_id "ZFLNCG00333"; transcript_id "ZFLNCT00478";
chr1	Cufflinks	exon	28109326	28109422	.	+	.	gene_id "ZFLNCG00333"; transcript_id "ZFLNCT00478";
chr1	Cufflinks	exon	28109526	28109601	.	+	.	gene_id "ZFLNCG00333"; transcript_id "ZFLNCT00478";
chr1	Cufflinks	exon	28109748	28110215	.	+	.	gene_id "ZFLNCG00333"; transcript_id "ZFLNCT00478";
chr1	Cufflinks	exon	28110313	28110576	.	+	.	gene_id "ZFLNCG00333"; transcript_id "ZFLNCT00478";
chr1	Cufflinks	exon	28114614	28115073	.	+	.	gene_id "ZFLNCG00334"; transcript_id "ZFLNCT00479";
chr1	Cufflinks	exon	28115153	28115203	.	+	.	gene_id "ZFLNCG00334"; transcript_id "ZFLNCT00479";
chr1	Cufflinks	exon	28115519	28115636	.	+	.	gene_id "ZFLNCG00334"; transcript_id "ZFLNCT00479";
chr1	Cufflinks	exon	28115743	28115911	.	+	.	gene_id "ZFLNCG00334"; transcript_id "ZFLNCT00479";
chr1	Cufflinks	exon	28254016	28254203	.	-	.	gene_id "ZFLNCG00335"; transcript_id "ZFLNCT00480";
chr1	Cufflinks	exon	28257124	28257590	.	-	.	gene_id "ZFLNCG00335"; transcript_id "ZFLNCT00480";
chr1	Cufflinks	exon	28375094	28375161	.	+	.	gene_id "ZFLNCG00336"; transcript_id "ZFLNCT00481";
chr1	Cufflinks	exon	28375236	28375371	.	+	.	gene_id "ZFLNCG00336"; transcript_id "ZFLNCT00481";
chr1	Cufflinks	exon	28376049	28376361	.	+	.	gene_id "ZFLNCG00336"; transcript_id "ZFLNCT00481";
chr1	Cufflinks	exon	28382107	28382176	.	+	.	gene_id "ZFLNCG00337"; transcript_id "ZFLNCT00482";
chr1	Cufflinks	exon	28382251	28382386	.	+	.	gene_id "ZFLNCG00337"; transcript_id "ZFLNCT00482";
chr1	Cufflinks	exon	28383065	28383375	.	+	.	gene_id "ZFLNCG00337"; transcript_id "ZFLNCT00482";
chr1	Cufflinks	exon	28438289	28438796	.	+	.	gene_id "ZFLNCG00338"; transcript_id "ZFLNCT00483";
chr1	Cufflinks	exon	28439009	28439115	.	+	.	gene_id "ZFLNCG00338"; transcript_id "ZFLNCT00483";
chr1	Cufflinks	exon	28599189	28600274	.	-	.	gene_id "ZFLNCG00339"; transcript_id "ZFLNCT00484";
chr1	Cufflinks	exon	28600388	28600503	.	-	.	gene_id "ZFLNCG00339"; transcript_id "ZFLNCT00484";
chr1	Cufflinks	exon	28600614	28600949	.	-	.	gene_id "ZFLNCG00339"; transcript_id "ZFLNCT00484";
chr1	Cufflinks	exon	28603797	28604017	.	-	.	gene_id "ZFLNCG00339"; transcript_id "ZFLNCT00484";
chr1	Cufflinks	exon	28751734	28751832	.	+	.	gene_id "ZFLNCG00340"; transcript_id "ZFLNCT00485";
chr1	Cufflinks	exon	28751909	28752033	.	+	.	gene_id "ZFLNCG00340"; transcript_id "ZFLNCT00485";
chr1	Cufflinks	exon	28752180	28752291	.	+	.	gene_id "ZFLNCG00340"; transcript_id "ZFLNCT00485";
chr1	Cufflinks	exon	28753803	28753882	.	+	.	gene_id "ZFLNCG00340"; transcript_id "ZFLNCT00485";
chr1	Cufflinks	exon	28754447	28754736	.	+	.	gene_id "ZFLNCG00340"; transcript_id "ZFLNCT00485";
chr1	Cufflinks	exon	28776999	28777104	.	+	.	gene_id "ZFLNCG00341"; transcript_id "ZFLNCT00486";
chr1	Cufflinks	exon	28803042	28803112	.	+	.	gene_id "ZFLNCG00341"; transcript_id "ZFLNCT00486";
chr1	Cufflinks	exon	28804979	28805142	.	+	.	gene_id "ZFLNCG00341"; transcript_id "ZFLNCT00486";
chr1	Cufflinks	exon	28805262	28805613	.	+	.	gene_id "ZFLNCG00341"; transcript_id "ZFLNCT00486";
chr1	Cufflinks	exon	29062089	29066983	.	+	.	gene_id "ZFLNCG00342"; transcript_id "ZFLNCT00487";
chr1	Cufflinks	exon	29062164	29062259	.	+	.	gene_id "ZFLNCG00342"; transcript_id "ZFLNCT00488";
chr1	Cufflinks	exon	29063026	29063098	.	+	.	gene_id "ZFLNCG00342"; transcript_id "ZFLNCT00488";
chr1	Cufflinks	exon	29064007	29064217	.	+	.	gene_id "ZFLNCG00342"; transcript_id "ZFLNCT00488";
chr1	Cufflinks	exon	29064344	29064547	.	+	.	gene_id "ZFLNCG00342"; transcript_id "ZFLNCT00488";
chr1	Cufflinks	exon	29066205	29066983	.	+	.	gene_id "ZFLNCG00342"; transcript_id "ZFLNCT00488";
chr1	Cufflinks	exon	29062188	29062259	.	+	.	gene_id "ZFLNCG00342"; transcript_id "ZFLNCT00489";
chr1	Cufflinks	exon	29063026	29063098	.	+	.	gene_id "ZFLNCG00342"; transcript_id "ZFLNCT00489";
chr1	Cufflinks	exon	29064344	29064547	.	+	.	gene_id "ZFLNCG00342"; transcript_id "ZFLNCT00489";
chr1	Cufflinks	exon	29066205	29066373	.	+	.	gene_id "ZFLNCG00342"; transcript_id "ZFLNCT00489";
chr1	Cufflinks	exon	29066612	29066983	.	+	.	gene_id "ZFLNCG00342"; transcript_id "ZFLNCT00489";
chr1	Cufflinks	exon	29320656	29320862	.	-	.	gene_id "ZFLNCG00343"; transcript_id "ZFLNCT00490";
chr1	Cufflinks	exon	29320899	29321094	.	-	.	gene_id "ZFLNCG00343"; transcript_id "ZFLNCT00490";
chr1	Cufflinks	exon	29322108	29322283	.	-	.	gene_id "ZFLNCG00343"; transcript_id "ZFLNCT00490";
chr1	Cufflinks	exon	29426876	29428514	.	-	.	gene_id "ZFLNCG00344"; transcript_id "ZFLNCT00491";
chr1	Cufflinks	exon	29525636	29525660	.	+	.	gene_id "ZFLNCG00345"; transcript_id "ZFLNCT00492";
chr1	Cufflinks	exon	29593472	29594921	.	+	.	gene_id "ZFLNCG00345"; transcript_id "ZFLNCT00492";
chr1	Cufflinks	exon	29645500	29645567	.	-	.	gene_id "ZFLNCG00346"; transcript_id "ZFLNCT00493";
chr1	Cufflinks	exon	29650359	29650502	.	-	.	gene_id "ZFLNCG00346"; transcript_id "ZFLNCT00493";
chr1	Cufflinks	exon	29662408	29662555	.	-	.	gene_id "ZFLNCG00346"; transcript_id "ZFLNCT00493";
chr1	Cufflinks	exon	29662647	29662792	.	-	.	gene_id "ZFLNCG00346"; transcript_id "ZFLNCT00493";
chr1	Cufflinks	exon	29668501	29668747	.	-	.	gene_id "ZFLNCG00346"; transcript_id "ZFLNCT00493";
chr1	Cufflinks	exon	29674737	29674871	.	-	.	gene_id "ZFLNCG00347"; transcript_id "ZFLNCT00494";
chr1	Cufflinks	exon	29675773	29675908	.	-	.	gene_id "ZFLNCG00347"; transcript_id "ZFLNCT00494";
chr1	Cufflinks	exon	29678191	29678363	.	-	.	gene_id "ZFLNCG00347"; transcript_id "ZFLNCT00494";
chr1	Cufflinks	exon	29697222	29697347	.	-	.	gene_id "ZFLNCG00347"; transcript_id "ZFLNCT00494";
chr1	Cufflinks	exon	29697648	29697793	.	-	.	gene_id "ZFLNCG00347"; transcript_id "ZFLNCT00494";
chr1	Cufflinks	exon	29779637	29779722	.	+	.	gene_id "ZFLNCG00348"; transcript_id "ZFLNCT00495";
chr1	Cufflinks	exon	29779934	29780113	.	+	.	gene_id "ZFLNCG00348"; transcript_id "ZFLNCT00495";
chr1	Cufflinks	exon	29781822	29782061	.	+	.	gene_id "ZFLNCG00348"; transcript_id "ZFLNCT00495";
chr1	Cufflinks	exon	29782159	29782240	.	+	.	gene_id "ZFLNCG00348"; transcript_id "ZFLNCT00495";
chr1	Cufflinks	exon	29782543	29782596	.	+	.	gene_id "ZFLNCG00348"; transcript_id "ZFLNCT00495";
chr1	Cufflinks	exon	29782698	29782754	.	+	.	gene_id "ZFLNCG00348"; transcript_id "ZFLNCT00495";
chr1	Cufflinks	exon	29783832	29783876	.	+	.	gene_id "ZFLNCG00348"; transcript_id "ZFLNCT00495";
chr1	Cufflinks	exon	29792827	29793094	.	-	.	gene_id "ZFLNCG00349"; transcript_id "ZFLNCT00496";
chr1	Cufflinks	exon	29813559	29813620	.	-	.	gene_id "ZFLNCG00349"; transcript_id "ZFLNCT00496";
chr1	Cufflinks	exon	29813765	29813922	.	-	.	gene_id "ZFLNCG00349"; transcript_id "ZFLNCT00496";
chr1	Cufflinks	exon	29818243	29818511	.	-	.	gene_id "ZFLNCG00349"; transcript_id "ZFLNCT00496";
chr1	Cufflinks	exon	29885835	29886082	.	-	.	gene_id "ZFLNCG00350"; transcript_id "ZFLNCT00497";
chr1	Cufflinks	exon	29896257	29897672	.	-	.	gene_id "ZFLNCG00350"; transcript_id "ZFLNCT00497";
chr1	Cufflinks	exon	29886254	29887453	.	-	.	gene_id "ZFLNCG00351"; transcript_id "ZFLNCT00498";
chr1	Cufflinks	exon	29910226	29914182	.	+	.	gene_id "ZFLNCG00352"; transcript_id "ZFLNCT00499";
chr1	Cufflinks	exon	30110672	30110746	.	+	.	gene_id "ZFLNCG00353"; transcript_id "ZFLNCT00500";
chr1	Cufflinks	exon	30110964	30111439	.	+	.	gene_id "ZFLNCG00353"; transcript_id "ZFLNCT00500";
chr1	Cufflinks	exon	30197376	30200784	.	+	.	gene_id "ZFLNCG00354"; transcript_id "ZFLNCT00501";
chr1	Cufflinks	exon	30197574	30197637	.	+	.	gene_id "ZFLNCG00354"; transcript_id "ZFLNCT00502";
chr1	Cufflinks	exon	30200256	30200784	.	+	.	gene_id "ZFLNCG00354"; transcript_id "ZFLNCT00502";
chr1	Cufflinks	exon	30535090	30535318	.	-	.	gene_id "ZFLNCG00355"; transcript_id "ZFLNCT00503";
chr1	Cufflinks	exon	30535569	30535731	.	-	.	gene_id "ZFLNCG00355"; transcript_id "ZFLNCT00503";
chr1	Cufflinks	exon	30538136	30538207	.	-	.	gene_id "ZFLNCG00355"; transcript_id "ZFLNCT00503";
chr1	Cufflinks	exon	30535090	30535318	.	-	.	gene_id "ZFLNCG00355"; transcript_id "ZFLNCT00504";
chr1	Cufflinks	exon	30535569	30535734	.	-	.	gene_id "ZFLNCG00355"; transcript_id "ZFLNCT00504";
chr1	Cufflinks	exon	30573590	30573701	.	-	.	gene_id "ZFLNCG00355"; transcript_id "ZFLNCT00504";
chr1	Cufflinks	exon	30535090	30535318	.	-	.	gene_id "ZFLNCG00355"; transcript_id "ZFLNCT00505";
chr1	Cufflinks	exon	30535565	30535731	.	-	.	gene_id "ZFLNCG00355"; transcript_id "ZFLNCT00505";
chr1	Cufflinks	exon	30596986	30597367	.	-	.	gene_id "ZFLNCG00355"; transcript_id "ZFLNCT00505";
chr1	Cufflinks	exon	30535090	30535318	.	-	.	gene_id "ZFLNCG00355"; transcript_id "ZFLNCT00506";
chr1	Cufflinks	exon	30535569	30535731	.	-	.	gene_id "ZFLNCG00355"; transcript_id "ZFLNCT00506";
chr1	Cufflinks	exon	30596986	30597507	.	-	.	gene_id "ZFLNCG00355"; transcript_id "ZFLNCT00506";
chr1	Cufflinks	exon	30598758	30598921	.	-	.	gene_id "ZFLNCG00356"; transcript_id "ZFLNCT00507";
chr1	Cufflinks	exon	30617160	30618443	.	-	.	gene_id "ZFLNCG00356"; transcript_id "ZFLNCT00507";
chr1	Cufflinks	exon	30608742	30609729	.	-	.	gene_id "ZFLNCG00356"; transcript_id "ZFLNCT00508";
chr1	Cufflinks	exon	30614620	30614718	.	-	.	gene_id "ZFLNCG00356"; transcript_id "ZFLNCT00508";
chr1	Cufflinks	exon	30614815	30618554	.	-	.	gene_id "ZFLNCG00356"; transcript_id "ZFLNCT00508";
chr1	Cufflinks	exon	30614664	30614718	.	-	.	gene_id "ZFLNCG00356"; transcript_id "ZFLNCT00509";
chr1	Cufflinks	exon	30614815	30614976	.	-	.	gene_id "ZFLNCG00356"; transcript_id "ZFLNCT00509";
chr1	Cufflinks	exon	30617160	30617204	.	-	.	gene_id "ZFLNCG00356"; transcript_id "ZFLNCT00509";
chr1	Cufflinks	exon	30636094	30636165	.	-	.	gene_id "ZFLNCG00356"; transcript_id "ZFLNCT00509";
chr1	Cufflinks	exon	30637524	30637570	.	-	.	gene_id "ZFLNCG00356"; transcript_id "ZFLNCT00509";
chr1	Cufflinks	exon	30637659	30637799	.	-	.	gene_id "ZFLNCG00356"; transcript_id "ZFLNCT00509";
chr1	Cufflinks	exon	30640759	30640828	.	-	.	gene_id "ZFLNCG00356"; transcript_id "ZFLNCT00509";
chr1	Cufflinks	exon	30654128	30654305	.	-	.	gene_id "ZFLNCG00356"; transcript_id "ZFLNCT00509";
chr1	Cufflinks	exon	30664134	30664196	.	-	.	gene_id "ZFLNCG00356"; transcript_id "ZFLNCT00509";
chr1	Cufflinks	exon	30614664	30614718	.	-	.	gene_id "ZFLNCG00356"; transcript_id "ZFLNCT00510";
chr1	Cufflinks	exon	30614815	30615110	.	-	.	gene_id "ZFLNCG00356"; transcript_id "ZFLNCT00510";
chr1	Cufflinks	exon	30617160	30617204	.	-	.	gene_id "ZFLNCG00356"; transcript_id "ZFLNCT00510";
chr1	Cufflinks	exon	30636094	30636165	.	-	.	gene_id "ZFLNCG00356"; transcript_id "ZFLNCT00510";
chr1	Cufflinks	exon	30637524	30637570	.	-	.	gene_id "ZFLNCG00356"; transcript_id "ZFLNCT00510";
chr1	Cufflinks	exon	30637659	30637799	.	-	.	gene_id "ZFLNCG00356"; transcript_id "ZFLNCT00510";
chr1	Cufflinks	exon	30654128	30654325	.	-	.	gene_id "ZFLNCG00356"; transcript_id "ZFLNCT00510";
chr1	Cufflinks	exon	30664315	30664543	.	-	.	gene_id "ZFLNCG00356"; transcript_id "ZFLNCT00510";
chr1	Cufflinks	exon	30733880	30733901	.	-	.	gene_id "ZFLNCG00357"; transcript_id "ZFLNCT00511";
chr1	Cufflinks	exon	30734725	30734882	.	-	.	gene_id "ZFLNCG00357"; transcript_id "ZFLNCT00511";
chr1	Cufflinks	exon	30762869	30763039	.	-	.	gene_id "ZFLNCG00357"; transcript_id "ZFLNCT00511";
chr1	Cufflinks	exon	30763387	30763539	.	-	.	gene_id "ZFLNCG00357"; transcript_id "ZFLNCT00511";
chr1	Cufflinks	exon	30734252	30734882	.	-	.	gene_id "ZFLNCG00357"; transcript_id "ZFLNCT00512";
chr1	Cufflinks	exon	30762869	30763039	.	-	.	gene_id "ZFLNCG00357"; transcript_id "ZFLNCT00512";
chr1	Cufflinks	exon	30763387	30763547	.	-	.	gene_id "ZFLNCG00357"; transcript_id "ZFLNCT00512";
chr1	Cufflinks	exon	30763993	30764129	.	+	.	gene_id "ZFLNCG00358"; transcript_id "ZFLNCT00513";
chr1	Cufflinks	exon	30765380	30765583	.	+	.	gene_id "ZFLNCG00358"; transcript_id "ZFLNCT00513";
chr1	Cufflinks	exon	30776564	30777458	.	+	.	gene_id "ZFLNCG00358"; transcript_id "ZFLNCT00513";
chr1	Cufflinks	exon	30962750	30963155	.	-	.	gene_id "ZFLNCG00359"; transcript_id "ZFLNCT00514";
chr1	Cufflinks	exon	30963349	30963637	.	-	.	gene_id "ZFLNCG00359"; transcript_id "ZFLNCT00514";
chr1	Cufflinks	exon	30965510	30965605	.	-	.	gene_id "ZFLNCG00359"; transcript_id "ZFLNCT00514";
chr1	Cufflinks	exon	30966070	30966136	.	-	.	gene_id "ZFLNCG00359"; transcript_id "ZFLNCT00514";
chr1	Cufflinks	exon	30968613	30968746	.	-	.	gene_id "ZFLNCG00360"; transcript_id "ZFLNCT00515";
chr1	Cufflinks	exon	30969590	30970053	.	-	.	gene_id "ZFLNCG00360"; transcript_id "ZFLNCT00515";
chr1	Cufflinks	exon	30973211	30973295	.	+	.	gene_id "ZFLNCG00361"; transcript_id "ZFLNCT00516";
chr1	Cufflinks	exon	30973567	30973639	.	+	.	gene_id "ZFLNCG00361"; transcript_id "ZFLNCT00516";
chr1	Cufflinks	exon	30973840	30973927	.	+	.	gene_id "ZFLNCG00361"; transcript_id "ZFLNCT00516";
chr1	Cufflinks	exon	30974045	30974174	.	+	.	gene_id "ZFLNCG00361"; transcript_id "ZFLNCT00516";
chr1	Cufflinks	exon	30974289	30974431	.	+	.	gene_id "ZFLNCG00361"; transcript_id "ZFLNCT00516";
chr1	Cufflinks	exon	30974618	30974944	.	+	.	gene_id "ZFLNCG00361"; transcript_id "ZFLNCT00516";
chr1	Cufflinks	exon	31052290	31052784	.	-	.	gene_id "ZFLNCG00362"; transcript_id "ZFLNCT00517";
chr1	Cufflinks	exon	31054356	31054820	.	-	.	gene_id "ZFLNCG00362"; transcript_id "ZFLNCT00517";
chr1	Cufflinks	exon	31160641	31160968	.	+	.	gene_id "ZFLNCG00363"; transcript_id "ZFLNCT00518";
chr1	Cufflinks	exon	31161146	31161273	.	+	.	gene_id "ZFLNCG00363"; transcript_id "ZFLNCT00518";
chr1	Cufflinks	exon	31163432	31163582	.	+	.	gene_id "ZFLNCG00363"; transcript_id "ZFLNCT00518";
chr1	Cufflinks	exon	31165779	31165915	.	+	.	gene_id "ZFLNCG00363"; transcript_id "ZFLNCT00518";
chr1	Cufflinks	exon	31166092	31166161	.	+	.	gene_id "ZFLNCG00363"; transcript_id "ZFLNCT00518";
chr1	Cufflinks	exon	31166274	31166355	.	+	.	gene_id "ZFLNCG00363"; transcript_id "ZFLNCT00518";
chr1	Cufflinks	exon	31166805	31166936	.	+	.	gene_id "ZFLNCG00363"; transcript_id "ZFLNCT00518";
chr1	Cufflinks	exon	31169597	31169739	.	+	.	gene_id "ZFLNCG00363"; transcript_id "ZFLNCT00518";
chr1	Cufflinks	exon	31170354	31170485	.	+	.	gene_id "ZFLNCG00363"; transcript_id "ZFLNCT00518";
chr1	Cufflinks	exon	31176597	31176847	.	+	.	gene_id "ZFLNCG00363"; transcript_id "ZFLNCT00518";
chr1	Cufflinks	exon	31263145	31263542	.	-	.	gene_id "ZFLNCG00364"; transcript_id "ZFLNCT00519";
chr1	Cufflinks	exon	31267183	31267359	.	-	.	gene_id "ZFLNCG00364"; transcript_id "ZFLNCT00519";
chr1	Cufflinks	exon	31268742	31268802	.	-	.	gene_id "ZFLNCG00364"; transcript_id "ZFLNCT00519";
chr1	Cufflinks	exon	31271527	31271578	.	-	.	gene_id "ZFLNCG00364"; transcript_id "ZFLNCT00519";
chr1	Cufflinks	exon	31272158	31272328	.	-	.	gene_id "ZFLNCG00364"; transcript_id "ZFLNCT00519";
chr1	Cufflinks	exon	31272754	31272820	.	-	.	gene_id "ZFLNCG00364"; transcript_id "ZFLNCT00519";
chr1	Cufflinks	exon	31275118	31275225	.	-	.	gene_id "ZFLNCG00364"; transcript_id "ZFLNCT00519";
chr1	Cufflinks	exon	31275310	31275351	.	-	.	gene_id "ZFLNCG00364"; transcript_id "ZFLNCT00519";
chr1	Cufflinks	exon	31277428	31277511	.	-	.	gene_id "ZFLNCG00364"; transcript_id "ZFLNCT00519";
chr1	Cufflinks	exon	31277595	31277648	.	-	.	gene_id "ZFLNCG00364"; transcript_id "ZFLNCT00519";
chr1	Cufflinks	exon	31284254	31284493	.	-	.	gene_id "ZFLNCG00364"; transcript_id "ZFLNCT00519";
chr1	Cufflinks	exon	31285012	31285069	.	-	.	gene_id "ZFLNCG00364"; transcript_id "ZFLNCT00519";
chr1	Cufflinks	exon	31287883	31287974	.	-	.	gene_id "ZFLNCG00364"; transcript_id "ZFLNCT00519";
chr1	Cufflinks	exon	31288061	31288156	.	-	.	gene_id "ZFLNCG00364"; transcript_id "ZFLNCT00519";
chr1	Cufflinks	exon	31288267	31288384	.	-	.	gene_id "ZFLNCG00364"; transcript_id "ZFLNCT00519";
chr1	Cufflinks	exon	31300882	31300955	.	-	.	gene_id "ZFLNCG00364"; transcript_id "ZFLNCT00519";
chr1	Cufflinks	exon	31307414	31307537	.	-	.	gene_id "ZFLNCG00364"; transcript_id "ZFLNCT00519";
chr1	Cufflinks	exon	31310471	31310602	.	-	.	gene_id "ZFLNCG00364"; transcript_id "ZFLNCT00519";
chr1	Cufflinks	exon	31263145	31263542	.	-	.	gene_id "ZFLNCG00364"; transcript_id "ZFLNCT00520";
chr1	Cufflinks	exon	31267183	31267359	.	-	.	gene_id "ZFLNCG00364"; transcript_id "ZFLNCT00520";
chr1	Cufflinks	exon	31268742	31268802	.	-	.	gene_id "ZFLNCG00364"; transcript_id "ZFLNCT00520";
chr1	Cufflinks	exon	31271527	31271578	.	-	.	gene_id "ZFLNCG00364"; transcript_id "ZFLNCT00520";
chr1	Cufflinks	exon	31272158	31272328	.	-	.	gene_id "ZFLNCG00364"; transcript_id "ZFLNCT00520";
chr1	Cufflinks	exon	31272754	31272820	.	-	.	gene_id "ZFLNCG00364"; transcript_id "ZFLNCT00520";
chr1	Cufflinks	exon	31275118	31275225	.	-	.	gene_id "ZFLNCG00364"; transcript_id "ZFLNCT00520";
chr1	Cufflinks	exon	31275310	31275351	.	-	.	gene_id "ZFLNCG00364"; transcript_id "ZFLNCT00520";
chr1	Cufflinks	exon	31277428	31277511	.	-	.	gene_id "ZFLNCG00364"; transcript_id "ZFLNCT00520";
chr1	Cufflinks	exon	31277595	31277648	.	-	.	gene_id "ZFLNCG00364"; transcript_id "ZFLNCT00520";
chr1	Cufflinks	exon	31284254	31284493	.	-	.	gene_id "ZFLNCG00364"; transcript_id "ZFLNCT00520";
chr1	Cufflinks	exon	31284911	31285069	.	-	.	gene_id "ZFLNCG00364"; transcript_id "ZFLNCT00520";
chr1	Cufflinks	exon	31287883	31287974	.	-	.	gene_id "ZFLNCG00364"; transcript_id "ZFLNCT00520";
chr1	Cufflinks	exon	31288061	31288156	.	-	.	gene_id "ZFLNCG00364"; transcript_id "ZFLNCT00520";
chr1	Cufflinks	exon	31288267	31288384	.	-	.	gene_id "ZFLNCG00364"; transcript_id "ZFLNCT00520";
chr1	Cufflinks	exon	31300882	31300955	.	-	.	gene_id "ZFLNCG00364"; transcript_id "ZFLNCT00520";
chr1	Cufflinks	exon	31307414	31307537	.	-	.	gene_id "ZFLNCG00364"; transcript_id "ZFLNCT00520";
chr1	Cufflinks	exon	31310471	31310648	.	-	.	gene_id "ZFLNCG00364"; transcript_id "ZFLNCT00520";
chr1	Cufflinks	exon	31306965	31307537	.	-	.	gene_id "ZFLNCG00364"; transcript_id "ZFLNCT00521";
chr1	Cufflinks	exon	31310471	31310613	.	-	.	gene_id "ZFLNCG00364"; transcript_id "ZFLNCT00521";
chr1	Cufflinks	exon	31464234	31465766	.	+	.	gene_id "ZFLNCG00365"; transcript_id "ZFLNCT00522";
chr1	Cufflinks	exon	31471409	31472087	.	+	.	gene_id "ZFLNCG00366"; transcript_id "ZFLNCT00523";
chr1	Cufflinks	exon	31505585	31505672	.	+	.	gene_id "ZFLNCG00367"; transcript_id "ZFLNCT00524";
chr1	Cufflinks	exon	31507157	31507196	.	+	.	gene_id "ZFLNCG00367"; transcript_id "ZFLNCT00524";
chr1	Cufflinks	exon	31507549	31507670	.	+	.	gene_id "ZFLNCG00367"; transcript_id "ZFLNCT00524";
chr1	Cufflinks	exon	31509001	31509123	.	+	.	gene_id "ZFLNCG00367"; transcript_id "ZFLNCT00524";
chr1	Cufflinks	exon	31518864	31519002	.	+	.	gene_id "ZFLNCG00367"; transcript_id "ZFLNCT00524";
chr1	Cufflinks	exon	31686273	31686363	.	-	.	gene_id "ZFLNCG00368"; transcript_id "ZFLNCT00525";
chr1	Cufflinks	exon	31692413	31692636	.	-	.	gene_id "ZFLNCG00368"; transcript_id "ZFLNCT00525";
chr1	Cufflinks	exon	31806614	31806646	.	+	.	gene_id "ZFLNCG00369"; transcript_id "ZFLNCT00526";
chr1	Cufflinks	exon	31806909	31809155	.	+	.	gene_id "ZFLNCG00369"; transcript_id "ZFLNCT00526";
chr1	Cufflinks	exon	31807008	31807045	.	+	.	gene_id "ZFLNCG00369"; transcript_id "ZFLNCT00527";
chr1	Cufflinks	exon	31807917	31809155	.	+	.	gene_id "ZFLNCG00369"; transcript_id "ZFLNCT00527";
chr1	Cufflinks	exon	31857442	31858047	.	-	.	gene_id "ZFLNCG00370"; transcript_id "ZFLNCT00528";
chr1	Cufflinks	exon	31858332	31858424	.	-	.	gene_id "ZFLNCG00370"; transcript_id "ZFLNCT00528";
chr1	Cufflinks	exon	31858514	31858551	.	-	.	gene_id "ZFLNCG00370"; transcript_id "ZFLNCT00528";
chr1	Cufflinks	exon	31859119	31859236	.	-	.	gene_id "ZFLNCG00370"; transcript_id "ZFLNCT00528";
chr1	Cufflinks	exon	31859963	31860018	.	-	.	gene_id "ZFLNCG00370"; transcript_id "ZFLNCT00528";
chr1	Cufflinks	exon	32144365	32144641	.	-	.	gene_id "ZFLNCG00371"; transcript_id "ZFLNCT00529";
chr1	Cufflinks	exon	32147013	32147218	.	-	.	gene_id "ZFLNCG00371"; transcript_id "ZFLNCT00529";
chr1	Cufflinks	exon	32187541	32187601	.	-	.	gene_id "ZFLNCG00371"; transcript_id "ZFLNCT00529";
chr1	Cufflinks	exon	32201340	32201373	.	-	.	gene_id "ZFLNCG00371"; transcript_id "ZFLNCT00529";
chr1	Cufflinks	exon	32880493	32880535	.	+	.	gene_id "ZFLNCG00372"; transcript_id "ZFLNCT00530";
chr1	Cufflinks	exon	32880634	32880740	.	+	.	gene_id "ZFLNCG00372"; transcript_id "ZFLNCT00530";
chr1	Cufflinks	exon	32881252	32881342	.	+	.	gene_id "ZFLNCG00372"; transcript_id "ZFLNCT00530";
chr1	Cufflinks	exon	32881474	32881970	.	+	.	gene_id "ZFLNCG00372"; transcript_id "ZFLNCT00530";
chr1	Cufflinks	exon	32990207	32992336	.	-	.	gene_id "ZFLNCG00373"; transcript_id "ZFLNCT00531";
chr1	Cufflinks	exon	32992423	32993999	.	-	.	gene_id "ZFLNCG00373"; transcript_id "ZFLNCT00531";
chr1	Cufflinks	exon	33030435	33030909	.	-	.	gene_id "ZFLNCG00374"; transcript_id "ZFLNCT00532";
chr1	Cufflinks	exon	33031597	33031617	.	-	.	gene_id "ZFLNCG00374"; transcript_id "ZFLNCT00532";
chr1	Cufflinks	exon	33031761	33031796	.	-	.	gene_id "ZFLNCG00374"; transcript_id "ZFLNCT00532";
chr1	Cufflinks	exon	33037895	33037975	.	-	.	gene_id "ZFLNCG00374"; transcript_id "ZFLNCT00532";
chr1	Cufflinks	exon	33039291	33039338	.	-	.	gene_id "ZFLNCG00374"; transcript_id "ZFLNCT00532";
chr1	Cufflinks	exon	33039888	33039920	.	-	.	gene_id "ZFLNCG00374"; transcript_id "ZFLNCT00532";
chr1	Cufflinks	exon	33040329	33040352	.	-	.	gene_id "ZFLNCG00374"; transcript_id "ZFLNCT00532";
chr1	Cufflinks	exon	33040706	33040747	.	-	.	gene_id "ZFLNCG00374"; transcript_id "ZFLNCT00532";
chr1	Cufflinks	exon	33040971	33041000	.	-	.	gene_id "ZFLNCG00374"; transcript_id "ZFLNCT00532";
chr1	Cufflinks	exon	33041134	33041184	.	-	.	gene_id "ZFLNCG00374"; transcript_id "ZFLNCT00532";
chr1	Cufflinks	exon	33041360	33041404	.	-	.	gene_id "ZFLNCG00374"; transcript_id "ZFLNCT00532";
chr1	Cufflinks	exon	33045025	33045089	.	-	.	gene_id "ZFLNCG00374"; transcript_id "ZFLNCT00532";
chr1	Cufflinks	exon	33045192	33045220	.	-	.	gene_id "ZFLNCG00374"; transcript_id "ZFLNCT00532";
chr1	Cufflinks	exon	33030435	33030909	.	-	.	gene_id "ZFLNCG00374"; transcript_id "ZFLNCT00533";
chr1	Cufflinks	exon	33031597	33031617	.	-	.	gene_id "ZFLNCG00374"; transcript_id "ZFLNCT00533";
chr1	Cufflinks	exon	33031761	33031796	.	-	.	gene_id "ZFLNCG00374"; transcript_id "ZFLNCT00533";
chr1	Cufflinks	exon	33037895	33037975	.	-	.	gene_id "ZFLNCG00374"; transcript_id "ZFLNCT00533";
chr1	Cufflinks	exon	33039291	33039338	.	-	.	gene_id "ZFLNCG00374"; transcript_id "ZFLNCT00533";
chr1	Cufflinks	exon	33039888	33039920	.	-	.	gene_id "ZFLNCG00374"; transcript_id "ZFLNCT00533";
chr1	Cufflinks	exon	33040329	33040352	.	-	.	gene_id "ZFLNCG00374"; transcript_id "ZFLNCT00533";
chr1	Cufflinks	exon	33040971	33041000	.	-	.	gene_id "ZFLNCG00374"; transcript_id "ZFLNCT00533";
chr1	Cufflinks	exon	33041134	33041184	.	-	.	gene_id "ZFLNCG00374"; transcript_id "ZFLNCT00533";
chr1	Cufflinks	exon	33041360	33041404	.	-	.	gene_id "ZFLNCG00374"; transcript_id "ZFLNCT00533";
chr1	Cufflinks	exon	33045025	33045089	.	-	.	gene_id "ZFLNCG00374"; transcript_id "ZFLNCT00533";
chr1	Cufflinks	exon	33045192	33045243	.	-	.	gene_id "ZFLNCG00374"; transcript_id "ZFLNCT00533";
chr1	Cufflinks	exon	33040459	33041000	.	-	.	gene_id "ZFLNCG00374"; transcript_id "ZFLNCT00534";
chr1	Cufflinks	exon	33041134	33041184	.	-	.	gene_id "ZFLNCG00374"; transcript_id "ZFLNCT00534";
chr1	Cufflinks	exon	33041360	33041404	.	-	.	gene_id "ZFLNCG00374"; transcript_id "ZFLNCT00534";
chr1	Cufflinks	exon	33045025	33045089	.	-	.	gene_id "ZFLNCG00374"; transcript_id "ZFLNCT00534";
chr1	Cufflinks	exon	33045192	33045246	.	-	.	gene_id "ZFLNCG00374"; transcript_id "ZFLNCT00534";
chr1	Cufflinks	exon	33067110	33067196	.	+	.	gene_id "ZFLNCG00375"; transcript_id "ZFLNCT00535";
chr1	Cufflinks	exon	33069238	33069345	.	+	.	gene_id "ZFLNCG00375"; transcript_id "ZFLNCT00535";
chr1	Cufflinks	exon	33074804	33074872	.	+	.	gene_id "ZFLNCG00375"; transcript_id "ZFLNCT00535";
chr1	Cufflinks	exon	33114498	33114599	.	+	.	gene_id "ZFLNCG00375"; transcript_id "ZFLNCT00535";
chr1	Cufflinks	exon	33120218	33120484	.	+	.	gene_id "ZFLNCG00375"; transcript_id "ZFLNCT00535";
chr1	Cufflinks	exon	33256937	33256964	.	-	.	gene_id "ZFLNCG00376"; transcript_id "ZFLNCT00536";
chr1	Cufflinks	exon	33299384	33299589	.	-	.	gene_id "ZFLNCG00376"; transcript_id "ZFLNCT00536";
chr1	Cufflinks	exon	33315912	33315985	.	+	.	gene_id "ZFLNCG00377"; transcript_id "ZFLNCT00537";
chr1	Cufflinks	exon	33319143	33319257	.	+	.	gene_id "ZFLNCG00377"; transcript_id "ZFLNCT00537";
chr1	Cufflinks	exon	33319784	33319937	.	+	.	gene_id "ZFLNCG00377"; transcript_id "ZFLNCT00537";
chr1	Cufflinks	exon	33320113	33320232	.	+	.	gene_id "ZFLNCG00377"; transcript_id "ZFLNCT00537";
chr1	Cufflinks	exon	33326529	33326585	.	+	.	gene_id "ZFLNCG00377"; transcript_id "ZFLNCT00537";
chr1	Cufflinks	exon	33330022	33330022	.	+	.	gene_id "ZFLNCG00378"; transcript_id "ZFLNCT00538";
chr1	Cufflinks	exon	33330236	33330345	.	+	.	gene_id "ZFLNCG00378"; transcript_id "ZFLNCT00538";
chr1	Cufflinks	exon	33330884	33331242	.	+	.	gene_id "ZFLNCG00378"; transcript_id "ZFLNCT00538";
chr1	Cufflinks	exon	33334005	33334597	.	+	.	gene_id "ZFLNCG00378"; transcript_id "ZFLNCT00538";
chr1	Cufflinks	exon	33337778	33338203	.	-	.	gene_id "ZFLNCG00379"; transcript_id "ZFLNCT00539";
chr1	Cufflinks	exon	33339513	33339605	.	-	.	gene_id "ZFLNCG00379"; transcript_id "ZFLNCT00539";
chr1	Cufflinks	exon	33339758	33339916	.	-	.	gene_id "ZFLNCG00379"; transcript_id "ZFLNCT00539";
chr1	Cufflinks	exon	33340059	33340206	.	-	.	gene_id "ZFLNCG00379"; transcript_id "ZFLNCT00539";
chr1	Cufflinks	exon	33340411	33340479	.	-	.	gene_id "ZFLNCG00379"; transcript_id "ZFLNCT00539";
chr1	Cufflinks	exon	33340957	33341019	.	-	.	gene_id "ZFLNCG00379"; transcript_id "ZFLNCT00539";
chr1	Cufflinks	exon	33341901	33342020	.	-	.	gene_id "ZFLNCG00379"; transcript_id "ZFLNCT00539";
chr1	Cufflinks	exon	33340455	33340752	.	-	.	gene_id "ZFLNCG00379"; transcript_id "ZFLNCT00540";
chr1	Cufflinks	exon	33340957	33341019	.	-	.	gene_id "ZFLNCG00379"; transcript_id "ZFLNCT00540";
chr1	Cufflinks	exon	33341901	33342006	.	-	.	gene_id "ZFLNCG00379"; transcript_id "ZFLNCT00540";
chr1	Cufflinks	exon	33864284	33864291	.	+	.	gene_id "ZFLNCG00380"; transcript_id "ZFLNCT00541";
chr1	Cufflinks	exon	33864994	33866737	.	+	.	gene_id "ZFLNCG00380"; transcript_id "ZFLNCT00541";
chr1	Cufflinks	exon	34009090	34009158	.	-	.	gene_id "ZFLNCG00381"; transcript_id "ZFLNCT00542";
chr1	Cufflinks	exon	34009257	34009312	.	-	.	gene_id "ZFLNCG00381"; transcript_id "ZFLNCT00542";
chr1	Cufflinks	exon	34012254	34012462	.	-	.	gene_id "ZFLNCG00381"; transcript_id "ZFLNCT00542";
chr1	Cufflinks	exon	34013913	34014119	.	-	.	gene_id "ZFLNCG00381"; transcript_id "ZFLNCT00542";
chr1	Cufflinks	exon	34079289	34079496	.	-	.	gene_id "ZFLNCG00382"; transcript_id "ZFLNCT00543";
chr1	Cufflinks	exon	34080173	34080258	.	-	.	gene_id "ZFLNCG00382"; transcript_id "ZFLNCT00543";
chr1	Cufflinks	exon	34083009	34083255	.	-	.	gene_id "ZFLNCG00382"; transcript_id "ZFLNCT00543";
chr1	Cufflinks	exon	34083340	34083463	.	+	.	gene_id "ZFLNCG00383"; transcript_id "ZFLNCT00544";
chr1	Cufflinks	exon	34086727	34087128	.	+	.	gene_id "ZFLNCG00383"; transcript_id "ZFLNCT00544";
chr1	Cufflinks	exon	34229668	34230057	.	.	.	gene_id "ZFLNCG00384"; transcript_id "ZFLNCT00545";
chr1	Cufflinks	exon	34312072	34312197	.	-	.	gene_id "ZFLNCG00385"; transcript_id "ZFLNCT00546";
chr1	Cufflinks	exon	34312379	34312560	.	-	.	gene_id "ZFLNCG00385"; transcript_id "ZFLNCT00546";
chr1	Cufflinks	exon	34314465	34314650	.	-	.	gene_id "ZFLNCG00385"; transcript_id "ZFLNCT00546";
chr1	Cufflinks	exon	34328195	34328234	.	+	.	gene_id "ZFLNCG00386"; transcript_id "ZFLNCT00547";
chr1	Cufflinks	exon	34328378	34328451	.	+	.	gene_id "ZFLNCG00386"; transcript_id "ZFLNCT00547";
chr1	Cufflinks	exon	34328563	34328581	.	+	.	gene_id "ZFLNCG00386"; transcript_id "ZFLNCT00547";
chr1	Cufflinks	exon	34328680	34328824	.	+	.	gene_id "ZFLNCG00386"; transcript_id "ZFLNCT00547";
chr1	Cufflinks	exon	34334253	34334334	.	+	.	gene_id "ZFLNCG00386"; transcript_id "ZFLNCT00547";
chr1	Cufflinks	exon	34335636	34335962	.	+	.	gene_id "ZFLNCG00386"; transcript_id "ZFLNCT00547";
chr1	Cufflinks	exon	34339118	34339151	.	+	.	gene_id "ZFLNCG00386"; transcript_id "ZFLNCT00547";
chr1	Cufflinks	exon	34340769	34341064	.	-	.	gene_id "ZFLNCG00387"; transcript_id "ZFLNCT00548";
chr1	Cufflinks	exon	34341365	34341481	.	-	.	gene_id "ZFLNCG00387"; transcript_id "ZFLNCT00548";
chr1	Cufflinks	exon	34343631	34343736	.	-	.	gene_id "ZFLNCG00387"; transcript_id "ZFLNCT00548";
chr1	Cufflinks	exon	34344265	34344452	.	-	.	gene_id "ZFLNCG00387"; transcript_id "ZFLNCT00548";
chr1	Cufflinks	exon	34346280	34346388	.	-	.	gene_id "ZFLNCG00387"; transcript_id "ZFLNCT00548";
chr1	Cufflinks	exon	34343762	34344452	.	-	.	gene_id "ZFLNCG00387"; transcript_id "ZFLNCT00549";
chr1	Cufflinks	exon	34344763	34344836	.	-	.	gene_id "ZFLNCG00387"; transcript_id "ZFLNCT00549";
chr1	Cufflinks	exon	34346280	34346391	.	-	.	gene_id "ZFLNCG00387"; transcript_id "ZFLNCT00549";
chr1	Cufflinks	exon	34360586	34360770	.	-	.	gene_id "ZFLNCG00388"; transcript_id "ZFLNCT00550";
chr1	Cufflinks	exon	34360859	34360888	.	-	.	gene_id "ZFLNCG00388"; transcript_id "ZFLNCT00550";
chr1	Cufflinks	exon	34378750	34378856	.	-	.	gene_id "ZFLNCG00389"; transcript_id "ZFLNCT00551";
chr1	Cufflinks	exon	34378960	34379798	.	-	.	gene_id "ZFLNCG00389"; transcript_id "ZFLNCT00551";
chr1	Cufflinks	exon	34759169	34759179	.	+	.	gene_id "ZFLNCG00390"; transcript_id "ZFLNCT00552";
chr1	Cufflinks	exon	34803334	34803371	.	+	.	gene_id "ZFLNCG00390"; transcript_id "ZFLNCT00552";
chr1	Cufflinks	exon	34803461	34803672	.	+	.	gene_id "ZFLNCG00390"; transcript_id "ZFLNCT00552";
chr1	Cufflinks	exon	34847471	34847853	.	-	.	gene_id "ZFLNCG00391"; transcript_id "ZFLNCT00553";
chr1	Cufflinks	exon	34847940	34847973	.	-	.	gene_id "ZFLNCG00391"; transcript_id "ZFLNCT00553";
chr1	Cufflinks	exon	34847471	34847853	.	-	.	gene_id "ZFLNCG00391"; transcript_id "ZFLNCT00554";
chr1	Cufflinks	exon	34860671	34860704	.	-	.	gene_id "ZFLNCG00391"; transcript_id "ZFLNCT00554";
chr1	Cufflinks	exon	34848494	34851874	.	-	.	gene_id "ZFLNCG00392"; transcript_id "ZFLNCT00555";
chr1	Cufflinks	exon	34897210	34897343	.	+	.	gene_id "ZFLNCG00393"; transcript_id "ZFLNCT00556";
chr1	Cufflinks	exon	34955974	34956428	.	+	.	gene_id "ZFLNCG00393"; transcript_id "ZFLNCT00556";
chr1	Cufflinks	exon	34939383	34939478	.	+	.	gene_id "ZFLNCG00393"; transcript_id "ZFLNCT00557";
chr1	Cufflinks	exon	34955974	34956428	.	+	.	gene_id "ZFLNCG00393"; transcript_id "ZFLNCT00557";
chr1	Cufflinks	exon	35053901	35054367	.	+	.	gene_id "ZFLNCG00394"; transcript_id "ZFLNCT00558";
chr1	Cufflinks	exon	35073748	35074944	.	-	.	gene_id "ZFLNCG00395"; transcript_id "ZFLNCT00559";
chr1	Cufflinks	exon	35075344	35075968	.	-	.	gene_id "ZFLNCG00395"; transcript_id "ZFLNCT00559";
chr1	Cufflinks	exon	35076158	35076943	.	-	.	gene_id "ZFLNCG00395"; transcript_id "ZFLNCT00559";
chr1	Cufflinks	exon	35124567	35130298	.	+	.	gene_id "ZFLNCG00396"; transcript_id "ZFLNCT00560";
chr1	Cufflinks	exon	35130642	35130652	.	+	.	gene_id "ZFLNCG00396"; transcript_id "ZFLNCT00560";
chr1	Cufflinks	exon	35131229	35132341	.	+	.	gene_id "ZFLNCG00396"; transcript_id "ZFLNCT00560";
chr1	Cufflinks	exon	35124567	35130732	.	+	.	gene_id "ZFLNCG00396"; transcript_id "ZFLNCT00561";
chr1	Cufflinks	exon	35131218	35132341	.	+	.	gene_id "ZFLNCG00396"; transcript_id "ZFLNCT00561";
chr1	Cufflinks	exon	35128367	35129326	.	+	.	gene_id "ZFLNCG00396"; transcript_id "ZFLNCT00562";
chr1	Cufflinks	exon	35131218	35132341	.	+	.	gene_id "ZFLNCG00396"; transcript_id "ZFLNCT00562";
chr1	Cufflinks	exon	35128431	35130732	.	+	.	gene_id "ZFLNCG00396"; transcript_id "ZFLNCT00563";
chr1	Cufflinks	exon	35131213	35132341	.	+	.	gene_id "ZFLNCG00396"; transcript_id "ZFLNCT00563";
chr1	Cufflinks	exon	35128548	35130298	.	+	.	gene_id "ZFLNCG00396"; transcript_id "ZFLNCT00564";
chr1	Cufflinks	exon	35131125	35132341	.	+	.	gene_id "ZFLNCG00396"; transcript_id "ZFLNCT00564";
chr1	Cufflinks	exon	35128645	35129489	.	+	.	gene_id "ZFLNCG00396"; transcript_id "ZFLNCT00565";
chr1	Cufflinks	exon	35131218	35132341	.	+	.	gene_id "ZFLNCG00396"; transcript_id "ZFLNCT00565";
chr1	Cufflinks	exon	35128671	35129275	.	+	.	gene_id "ZFLNCG00396"; transcript_id "ZFLNCT00566";
chr1	Cufflinks	exon	35129521	35129746	.	+	.	gene_id "ZFLNCG00396"; transcript_id "ZFLNCT00566";
chr1	Cufflinks	exon	35130527	35130732	.	+	.	gene_id "ZFLNCG00396"; transcript_id "ZFLNCT00566";
chr1	Cufflinks	exon	35131218	35132341	.	+	.	gene_id "ZFLNCG00396"; transcript_id "ZFLNCT00566";
chr1	Cufflinks	exon	35128695	35130526	.	+	.	gene_id "ZFLNCG00396"; transcript_id "ZFLNCT00567";
chr1	Cufflinks	exon	35130642	35130652	.	+	.	gene_id "ZFLNCG00396"; transcript_id "ZFLNCT00567";
chr1	Cufflinks	exon	35131229	35132341	.	+	.	gene_id "ZFLNCG00396"; transcript_id "ZFLNCT00567";
chr1	Cufflinks	exon	35128712	35128732	.	+	.	gene_id "ZFLNCG00396"; transcript_id "ZFLNCT00568";
chr1	Cufflinks	exon	35131489	35132341	.	+	.	gene_id "ZFLNCG00396"; transcript_id "ZFLNCT00568";
chr1	Cufflinks	exon	35128803	35130298	.	+	.	gene_id "ZFLNCG00396"; transcript_id "ZFLNCT00569";
chr1	Cufflinks	exon	35130558	35130652	.	+	.	gene_id "ZFLNCG00396"; transcript_id "ZFLNCT00569";
chr1	Cufflinks	exon	35131229	35132341	.	+	.	gene_id "ZFLNCG00396"; transcript_id "ZFLNCT00569";
chr1	Cufflinks	exon	35129562	35130298	.	+	.	gene_id "ZFLNCG00396"; transcript_id "ZFLNCT00570";
chr1	Cufflinks	exon	35130682	35130732	.	+	.	gene_id "ZFLNCG00396"; transcript_id "ZFLNCT00570";
chr1	Cufflinks	exon	35131218	35132341	.	+	.	gene_id "ZFLNCG00396"; transcript_id "ZFLNCT00570";
chr1	Cufflinks	exon	35130284	35130526	.	+	.	gene_id "ZFLNCG00396"; transcript_id "ZFLNCT00571";
chr1	Cufflinks	exon	35131218	35132341	.	+	.	gene_id "ZFLNCG00396"; transcript_id "ZFLNCT00571";
chr1	Cufflinks	exon	35132708	35134644	.	+	.	gene_id "ZFLNCG00397"; transcript_id "ZFLNCT00572";
chr1	Cufflinks	exon	35134923	35135212	.	+	.	gene_id "ZFLNCG00397"; transcript_id "ZFLNCT00572";
chr1	Cufflinks	exon	35136078	35137294	.	+	.	gene_id "ZFLNCG00397"; transcript_id "ZFLNCT00572";
chr1	Cufflinks	exon	35132741	35135421	.	+	.	gene_id "ZFLNCG00397"; transcript_id "ZFLNCT00573";
chr1	Cufflinks	exon	35136005	35137294	.	+	.	gene_id "ZFLNCG00397"; transcript_id "ZFLNCT00573";
chr1	Cufflinks	exon	35132907	35134244	.	+	.	gene_id "ZFLNCG00397"; transcript_id "ZFLNCT00574";
chr1	Cufflinks	exon	35135982	35137294	.	+	.	gene_id "ZFLNCG00397"; transcript_id "ZFLNCT00574";
chr1	Cufflinks	exon	35132907	35134644	.	+	.	gene_id "ZFLNCG00397"; transcript_id "ZFLNCT00575";
chr1	Cufflinks	exon	35136078	35137294	.	+	.	gene_id "ZFLNCG00397"; transcript_id "ZFLNCT00575";
chr1	Cufflinks	exon	35133345	35134031	.	+	.	gene_id "ZFLNCG00397"; transcript_id "ZFLNCT00576";
chr1	Cufflinks	exon	35135846	35137294	.	+	.	gene_id "ZFLNCG00397"; transcript_id "ZFLNCT00576";
chr1	Cufflinks	exon	35133508	35134628	.	+	.	gene_id "ZFLNCG00397"; transcript_id "ZFLNCT00584";
chr1	Cufflinks	exon	35134907	35135212	.	+	.	gene_id "ZFLNCG00397"; transcript_id "ZFLNCT00584";
chr1	Cufflinks	exon	35135800	35137294	.	+	.	gene_id "ZFLNCG00397"; transcript_id "ZFLNCT00584";
chr1	Cufflinks	exon	35133513	35134792	.	+	.	gene_id "ZFLNCG00397"; transcript_id "ZFLNCT00585";
chr1	Cufflinks	exon	35135653	35137294	.	+	.	gene_id "ZFLNCG00397"; transcript_id "ZFLNCT00585";
chr1	Cufflinks	exon	35133630	35134244	.	+	.	gene_id "ZFLNCG00397"; transcript_id "ZFLNCT00586";
chr1	Cufflinks	exon	35134539	35137294	.	+	.	gene_id "ZFLNCG00397"; transcript_id "ZFLNCT00586";
chr1	Cufflinks	exon	35133634	35134781	.	+	.	gene_id "ZFLNCG00397"; transcript_id "ZFLNCT00587";
chr1	Cufflinks	exon	35135642	35137294	.	+	.	gene_id "ZFLNCG00397"; transcript_id "ZFLNCT00587";
chr1	Cufflinks	exon	35133638	35134206	.	+	.	gene_id "ZFLNCG00397"; transcript_id "ZFLNCT00588";
chr1	Cufflinks	exon	35134505	35134518	.	+	.	gene_id "ZFLNCG00397"; transcript_id "ZFLNCT00588";
chr1	Cufflinks	exon	35135083	35135360	.	+	.	gene_id "ZFLNCG00397"; transcript_id "ZFLNCT00588";
chr1	Cufflinks	exon	35136225	35137294	.	+	.	gene_id "ZFLNCG00397"; transcript_id "ZFLNCT00588";
chr1	Cufflinks	exon	35134120	35134538	.	+	.	gene_id "ZFLNCG00397"; transcript_id "ZFLNCT00589";
chr1	Cufflinks	exon	35135107	35135212	.	+	.	gene_id "ZFLNCG00397"; transcript_id "ZFLNCT00589";
chr1	Cufflinks	exon	35135800	35137294	.	+	.	gene_id "ZFLNCG00397"; transcript_id "ZFLNCT00589";
chr1	Cufflinks	exon	35134405	35134561	.	+	.	gene_id "ZFLNCG00397"; transcript_id "ZFLNCT00590";
chr1	Cufflinks	exon	35136005	35137294	.	+	.	gene_id "ZFLNCG00397"; transcript_id "ZFLNCT00590";
chr1	Cufflinks	exon	35133349	35134246	.	-	.	gene_id "ZFLNCG00398"; transcript_id "ZFLNCT00577";
chr1	Cufflinks	exon	35136265	35136407	.	-	.	gene_id "ZFLNCG00398"; transcript_id "ZFLNCT00577";
chr1	Cufflinks	exon	35133349	35134270	.	-	.	gene_id "ZFLNCG00398"; transcript_id "ZFLNCT00578";
chr1	Cufflinks	exon	35134853	35134958	.	-	.	gene_id "ZFLNCG00398"; transcript_id "ZFLNCT00578";
chr1	Cufflinks	exon	35133349	35134357	.	-	.	gene_id "ZFLNCG00398"; transcript_id "ZFLNCT00579";
chr1	Cufflinks	exon	35134925	35134956	.	-	.	gene_id "ZFLNCG00398"; transcript_id "ZFLNCT00579";
chr1	Cufflinks	exon	35133349	35134564	.	-	.	gene_id "ZFLNCG00398"; transcript_id "ZFLNCT00580";
chr1	Cufflinks	exon	35134853	35134909	.	-	.	gene_id "ZFLNCG00398"; transcript_id "ZFLNCT00580";
chr1	Cufflinks	exon	35133349	35134816	.	-	.	gene_id "ZFLNCG00398"; transcript_id "ZFLNCT00581";
chr1	Cufflinks	exon	35135972	35136179	.	-	.	gene_id "ZFLNCG00398"; transcript_id "ZFLNCT00581";
chr1	Cufflinks	exon	35133349	35135096	.	-	.	gene_id "ZFLNCG00398"; transcript_id "ZFLNCT00582";
chr1	Cufflinks	exon	35135972	35137282	.	-	.	gene_id "ZFLNCG00398"; transcript_id "ZFLNCT00582";
chr1	Cufflinks	exon	35133349	35135400	.	-	.	gene_id "ZFLNCG00398"; transcript_id "ZFLNCT00583";
chr1	Cufflinks	exon	35136265	35136407	.	-	.	gene_id "ZFLNCG00398"; transcript_id "ZFLNCT00583";
chr1	Cufflinks	exon	35203019	35203392	.	+	.	gene_id "ZFLNCG00399"; transcript_id "ZFLNCT00591";
chr1	Cufflinks	exon	35203483	35203604	.	+	.	gene_id "ZFLNCG00399"; transcript_id "ZFLNCT00591";
chr1	Cufflinks	exon	35222676	35223388	.	+	.	gene_id "ZFLNCG00399"; transcript_id "ZFLNCT00591";
chr1	Cufflinks	exon	35323137	35323303	.	-	.	gene_id "ZFLNCG00400"; transcript_id "ZFLNCT00592";
chr1	Cufflinks	exon	35323401	35323547	.	-	.	gene_id "ZFLNCG00400"; transcript_id "ZFLNCT00592";
chr1	Cufflinks	exon	35325586	35325773	.	-	.	gene_id "ZFLNCG00400"; transcript_id "ZFLNCT00592";
chr1	Cufflinks	exon	35325881	35326026	.	-	.	gene_id "ZFLNCG00400"; transcript_id "ZFLNCT00592";
chr1	Cufflinks	exon	35499007	35499215	.	+	.	gene_id "ZFLNCG00401"; transcript_id "ZFLNCT00593";
chr1	Cufflinks	exon	35501794	35501986	.	+	.	gene_id "ZFLNCG00401"; transcript_id "ZFLNCT00593";
chr1	Cufflinks	exon	35508509	35508650	.	+	.	gene_id "ZFLNCG00401"; transcript_id "ZFLNCT00593";
chr1	Cufflinks	exon	35511013	35511199	.	+	.	gene_id "ZFLNCG00401"; transcript_id "ZFLNCT00593";
chr1	Cufflinks	exon	35604507	35604514	.	+	.	gene_id "ZFLNCG00402"; transcript_id "ZFLNCT00594";
chr1	Cufflinks	exon	35605159	35606552	.	+	.	gene_id "ZFLNCG00402"; transcript_id "ZFLNCT00594";
chr1	Cufflinks	exon	35662093	35662238	.	-	.	gene_id "ZFLNCG00403"; transcript_id "ZFLNCT00595";
chr1	Cufflinks	exon	35663408	35663575	.	-	.	gene_id "ZFLNCG00403"; transcript_id "ZFLNCT00595";
chr1	Cufflinks	exon	35663692	35663953	.	-	.	gene_id "ZFLNCG00403"; transcript_id "ZFLNCT00595";
chr1	Cufflinks	exon	35664576	35664730	.	+	.	gene_id "ZFLNCG00404"; transcript_id "ZFLNCT00596";
chr1	Cufflinks	exon	35667409	35667832	.	+	.	gene_id "ZFLNCG00404"; transcript_id "ZFLNCT00596";
chr1	Cufflinks	exon	35667928	35668050	.	+	.	gene_id "ZFLNCG00404"; transcript_id "ZFLNCT00596";
chr1	Cufflinks	exon	35671100	35671177	.	+	.	gene_id "ZFLNCG00404"; transcript_id "ZFLNCT00596";
chr1	Cufflinks	exon	35680735	35681275	.	-	.	gene_id "ZFLNCG00405"; transcript_id "ZFLNCT00597";
chr1	Cufflinks	exon	35681888	35681898	.	-	.	gene_id "ZFLNCG00405"; transcript_id "ZFLNCT00597";
chr1	Cufflinks	exon	35701412	35701454	.	+	.	gene_id "ZFLNCG00406"; transcript_id "ZFLNCT00598";
chr1	Cufflinks	exon	35701530	35701603	.	+	.	gene_id "ZFLNCG00406"; transcript_id "ZFLNCT00598";
chr1	Cufflinks	exon	35701815	35701919	.	+	.	gene_id "ZFLNCG00406"; transcript_id "ZFLNCT00598";
chr1	Cufflinks	exon	35702017	35702324	.	+	.	gene_id "ZFLNCG00406"; transcript_id "ZFLNCT00598";
chr1	Cufflinks	exon	36056808	36058158	.	-	.	gene_id "ZFLNCG00407"; transcript_id "ZFLNCT00599";
chr1	Cufflinks	exon	36058250	36059603	.	-	.	gene_id "ZFLNCG00407"; transcript_id "ZFLNCT00599";
chr1	Cufflinks	exon	36132883	36132911	.	-	.	gene_id "ZFLNCG00408"; transcript_id "ZFLNCT00600";
chr1	Cufflinks	exon	36159524	36159604	.	-	.	gene_id "ZFLNCG00408"; transcript_id "ZFLNCT00600";
chr1	Cufflinks	exon	36179827	36179979	.	-	.	gene_id "ZFLNCG00408"; transcript_id "ZFLNCT00600";
chr1	Cufflinks	exon	36180741	36180927	.	-	.	gene_id "ZFLNCG00408"; transcript_id "ZFLNCT00600";
chr1	Cufflinks	exon	36132883	36132911	.	-	.	gene_id "ZFLNCG00408"; transcript_id "ZFLNCT00601";
chr1	Cufflinks	exon	36159524	36159604	.	-	.	gene_id "ZFLNCG00408"; transcript_id "ZFLNCT00601";
chr1	Cufflinks	exon	36179842	36180033	.	-	.	gene_id "ZFLNCG00408"; transcript_id "ZFLNCT00601";
chr1	Cufflinks	exon	36180741	36180927	.	-	.	gene_id "ZFLNCG00408"; transcript_id "ZFLNCT00601";
chr1	Cufflinks	exon	36158936	36159604	.	-	.	gene_id "ZFLNCG00408"; transcript_id "ZFLNCT00602";
chr1	Cufflinks	exon	36179827	36179979	.	-	.	gene_id "ZFLNCG00408"; transcript_id "ZFLNCT00602";
chr1	Cufflinks	exon	36180904	36180927	.	-	.	gene_id "ZFLNCG00408"; transcript_id "ZFLNCT00602";
chr1	Cufflinks	exon	36158936	36159604	.	-	.	gene_id "ZFLNCG00408"; transcript_id "ZFLNCT00603";
[truncated: 64,425 more rows]
