# Supplementary material for: Comprehensive analysis of coding-lncRNA gene co-expression network uncovers conserved functional lncRNAs in zebrafish
Source: BMC Genomics. 2018 May 9;19(Suppl 2):112. doi: 10.1186/s12864-018-4458-7 (PMC5954278; doi:10.1186/s12864-018-4458-7)
Supplement: Supplementary file 3 — lncRNA-coding expression profiles. Replicate samples are merged. (ZIP 13305 kb) [file 12864_2018_4458_MOESM3_ESM.zip]

Archive with 1 entries (1 files):
- lncRNA_coding_expression_profiles.fpkm_table
