# Supplementary material for: Comprehensive analysis of coding-lncRNA gene co-expression network uncovers conserved functional lncRNAs in zebrafish
Source: BMC Genomics. 2018 May 9;19(Suppl 2):112. doi: 10.1186/s12864-018-4458-7 (PMC5954278; doi:10.1186/s12864-018-4458-7)
Supplement: Supplementary file 3 — lncRNA-coding expression profiles. Replicate samples are merged. (ZIP 13305 kb) [file 12864_2018_4458_MOESM3_ESM.zip › lncRNA_coding_expression_profiles.fpkm_table]

Gene	SRR372787	SRR372789	SRR372791	SRR372793	SRR372796	SRR372798	SRR372800	SRR372802	ERR023143	ERR023144	ERR023145	ERR023146	SRR038624	SRR038625	SRR038626	SRR038627	SRR514028	SRR514030	SRR065196	SRR065197	SRR610740	SRR610741	SRR610742	SRR1562528	SRR1562529	SRR1562530	SRR1562531	SRR1562532	SRR1562533	ERR594418	ERR594416	ERR594417	SRR748488	SRR748489	SRR748490	SRR748491	SRR726540	SRR726541	SRR726542	SRR749514	SRR749515	SRR776507	SRR776508	SRR776509	SRR776510	SRR800037	SRR800043	SRR800045	SRR800046
LOC100000002	4.07e-03	5.99e-03	2.90e-03	4.45e-02	8.54e-03	0.38	0.54	1.26	1.75	0.19	4.78	7.61	6.48	0.88	6.78	1.12	6.76e-02	5.38e-03	0.60	2.44	0.70	0.97	1.55	1.06e+01	7.53e-02	0.44	7.77	0.21	1.15	6.98e-03	0	2.39e-03	3.67e-02	0.69	2.48e-02	0	2.09	2.94	6.57	7.49e-02	1.16	0.96	0.91	4.75	3.61	0	0	1.25	5.47e-02
LOC100000009	5.89e-03	2.82e-02	2.21e-02	5.15e-02	1.55	1.86	1.84	1.01	0.70	1.54	9.63e-02	4.22e-02	7.58	5.37	6.52	7.09	3.02	3.41	3.30	1.76	2.37	1.67	2.76	0.36	1.83e-02	0	9.79e-02	0.17	0.36	3.34	3.28	1.39	0.67	3.54e-02	0.11	1.51e-02	2.68	3.11	3.38	4.92	5.14	4.57	4.73	4.91	4.28	0	5.80e-02	0.66	0.20
LOC100000024	0.15	4.85e-02	2.91e-02	3.72e-02	3.17e-02	2.56e-02	0	2.66e-02	0	0	9.74e-02	0	0	0	0	0	0.13	2.30e-02	0	5.13e-02	6.93e-02	0	0	0	0	0	0	0	0	2.33e-02	3.87e-02	2.45e-02	6.32e-02	0	0.23	6.98e-02	0	0	0	0.19	0	0	0	0	0	3.95e-02	0	0	0
LOC100000026	2.18	1.69	1.63	2.46	7.07e-02	0.63	0.47	2.01	2.25	1.59	1.98	1.61	1.67e+01	1.68	1.52e+01	1.70	1.39	1.64	0.87	1.21	1.20	1.78	1.47	2.09	0.29	2.91	0.89	1.31	1.36	2.25	2.49	1.71	6.50	1.19e+01	1.40e+01	1.49e+01	2.24	2.62	2.67	0.93	1.48	1.35	0.91	8.02	8.60	1.76e+01	2.68e+01	0.75	1.83e+01
LOC100000058	0	3.96e-03	0	0	0	0	4.89e-02	0.83	0	3.39	2.01e-02	0	5.26e-02	5.32e-02	0	0	6.03e-02	8.96e-02	0.65	0.12	0.88	0.35	0.23	0.17	4.66e-02	0	6.23e-02	0.22	0.11	0.29	3.85e-02	4.98e-02	1.74e-02	0	0	3.90e-02	1.15	0.96	0.80	0	0	0	0	0	0	0	0	0	0.10
LOC100000059	0.20	0.69	1.71	3.74	3.12	1.77	1.73	1.54	1.24	6.85	0.87	0.80	2.29	2.12	1.77	2.10	2.16	2.32	2.27	1.67	1.05	0.90	1.27	0.69	0.87	1.27	0.49	0.52	0.78	2.55	2.30	4.30	0.55	7.96e-02	0.51	1.40	2.91	2.54	2.46	3.02	2.42	3.33	3.13	3.34	2.89	0.78	0.82	2.63	1.57
LOC100000075	8.13	1.28e+01	1.53e+01	5.36	3.03	4.19	2.33	2.12	0.29	0.76	4.55e-02	0.18	7.05	6.46	5.07	4.00	0.97	1.12	4.62	5.69	3.88	2.63	4.65	0.48	4.68e-02	0	4.16e-02	0.68	1.09	2.12	1.28	3.34	8.08	2.53	3.14e+01	1.34e+01	4.20	3.83	4.51	9.13	9.47	5.38	4.40	5.83	8.22	4.39	1.09e+01	0.88	1.10e+01
LOC100000083	0	2.33e-03	0	1.28e-02	3.10e-02	0.48	1.37	2.03	4.44e+01	0.70	6.60e-02	1.33	0.88	0.99	0.69	1.01	0.56	0.18	1.60	2.17	2.43	2.84	3.50	1.29	2.92e-02	0.10	0.17	9.66e-02	0.39	0.62	1.14	1.00	0.26	0	9.69e-03	0	2.24	2.63	2.72	0.45	0.31	1.49	1.60	1.02	1.43	3.78e-02	2.43e-02	0	0
LOC100000086	0	0	6.58e-03	0	0	0	0	0	0	0	0	0	0	0	0	0	0	0	0	0	0	0	0	0	0	0	0	0	0.13	0	0	0	0.85	0	0	0	0	0	0	0	0	0	0	0	0	0	0	0	0
LOC100000094	1.08e-02	0	0	5.86e-03	9.06e-03	0	4.27e-02	2.70e+01	7.86e-02	3.87	0	0	0	0	0	0	0.63	0	3.09	0.13	8.09	2.57	3.22	5.57e+01	2.18e-02	0.15	1.94e-02	0.68	4.64e-02	5.32e+01	2.09e+02	3.38e+02	3.24e-02	0	8.79e-02	0	1.53e+01	1.18e+01	1.46e+01	0	0	0	0	0	0	0	3.64e-02	0	0
LOC100000098	0.18	0.19	0.17	0.21	1.45	1.26	0.57	0.18	2.58	3.31	0.81	2.19	3.71	3.52	2.02	1.84	5.21	2.52	3.01	3.26	4.01	2.89	2.36	0.72	1.06e-03	1.80	0	1.22	1.95e+01	2.29	1.63	1.00	1.43e+01	0.33	0.12	0	2.27	2.56	1.21	4.29	2.00	2.73	3.77	4.15	1.97	9.94e-02	0.34	0	0.39
LOC100000110	0	0	0	0	0	0	0	0	0	0	0	0	0	0	0	0	0	0	4.36e-02	5.43e-02	0	0	0	0	0	0	0	0	0	0	7.99e-03	0	0	0	0	0	9.86e-02	0	0	0	0	0	0	0	0	0	0	0	0
LOC100000119	1.16e+01	4.38	1.35	0.90	1.35	2.62	4.04	4.98	1.63e+01	2.64e+01	1.31e+01	8.17	3.36	3.04	3.09	2.83	2.72	1.92	4.00	4.70	3.19	3.62	5.70	5.57	2.64	2.51	9.12	5.39	2.14	1.56e+01	1.25e+01	1.36e+01	1.34	6.81	2.46	1.09	4.10	3.91	4.38	1.50	1.31	3.49	3.17	3.33	3.69	2.28	1.53	2.36e+01	2.23
LOC100000140	8.78e-03	2.60e-02	0.12	0.19	0.20	0.62	0.78	2.34	1.73	0.60	1.71	1.25	0.66	0.55	0.40	0.30	0.42	0.33	0.95	0.85	1.54	0.63	0.74	0.50	3.12	1.38	0.47	0.95	0.73	2.15	2.31	0.78	0.30	0.21	1.80e-02	0	1.43	1.35	1.21	0.50	0.80	0.88	0.80	0.59	0.62	5.99e-02	4.45e-02	0	0.23
LOC100000155	7.58	2.62	0.73	0.33	0.60	0.76	1.02	1.77	0.31	2.59	0.35	0.44	0.71	0.39	0.86	0.22	1.33	1.00	1.44	0.76	1.60	1.42	1.30	0.89	1.62	1.42	0.32	0.65	3.08	2.39	2.63	3.03	3.55	4.45	2.64	0.95	1.70	1.61	0.88	0.66	0.93	1.01	1.13	0.89	0.94	3.79	1.36	1.82	0.74
LOC100000156	5.56e-02	9.46e-02	0.15	7.80e-02	5.67e-02	1.68e-02	1.90e-02	6.74	0.53	1.03	0.32	1.98	4.03e-02	4.07e-02	0	0	0	0	7.07e-02	4.40e-02	1.21	1.56	1.26	0.25	1.72	1.61e+01	4.79e-02	0.45	0.18	0.28	0.18	0.13	0.16	0	0.18	0.57	1.20	2.89	2.74	0.49	0.57	0	0	0	4.15e-02	1.70e-02	5.32e-02	0	0.71
LOC100000228	0	0	0	0	0	0	0	0	1.52e-02	0	0	0	0	0	0	0	0	2.82e-02	0	0	0	0	0	0	0	0	0	0	7.26e-02	0	0	0	0.19	0	0	0	0	0	0	0	0	0	0	0	0	0	0	0	0
LOC100000241	0.44	1.19	1.60	1.22	9.82e-06	4.70e-02	7.68e-04	0	6.14e-05	0	0	7.61e-02	0	0	7.37e-02	0.48	0.42	3.22e-02	9.98	0.86	3.01	1.14	4.37	5.33	3.53e-02	0	5.24e-02	1.79e-02	1.42e-02	9.79	2.27e+01	1.09	2.86	0.19	2.29	2.59	1.48e+01	1.66e+01	1.89e+01	7.74e-06	3.43e-02	0.31	2.50e-05	0.32	2.55e-05	1.80	2.27	0	2.53
LOC100000253	0	0	2.24e-02	0	0.30	0.19	0.41	0.80	0	7.89e-02	0	0	0.65	0.22	0.42	0.87	3.19e-02	9.79e-02	0.96	1.19	0.59	0.28	1.18	0	0	0	7.98e-02	0.12	0.34	1.85	5.49e-02	1.96e-02	0.23	0	0	0	0.87	1.40	0.83	0.25	9.73e-02	0.78	0.49	0	0.70	0	0.16	0	0
LOC100000271	7.03e-03	0	3.85e-02	1.64e-02	7.83e-02	5.40e-02	4.38e-02	3.27e-02	0	3.58e-02	3.66e-02	1.76e-02	0.19	9.74e-02	9.20e-02	4.81e-02	0.16	0.48	4.23e-02	0.26	0.11	9.27e-02	0	3.51e-02	8.54e-02	0.37	0.17	0.20	2.98	0.11	0.26	0.27	4.94	0	0	0	9.56e-02	0	6.07e-02	0	0.26	0	0	0.16	0	0	0.13	0	0.28
LOC100000275	0	9.97e-03	0	0	1.26e-02	1.88e-02	9.43e-03	0	0	0	0	1.99e-02	0	0	0	0	0	0	0	3.69e-02	0.10	0	0	2.44e-02	2.61	0	8.73e-07	4.99e-02	0	0	0	0	0	0	0	0	0	0	0	0	0	0	0	0	0	0	0	0	0
LOC100000277	1.21	2.38	3.02	1.49	0.94	0.43	0.36	0.73	1.43	2.87	1.61	1.60	1.41	1.96	1.18	0.61	3.39	3.95	2.40	2.74	2.41	3.20	4.07	2.27	0.69	2.40	1.88	1.07	2.23	4.56	5.61	6.49	3.52	0.16	3.32	3.14	2.45	2.55	2.00	3.76	2.39	0.25	0.37	0.86	0.15	1.21	3.78	2.57e+01	5.15
LOC100000278	0	1.93e-03	2.49e-03	0	4.72e-03	0	0	8.04e-03	1.98e-02	6.13e-03	0	0.42	2.58e-02	2.60e-02	0	0	0	0	1.00	0.41	2.27e-02	0.37	0	1.42e-02	1.47	0	7.21e-02	0	0.14	1.96e-02	2.12e-02	2.23e-02	0.38	0.13	6.97e-02	4.33e-02	5.11e-02	0.27	9.73e-02	0.21	0.34	0	0	0	2.65e-02	9.50e-02	0.24	0	0.16
LOC100000302	0	0	2.02e-02	8.14e-03	3.53e-02	1.92e-02	0	0	0	0	0	0	0	0	0	0	0	0	0	0	0	0	0	0	0	0	0	0	0.22	4.19e-03	1.09e-02	0	1.41	0	0	0	0	0	0	0	0	0	0	0	0	0	4.99e-02	0	0
LOC100000332	3.48e+01	1.29e+01	5.44	2.11	1.38	0.89	1.45	3.50	7.58	2.14	1.13e+01	5.99e+01	4.14e+01	2.30	8.79e+01	1.75	0.36	0.56	1.54	1.78e+01	5.39	2.64e+01	5.33	1.63e+01	4.39	1.86	1.28e+01	1.62	6.00	1.66e+02	4.62e+01	2.39	1.52e+01	1.36e+02	1.46e+01	6.25	3.48	7.60	5.63	0.83	0.78	1.04	1.38	1.88e+01	3.41e+01	2.66e+01	2.41e+01	1.17e+01	8.54
LOC100000347	0	0	8.59e-04	0	0	2.34e-03	8.34e-03	2.25e-02	0	0.28	0	0	8.37e-03	8.45e-03	1.60e-02	0	7.55e-02	3.32e-02	0.10	6.86e-02	0.19	0.20	1.00e-01	4.49e-02	0	0	1.01e-02	6.73e-02	3.01e-03	0.74	0.26	0.63	0	0	0	0	0.16	7.16e-02	7.37e-02	2.55e-02	7.46e-03	7.93e-03	0	2.72e-02	0	0	9.72e-03	0	0
LOC100000352	0.14	0.32	0.22	3.90e-02	2.53e-02	0.13	9.77e-02	6.34e-02	2.09e-02	0	8.82e-02	5.70e-02	0	0	0	0	0	0	3.26e-02	0.12	0.28	0.17	0	4.01e-02	9.76e-02	0.11	2.90e-02	0.11	0.37	4.60e-03	0	0	0	0	0.13	0.11	7.37e-02	7.95e-02	0	0.11	6.62e-02	0	0.18	0	0	0.53	0.39	0	0.14
LOC100000374	0.45	0.74	0.78	0.25	4.04e-03	0.11	0.16	0.34	0.95	5.20	0.29	5.11e-02	0.24	0.29	0.30	0.27	6.13e-02	0.32	0.80	0.92	0.58	0.55	0.87	0.29	5.94e-02	3.44e-02	6.19e-02	0.65	0.15	1.08	0.77	0.64	0.12	0.15	0.13	0.14	2.23	1.75	1.46	0.19	0.18	0.25	0.20	0.62	0.12	0.12	0.21	0	0.13
LOC100000384	0	0	0	0	0	0	0	0	0	0	0	0	0	0	0	0	0	0	5.15e-02	0	0	0	0	0	0	0	0	0	0.28	0	0	0	1.04	0	0	0	0	0	0	0	0	0	0	0	0	0	0	0	0.23
LOC100000415	9.12e-02	3.07e-02	0.23	0.16	3.83e-02	0.30	0.67	1.75	3.24e-02	3.92	0	0	1.36	1.86	1.81	1.83	4.08	0.90	1.13e+01	5.84	4.00	1.72	5.31	9.49	0	0	7.00e-02	2.22	0.12	1.77e+01	3.17e+01	4.63e+01	5.90e-02	0.84	0.12	0.44	9.83	9.72	1.03e+01	1.15	0.58	1.52	1.77	1.06	0.70	0	4.40e-02	0	0.69
LOC100000417	0	0	0	0	0	0	0	0	0	0	0.18	0.26	0	0	0	0	0	0	0	0	0	0	0	0	0	0	0	0	0	0	0	0	0	0	0	0	0	0	0	0	0	0	0	0	0	0	0	0	0
LOC100000418	0	0	0	0	0	0	0	0	0	1.64e-02	0	0	0	0	0	0	0	0	0	0	0	0	0	0	0	0	0	0	0	0	0	0	0	0	0	0	0	0	0	0	0	0	0	0	0	0	0	0	0
LOC100000433	0	0	0	5.75e-02	9.06e-02	8.40	8.77	1.74e+01	1.23e+01	0.48	1.28	3.39e+02	7.00	3.95	6.28	4.07	0.31	0	2.89	3.23	5.02	7.44	7.02	2.05	8.27e+01	8.72	6.18	3.59	0.18	0	6.71e-03	0	1.67	0.44	0	0	7.11	8.74	7.45	3.52	6.13	3.39	3.69	7.41	6.63	0	0	0.34	0
LOC100000438	6.16e-02	3.34e-02	3.84e-02	3.43e-02	0	0	0	1.64e-02	0	0.25	0	0	0	9.34e-02	0	0	0.17	0	0	0	0	0	0	1.65e-02	0	0	0	0	0	3.44e-02	0	0	0	0	0.40	0.14	0	0	0	0	0	0	0	0	0	5.34e-02	0	0	0
LOC100000458	0	0	0	0	0	0	0	0	0	0	0	0	0	0	0	0	0	0	0	0	0	0	0	0	0	0	0	0	7.65e-02	2.21e-02	0	0	0.69	0	0	0	0	0	0	0	0	0	0	0	0	0	0	0	0
LOC100000469	4.14e-02	2.05e-02	9.83e-03	0	0	5.22e-02	3.92e-02	5.93e-02	4.82	0.27	5.77	6.46	0.37	0	0.53	0	0	0	0	0.15	0.14	0	0.24	9.39	1.01	1.55	3.89	1.85e+01	3.53	4.55	0.78	3.70e-02	1.75	0	0	0	9.23e-02	0.40	0.82	0	4.15e-02	0	0	1.23	0.62	3.92e-02	5.41e-02	0	0
LOC100000501	0	0	1.12e-02	0	1.94e-02	0.24	0.39	0.19	0.32	0.29	2.21e-02	0.31	0.23	0.64	0.44	0.34	9.36e-03	3.23e-02	0.35	0.82	0.57	0.22	0.15	3.13e-02	0.20	8.80e-02	0	2.05	5.40e-02	3.57e-02	0.31	0.28	0	0	0	0	0.80	0.74	0.43	0.13	0.20	0.46	0.31	0.47	0.40	0	4.26e-02	0	0.11
LOC100000504	0	0	0	0	0	0	0	0	0.10	0	0	0	0	0	0	0	0	0	0	0	0	0	0	0	0	0	0	0	0	0	0	0	0	0	0	0	0	0	0	0	0	0	0	0	0	0	0	0	0
LOC100000526	5.19e+01	2.92e+01	3.92e+01	6.06e+01	3.84e+01	1.84e+01	1.79e+01	1.66e+01	1.94	0.64	2.44	2.12	6.47e+01	5.97e+01	7.00e+01	5.90e+01	1.71e+01	3.81e+01	2.67e+01	3.92e+01	2.83e+01	3.19e+01	3.34e+01	3.44	1.26e+01	1.56e+01	2.16e+01	1.99	1.15	1.22e+01	1.00e+01	8.30	3.23e+01	2.95e+01	3.86e+01	4.98e+01	4.07e+01	5.42e+01	7.07e+01	3.83e+01	5.15e+01	2.51e+01	2.56e+01	2.78e+01	3.43e+01	0.55	3.94	1.42e+01	4.65
LOC100000544	7.03e-03	1.22e-02	5.07e-02	0.12	0.10	0.24	0.22	0.36	1.21	3.70	4.83	2.37	0.36	0.64	0.30	0.34	7.77e-02	4.53e-02	0.35	0.50	0.53	0.54	0.83	0.19	0.49	0.19	0.31	1.33	0.32	0.47	1.04	0.50	0.16	0	7.42e-03	7.19e-02	1.11	1.05	0.91	0.78	0.69	9.21e-02	0.24	0.52	0.61	0	0.12	0.29	0.57
LOC100000545	1.64e-02	0	0.24	0.14	0.68	0.34	0.13	2.02e-02	3.34e-02	0	0	9.13e-02	1.32	2.11	0.84	0.66	7.66e-02	0.40	0.53	1.32	0.48	0.15	0.28	3.91e-02	4.75e-02	0	0	0	8.90e-02	4.77e-02	0.18	0.15	0.11	0	0	0.16	0.33	0.71	1.67	0.97	0.88	0	0.23	0.38	0	0	0.23	0.89	0
LOC100000569	2.20e-02	0	0.36	0.33	0.24	4.19e-02	1.39e-02	1.77e-02	0	0	0	0	0	0	0	0	0	2.40e-02	0	0	0	0	0	3.51e-02	0	0	0	0	3.42e-02	1.22e-02	1.58e-02	0	3.32e-02	0	0	1.10	0	0.21	0.12	0	0.18	0.16	0	0	0	0.14	0	0	0.19
LOC100000574	0.62	0.31	1.70	2.61	1.56	0.97	1.31	0.19	0	0	0	0	0	1.10	0	0.81	0.30	0.20	0.24	0.59	0.18	0.11	0.20	4.53e-02	0	0	9.69e-02	7.32e-02	0.18	0	0	0	3.87	0.51	1.01	1.02	0	0	0.34	0.21	0.24	0	0.64	0.44	0.58	3.27e+02	8.73e+02	2.20e+01	1.54e+03
LOC100000576	1.36	2.07	1.02	0.45	0.24	1.30	3.20	3.54	3.51	1.15e+01	1.56e+01	4.86	3.41	2.39	4.76	3.44	0.27	0.24	3.40	5.70	3.63	3.15	4.18	3.94	2.46	1.45	2.11e+01	2.38	2.11	7.07	1.81e+01	1.90e+01	0.59	0.28	1.58	0.64	2.56	3.07	2.71	0.46	0.40	4.52	3.47	4.71	4.37	1.84	1.40	3.49e+01	1.40
LOC100000581	0	0	0	0	0	0	0	0	0	0	0	0	0	0	0	0	0	0	0	0	0	0	0	0	0	0	0	0	2.47e-02	0	0	0	3.62e-02	0	0	0	0	0	0	0	0	0	0	0	0	0	0	0	0
LOC100000596	0	0	6.93e-02	0.71	1.01	0.97	0.72	0.77	0.28	0.13	0.44	0.35	0.46	7.69e-02	0.44	0.15	0.29	0.30	0.61	0.67	3.57	5.29	0.80	1.79	1.65	3.52	2.01	2.17	1.09	0.21	4.95e-02	5.33e-02	2.52e-02	0	0	0.29	7.53e-02	1.40	0.19	1.00	0.65	7.33e-02	0.79	0.12	0.16	0	0	3.75	0.60
LOC100000613	0	1.19e-02	3.32e-02	2.00e-02	0	0	2.52e-02	8.14e-02	0	0	0	0	0	0	0.74	0	0	0	0.20	0.25	0	0.34	0	0	0.26	0	0	8.68e-02	0.19	4.76e-02	2.50e-02	0	5.34e-02	0	0	0	0.31	0.17	0.19	5.87e-02	0.14	0.15	0	0	0.60	0	0	0	0
LOC100000615	0.35	0.45	0.39	0.12	0.14	0.29	0.79	2.01	0.82	1.84e+01	0.20	6.84e-02	1.47	1.81	2.05	1.92	2.32	0.85	6.74	4.96	4.95	2.22	6.14	2.73	2.95e-02	0	0.22	4.29	0.43	9.05	7.24	6.65	0.44	3.81e-02	0.12	6.49e-02	9.38	8.63	9.54	0.60	0.54	1.64	1.95	1.57	1.28	0.13	0.10	0	0.17
LOC100000627	0	0	0	1.48e-02	0	0	0	0	3.61e-02	0	0	9.87e-02	0	0	0	0	0	0	0	0	0	0	0	0	5.04e-02	0	0	0	0.72	7.28e-03	9.43e-03	0	1.84	0	0	0	0	0	0	0	0	0	0	0	0	0	0	0	0
LOC100000637	1.45	4.02	3.84	2.00	0.22	0.74	0.79	0.35	0.51	0.22	2.23e+01	3.79	1.05	1.20	1.11	1.49	0.25	3.90e-02	1.43	1.06	1.88	2.41	1.88	3.68	8.96	0	0.97	7.74e-02	0.59	0.21	1.06e-02	3.97e-02	0.15	2.65	2.61	2.28	2.01	2.40	2.09	1.99	3.47	0.95	0.86	0.80	1.27	8.17	1.47e+01	0.53	6.48
LOC100000646	9.81e+01	1.40e+01	2.97	4.24	7.33	8.97	7.57	7.84	2.22	0.55	3.37	1.97	4.95	6.78	5.33	9.24	1.04e+01	1.34e+01	7.09	6.37	9.22	7.95	1.03e+01	1.81	1.69	0	0.60	0.99	4.42	7.60	8.66	1.01e+01	3.29e+01	3.68e+02	1.16e+01	3.69	3.81	5.99	9.26	9.19	9.89	6.27	7.89	5.54	7.69	1.25e+01	8.40	3.23	2.18
LOC100000671	0	7.09e-03	0	0	1.45e-02	0	0	0	0	0	0	3.72e-02	0	0	0	0	0	0	0	0	0	0	0	1.67e-02	0	0	0	0	2.16e-02	0	0	0	3.14e-02	0	0	0	0	0	0	0	0	0	0	0	0	7.85e-02	0	0	0
LOC100000675	0	0	0	0	0	0	0	0	0	0	0	0	0	0	0	0	0	0	0	0.10	0	0	0	0	0	0	0	0	0.12	1.52e-02	0.16	1.58e-02	0.28	0	0	0	0	0	0	0	0	0	0	0	0	0	3.55e-02	0	0.12
LOC100000685	0.16	7.77e-02	2.62	2.98e+01	7.50e+01	0.79	0.13	1.17	7.44e-02	9.35e-02	1.71e-02	2.21e-02	0.89	0.32	0.51	0.62	0.71	2.35	1.52	0.25	1.39	0.66	1.68	0.18	0	0	1.25e-02	9.24e-03	0.59	0.35	8.80e-02	4.54e-02	0.12	5.47e-02	0	1.26e+01	1.37	0.90	1.17	4.67e-02	0.24	0.52	0.85	1.03	0.82	3.13e-02	0.21	0	8.73
LOC100000694	0.26	0.70	0.86	0.83	7.42e-02	0.11	2.77e-02	6.98e-02	1.74e-02	3.23e-02	2.46e-02	0	0	0	0	0	0	2.36e-02	8.34e-02	0.35	0	0.42	0	0	0	0	0	0.15	0.24	5.50e-02	3.56e-02	3.27e-02	0.17	0.22	0.15	0.23	6.28e-02	0	0.24	2.41e-02	0	0	0	0	0	0.14	0.18	0	0
LOC100000702	0	6.44e-03	1.73e-02	0	0	0	0.20	1.22	0	7.71e-02	0	3.33e-02	0	0	0	0	3.69	0.91	1.77	0.27	1.95	0.65	0.90	1.66e+01	3.70e-02	0	0	0	0	2.17e+01	5.62e+01	9.03e+01	0	0	7.74e-02	0	0.80	0.42	0.26	6.46e-02	0	8.07e-02	0	4.05e-02	0	0	0	0	0.17
LOC100000713	1.08e+01	1.22e+01	7.61	4.81	2.08	1.50e+01	9.30	8.33	3.73	0.73	1.10e+01	6.80	1.11e+01	1.11e+01	9.35	7.48	2.39	4.82	8.50	1.18e+01	7.35	9.28	5.88	6.02	8.70	8.62	1.48e+01	3.72	5.08	5.32	8.82	8.96	1.11e+01	6.00	8.18	4.53	6.95	7.94	8.92	8.60	8.37	1.04e+01	1.31e+01	1.19e+01	1.04e+01	9.18	9.08	8.67	6.10
LOC100000741	0	0	0	0	0	0	0	0.20	0	0	0	0	0	0.49	0	0	0	0	0	0	0	0	0	0	0	0	0	0.12	4.90e-02	0	0	0	0	0	0	0	0	0	0	0.18	0	0	0	0	0	0	0	0	0
LOC100000748	1.17e+01	1.01e+01	8.41	4.08	2.12	1.69	1.09	0.85	2.06	0.63	0.25	2.37	1.42	0.83	1.53	1.02	1.01	3.86	0.54	1.06	0.44	0.58	0.59	0.22	0.51	0.20	0.32	0.53	1.03e+01	1.09	0.56	0.22	1.31e+01	1.14e+01	1.02e+01	5.54	0.64	0.44	0.72	1.47	2.19	1.17	1.81	1.78	2.12	2.06e+01	1.36e+01	0.33	7.68
LOC100000753	1.63e+01	4.24	3.65	1.50	0.58	3.08	2.47	0.97	5.57	0.69	0	2.58	2.12	2.47	1.70	2.23	1.13	0.64	1.08	2.73	1.30	1.02	0.56	0.44	0.48	0.33	0.26	0.32	5.91e+01	2.70	2.22	3.25	1.45e+02	1.58e+01	4.66	2.32	0.66	1.07	1.12	2.34	4.23	3.30	4.16	4.11	3.75	2.80	0.66	0	1.09
LOC100000772	1.81	2.19	0.46	0.13	5.23e-02	0.23	0.27	0.20	0.30	0.39	0.46	3.93e-05	0.45	6.19e-05	0.37	0.66	0.28	0.17	0.90	0.82	0.69	2.41e-03	1.22	0.32	4.02e-02	0.51	8.82e-04	0.58	1.80	0.83	1.25	1.53	2.54	0.71	2.10	0.55	0.92	0.58	1.45	0.12	0.30	2.99e-02	0.49	2.02e-02	2.13e-04	2.21	1.61	3.79	1.04
LOC100000783	0.98	0.61	2.50	2.53	1.78	0.97	1.00	0.62	0.21	3.93e-02	5.86e-02	0.18	0.40	0.13	0.25	0.27	0.51	2.49	5.87e-02	0.51	0	0.24	0	0	0	0	0	0	3.06e-02	0.10	0	0	1.88	0.48	0.63	4.78	0	0	0.17	0	0.24	0	0	0.45	0.52	2.88e+02	5.41e+02	1.24e+01	4.28e+02
LOC100000797	1.06e-02	1.73e-03	4.87e-03	0	3.71e-03	0.13	0.29	0.52	1.25e-02	2.31	3.57e-02	6.41e-02	0.25	0.46	0.51	0.75	0.58	8.80e-02	3.18	2.83	1.55	1.08	2.32	1.76	0	0	1.95e-02	0.51	0.13	6.47	1.07e+01	9.27	0.15	0.34	5.03e-02	5.42e-02	3.49	3.49	2.69	0.15	0.11	0.35	0.55	0.68	0.49	1.03e-02	3.23e-02	0	4.75e-02
LOC100000800	2.30e-02	3.20e-02	4.90e-03	1.62e-02	7.46e-03	0.59	1.39	2.83	0.25	1.01e+01	0.10	0.19	1.49	0.97	1.81	1.46	2.11	0.71	5.18	3.15	3.14	4.29	3.38	0.71	0.11	6.21e-02	0.14	1.81	0.21	5.76	4.49	3.96	0.24	7.05e-02	3.60e-02	1.82e-02	4.50	4.90	5.02	0.59	0.52	1.50	1.67	1.72	1.42	2.07e-02	0	0	0
LOC100000804	0.49	1.19	0.81	0.27	0.13	0.31	0.64	2.16	9.40e-02	5.46	0.20	0.19	0.81	1.10	1.21	0.92	4.03	1.37	5.84	3.77	3.66	1.81	4.65	3.07	0.33	1.59	0.72	1.80	0.18	8.48	1.50e+01	1.56e+01	0.40	0.41	1.38	0.94	7.08	6.78	6.30	0.61	0.41	1.62	0.49	1.89	1.39	0.92	1.39	3.03	0.79
LOC100000812	6.96e-02	6.97e-02	0	0.35	6.33e-02	0	1.10e-02	0.12	0.58	2.05e-06	0.91	7.98e-02	7.91e-06	0	0	0	1.32e-06	0	2.45e-06	0	0	0	0.14	0.18	0.10	0	0.49	2.75	3.12e-02	2.93e-02	0.11	3.10e-06	0.18	0	3.36e-06	3.00e-06	5.53e-06	0.28	0.20	0	0	0	0	0	0	0	0	0	0
LOC100000832	0	3.00e-03	2.82e-02	0.71	6.30	2.17	1.32	1.32	0.21	0.91	0.92	0.19	3.88	3.31	5.77	3.07	9.94e-02	2.04e-02	1.35	2.97	2.46	3.91	2.86	0.36	0.16	0	0.35	7.06e-02	0.21	1.69	1.12	0.16	9.20e-02	0.49	4.75e-02	0.15	1.94	2.35	1.41	2.09	3.35	1.39	2.50	1.64	1.96	3.37e-02	4.65e-02	0.16	0.16
LOC100000851	0	0	7.69e-02	1.16e-02	3.53e-02	2.57e-02	0	3.35e-02	0	0	7.71e-02	0.19	0	0	0	0	0	0	0	0	0.14	4.36e-02	0	0	4.09e-02	0	0	2.71e-02	2.19e-02	0.18	2.28e-02	6.20e-02	6.34e-02	0	2.88e-02	0	0	0	0	0	0	0	0	0	0	3.97e-02	0	0	0
LOC100000857	7.21	4.81	1.28e+01	1.16e+01	1.21e+01	5.38	6.36	3.03	1.40	0	0.72	1.99	0.82	0	1.17	2.05	2.69e-02	0	0	2.70	0.74	0	0.55	0	0	0	0	1.18e-05	0.41	7.37e-02	4.43e-06	5.19e-06	3.13	1.59	0.91	0	1.17	0	0	1.72	2.74	0	0.49	1.57	5.38e-05	1.88e+02	6.10e+02	1.62e+01	4.37e+02
LOC100000862	7.35	8.66	1.23e+01	2.84e+01	4.91e+01	1.19e+02	1.30e+02	1.80e+02	1.38e+01	2.91e+01	3.96e+01	1.42e+01	7.06e+01	7.24e+01	7.11e+01	8.01e+01	1.93e+01	2.45e+01	5.19e+01	6.41e+01	8.22e+01	9.84e+01	7.04e+01	2.28e+01	9.40e+01	9.77e+01	5.55e+01	3.79e+01	8.32	6.39e+01	4.81e+01	5.64e+01	1.67e+01	1.13e+01	4.27	1.04e+01	7.14e+01	6.28e+01	6.95e+01	8.00e+01	1.08e+02	8.19e+01	9.10e+01	8.04e+01	8.92e+01	3.15	3.27	4.14e+01	3.39
LOC100000863	0	0	0	0	0	0	0	0	0	0	0	0.24	0	0	0	0	0	0	0	0	0	5.23e-02	9.60e-02	0.28	0.44	0.17	0.53	0.72	6.61e-02	0	0	0	7.80e-02	0	0	0	0	0.25	0.14	0	0	0	0	0	0	0	0	0	0
LOC100000880	0	0	5.43e-02	1.64e-02	3.55e-02	0	0	0	0	0	0	0	0	0	0	0	0	0.11	0	3.69e-02	0	0	0	0	0	0	2.65e-02	0	0.74	0.10	0.25	0.17	1.35	0	0	0	0	0	0	0	0	0	7.02e-02	0.11	0	0	0	0	0.13
LOC100000884	1.61	0.54	0.89	5.23	8.11	2.60	2.99	0.80	0.75	0.57	1.11	0.78	4.15	4.47	4.28	4.32	8.07	1.10e+01	2.35	1.08	1.84	1.70	1.82	0.10	0.28	9.32e-02	8.39e-02	0.25	1.41	0.54	0.57	0.66	0.75	1.05	0.29	2.94	1.58	1.25	1.74	3.71	3.58	6.90	8.22	6.58	5.75	3.58	1.42	0	1.99
LOC100000886	0	0	0	0	0	0.18	0.42	1.69	0	7.69	1.39e-02	8.10e-02	0.30	0.38	0.32	0.22	0.48	5.94e-02	2.16	1.57	1.87	1.39	2.40	0.42	0	0	0	1.43	9.29e-02	1.16	1.07	1.72	3.67e-02	0	1.11e-02	0	2.59	1.40	1.83	4.27e-02	4.99e-02	0.53	0.41	0.31	6.42e-02	0	0	0	0
LOC100000890	2.17	2.92	3.60	2.24	1.17	2.49	4.75	1.54	4.84e-02	1.81	1.72e-02	3.30e-02	5.46	7.39	5.94	5.94	2.14	0.94	8.73	4.07	3.65	3.75	3.92	0.81	0.26	0	3.60e-02	0.87	0.55	0.72	3.37	3.12	0.64	0.24	1.43	2.53	3.88	3.45	4.35	3.08	1.84	8.96	8.51	8.36	4.92	0.57	1.07	0.18	1.68
LOC100000903	9.50e-03	3.53e-02	0.18	4.74e-02	0	6.15e-03	6.85e-03	4.32e-02	0.16	5.34e-02	0.13	0.27	4.35e-02	0	4.15e-02	0	8.66e-03	1.65e-02	1.91e-02	7.12e-02	0	4.20e-02	0	0.91	1.41	0	1.98	0.26	6.17e-02	0.16	9.84e-02	7.67e-02	0.33	0	2.59e-02	3.22e-02	0.13	9.30e-02	0.11	1.66e-02	0	7.08e-02	0.10	0	0	2.51e-02	0	0.35	0
LOC100000930	1.92	3.78	8.59	1.38e+01	5.03	0.66	1.03	0.45	0	0.24	0	0.18	0	0.85	0.53	0	2.05	1.83	0.12	0.61	0	1.24	0	0	0.11	0	0	0	0.12	0	0	0	6.35	0.53	3.97	8.18	0	0.30	0.35	0.43	0.50	0	0.32	0.46	0	1.55e+02	9.26e+02	1.92e+01	7.54e+02
LOC100000938	1.54	4.51	1.93	0.52	0.58	2.41	1.39	0.54	0.33	0.58	0.28	0.52	1.70	2.91	1.75	2.66	0.42	0.24	1.14	1.06	1.04	2.16	1.06	0.44	0.28	0.16	0.73	1.57	0.92	1.37	0.77	0.70	0.68	0.67	5.37	1.54	1.31	1.37	1.44	4.85	3.92	1.55	2.47	1.71	1.67	6.62	6.98	2.25	4.53
LOC100000994	0	0	0	0	0	0	0	0	0	0	0	0	0	0	0	0	0	0	0	0	0	0	0	0	0	0	0	0	0	0	0	0	0	0	0	0	0	0	0	0	0	0	0	0	0	0	0	0	0
LOC100001004	3.24	2.09	6.38	5.86	6.03	1.71	2.07	0.72	0	0	0	0.16	0	1.29	0.24	0.51	0.40	1.12	0	1.12	0.17	0	0	0	0	0	9.22e-02	0	0.87	1.57e-02	2.07e-02	0	1.29e+01	2.89	1.97	5.58	0.25	0.28	0	0.29	0.11	0.49	0.29	0.88	0	2.28e+02	3.47e+02	4.15	4.11e+02
LOC100001035	0	0	0	0	0	0	0	0	0	0	0	0	0	0	0	0	0	0	0	0	0	0	0	0	0	0	0	0	0	0	0	0	0	0	0	0	0	0	0	0	0	0	0	0	0	0	0	0	0
LOC100001051	3.52e-02	2.86e-02	9.36e-03	5.69e-02	0.16	0.62	1.31	1.85	0	7.72e-02	3.89e-02	7.62e-02	1.04	1.53	0.54	1.04	1.51e-02	0.37	0.50	0.78	0.56	0.84	0.81	6.79e-02	0.25	0.14	0	2.73e-02	9.92e-02	8.24e-02	0.29	7.90e-02	3.20e-02	0.17	0	0	0.28	0.31	0.96	0.11	0.13	0.49	1.15	0.31	0.63	0.19	0	0	0.56
LOC100001057	0	0	0	0	0	0	0	0	0	0	0	0	0	0	0	0	0	0	0	0	0	0	0	0	0	0	0	0	0	0	0	0	0	0	0	0	0	0	0	0	0	0	0	0	0	0	0	0	0
LOC100001080	9.93e-03	5.11e-03	0.19	6.13e-02	2.30e-02	1.93e-02	1.07e-02	0	0	0	0	0	5.99e-02	6.83e-02	0	0	9.57e-02	0.11	0	0	0	0	0	0	0	0	0	0	7.93e-03	8.39e-03	0	9.84e-03	0	0	0	0.74	0	0	0	0	0	0	0	0	0	0	3.93e-02	0	0.26
LOC100001113	1.28e+02	4.10e+01	3.74e+01	3.24e+01	2.85e+01	1.15e+01	8.73	5.78	4.41	0.18	4.24e-02	7.24	4.80	5.02	3.74	3.30	0.14	0.13	0.80	0.96	7.46	1.03e+01	5.93	8.02e-02	2.36	0	0.13	0.18	0.78	0.47	0.30	0.16	1.97e+01	1.53e+02	4.82e+01	4.42e+01	5.31	5.37	4.93	1.02e+01	1.19e+01	0.95	0.85	1.17	1.39	2.32e+01	4.57e+01	0.22	4.10e+01
LOC100001114	2.37	3.13	3.29	2.40	1.40	2.19	2.12	2.62	2.56e+01	4.08e+01	1.11e+01	6.37	3.39	3.06	3.59	3.67	1.07e+01	1.51e+01	7.43	8.70	5.52	3.85	5.67	1.01e+01	2.58	3.55	8.70	2.87	0.85	1.99e+01	2.53e+01	3.54e+01	0.77	0.86	3.14	2.68	1.75e+01	1.56e+01	1.49e+01	4.37	4.52	1.08	1.43	1.49	1.14	0.87	0.91	3.41e+01	1.28
LOC100001132	3.95e-02	2.68e-02	5.36e-02	5.83e-02	2.91e-02	3.13e-02	4.64e-02	0.24	1.74	1.44	1.71e-02	0.46	0	0	0	9.01e-02	0.28	3.42e-02	9.92e-02	0.12	0.10	0.22	0	2.47e-02	0	0	7.15e-02	6.63e-02	6.41e-02	1.12e-02	1.45e-02	2.32e-02	8.93e-02	0	4.04e-02	3.35e-02	0.13	4.84e-02	0.17	0	0	4.29e-02	0	0	4.67e-02	4.51e-02	8.60e-02	0.37	0.26
LOC100001136	0.46	1.63	0.94	0.23	0.17	3.74	2.76	5.43	4.99	1.06e+01	1.37	3.17	3.11	3.69	2.60	3.32	2.90	4.56	3.86	5.51	6.78	8.77	8.14	1.38	1.88e+01	6.52	1.96	3.08	2.16	4.01	3.83	1.79	0.41	0.25	1.63	1.40	8.52	8.23	8.33	4.84	5.36	3.39	2.08	2.28	2.48	1.60	0.82	1.59	0.56
LOC100001171	0	0	0	0	0	1.02e-02	8.70e-02	0.79	0.59	1.68	1.52	0.93	7.52e-02	0.15	0.22	0.15	0.23	8.38e-02	0.59	0.78	0.45	1.17	0.78	0.87	2.70	0	0.79	1.40	0.12	4.49	3.47	3.50	0.23	0	0	0	0.82	0.72	0.95	2.87e-02	0	0	0	0	0	6.34e-02	4.37e-02	0.30	0.15
LOC100001178	0	0	4.24e-02	4.78e-02	2.51e-02	0.11	0.14	0.44	0	0.19	0	0	0.53	0.40	0.63	0.26	2.48e-02	0	0.12	0.36	0.19	0.71	0.76	4.65e-02	0	0	5.02e-02	3.75e-02	1.42	0.38	0.73	0.29	1.09	0	0	0	0.66	0.14	0.50	0.20	0.24	0	0.14	0	0.28	0	7.69e-02	0	0.26
LOC100001188	1.71e+01	1.34e+01	8.37	7.42	7.65	6.23	6.41	5.37	1.27e+01	1.12e+01	8.37	8.24	5.42	6.09	8.16	6.40	4.86	3.28	5.10	6.30	5.94	8.05	4.96	2.85	2.37	2.34	2.33	3.23	4.20	8.49	7.55	7.98	6.53	1.63e+01	1.92e+01	8.63	4.02	4.57	4.57	6.15	6.83	9.26	1.03e+01	9.64	1.15e+01	1.21e+01	7.16	0.91	4.92
LOC100001200	0	0	0	0	0	0	0	0	0	0	0	0	0	0	0	0	0	0	0	0	0	0	0	0	0	0	0	0	3.21e-02	0	2.19e-02	4.69e-03	0.36	0	0	0	0	0	0	0	0	0	0	0	0	0	3.17e-02	0	0
LOC100001229	4.34e+01	1.41e+01	2.41e+01	6.85e+01	8.52e+01	8.80e+01	6.50e+01	8.38e+01	1.16e+01	3.52e+01	4.41e+01	2.17e+01	5.98e+01	7.09e+01	5.38e+01	6.49e+01	6.49e+01	9.23e+01	5.29e+01	6.25e+01	6.34e+01	5.38e+01	4.91e+01	1.76e+01	2.52e+01	3.87e+01	2.50e+01	1.94e+01	2.04e+01	1.05e+02	7.92e+01	7.88e+01	1.56e+02	6.43e+01	5.43e+01	6.08e+01	4.04e+01	4.45e+01	4.06e+01	1.34e+02	1.31e+02	5.41e+01	6.68e+01	4.60e+01	6.56e+01	1.87e+01	1.60e+01	4.53e+01	1.66e+01
LOC100001239	5.35e-02	5.87e-02	2.77e-02	0.20	0.42	0.46	0.56	0.42	9.84	4.72	6.26	6.68	0.13	0.20	0.59	0.41	0.25	0.17	0.28	0.86	0.69	1.00	1.06	2.48	2.53	1.55	1.37	1.77	0.39	1.79	0.97	0.52	0.52	0.57	0.11	4.87e-02	0.65	0.63	0.25	0.61	1.06	0.28	0.38	0.23	0.32	3.78e-02	4.87e-02	0.59	3.74
LOC100001259	0.31	1.61	1.02	1.86	0.11	0.57	0.84	3.52	0	4.64	0	0	1.68	1.27	1.51	2.41	4.26	0.89	1.44e+01	7.87	6.00	5.07	8.61	0.80	0	0	4.05e-02	2.59	2.43e-02	5.53	3.88	4.79	3.56e-02	0	0.36	0.23	1.52e+01	1.12e+01	1.54e+01	0.56	0.52	1.46	1.16	1.94	0.29	0.93	2.83	0	1.23
LOC100001260	0	2.65e-03	1.27e-02	3.41e-02	1.83	4.15	3.40	1.91	0.26	0.24	7.11e-02	3.76	2.93	2.62	2.57	2.96	9.09e-02	4.70e-02	1.48	3.12	2.78	3.43	5.15	0.48	1.68e-02	8.73e-02	2.20e+01	4.43e-02	2.45e-02	8.15e-03	7.46e-03	0	9.72e-02	0	2.19e-02	5.53e-02	2.96	2.88	1.79	7.70	6.97	2.47	2.32	2.77	3.12	0	1.38e-02	6.14e+01	7.28e-02
LOC100001286	0	2.14e-02	9.73e-03	0	0	7.04e-02	7.13e-02	7.41e-02	5.83e-02	8.94e-02	1.26	0.33	0.20	9.96e-02	0.28	9.83e-02	0	0	0.17	0.11	0	4.55e-02	8.36e-02	3.52e-02	4.27e-02	0.74	1.83	2.83e-02	0.10	0.12	0.22	0.16	0.17	0.18	0.54	0.15	0.29	0.32	0.12	0.98	0.83	0.16	0	0.17	0	0.31	5.73e-02	6.78	0.19
LOC100001294	0.85	0.57	6.70	2.31e+01	8.10	2.48	1.22	0.50	0	7.34e-02	0	0.11	1.46	0.42	0.80	0.62	0.62	1.23	0.18	0.46	0.99	1.24	0.81	0.14	8.63e-02	0	0	0	6.97e-02	3.85e-02	6.76e-02	3.76e-02	2.15	0	0.61	2.96	0.62	0.22	0.26	0.95	0.74	0.20	0	1.08	2.09	9.84e+01	3.35e+02	6.75	5.45e+02
LOC100001297	1.15e+01	2.04e+01	1.35e+01	4.93	5.00	3.27	3.59	3.09	3.86	4.97	2.92	2.80	1.34e+01	1.14e+01	1.30e+01	9.44	9.42	1.06e+01	6.94	9.02	5.49	6.67	7.84	3.91	3.39	1.32	3.90	2.23	2.27	1.06e+01	1.07e+01	8.73	4.20	3.63	1.76e+01	1.56e+01	8.74	1.06e+01	9.19	7.31	7.34	7.14	5.61	8.77	7.37	1.02e+01	5.84	1.30e+01	7.75
LOC100001302	0.44	0.67	0.76	1.03	0.32	0.22	0.21	0.85	4.24	0.39	8.99	8.00	0.46	0.46	0.69	0.36	0.11	6.78e-02	0.41	0.62	0.75	1.27	1.19	5.44	3.44e+01	3.02	8.69	1.72	2.35	3.25	0.99	9.84e-02	2.82	0.29	1.01	1.74	0.45	0.79	1.66	0.38	0.41	0.29	0.29	0.27	0.30	0.34	0.51	5.24	0.61
LOC100001306	1.36e-02	6.99e-03	3.69e-02	2.62e-02	0	0.18	0.15	1.15	0	3.23	3.75e-02	0.26	0	0.19	8.77e-02	0.18	0	4.51e-02	1.17	0.35	1.83	1.49	0.63	0.23	0.44	0	3.56e-02	1.06	1.83	1.21	1.47	1.78	1.33	0	5.61e-02	0	1.09	1.57	2.08	0	0	8.75e-02	9.65e-02	0.31	0	0	0	0	0.36
LOC100001321	0	0	2.78e-06	0	6.63e-04	0.12	1.99e-03	0.27	0	2.55e-02	1.07e-04	6.52	0	0.76	0.56	1.96e-02	0.12	1.02e-02	0	0	2.56	3.33	2.16	0.10	1.16	2.31e+01	5.04e-06	1.17	1.59e-02	3.05e-02	7.63e-06	6.46e-03	7.46e-05	0.17	5.64e-02	8.84e-06	0	0.63	0	0.15	8.29e-02	2.91e-05	0.17	0	0.17	0.13	0	0.57	0.42
LOC100001326	0.12	0.29	0.22	5.29e-02	1.72e-02	0.39	0.21	6.06e-02	0	0.12	0	0.14	0.77	0.67	0.94	0.44	3.46e-02	1.98e-02	0.58	0.66	0.56	0.65	0.74	7.82e-02	0	0	0	0.13	5.08e-02	0.63	0.67	0.57	1.08	0	0.64	0.16	0.66	0.47	0.42	1.01	1.81	0	0	0.37	0.58	0.79	2.87	1.34	1.29
LOC100001344	0.52	1.41	0.90	0.25	7.16e-02	0.12	0.47	8.93	8.59	2.49e+01	5.38	2.02	0.15	3.61e-02	0.17	0.73	0.20	5.99e-02	3.81	2.52	3.60	3.47	2.90	2.45	0.12	0.22	0.69	7.53	0.45	4.01	4.93	9.60	0.30	0.31	0.87	0.85	6.38	8.91	7.47	0	1.60e-02	0.73	1.33	0.48	0.56	0.29	8.48e-02	1.18	6.97e-02
LOC100001360	6.38e-02	3.29e-03	8.99e-02	0.14	0.24	1.61e+01	1.27e+01	4.96	3.68e-02	1.88	3.29e-02	3.34e-02	1.47e+01	1.08e+01	1.43e+01	1.07e+01	0.60	0.55	6.64	1.05e+01	5.04	6.28	6.22	0	2.04e-02	0	3.64e-02	0.27	4.35e-02	6.20e-02	9.64e-02	7.72e-02	0.21	8.08e-02	0	6.83e-02	4.61	4.24	4.93	1.10e+01	1.09e+01	1.44e+01	1.59e+01	1.78e+01	2.31e+01	5.82e-02	2.67e-02	0	8.97e-02
LOC100001391	0	1.58e-02	7.44e-03	2.86e-02	0.30	4.97e-02	3.25e-02	0	2.63	0.31	0.11	0.79	7.10e-02	0	0.14	0.14	3.68e-02	3.54e-02	0	7.76e-02	0	3.35e-02	0	1.28e-02	3.12e-02	0	5.55e-02	2.06e-02	1.01e+01	3.53e-02	1.14e-02	0	3.24e+01	0	0	0	0.14	7.60e-02	8.94e-02	0	6.33e-02	0.30	0	0	0	0	0	0	0
LOC100001393	0	0	0	0	0	0	0	5.87e-02	0	6.87e-02	0	0.27	0	0	0	0.15	0	2.58e-02	0	8.04e-02	0	0	0	0.33	0	0	0.11	0	0	1.82e-02	0.15	7.81e-02	0.10	0	0	0	0	0.16	0	0	0.13	0	0	0	0	0	0	0	0
LOC100001405	0	2.96e-03	6.58e-02	5.74e-02	8.30e-02	9.33e-02	0.19	0.21	0.62	1.55	0.63	0.36	0.12	0.20	0.32	0.37	0	5.70e-02	0.44	0.21	9.89e-02	0.36	0.70	0.59	0.46	5.50e-02	0.44	0.42	1.88	0.21	0.71	0.47	2.67	0.14	0	5.84e-02	0.58	0.73	0.72	0.19	0.13	0.19	0.31	0	0.47	1.50e-02	0	0.14	0
LOC100001408	2.17e-02	6.72e-03	5.99e-03	0	6.94e-02	8.47	8.88	5.14	8.35	1.11	4.03e+01	4.66	7.25	7.26	6.08	6.78	2.17	8.08	4.21	4.51	5.26	4.00	6.88	0.66	0.21	0.14	1.68	0.32	0.11	2.57	1.93	0.79	5.87e-02	0.10	2.65e-02	2.22e-02	4.54	5.09	3.69	7.70	7.89	8.95	7.88	7.54	8.54	1.26e-02	0	1.33	5.83e-02
LOC100001423	1.66	7.31	2.26	0.89	0.42	1.15	1.21	3.20	2.84	5.11	7.36e-02	1.95	0.78	1.61	1.02	1.93	0.67	1.44	3.26	2.49	2.99	3.28	2.96	1.97	2.15e-02	0	3.43	1.76	0.41	3.09	4.31	4.20	2.22e+01	2.30	1.82e+01	3.38	3.17	2.28	2.74	1.81	2.12	1.18	1.66	1.03	1.34	1.22e+01	4.06	3.83	3.57
LOC100001432	0	0	0	0	0	0.12	0.11	0.26	1.13	3.41e-02	0	1.90e+01	0.45	0.15	0.43	0.20	0.31	9.34e-03	0.35	8.11e-02	0.49	0.59	0.66	2.70e-02	2.19e-02	0	0.23	0	5.84e-03	0	0	0	6.53e-02	0	0	0	1.28	1.48	1.56	0.41	0.18	0.13	0.17	0.33	0.19	0	0	0	0
LOC100001444	0	0	2.08e-02	2.24e-02	2.42e-02	6.95e-03	0	0	0	0	0	0	0	0	0	0	8.46e-03	9.73e-03	0	0	3.93e-02	0	0	0	0	0	0	0	0	6.43e-03	0	0	0	0	0	0	0	0	0	1.97e-02	0	0	0	0	0	0	0	0	0
LOC100001452	0	0	0	0	0	0	0.13	0.37	0.73	0.22	0.20	2.26	4.66e-02	9.41e-02	0	0	5.36e-02	1.18e-02	0	0	0	0.45	0.21	0.56	0.97	0.43	0.90	2.91	0.56	2.31	1.31	0.33	0.29	0	0	0	9.24e-02	0	0.12	1.78e-02	4.15e-02	4.43e-02	4.80e-02	0.31	4.81e-02	5.89e-02	0	0.75	0
LOC100001465	2.13e-02	4.52e-03	7.95e-02	0.17	0.14	0.11	0.12	0.18	0.47	0.33	0.55	0.45	0.18	0.32	0.18	0.19	0.41	0.52	0.19	0.23	0.41	0.66	0.44	0.65	2.20	1.17	1.36	0.75	0.52	0.92	0.78	0.79	0.14	0.19	6.52e-02	0.30	0.30	0.56	0.48	5.32e-02	5.44e-02	0.17	0.15	0.15	0.10	0.19	8.09e-02	0.26	9.07e-02
LOC100001466	0	0	8.01e-03	0	0	0	1.30e-02	8.75e-02	0.64	0.44	1.03	1.33	0	0	0	0	0	0	3.58e-02	0	0	0.57	7.02e-02	1.05	0.96	0.12	0.22	1.46	5.71e-02	0.82	0.56	4.95e-02	0.30	0.14	4.95e-02	6.06e-02	0.19	0.44	0.41	0	0	0	0	0	0	0	0	0.26	0
LOC100001479	4.30e-02	0.21	1.76e-02	2.12e-02	0	0.24	0.60	1.03	0.27	0.18	0.18	8.73e-02	0.18	0.30	0.45	0.53	0.25	0.39	1.42	2.05	0.40	1.17	0.93	1.78	0.44	0.27	0.69	0.57	0.32	0.33	0.24	0.11	0.23	0	5.28e-02	0	0.29	0.75	0.59	6.71e-02	5.23e-02	1.00	0.24	0.19	0.81	0.12	8.71e-02	0.48	0
LOC100001490	1.36	1.69	0.55	0.96	1.52	1.02	0.87	1.01	3.69	2.10	2.62	2.55	2.80	1.83	2.13	1.57	2.43	2.22	1.51	1.92	1.97	1.72	1.58	1.12	2.24	4.60	1.04	0.94	0.73	1.42	2.30	2.61	0.68	0.70	1.82	0.62	3.07	3.22	3.44	1.93	2.11	1.16	1.20	1.73	1.13	0.38	0.29	3.57	0.35
LOC100001503	0.73	0.63	0.31	0.14	3.07e-02	0.22	0.14	0.23	0	0.62	0	0	0.15	0.23	0.32	7.42e-02	0.27	7.60e-02	0.70	0.35	0.72	0.42	1.00	1.06	0	5.75e-02	0	0.32	1.76e-02	2.57	5.82	7.79	0.62	0.91	1.52	0.55	2.69	2.03	2.90	0.40	0.27	3.53e-02	0.18	0	0	0.55	1.49	0.15	0.44
LOC100001518	2.18	4.84	3.67	1.18	8.68e-02	0.10	0.46	0.50	3.32e-02	0.11	0	0.26	0.37	0.24	0.22	0.34	8.16	2.44	3.51	1.77	0.71	0.52	1.20	0.56	0	0	0	0.14	0.21	3.42	2.61	2.76	0.96	0.68	5.85	1.88	2.31	1.54	1.72	1.34e-02	0	0.22	0.24	0.22	0.21	2.14	1.74	0.11	2.17
LOC100001520	0.10	5.10e-02	0.25	0.69	0.87	1.78	2.01	2.19	0.57	0.44	2.03	2.11e+01	0.95	1.35	0.64	1.23	0.25	9.67e-02	0.82	1.71	1.63	1.71	1.07	3.22e-02	1.57e-02	5.44e-02	5.60e-02	1.04e-02	0.23	1.28	0.89	0.12	0.20	0.12	2.08e-02	0.65	1.15	0.87	1.28	3.94	3.29	2.18	2.15	0.81	1.44	1.48e-02	2.61e-02	0.14	0.62
LOC100001534	0	0	0	0	0	0	0	0	0	0	0	0	0	0	0	0	0	0	0	0	0	0	0	0	0	0	0	0	0	0	0	0	0	0	0	0	0	0	0	0	0	0	0	0	0	0	0	0	0
LOC100001550	6.51e-02	0	0.53	0.91	4.10	5.22	4.33	1.88	4.33	3.90	2.54	2.95	9.94	1.17e+01	1.05e+01	1.32e+01	3.82e+01	4.44e+01	5.57	4.12	2.23	3.10	3.12	1.71	2.12	0.66	1.85	0.91	5.81	2.63	0.97	1.06	5.48	0.98	3.36e-02	0.81	1.84	1.87	1.79	1.52e+01	1.45e+01	8.47	9.67	9.80	1.12e+01	0	0.32	0	1.28
LOC100001581	1.40e-02	1.41e-02	0	0	0	6.14e-02	0.11	0.17	3.50e-02	0.16	0.12	0	0.25	0.45	0.55	0.38	2.49e-02	3.96e-02	0.70	0.66	0.38	0.24	0.50	4.60e-02	0	0	2.49e-02	0.26	2.24e-02	0.12	0.26	0.31	6.32e-02	0	1.91e-02	0	0.76	0.95	1.04	9.68e-02	5.66e-02	0.53	6.58e-02	0.10	0.31	2.67e-02	0	0.26	0
LOC100001589	0	0	0	0	0	0	0	2.44e-02	1.11e-02	0	1.59e-02	4.56e-02	0	0	4.02e-02	0	0	2.15e-02	0	0	0	0	0	0.36	0.49	0.13	0.12	9.91e-02	9.48e-02	9.15e-02	3.50e-02	1.09e-02	4.16e-02	0.16	0	0	8.66e-02	0	0	3.32e-02	0	0	0	0	0	0	0	0	0
LOC100001594	0	0	0	0	0.10	0	0	0	0	0.19	6.35e-02	6.35e-02	0	0	0	0	0	0	0	0	0	0	0	2.50e-02	6.06e-02	0	0	4.03e-02	4.87e-02	8.80e-03	5.74e-02	0	0.15	0	0	0	0	0	0	0.11	6.35e-02	0	0	0	0	0	0	0	0
LOC100001596	0	7.30e-02	0	0.21	0.17	0.22	0	0.29	0	0.45	0	0	1.36	0	1.30	0	0	0.20	0.20	0.50	0.27	0.49	0.30	0	0	0	1.05	0	0.28	0	0.26	4.23e-02	0.18	0	0	0	0	0.49	0.58	0	0	0.76	0	0.75	0.90	0	0	0	0
LOC100001603	2.49e-02	2.31e-02	3.38e-02	8.30e-02	0.21	0.71	0.93	2.18	0.19	2.51	0	9.05e-02	0.80	0.69	0.68	0.77	0.23	0.12	1.98	1.50	2.24	1.75	2.20	0.54	0	0	0.17	1.67	0.51	1.09	1.66	2.56	0.41	0	8.46e-03	6.37e-02	2.39	1.81	2.56	0.16	0.15	0.83	1.21	0.93	0.96	0	0	0	5.58e-02
LOC100001608	0	0	0	0	0	7.53e-03	2.54e-02	0	1.52e-02	0	0	2.07e-02	0	0	0	0	0	0	0	0	0	0	0	0	0	0	0	0	0.15	0	0	0	0.98	0	0	0	0	0	0	0	0	5.31e-02	5.77e-02	0	0	0	0	0	0
LOC100001620	0.12	0.16	0.72	1.05	0.70	0.98	0.75	0.50	0.26	0.56	0.70	0.16	0.71	0.72	0.61	1.06	0.61	1.60	1.16	0.74	0.27	0.47	0.93	0.35	0.47	0.54	0.56	0.35	0.57	3.14	2.18	2.55	2.91	0.25	0.11	0.37	1.27	2.13	1.34	2.30	1.74	0.53	0.24	0.59	0.35	0.58	0.44	6.91	0.28
LOC100001634	0	0	6.55e-03	3.50e-02	1.24e-02	0	0	0	3.71e-02	0	0	0	6.70e-02	0	6.39e-02	0	0	0	0	0	0	0	0	0	0	0	0	0	2.49	8.33e-03	5.99e-03	0	1.89	0	0	9.94e-02	0	0	0	0	0	0	0	0	0	0	0	0	0.13
LOC100001653	0	1.33e-02	0	0	0	0.13	0.13	0.13	0	0	0	0	0.18	0.18	0	0	4.29e-02	2.20e-02	0.39	9.80e-02	0.60	0.13	0.38	0	0	0	0	0	0.11	5.57e-03	7.19e-03	0	0	0	0	0	0.44	0.38	0.23	0	0	0	9.40e-02	0.14	0	0	0	0	0
LOC100001665	0.41	1.68	1.39	0.63	0.65	1.35	1.45	1.39	1.57	3.89	1.94	2.95	1.81	2.90	1.87	2.28	2.71	4.54	3.80	2.92	3.44	3.89	3.66	1.31	3.32	1.62	6.16	1.89	2.19	4.17	2.53	2.38	1.53	0.31	1.41	1.34	4.64	3.81	3.62	3.62	3.15	1.28	1.29	1.95	0.78	4.00	2.46	4.40e+01	2.97
LOC100001671	1.23e-02	8.00e-03	0	4.81e-02	0.13	0.65	2.47	8.38	0.37	0.25	1.77e+01	3.45	4.80	3.49	5.20	3.58	8.64e-02	0.23	3.82	8.31	4.54	6.15	7.27	0.42	6.81e-02	0	1.57e+02	0.34	0.35	0.20	1.88	0.72	0.35	0	0	4.15e-02	9.51	1.48e+01	7.64	0.23	0.33	2.60	1.94	3.60	4.26	2.36e-02	0	2.75e+02	0
LOC100001718	2.75e-02	5.48e-02	8.36e-02	5.17e-02	4.85e-02	0.12	9.83e-02	0.37	2.20	0.86	3.58	3.90	0.37	0.23	0.43	0.22	1.20e-02	5.53e-02	9.84e-02	0.24	5.59e-02	3.51e-02	6.47e-02	2.52	1.83e+01	4.66	2.45	4.33	2.24	4.26	1.58	0.34	0.95	0.79	6.77e-02	5.55e-02	0.30	0.32	0.38	0.51	0.40	0	0	0	0.21	7.46e-02	9.88e-02	1.51	0.15
LOC100001725	5.90e-02	5.20e-03	1.56	7.58	8.71	2.43	1.83	5.17	1.32e+01	0.54	1.30e+01	4.03	2.71	1.96	3.78	1.60	2.04	2.14	2.46	2.90	5.95	7.57	6.50	0.22	2.15e-02	7.46e-02	0.34	0.18	0.55	1.99	1.24	0.20	0.82	0.17	7.07e-03	1.83	7.33	7.57	4.20	3.23	2.74	0.72	1.13	1.80	1.81	3.78e-02	0.19	7.00	1.54
LOC100001748	2.93e-02	2.54e-02	4.58e-02	0.14	1.37	1.79	2.82	2.73	0.45	2.67	1.34	0.18	8.86	8.14	8.73	7.64	8.35	4.96	1.12e+01	8.90	5.16	3.87	7.79	2.92	0.40	1.14	1.10	0.73	0.92	2.05e+01	1.26e+01	1.44e+01	4.30	0	0	0.13	7.88	8.32	7.99	3.99	3.67	6.47	6.14	5.33	5.00	0	3.32e-02	1.85	0
LOC100001756	2.23e-02	7.21e-03	9.86e-03	0	0	0	0	0.41	0	0	0	0.73	0	0	0	0	0	0	0	0	0	0.14	0	0	0	0	0	2.87e-02	0	6.18e-03	0	0	6.74e-02	0	0	0	0	0	0	0	0	0	0	0	0	0	0	0	0
LOC100001759	0	0	0	0	0	0	0	0	0	0	0	0	0	0	0	0	0	0	0	0	0	0	0	0	0	0	0	0	3.53e-02	0	0	0	0.20	0	0	0	0	0	0	0	0	0	0	0	0	0	0	0	0
LOC100001760	0	0	0	0	0	0	0	0	0	0	0	0	0	0	0	0	0	0	0	0	0	0	0	0	0	0	0	0	0	0	0	0	7.35e-02	0	0	0	0	0	0	0	0	0	0	0	0	0	0	0	0
LOC100001765	0	0	4.14e-02	6.68e-02	0.26	0.13	0.10	0.26	0.36	0.45	0.75	0.25	0	0.21	3.31e-02	0	6.95e-03	4.75e-02	6.09e-02	9.46e-02	0.15	0.19	0.58	0.13	0.46	0.38	0.45	0.15	0.45	0.57	0.40	8.57e-02	5.96e-07	0.12	0	0.13	0.64	0.30	0.47	1.76e-02	0	0	7.09e-02	0	5.96e-02	0	0	3.37	0.14
LOC100001767	6.51e-02	6.34e-03	6.94e-02	6.67e-02	5.46e-02	1.27e-02	0	1.25	2.55e-02	2.35e-02	1.43e+01	0.23	8.80e-02	0.18	0.25	0.26	1.40e-02	0	7.73e-02	4.81e-02	6.52e-02	8.20e-02	0.90	7.89e-02	7.67e-02	0	0.75	0	0.17	1.64e-02	4.96e-02	4.26e-02	8.87e-02	0	0	0.13	0	9.42e-02	0.22	3.35e-02	0	0.62	0.48	0.57	0.34	0	0	4.63	0
LOC100001772	2.09e-02	2.03e-02	6.63e-03	8.21e-03	0	0	0	1.26	0.17	6.39e-02	0.39	2.66	5.00e-02	0	0	0	5.72e-02	0.14	5.96e-02	8.19e-02	7.62e-02	9.60e-02	5.91e-02	2.73e-02	7.43e+01	0	2.66e-02	1.97e-02	2.36e-02	3.26e-02	1.35e-02	0	2.26e-02	0	0	0	2.92	3.43	3.33	0.16	0.12	0	7.05e-02	0	0	6.77e-02	3.94e-02	0	0
LOC100001777	4.62e-02	3.57e-06	1.82e-06	0	3.16e-06	0.17	9.72e-02	9.14e-02	2.29	1.79	0.59	0.23	0.31	0.39	1.05e-05	9.17e-06	0.28	6.88e-02	0.19	0.20	9.09e-06	0.40	0.20	8.46e-02	4.09e-06	3.98e-06	0	0.20	5.42	2.92e-02	5.66e-02	0.15	4.04	0	5.83e-06	0	0.16	1.05e-05	0	0.78	0.63	0.30	0.70	1.42e-05	0.52	0	8.96e-06	0	0
LOC100001805	0	0	1.87e-03	1.94e-02	2.98e-02	0.55	1.77	2.79	1.38e-02	6.65	1.32e-02	3.12e-02	2.09	2.88	2.02	2.74	1.71	0.71	1.39e+01	9.35	6.37	4.95	8.76	0.45	0	5.65e-02	0.19	1.44	2.38e-02	4.29	1.92	1.20	5.90e-03	3.15e-02	1.06e-02	1.34e-02	7.84	8.12	8.38	0.97	0.82	3.27	3.17	2.86	1.45	7.64e-03	0	0	3.53e-02
LOC100001827	0	0	0	0	0	0	0	0	0	0	0	0	0	0	0	0	0	0	0	0	0	0	0	0	0	0	0	0	0	0	0	0	0	0	0	0	0	0	0	0	0	0	0	0	0	0	0	0	0
LOC100001832	5.23	1.49e+01	8.78	1.36e+01	5.20	2.34	3.51	4.80	1.14	8.82	0.60	0.92	2.13	2.21	1.98	1.77	7.77	5.45	2.58	2.49	3.05	3.70	2.03	1.34	0.73	0.73	1.77	1.94	1.66	5.73	5.09	5.44	3.46	2.92	9.56	9.23	3.00	2.22	2.76	1.81	1.51	3.12	2.96	3.33	4.10	1.17e+01	8.72	5.04	6.00
LOC100001834	0.15	1.42e-02	0	0.10	5.42	2.05	2.20	5.74	0.35	0	0	2.37	1.16	1.17	0.37	0.19	0	0	8.46e-02	0.32	1.59	1.99	5.60	0	3.08e+01	1.76e+01	0	0.80	2.16e-02	1.18e-02	0	1.71e-02	0.68	1.77	0.56	0	4.02	3.92	3.89	8.51	3.52	0	0	0	0.20	0	0.51	0	0
LOC100001838	0	3.66e-03	0	0	0	0.13	1.52e-02	0.63	0.49	1.37	0	1.15e+01	0	0.10	0	0.10	0	1.93e-02	2.25e-02	0	0.12	0.52	0.18	9.31e-02	0.14	0	2.02e-02	7.49e-02	0	0.12	4.93e-02	4.40e-02	5.07e-02	0	0	0	1.17	1.20	1.22	7.80e-02	2.28e-02	0	0	8.55e-02	0	0	0	0	0
LOC100001845	1.76e+01	2.73e+01	1.31e+01	1.58e+01	9.94	6.17	6.47	4.00	1.55e+01	1.17e+01	5.62	1.33e+01	4.51	6.10	4.38	5.85	1.20e+01	1.66e+01	8.56	8.18	6.00	4.88	6.21	3.25	1.89	2.71	1.39	2.85	4.02	4.27	4.88	6.61	1.38e+01	1.13e+01	3.90e+01	1.86e+01	9.79	8.74	8.57	1.28e+01	9.29	3.88	7.31	7.61	4.80	4.93e+01	3.89e+01	8.95	2.69e+01
LOC100001846	4.03e-02	0	1.84	2.13e+01	9.55	0.14	2.18e-02	5.19e-02	2.05e-04	0.90	0.47	0.29	0	0	0	0	0	0	0	0	0	0	0.11	1.56e+01	0.23	0.60	2.76	1.50e-03	1.80e-02	0	1.08e-02	0	0.11	1.62e-04	0	2.21	0.13	0	0.17	0	1.20e-06	0.13	0	0	0	3.94e-06	7.80e-02	3.24	0.26
LOC100001854	0	0	0	0	9.07e-02	0	0	0	0.60	0	0	0	0	0	0	0	0	0	0	0	0	0	0	0	0	0	0	0	0.14	0	0	0	7.01e-02	0	1.07e-04	0	0.10	0	0	0	0	0	0	0	0.11	0	0	0	0
LOC100001876	0.38	0.38	0.32	0.20	1.08	2.21	1.18	1.77	7.19	0.51	3.49e-02	0.99	1.73	2.53	1.19	1.93	1.27	1.83	2.11	2.15	2.90	2.03	2.09	3.25	0.12	0.41	0.37	0.34	0.41	5.21	6.99	6.90	0.27	0.40	0.35	0.33	2.23	1.94	2.33	3.54	3.79	2.46	2.62	2.15	1.60	0.17	0.37	0.14	0.14
LOC100001877	1.15e+01	6.80	4.67	1.05e+01	6.13	3.58	4.36	3.47	1.19e+01	9.10	6.72	1.52e+01	3.39	1.43	2.15	2.72	9.96	6.20	4.17	3.13	3.75	4.58	3.68	1.78	1.27	1.99	4.62	2.63	1.16e+01	1.02e+01	5.97	6.65	2.24e+01	1.79e+01	1.70e+01	1.53e+01	2.33	2.72	1.66	3.19	2.85	6.45	4.42	7.92	5.18	1.93e+01	1.42e+01	1.98e+01	1.80e+01
LOC100001879	0.14	0.75	4.85e-02	0.88	1.06	0.28	0.32	0.80	5.16	6.38	2.35	0.90	0.35	0.38	0.24	0.48	2.36	1.65	2.10	1.19	1.96	1.15	2.07	1.77	0.84	2.36	1.25	2.00	0.41	2.28	2.49	3.45	0.17	0.17	0.61	0.68	4.21	4.12	3.17	0.33	0.42	7.09e-02	0.11	0.20	7.66e-02	5.17e-02	8.24e-02	1.28e+01	4.86e-02
LOC100001880	2.58e-03	6.54e-03	0	0	0	0.10	4.70	1.86	2.64e-06	5.91e-02	3.98e-02	0.95	0	4.76e-06	5.29e-06	4.73e-06	1.02	0.10	8.92	1.00e+01	1.92e+01	1.36e+01	1.62e+01	1.82e-06	0	0	1.37	6.73e-02	1.69e-06	1.28e-06	0	0	0	0	3.09e-06	0	0.90	1.49	2.30	2.08e-06	0	0.61	0.11	0	5.52e-02	0	2.61e-02	0	3.48e-02
LOC100001887	0.43	2.31	1.18	2.56	2.01	3.85	1.74	1.22e+01	2.58	3.72e+01	2.35e+01	4.25	1.72	2.02	0.72	1.30	3.43	0.97	5.49	2.89	5.91	4.48	4.90	3.14e+01	7.81	0.48	7.59	3.94	0.91	7.10e+01	1.11e+02	3.12e+02	3.04	0.43	2.09	1.96	1.06e+01	1.53e+01	1.32e+01	5.82	4.63	1.86	2.53	1.17	1.29	2.92	1.47	1.29e+01	1.49
LOC100001908	1.02e-02	2.63e-03	0.68	6.23	9.42	9.10e-02	2.21e-02	0	0	1.54e-02	0	2.49e-02	0.25	0.21	0.20	0.14	1.69	1.14	0.12	3.83e-02	5.41e-02	8.52e-02	6.29e-02	0	0	0	0	0	1.67e-02	2.18e-02	4.50e-02	1.68e-02	6.90e-02	0	0	1.01	3.48e-02	0	8.83e-02	0.24	0.25	9.04e-02	0.11	0.29	0	0	0.11	0	2.53
LOC100001920	0.43	0.32	9.37e-02	5.94e-02	0.10	0.23	0.37	0.69	0.73	1.01	1.18	0.86	0.87	0.35	1.78	0.46	1.11	0.99	2.23	4.74	1.19	1.25	1.74	0.79	1.16	9.46	0.41	1.14	1.61	1.06	1.21	1.89	1.37	0.10	0.26	4.32e-02	1.73	1.75	1.69	0.82	0.36	0.11	0.34	0.58	0.64	0	4.32e-02	1.65	0
LOC100001921	0	0	7.95e-03	0	0	0	8.57e-02	0.20	0.43	5.77e-02	9.27e-02	0.62	0	0	0	0	0	0	0	0	0	0	0	7.28e-02	3.54e-02	0	0	0	0	0	0	0	2.71e-02	0.72	7.37e-02	6.02e-02	0	0	0	3.09e-02	0	0	0	0	0	0	0	0	0
LOC100001930	2.21e-02	3.21e-02	0	0	0	0	0.12	4.68e-02	0	6.21e-02	0.26	6.71e-02	0.29	0.15	0.70	0.44	0	6.90e-02	6.43e-02	0	0.21	0.26	0.36	0	0	0	0	0	0	9.06e-03	2.37e-02	0	0	0	0	0	0.44	0.63	1.44e-03	0	0	0.14	0.16	0.73	0.42	0	0	0	0
LOC100001940	5.96e-03	7.04e-03	2.09e-03	8.46e-03	3.44e-03	7.21e-02	0.14	1.01	6.30e-02	5.95	0.11	0	0.14	0.19	0.11	0.32	3.74e-02	6.15e-02	1.30	0.86	1.44	1.44	1.87	0.19	0	0	8.30e-02	1.21	0.20	0.49	0.49	0.69	5.51e-02	0	2.76e-02	1.39e-02	2.45	2.45	2.51	0.12	8.23e-02	0.14	0.19	0.12	0.20	4.05e-02	1.40e-02	0	0
LOC100001960	1.85e-02	3.76e-02	5.03e-02	5.18e-02	0.17	5.20e-02	3.75e-02	7.48e-02	0	0	5.33e-02	0	0.12	0.50	0.71	0.37	0	2.21e-02	0.11	0.48	0.27	0.45	0.10	4.37e-02	0	0	0.24	0	0.26	0.11	0.20	0.30	0.55	0.22	0.38	0.46	0.51	0.54	0.95	0.70	0.23	0.47	0.13	0	0	0.89	0.29	2.18	0.61
LOC100001985	1.68	1.29	1.31	0.72	0.22	0.20	0.59	1.26	0.88	4.40	0.49	0.14	1.03	1.53	1.21	1.27	1.10	0.82	3.08	2.74	2.15	2.01	2.17	1.70	2.16	0	0.26	0.99	0.49	6.38	4.96	9.69	0.52	0.64	1.00	0.72	5.45	6.53	5.55	0.67	0.59	1.18	1.26	1.19	0.46	0.16	0.21	0.49	0.47
LOC100002016	0.90	0	2.47e+01	2.55	0	0	0	0	0	0	0	0	0	0	0	0	0	0	0	0	0	0	0	0	0	0	0	0	0	0	3.25e-02	1.18e-02	0	0	8.35e-02	7.08	0	0	0	0	0	0	0	0	0	0	1.41	0	2.09
LOC100002026	0	0	2.55e-02	3.01e-02	3.32e-02	0.13	0.27	1.79	4.36e-02	1.40	0	1.49e-02	8.58e-02	0.32	0.16	0.26	2.65	0.36	3.47	1.48	2.29	1.89	4.21	0.87	9.62e-03	3.34e-02	2.58e-02	0.82	5.37e-02	4.49	2.97	3.97	5.59e-02	0	0	7.94e-02	4.23	4.82	4.97	0.27	0.30	0.17	7.26e-02	0.10	0.15	0	1.25e-02	0	0
LOC100002043	1.82e+02	6.40e+01	9.71e+01	6.54e+01	1.93e+01	3.67e+01	1.84e+01	2.89e+01	1.22e+01	2.55	0.83	3.13	4.94e+01	3.87e+01	5.87e+01	4.17e+01	0	0	0	0	2.31e+01	3.40e+01	2.57e+01	0.43	5.46e-02	0	0	0	0.34	0.69	0.60	0	0.31	6.51e+01	1.73e+01	7.98	1.39	6.19	5.45	3.23e+01	4.58e+01	1.63e+01	1.19e+01	1.52e+01	1.33e+01	4.54e+01	4.41e+01	0	3.93e+01
LOC100002045	4.33e-03	1.08e-02	2.89e-03	0	1.00e-02	3.28e-02	2.75e-02	1.58	3.86e-02	8.07e-02	1.10e-02	4.20e-02	0.24	9.05e-02	0.26	5.96e-02	1.79	9.92e-02	2.74	0.93	2.01	1.05	1.32	8.49	0.11	9.26e-02	4.76e-02	0.26	0.27	4.30	2.34e+01	2.18e+01	0.32	5.21e-02	0	6.64e-02	2.19	1.85	1.65	2.28e-02	5.32e-02	0	3.05e-02	0.49	0.49	0	3.47e-02	0	0
LOC100002054	0	0	0	0	0	0	0	7.22e-03	0	1.97e-02	0	0	4.47e-02	0	0	0	0	0	0	0	0	0	0	0	0	0	0	0	0	0	0	0	0	0	0	0	8.87e-02	0	0	1.70e-02	5.98e-02	0	0	0	0	0	0	0	0
LOC100002059	1.22e-02	7.80e-02	0.16	0.31	0.80	0.53	0.64	3.40	1.63	0.16	1.60	1.64	0.98	0.62	1.26	0.73	1.10	1.24	2.13	1.26	5.87	4.04	5.72	1.50	0.25	0	1.50	0.13	0.19	0.19	0.19	0.37	0.38	4.89e-02	0.19	0.62	7.42	6.18	5.47	0.75	0.51	0.77	0.71	0.73	0.77	0.69	0.48	1.48	0.11
LOC100002104	2.83e-02	1.10e-02	3.82e-02	9.22e-02	1.43e-02	0	5.82e-02	4.86	0.33	0.97	6.11e-02	0.20	0.15	0.16	0.15	7.66e-02	0.24	5.68e-02	0.78	0.13	2.35	2.02	3.52	6.92e-02	0.10	1.29	0.51	0.16	0.39	0.13	0.25	0.22	0.10	0	0	5.71e-02	9.30	1.14e+01	1.32e+01	2.93e-02	3.42e-02	0	8.01e-02	0	0	0	5.70e-02	0.31	0.15
LOC100002134	2.82e-02	2.85e-02	2.26e-02	3.87e-02	0.14	2.04	2.58	2.13	4.48e-02	0.16	4.24e-02	4.08e-02	1.29	1.73	0.91	1.98	2.94	6.33	1.93	0.92	1.59	0.82	1.02	0.50	0	0	6.52e-02	0.15	0.16	9.26e-02	0.26	7.87e-02	0.50	0	4.95e-02	0.16	2.02	1.74	1.58	0.63	0.49	2.13	2.16	0.92	2.17	0	0.11	0.22	0.11
LOC100002138	0	0	4.41e-02	1.37e-02	0	0	0	0	6.62e-02	0	0	0	0	0	0.10	0	0	0	0	0	7.98e-02	0	0	0.27	0	0	0	0	2.53e-02	1.17	5.00	3.55	0	0	0	0	0.11	0.23	0	0	0	0	0	0	0	0.11	6.36e-02	0	0
LOC100002141	0	0	2.53e-02	9.41e-02	0	9.04e-02	3.74e-02	8.39e-02	1.48	0.28	0.33	3.54	8.98e-02	0	0	8.96e-02	0.12	8.82e-02	3.95e-02	0	6.65e-02	0.21	0	0.36	0.47	0	0.61	3.09	0.31	0.15	0.18	0	1.35	0.16	0.14	0.13	0	0	0.11	6.85e-02	0.12	0	0	0	0	1.25	0.43	0.36	0.18
LOC100002173	0	6.16e-03	7.97e-03	0.11	1.26e-02	9.12e-02	0.13	1.28e+01	0.20	2.14e-02	0	0	8.12e-02	0.33	7.74e-02	0.24	9.38e-02	0	1.71	0.75	3.99	1.56	3.21	0	3.54e-02	0	0.76	2.35e-02	0.27	0.41	2.03e-02	1.41e-02	0.14	0	0	0.18	1.06e+01	7.38	1.35e+01	6.18e-02	0.11	0.27	8.48e-02	0	0	0	0	0	0
LOC100002181	2.03	1.30	4.67	5.23	5.41	2.99	3.66	2.86	1.65	0	1.83	0	1.28	2.58	0	1.91	1.04	4.31	0.84	2.79	2.03	0	0.75	0	0	0	0.20	0	0.31	0.26	0.26	0	3.20e+01	1.25	3.03	3.86	3.19	0	0	1.95	1.14	0	1.65	1.06	1.32	4.58e+02	1.78e+03	5.70e+01	1.14e+03
LOC100002182	2.12e-02	1.07e-02	2.49e-02	1.92e-02	4.75e-02	6.69e-02	0.40	2.04	0.40	0.22	0.30	0.97	4.84e-02	0	0	0	0.18	0.17	4.25e-02	0.48	0.89	0.51	0.86	0.22	1.87	2.77e+01	0.13	1.82	0.19	5.42e-02	0.14	0.13	6.39e-02	8.50e-02	4.33e-02	0	0.58	0.47	0.37	0.13	0.15	4.60e-02	0	8.08e-02	0	0	0	0.59	0
LOC100002196	1.43e+01	9.32	9.24	5.56	2.07	8.61	1.24e+01	1.54e+01	0.31	5.38	2.84	0.84	2.14e+01	2.75e+01	2.12e+01	2.80e+01	1.80	4.51	2.67e+01	5.20e+01	3.60e+01	3.04e+01	3.76e+01	1.16e+01	1.87	9.27	0.74	3.53	1.64	2.14e+01	4.23e+01	5.27e+01	5.16	4.70	9.65	1.10e+01	3.34e+01	4.07e+01	4.00e+01	2.83e+01	3.20e+01	1.01e+01	1.12e+01	1.20e+01	1.07e+01	1.31e+01	1.42e+01	6.43	8.65
LOC100002197	0.61	0.88	1.49	3.93	3.76	1.91	1.61	0.21	0.27	0.52	0.33	0.20	1.90	0.79	0.32	1.36	4.82	3.40	1.08	1.04	0.49	1.07	0.84	0.38	0.43	0.67	0.51	0.51	2.13	2.06	1.06	2.17	6.62	0.80	0.95	4.13	0.85	0.36	0.99	0.81	0.90	0.75	0.50	0.93	0.90	0.14	0	0	0.22
LOC100002201	0	0	3.65e-03	0	0.48	0.29	0.25	0.49	5.93e-02	1.47	0	0.12	0.30	0.34	0.40	0.15	0.11	7.89e-02	0.35	0.95	1.04	0.82	0.74	0.30	0.29	0	0.33	0.44	7.60e-02	8.02e-02	0.16	0.25	2.47e-02	0	2.24e-02	0	1.46	1.05	1.09	0.53	0.20	7.16e-02	0.12	0.24	3.89e-02	1.59e-02	0	0.31	0
LOC100002202	0	0	0	0	0	0	0	0	0	0	0	0	0	0	0	0	0	0	0	0	0	0	0	0	0	0	0	0	0	0	0	0	0	0	0	0	0	0	0	0	0	0	0	0	0	0	0	0	0
LOC100002203	8.50	3.89	4.45	2.80e+01	1.17e+01	4.44	2.78	4.11	2.25	0.71	0.83	4.47	6.97	3.63	9.04	7.02	0.25	0.21	4.72	6.85	5.72	5.37	5.03	2.40	4.04	0	0.51	1.35	2.07	0.82	5.08	3.32	3.11	1.09e+01	6.18	1.45e+01	6.67	4.98	6.20	2.83	3.16	3.56	3.96	2.14	3.89	1.47e+01	6.71	3.67e-05	2.25
LOC100002215	1.20e-02	3.37e-03	4.58e-03	2.77e-03	5.12e-02	2.27e-02	0.17	9.68e-02	0	0	8.67e-03	8.25e-03	0.14	0.12	0.25	0.28	0.12	4.28e-02	0.45	0.14	0.24	6.98e-02	0.32	2.00e-02	2.12e-02	0	0	4.21e-02	3.63e-02	0.13	0.21	5.75e-02	0.11	0	2.09e-02	0	0.14	2.54e-02	2.98e-02	0	0	0.10	0.18	0.12	6.44e-02	0	0	0	0
LOC100002244	0	0	3.63e-02	0	2.24e-02	0	0	0	6.63e-02	0	0	2.26e-02	0.12	0	0	0	0	1.13e-02	0	0	0	0	0	0	2.67e-02	0	0	0	0.41	0	0	0	1.46	0	0	0	0	0	0	0	0	0	0	0	0	0	0	0	0.12
LOC100002249	0	0	1.10e-02	1.46e-02	0	2.95e-02	5.32e-02	0.47	0	1.30	6.04e-02	1.94e-02	0.16	0.11	0	0.11	8.47e-02	0	0.14	0.23	0.20	0.48	0.37	1.95	0	0	0.10	0.42	1.86e-02	3.05	1.17e+01	8.17	1.74e-02	0	1.57e-02	0	1.10	1.01	1.79	8.02e-02	7.04e-02	0	0	0	0	0	0	0.21	0
LOC100002252	0	0	0	0	1.66e-02	0.48	0.48	0.23	0	0	0	0	0	8.96e-02	8.47e-02	0	0	0	0	0	0.46	0.74	0.23	0	0	0	0	0	0	0	0	0	0	0	0	0	0.70	0.29	1.45	0	3.96e-02	0	0	0	0.16	0	0	0	0
LOC100002266	3.39e-03	0	7.09e-03	9.24e-02	8.19e-02	0.23	0.14	0.18	0.83	1.56	2.05	0.58	4.68e-02	7.09e-02	0.20	0.56	0.20	0.53	0.20	0.17	0.25	0.82	0.25	0.71	0.21	7.28e-02	0.41	7.62e-02	0.47	2.77e-02	7.62e-02	4.14e-02	0.55	0.20	0	0.92	0.12	0.13	5.89e-02	0.58	0.32	0.59	0.37	0.76	0.26	0	3.09e-02	2.84	0.23
LOC100002283	1.86e-02	9.84e-02	0.55	0.25	0.21	0.48	0.51	0.26	0.80	1.73	0.62	1.15	0.57	0.45	0.42	0.63	0.24	0.31	0.20	0.24	0.29	1.27	0.44	0.31	0.75	0.58	0.72	1.57	0.77	0.92	0.51	0.32	0.17	0.11	7.63e-02	0.47	0.50	0.14	7.99e-02	0.65	0.34	0.55	0.50	0.73	0.31	0.26	0.12	2.83	0.74
LOC100002286	0	0	0	0	0	0	0	0	0	0	0	0	0	0	0	0	0	0	0	0	0	0	0	0	0	0	1.28e-02	0	3.81e-03	0	0	0	0	0	0	0	0	0	0	0	0	0	0	0	0	0	0	0	0
LOC100002292	0.57	1.18	0.62	0.97	0.74	1.41	1.72	3.01	1.27e+01	1.98	2.57e+01	1.62e+01	9.11	2.11	1.46e+01	1.94	1.28	0.79	2.04	1.47e+01	3.70	8.73	7.37	6.99	8.87	7.50	8.36	3.88	7.12	1.50e+01	7.24	1.66	5.76	0.90	1.61	0.57	3.87	7.57	5.92	1.48	2.19	1.48	1.25	9.11	8.33	0.56	0.18	9.02	0.38
LOC100002310	0.81	3.00	1.13	0.32	0.21	1.31e-02	0	0	8.60	1.56	0.13	3.79e+01	0	0	8.70e-02	0	0	0	0	4.98e-02	0	0	0	3.26e-02	3.96e-02	0	3.53e-02	0.11	3.18e-02	0	0	0	0.12	0	0.64	0.74	0	0	0	0	0	0	0	0	0	1.34e+01	2.98	2.59	3.03
LOC100002327	0	0	0	0	2.25	1.98e-02	4.65e-02	0.37	0.41	0.38	0	0	0	0.29	0	0	0	2.51e-02	6.28e-02	7.80e-02	0.10	0.26	0.12	7.51e-02	0	0	0.65	0.20	0.37	0.20	5.77e-02	0.25	0.15	0	0	0.11	0.28	0.15	0.36	0	0	0.14	0	0	0	0	8.31e-02	0	0.56
LOC100002333	1.84	5.26	4.17	7.64	7.66	4.42	4.04	3.32	3.56	3.14	1.77	4.41	4.80	3.28	5.12	3.90	1.87	1.99	2.47	1.83	1.25	2.87	1.12	0.62	1.93	1.67	2.40	1.60	2.47	3.77	3.09	3.05	1.18e+01	1.89	7.81	6.21	2.46	3.37	2.68	4.49	3.70	2.68	3.63	2.81	3.70	9.42	5.55	5.88	3.79
LOC100002342	1.70e-02	1.93e-02	9.94e-03	9.16e-03	0.30	3.39	2.51	0.83	1.36	0.18	0.89	0.75	2.38	2.97	2.11	2.37	0.34	0.28	1.03	0.75	2.01	1.71	0.66	0.12	0	0	3.99e-02	1.97e-02	0.48	6.67e-02	0.14	9.94e-02	0.19	0	9.90e-03	0	0.86	0.61	0.67	6.00	7.25	2.19	2.34	2.46	2.39	0	2.48e-02	0.14	0
LOC100002369	0	2.59e-03	0	9.48e-03	1.16e-02	1.41e-02	0.15	3.10	0.27	0.23	1.90e-02	1.83	6.92e-02	0	3.30e-02	3.45e-02	0	0	0.12	3.78e-02	1.33	0.27	0.25	1.27e-02	2.56	1.98	0	4.08e-02	3.70e-02	7.54e-02	7.80e-02	8.21e-02	3.40e-02	0	0	0	0.17	0.22	0.17	3.96e-02	6.17e-02	0	3.54e-02	0	3.56e-02	2.00e-02	6.58e-02	0	0
LOC100002370	2.36	2.56	2.98	5.29	3.85	2.58	3.21	1.11	3.79	1.31e+01	3.96	2.08	5.44	7.04	5.08	6.93	1.80e+01	2.05e+01	4.01	3.49	2.44	1.54	3.24	1.21	0.45	0.31	0.62	2.12	2.33	4.22	4.05	3.92	2.11	2.49	3.42	3.49	3.30	3.71	3.26	6.83	5.49	9.06	7.46	8.88	5.77	0.61	0.75	0.77	1.56
LOC100002381	0	0	0	0	0	0	0	0	0	0	0	0	0	0	0	0	0	0	0	0	0	0	0	0	0	0	0	0	0	0	3.80e-03	0	0	0	0	0	0	0	0	0	0	0	0	0	0	0	0	0	0
LOC100002384	3.21e-02	5.88e-03	4.16e-03	1.36e-02	0.13	0.40	0.99	6.37	6.16	1.94e+01	7.60	0.94	0.56	0.61	0.80	0.64	1.15	1.50	3.16	2.43	3.14	2.10	2.11	2.52e+01	0.98	0.87	1.13	3.17	1.43	3.60e+01	1.04e+02	1.54e+02	1.31	0	8.34e-02	0	7.21	6.74	6.27	0.26	0.14	0.50	0.60	0.65	0.54	0	0	0.49	0
LOC100002387	0.54	1.40	1.85	3.55	0.31	0.40	0.46	2.83	0.36	0.15	0	0.31	0.28	0.38	0.27	0.28	0.99	1.06	0.86	0.61	2.64	1.40	1.91	9.82e+01	6.22e-02	0.43	0.17	2.02	0.41	4.27	4.24e+02	4.70e+02	5.20	0.99	4.59	7.57	3.76	4.91	4.36	1.00	0.52	0.75	0.41	0.15	0.19	7.07	5.70	0.19	4.29
LOC100002393	3.91e+01	2.47e+01	1.15e+01	8.31	1.96e+01	1.43e+01	1.63e+01	1.25e+01	1.01e+01	1.06e+01	3.95	7.79	1.03e+01	1.73e+01	7.92	1.57e+01	2.12e+01	1.59e+01	2.32e+01	1.31e+01	1.34e+01	8.54	1.32e+01	3.69	1.63	1.71	3.69	2.52	1.46	2.00e+01	1.35e+01	1.57e+01	1.87e+01	1.03e+02	4.81e+01	1.59e+01	1.24e+01	1.51e+01	1.59e+01	1.36e+01	1.31e+01	1.94e+01	1.90e+01	1.45e+01	1.45e+01	4.13	5.47	4.33	5.10
LOC100002400	1.26e+02	4.08e+01	5.32e+01	2.72e+01	2.26e+01	2.17e+01	1.64e+01	9.02	1.48e+01	2.41	2.97e+01	1.74e+02	1.43e+01	1.09e+01	1.27e+01	9.75	7.84	9.40	5.19	1.23e+01	8.22	2.77e+01	1.06e+01	5.54	1.20	1.14	3.89	6.18	3.63	5.06	1.94	0.32	9.40	1.47e+02	4.56e+01	4.23e+01	8.39	1.08e+01	6.47	2.21e+01	2.05e+01	1.26e+01	1.00e+01	1.40e+01	1.80e+01	1.05e+01	1.67e+01	2.27	1.81e+01
LOC100002406	4.44e-02	2.90e-03	1.09	9.57	1.06	0.10	0.20	0.25	0.73	0.46	2.06	1.85	0.93	0.41	2.21	0.53	0.32	1.04	0.48	0.64	0.59	0.92	0.76	1.48	0.94	4.14	0.56	0.87	0.20	1.56	1.04	0.78	0.28	0.28	0	1.22e+01	0.40	0.83	1.28	0.20	0.13	0.28	0.18	1.06	0.74	0	0.26	0.82	1.90
LOC100002415	0	0	0	0	6.40e-03	5.62e-03	0	0	2.21e-02	0	1.57e-02	0.11	0	0	0	0	0	0	0	0	6.42e-02	0.14	0	0.11	0	0	0	0	9.91e-03	3.39e-02	0.18	5.74e-02	0	0	0	0	0	0	5.27e-02	0	0	0	0	0	0	0	0	0	0
LOC100002455	0	0	5.96e-02	7.47e-02	1.21e-02	0.50	0.61	1.52	0	5.42	0	2.46e-02	1.11	1.38	0.93	0.72	1.28e-02	2.84e-02	2.15	1.96	2.01	1.55	1.99	1.59	0	0	7.67e-02	1.10	6.12e-02	6.13	5.99	7.66	2.17e-02	0	0	4.84e-02	3.30	3.56	4.43	0.17	0.26	1.69	1.02	0.85	1.20	0	0	0	0.25
LOC100002460	6.21e-02	0.12	0.13	6.76e-02	3.98e-02	0.24	0.48	0.97	1.26e-05	3.38	4.58e-02	0	0.66	0.70	0.86	0.84	3.22e-02	0	2.46	2.05	1.51	1.63	2.59	0.22	0	0	1.61e-02	0.45	4.57e-02	0.76	0.51	0.56	1.18e-05	7.12e-02	0.23	0.18	2.22	1.84	3.42	0.34	0.33	1.12	0.56	0.89	0.84	0.18	0.29	0	0
LOC100002469	4.85	1.24e+01	3.56e+01	2.55e+01	6.51	3.64	3.17	1.48	2.11	0.70	0.22	1.50	5.97e-04	3.41	2.31	1.85	1.04	2.17	1.66	1.51	1.13	1.74	1.24	0.42	0.35	0.16	5.34e-04	0.49	2.46	1.42	0.83	1.51	1.82e+01	1.77e+01	1.30e+01	1.49e+01	1.74	1.62e-03	1.03	3.01	2.66	2.76	0.99	4.16	2.38	3.34e+01	5.37e+01	0.67	6.65e+01
LOC100002472	0	0	0	1.33e-02	1.08	0.33	1.71e-02	1.94e-02	0.24	0.60	0.27	1.14	0	0.11	0.10	0	0.10	5.15e-02	9.33e-02	0.29	0.39	0	0.18	3.78e-02	9.18e-02	0.16	2.37	6.09e-02	0.42	1.98e-02	3.43e-02	0.11	0.18	1.06e+01	0	0	0.11	0.11	0.13	0	4.73e-02	0	0	0	0	0	0.16	2.15	0
LOC100002479	0	6.07e-03	4.52e-02	4.74e-02	2.25e-02	3.94e-02	0.14	0.30	3.54e-02	4.50e-02	9.30e-02	0.36	2.00e-04	0	0	2.17e-02	0	0	7.38e-02	0.11	0.15	0.31	0.17	0	6.40e-02	0	3.12e-02	6.36e-02	0.11	0.11	3.88e-02	5.08e-02	5.35e-02	0	0	0.12	0	0.17	0.15	9.15e-02	0.14	0	0.25	1.77e-05	0.21	0	0.12	0	0
LOC100002481	0	0	5.26e-03	0	9.99e-03	1.54e-02	7.51e-03	0	5.85e-02	0	0	2.19e-02	0	0	0	0	0	0	0	0	0	0	4.48e-02	0	0	0	0	0	9.89e-02	0	0	0	5.41e-02	0	1.64e-02	0	0	0	0	0	0	0	0	0.18	5.55e-02	0	3.95e-02	0	8.37e-05
LOC100002503	7.26e-02	1.44e-02	3.21	0.89	0.32	4.87e-02	8.57e-02	0.29	0.53	0.56	1.01	0.74	0.25	5.03e-02	9.50e-02	0.15	0.60	0.53	0.13	3.13	0.23	2.39e-02	4.40e-02	0.79	0.93	1.90e+01	0.12	0.67	0.17	0.12	0.44	0.33	4.92e-02	0.17	0	0.55	0.54	0.48	0.31	3.79e-02	2.22e-02	0.21	0.34	0.16	0.24	2.10e-02	0.28	0.40	0.87
LOC100002519	0	0	0	0	0	0	0	3.41e-02	0	0	0	0	0	0	0	0	0	0	0	0	0	0	0	0	0	0	0	0	0	0	0	0	0	0	0	0	0.16	0	0	0	0	0	0	0	0	0	0	0	0
LOC100002527	0.43	0.12	0	0.80	0.90	0.69	0.80	0.80	0.43	0.52	1.13	5.17	0.17	0.17	0.57	0.17	0.82	0.92	0.19	0.23	0.25	7.90e-02	0.65	0.24	7.39e-02	0.13	0.13	9.79e-02	0.25	0.52	1.42	0.77	0.34	3.31	0.51	0.38	0.34	0.18	0	1.00	1.32	0.98	0.75	0.83	0.94	0.16	0	0	0
LOC100002528	1.69e+02	3.84e+01	3.78e+01	3.09e+01	1.25e+01	1.63e+01	1.57e+01	1.50e+01	6.71	4.67	0.96	5.64	1.68e+01	1.12e+01	1.55e+01	1.42e+01	8.87	2.86e+01	1.02e+01	1.08e+01	9.47	9.87	1.01e+01	1.89	2.21	0.80	1.69	1.93	8.36	1.71e+01	1.02e+01	1.08e+01	5.21e+01	2.74e+02	7.55e+01	3.65e+01	1.07e+01	1.25e+01	1.65e+01	7.84	1.16e+01	9.13	1.25e+01	1.38e+01	1.62e+01	1.61e+01	2.29e+01	1.84e+01	2.17e+01
LOC100002532	2.41e+01	2.25e+01	1.16e+01	1.16e+01	8.65	3.71	3.23	3.39	2.03	2.74	0.70	2.91	1.92	2.18	1.58	2.45	4.42	4.28	2.85	1.52	1.66	1.77	2.13	1.08	1.33	0.92	0.78	1.59	2.48	4.22	2.33	3.04	8.67	1.92e+01	1.82e+01	7.03	2.26	2.44	1.94	3.02	2.90	4.37	4.85	4.42	4.20	2.09e+01	1.06e+01	0.73	8.19
LOC100002544	0	0	1.53e-02	9.49e-03	1.20e-02	0	2.33e-02	0.28	0.42	0.28	3.10e-02	1.37	7.78e-02	7.86e-02	7.42e-02	0.16	0	6.72e-02	0.10	0	0.35	0.44	0.34	8.40e-02	4.66	0.12	0.36	6.76e-02	0.35	4.34e-02	9.38e-02	2.69e-02	0.39	0	4.71e-02	5.78e-02	0.62	1.75	1.37	2.96e-02	0.10	0	0	0	0.22	0	0.21	0	0
LOC100002545	3.86	1.03e+01	9.59	5.32	0.30	4.84e-02	8.25e-02	8.77e-02	5.86	0.41	6.68e-02	8.30	7.97e-02	4.03e-02	0.34	7.95e-02	2.25e-02	5.08e-02	0.33	0.15	0.21	7.72e-02	0.21	2.19e-02	8.86e-02	0.12	3.16e-02	4.69e-02	2.36e+01	0.24	0.35	3.40e-03	3.69e+01	4.40	1.31e+01	1.41e+01	7.90e-02	0.13	0.10	1.52e-02	3.55e-02	3.78e-02	0.14	0	0	5.83e+01	3.55e+01	1.13	2.08e+01
LOC100002553	5.89e-03	0	8.81e-02	5.87e-02	1.24e-02	2.45e-02	6.63e-02	0.37	3.20e-02	1.24	0	3.78e-02	0	0	0	0	2.00e-02	0	0.44	0.25	0.77	0.61	0.47	0.19	0	0	1.61e-02	0.31	4.37e-02	0.83	1.42	1.26	1.33e-02	0	0	0	0.64	1.11	0.71	3.60e-02	0	0.33	0.20	0.20	4.18e-02	0	0	0	0.32
LOC100002566	0.62	0.24	0.14	0.26	0.22	0.16	9.40	0.78	0.10	0	0	0.20	0.45	1.43	3.62	7.05	1.66	2.33	2.48	1.75	3.56	4.66	3.22	0.17	0	0	0	4.32e-02	1.73	3.69e-02	9.64e-02	4.50e-02	0.60	0.92	0.25	0.22	1.40	1.27	0.94	0.14	0.20	4.97	6.94	5.25	3.87	3.13e-02	4.32e-02	0	0.29
LOC100002569	0	0	0	0	3.38e-02	0	0	0	0	0	0	0	0	0	0	0	0	0	0	0	0	0	0	0	0	0	0	0	0	0	0	0	0	0	0	0	0	0	0	0	0	0	0	0	0	0	0	0	0
LOC100002570	4.55e-02	4.93e-03	6.73e-03	7.51e-02	0	9.31e-03	2.05e-02	1.16e-02	1.91e-02	1.08	2.51e-02	1.16	0.28	0	0.13	0	1.11e-02	0	0	7.04e-02	9.72e-02	0	5.63e-02	0.22	8.50e-02	0	0.33	0.20	7.28e-02	0.17	0.28	0.38	4.58e-02	0	0	0	0	0	0.11	2.85e-02	5.74e-02	6.54e-02	7.15e-02	0	0	2.90e-02	4.78e-02	0	0
LOC100002600	8.46e-02	0.12	0.83	0.50	0.44	0.73	0.73	0.76	0.57	0.38	1.39	1.29	0.26	8.46e-02	0.40	0.19	0.13	0.30	0.19	0.29	0.21	0.55	0.72	1.77	3.24	0.66	1.25	1.01	0.99	0.81	0.51	0.13	0.92	0.17	0.15	0.49	0.35	0.50	0.75	8.09e-02	9.40e-02	8.43e-02	3.26e-02	0.42	0.26	0.26	0.27	0.66	0.25
LOC100002601	6.87	3.72	2.96	2.53	2.89	2.95	3.17	2.99	0.25	0.49	0.50	0.44	1.06e+01	7.16	9.07	8.08	4.72	1.14	1.15e+01	1.24e+01	7.74	1.07e+01	1.01e+01	1.71	3.53	1.42	3.60	0.74	1.11	9.87	7.56	7.69	4.50	9.12	5.56	3.71	9.58	1.17e+01	1.42e+01	5.33	5.71	4.31	5.77	6.04	5.14	0.56	1.49	2.95	1.61
LOC100002619	5.21e-03	0	3.30e-02	1.27e-02	1.64e-02	1.47e-02	4.10e-02	0.19	9.37e-03	6.74e-02	1.34e-02	2.55e-02	0	3.62e-02	0	0	2.58	0.49	0.54	5.88e-02	0.32	0.40	0.13	2.46	0	0	0	6.34e-02	0.10	6.13	1.34e+01	2.30e+01	2.35e-02	0	0	0	0.20	8.13e-02	9.03e-02	0	1.60e-02	0	0	0	0	0	0	0	0
LOC100002627	0.12	7.85e-02	8.04e-03	0	0.20	0.21	0.24	0.23	0.40	0.13	0.12	1.35	3.37	0.39	3.67	0.17	0	3.05e-03	3.16e-02	0.11	0.34	0.99	0.28	0.32	0	0	0.22	0.16	0.23	0.55	0.36	4.47e-02	0.13	0.32	1.38e-02	0	7.23e-02	0.64	4.71e-02	7.24e-02	9.31e-02	7.79e-02	0	0.56	1.02	0	0	2.15e-04	9.18e-02
LOC100002630	4.62	2.40	1.74	1.26	0.58	1.63	1.96	2.81	1.31	2.43	2.82	1.72	4.61	4.61	4.29	4.43	3.66	4.07	6.09	4.41	5.24	5.94	5.19	2.06	1.83	1.34	1.75	1.31	1.46	6.57	5.52	6.13	5.34	1.13e+01	4.60	2.13	5.80	6.67	7.61	1.94	1.88	2.61	2.80	3.31	3.27	2.56	4.12	7.50	3.30
LOC100002633	0	7.78e-03	1.62e-02	2.11e-02	8.62e-02	2.59	2.68	2.44	4.12	1.14e+01	1.82e+01	1.08	6.20	6.48	5.76	4.54	1.77	1.50	5.40	1.14e+01	8.34	1.07e+01	7.76	5.32	0.26	0.16	5.64	2.96	1.93	4.12	9.02	4.15	0.74	1.12	1.58e-02	3.93e-02	8.04	8.68	6.94	4.30	5.48	4.68	4.48	4.59	4.56	0	3.08e-02	7.94	0
LOC100002639	0	3.03e-02	5.85e-03	7.21e-03	3.14e-02	0	1.78e-02	5.75e-02	0.12	1.29	0.21	0.17	6.00e-02	6.06e-02	0	0.18	0.94	0.39	0.29	0.33	0.27	1.11	0.32	0.76	0.48	0.46	0.99	0.66	0.35	1.14	1.00	1.01	9.93e-02	0.21	3.60e-02	8.90e-02	0.65	0.32	0.30	0.27	0.27	9.77e-02	0.51	0.20	0.25	0	0	0.73	0
LOC100002647	0	0	0	0	0	0	0	0	1.79e-02	0	0	0	0	0	0	0	0	0	0	0	0	0	0	2.35e-02	5.72e-02	0.50	0	0	0.35	4.02e-03	5.20e-03	0	0.80	0	0	0	0	0	0	0	0	0	0	0	0	0	0	0	0
LOC100002649	0.20	0.18	0.16	0.13	0.25	0.31	0.33	0.40	1.43e+01	0.50	1.67e+01	1.82	0.22	0.39	0.31	0.52	6.24e-02	0.11	0.34	0.64	0.81	1.15	0.45	0.27	0.91	0.25	0.40	3.96	1.55	0.63	1.01	0.59	0.14	0	0.18	0.13	0.90	0.73	0.62	0.26	0.16	5.19e-02	0.21	0.32	0.17	8.44e-02	0.38	0.27	0.55
LOC100002673	1.46e-02	2.27e-02	7.94e-02	1.98e-02	4.14e-02	0.18	0.14	0.21	0.24	0.44	2.72	0.28	0.63	0.38	0.82	0.78	0.41	0.32	0.58	0.96	0.86	0.22	0.69	0.74	2.28	7.68e-02	0.85	0.31	0.31	0.61	3.75	6.40	0.52	8.78e-02	5.96e-02	0.15	1.52	1.93	2.37	0	2.23e-02	4.74e-02	5.15e-02	0.25	8.63e-02	0	3.71e-02	1.62	0.19
LOC100002676	0.17	0.15	0.31	0.24	9.88e-02	0.11	0.20	1.49	0.11	1.35e+01	1.40e-02	2.68e-02	0.47	8.06e-02	0.38	0.56	9.88e-02	0.24	1.03	0.62	1.06	0.71	0.82	7.93	3.46e-02	0	6.15e-02	3.78	0.47	9.38	2.87e+01	3.75e+01	0.47	0	0	0.35	2.82	3.85	3.79	8.58e-02	0.18	0.51	0.35	0.20	0.35	3.75e-02	0.16	0.15	0.31
LOC100002679	2.39	8.74	1.66e+01	2.22e+01	1.33e+01	9.29	8.35	1.04e+01	1.16e+01	2.57e+01	1.39e+01	1.24e+01	1.06e+01	9.66	8.04	8.63	2.70e+01	2.31e+01	9.01	9.23	1.08e+01	1.17e+01	1.19e+01	5.84	4.61	6.53	5.58	6.14	5.63	9.42	1.53e+01	1.77e+01	4.98	2.32	9.48	2.19e+01	1.10e+01	1.15e+01	1.21e+01	1.12e+01	1.03e+01	1.26e+01	1.18e+01	1.20e+01	1.08e+01	5.50	5.73	9.86	1.09e+01
LOC100002700	4.63e-02	4.55e-02	3.30e-02	0.24	0	8.47e-02	0	0	0.58	0	0	0.20	0	0	0	0	0	0	0.13	0	0	0	0	4.83e-02	0	0	0	7.82e-02	2.22e+01	0	0	2.69e-02	7.44e+01	0	0	0	0	0	0	0	0.13	0	0	0	0	0	0	0	0
LOC100002706	9.79	1.07e+01	7.83	5.88	6.19	5.28	5.85	5.09	1.29	2.08	1.58	0.67	6.33	4.70	6.52	6.27	5.24	6.03	6.21	4.30	4.26	4.06	4.55	1.28	1.19	1.38	1.66	0.85	1.21	6.22	4.91	4.61	1.24e+01	1.82	5.98	3.78	5.20	5.93	5.96	3.67	2.96	5.39	5.22	5.89	5.33	6.30e-02	0.33	0.61	0.29
LOC100002712	6.05e-02	6.55e-03	2.81e-02	2.24e-02	1.70e-02	1.24e-02	8.18e-02	4.16e-02	0.21	4.88e-02	7.39e-02	0.22	0	0	0	0	6.09e-02	0	0.16	0	0	0	0.23	4.87e-02	7.90e-02	0	3.52e-02	0.37	1.97e+01	3.94e-02	2.19e-02	0.11	8.03	0.16	0.36	0.13	0	9.72e-02	0	0.10	0	0.15	0	0	9.45e-02	0	0	0	0
LOC100002717	0	7.56e-03	1.05e-02	0	1.86e-02	0	0	1.78e-02	0	2.71e-02	0	0	0	0	0	0	0	0	0	0	0	0	0	0	0	0	0	0	0	0	0	0	0	0.18	3.03e-02	0	0	0	0	7.55e-02	4.41e-02	0	0	0	0	0	0	0	0
LOC100002719	1.78e-02	2.16e-02	6.32e-02	6.98e-02	0.19	0.54	0.57	0.58	0.22	1.21e-02	1.85e-02	4.99	1.02	2.51	2.42	1.55	0.36	1.43	0.49	0.85	0.48	1.12	0.73	3.55e-02	8.63e-02	0	1.92e-02	9.99e-02	0.34	0.17	7.82e-02	4.00e-02	0.31	0	2.91e-02	0.11	1.21	1.04	1.17	2.39	1.85	1.02	1.03	2.48	1.92	4.11e-02	0.10	0.39	0.76
LOC100002736	0.26	1.34	4.35	1.80e+01	1.84e+01	6.84	5.91	4.29	2.45	2.08	3.26	2.51	4.24	3.82	3.31	3.15	6.87	9.05	3.48	3.57	5.41	5.73	5.13	3.28	5.72	4.10	2.27	3.84	3.63	4.17	0.97	1.82	2.76	0.95	1.44	5.18	2.82	2.60	2.95	5.46	4.64	6.55	6.66	5.83	6.28	3.41	2.43	5.47	3.86
LOC100002745	0	0	0	0	3.70e-02	0.10	0.13	7.35e-02	1.14e-02	9.83e-02	3.25e-02	0.16	4.31e-02	8.71e-02	4.11e-02	8.60e-02	6.99e-02	0.15	0.11	0.14	3.30e-02	2.08e-02	7.68e-02	7.08e-02	7.66e-02	0	1.71e-02	1.27e-02	1.53e-02	4.83e-02	1.38e-02	1.85e-02	0	0	0	0	4.27e-02	4.61e-02	0.22	0	0	0	0.10	0	7.43e-02	0	3.20e-02	0	0
LOC100002747	1.85	0.95	1.83	4.04	2.98	1.84e+01	1.87e+01	2.10e+01	3.06	2.36	1.06e+01	0.49	1.99e+01	2.30e+01	1.15e+01	1.92e+01	5.28	6.42	1.98e+01	1.46e+01	2.86e+01	1.91e+01	2.37e+01	3.71	7.36	1.67e+01	2.06e+01	4.38	0.92	1.77e+01	1.48e+01	1.23e+01	3.53	3.45	1.12	1.73	9.36	1.05e+01	1.67e+01	1.04e+01	1.13e+01	1.72e+01	1.32e+01	8.08	1.18e+01	2.34	0.58	1.77e+02	3.42
LOC100002754	9.48e-02	0.14	6.34e-02	1.92e-02	9.77e-02	9.82e-02	0.11	7.12e-02	0.45	0.37	0.13	0.18	2.47e-02	0.20	0.19	9.86e-02	0.46	0.60	0.33	0.34	0.25	0.12	0.43	0.43	0.20	0.31	4.94e-02	0.17	0.33	0.92	0.69	0.76	0.36	0.17	0.96	0.33	0.42	0.34	0.28	0.40	0.18	8.71e-02	0.15	0.24	9.32e-02	0.25	0.21	0	4.82e-02
LOC100002756	1.82e-02	3.57e-02	2.38e-02	4.54e-02	0.26	3.06	3.14	8.21	1.81e+02	3.48e+01	1.49e+03	1.69e+01	4.75	3.88	4.86	3.66	5.94	5.62	5.66	6.74	7.82	9.25	9.89	3.73	1.88	5.28	4.26e+01	7.40	1.16	6.10	1.19e+01	7.28	0.14	3.81e-02	1.60e-02	8.12e-03	1.09e+01	9.53	8.05	8.58	8.73	7.40	6.30	6.22	7.20	4.09e-02	6.37e-03	6.16e+01	0
LOC100002776	0	0	0	1.37e-02	3.76e-02	0	0	3.20e-02	0	7.63e-02	9.17e-02	0	0	0	0.10	0	3.43e-02	1.97e-02	0	0	0	0	0	0.19	4.71e-02	0	0.21	0	2.52e-02	1.35e-02	5.28e-02	0	0	0.20	0	0	0	0	0	0	4.86e-02	0	0	0	0	0	0	0	0
LOC100002813	0	0	0	0	2.68e-03	2.48e-03	0	4.31e-03	0	2.49e-02	0	3.65e-02	0	0	0	1.77e-02	0	0	3.89e-02	4.84e-02	0	3.49e-02	0	1.31e-02	0	0	2.84e-02	5.25e-03	8.46e-02	1.66e-02	1.58e-02	4.77e-02	7.48e-02	3.08e-02	0	2.62e-02	1.76e-02	3.79e-02	4.46e-02	6.75e-03	2.37e-02	1.68e-02	0	0	0	0	0	0.29	0
LOC100002814	1.58e+01	6.01	5.87	3.76	1.81	1.90	1.72	1.87	1.33	1.92	1.90	2.78	5.73	6.36	5.23	5.30	3.61	3.95	4.10	5.10	8.16	5.32	5.85	5.72	0.25	0.99	1.37	2.20	0.77	6.59	1.51e+01	2.07e+01	2.08	8.43	1.27e+01	4.01	7.96	9.29	7.32	5.80	5.54	0.91	2.27	3.11	1.42	0.62	1.80	2.98	1.59
LOC100002818	0	0	0	0	0	6.47e-03	0	0	2.57e-02	1.19e-02	0	1.75e-02	0	0	0	0	0	0	0	0	0	0	0	1.75e-02	0	0	0	0	0.23	0	3.89e-03	0	0.97	0	0	0	4.77e-02	0	0	1.83e-02	2.14e-02	0	0	0	0	0	0	0	0
LOC100002825	5.14	1.38e+01	2.09e+01	1.41e+01	6.01	4.90	5.37	5.13	6.22	4.80	1.06e+01	1.03e+01	7.49	7.63	6.60	7.13	5.07	7.08	6.19	7.00	6.38	5.76	6.13	2.80	6.40	5.33	3.41	2.03	3.45	6.66	5.99	5.61	9.24	7.21	2.14e+01	2.40e+01	6.18	6.57	6.40	7.15	5.66	6.53	7.05	7.06	6.56	6.56	6.04	4.42	6.01
LOC100002840	2.60e-02	2.62e-02	2.47e-02	4.38e-02	5.45e-02	2.58e-02	5.15e-02	3.99e-02	3.56e-02	0	0.49	0.39	0	0	0.22	0	0	0	0	0	8.42e-02	0.32	0.44	1.72	4.14	0.80	1.03	0.86	0.53	0.44	0.21	0	0.28	0.68	5.89e-02	0	0.18	0.12	0	0.11	8.19e-02	0.18	0	0	0	0	0	0	0
LOC100002842	5.80e-02	0.12	0.29	9.64e-02	0.10	0.54	0.33	0.35	1.05	0.16	0.43	0.59	0.14	0.19	0.45	0.37	0.16	0.43	1.46	0.92	1.52	2.10	1.16	0.43	1.52	0.22	0.11	0.30	9.51	1.16	0.58	0.85	2.15e+01	0.16	4.18e-02	3.47e-02	2.00	2.10	2.30	1.13	1.44	0.51	0.24	0.31	0.74	0.17	6.19e-02	0.38	0
LOC100002844	0	0	0	0	0	0	0	0	0	0	0	0	0	0.13	0	0	0	0	0	0	0	0	0	0	0	0	0	0	0	0	0	0	0	0	0	0	0	0	0.17	0	0	0	0	0	0	0	0	0	0
LOC100002887	0	0	0	0	0	0	0	0	0.35	8.87e-02	0	0.16	0	0	0	0	0	0	0	0	0	0	0	0	0	0.19	0	0	2.54	7.78e-03	0.11	6.62e-02	4.30	0	0	0	0	0	0	0	0	0	0	0	0	0	0	0	0
LOC100002893	0	9.99e-03	3.27e-02	1.29e-02	2.29e-02	0.13	0.26	1.67	1.17	0.86	0.18	0.20	0.28	0.28	0.27	9.30e-02	0.14	7.93e-02	0.70	0.51	2.35	1.91	3.52	0.22	1.57	0.65	0	0.23	7.16e-02	8.70e-02	0.18	0.19	3.07e-02	8.18e-02	1.39e-02	6.91e-02	3.47	2.79	2.93	0.20	0.25	0.13	4.80e-02	0.16	8.05e-02	0	6.17e-02	0	0
LOC100002894	0	0	0	0	0	0	0	0	0	0	0	0	0	0	0	0	0	0	2.48e-02	0	0	0	0	0	0	0	0	0	0.29	0	0	0	0.52	0	0	0	0	0	0	0	0	0	0	0	0	0	0	0	0
LOC100002895	5.57e-03	0	3.42e-02	1.29e-02	2.46e-02	0	0	0	9.05e-02	0	0	4.11e-02	0	0	0	0	0	0	0	0	0	0	0	7.01e-03	0	0	1.52e-02	2.25e-02	5.83	0	0	0	3.16	0	0	2.84e-02	0	0	0	0	0	0	0	0	0	0	2.84e-02	0	0
LOC100002901	0.29	0.14	0.17	0.44	0.41	0.11	3.81e-02	7.86e-02	0.28	0.11	0.85	0.61	0	0	0.25	8.63e-02	0	0	7.60e-02	4.73e-02	0.12	0	0	2.18	3.25	0.13	0.85	0.20	0.52	0.19	0.11	2.59e-02	5.81e-02	0.71	0	0	8.59e-02	0	0.11	0.23	0.25	8.24e-02	8.35e-02	0	0	0	0	0.70	0.17
LOC100002905	0	0	0	0	0	0	0	0	0	0	0	0	0	0	0	0	0	0	0	0	0	0	0	0	0	0	0	0	6.68e-03	3.53e-03	0	0	0	0	0	0	0	0	0	0	0	0	0	0	0	0	0	0	0
LOC100002907	2.41e-02	5.28e-02	5.35e-03	0	0	0	0	2.34e-02	0.74	0.47	3.75	1.66	0	0	0	0	0	0	0	0	0	0	4.84e-02	2.02	2.39	0.74	1.88	1.34	0.63	0.51	0.39	0.12	0.19	9.67e-02	9.40e-02	0.16	0.11	0	0	0	0.17	0	0	0	0	1.25	1.90	0.89	1.43
LOC100002916	1.59e+02	5.82e+01	7.57e+01	6.69e+01	3.22e+01	3.11e+01	2.71e+01	1.03e+01	5.74	0.74	0.73	8.93	1.80e+01	2.18e+01	1.89e+01	2.00e+01	1.97e+01	4.93e+01	5.94	3.89	6.93	5.19	5.94	0.88	2.41	0.21	0.44	0.80	1.30e+01	6.52	2.46	0.92	2.82e+01	8.23e+01	5.80e+01	8.21e+01	6.43	4.30	6.65	2.05e+01	2.32e+01	2.42e+01	2.45e+01	2.52e+01	2.41e+01	7.82e+01	6.69e+01	1.71	6.05e+01
LOC100002917	4.26e-02	9.88e-03	0.19	4.14	0.74	0.75	0.56	5.05e-02	7.36e-02	5.29e-02	0.71	0.27	0.55	0.67	0.38	0.55	9.59e-02	5.16e-02	0.71	1.36	0.61	1.68	1.02	6.23e-02	0.23	2.71	0.15	0.22	7.06e-02	3.49e-02	8.71e-02	2.05e-02	0	0	0	4.43	0.15	0.34	8.49e-02	1.76	1.38	1.05	0.75	0.41	0.58	0	4.17e-02	0	3.81
LOC100002923	1.04	2.34	6.63	1.46e+01	5.91	3.60	2.81	0.62	0.38	1.32	0.73	0.21	1.06	1.93	0.65	1.44	2.28	2.84	0.63	0.65	0.39	0.39	0.34	0.16	0	0.37	0.21	0.43	0.76	0.94	0.73	0.57	0.95	0.23	3.02	5.59	0.49	0.43	0	2.17	1.57	2.20	2.51	1.73	2.64	1.99	2.30	0.78	3.61
LOC100002938	2.02e+01	2.18e+01	3.95e+01	3.14e+01	5.02	7.68	1.03e+01	1.13e+01	5.85	6.34	6.47	1.73	1.06e+01	6.66	8.55	5.71	8.02	7.43	5.19	5.43	7.43	9.65	8.78	4.47	3.06	9.25	2.44	3.36	1.43	6.09	1.27e+01	1.15e+01	1.62	4.53	1.37e+01	2.73e+01	7.93	8.02	7.00	4.57	5.51	5.27	4.19	7.73	4.82	4.06	1.41e+01	6.00	1.96e+01
LOC100002951	0	0	0	0	0	0	0	0	5.91e-02	0	0	0	0	0	0	0	0	0	0	0	0	0	0	0	0	0	0	0	0.24	0	0	0	0.77	0	0	0	0	0	0	0	0	0	0	0	0	0	0	0	0
LOC100002956	5.66	1.28e+01	7.86	1.32e+01	6.90	5.69	5.48	5.15	3.13	3.16	2.72	5.08	1.02e+01	1.12e+01	1.19e+01	1.11e+01	9.12	5.10	1.01e+01	1.06e+01	1.01e+01	1.61e+01	1.21e+01	3.63	1.23e+01	2.74e+01	3.53	5.37	3.54	1.09e+01	8.11	1.11e+01	1.02e+01	7.81	3.27e+01	1.52e+01	1.23e+01	1.18e+01	1.04e+01	1.37e+01	1.03e+01	5.80	5.80	6.59	6.43	1.11e+01	1.79e+01	5.12	1.00e+01
LOC100002960	0.11	3.42e-02	0.14	0.15	6.92e-02	8.33e-02	0.10	3.48	0.19	7.57e-02	0.20	5.23	0.23	0.24	0.13	7.76e-02	0.14	0.38	1.28	0.52	3.31	1.72	3.40	0.69	9.91	1.57e+02	0	7.10	0.12	6.61e-02	4.14e-02	1.35e-02	0.44	0	0	0.17	4.25	7.50	1.07e+01	0.31	0.45	0	8.12e-02	0	0	3.28e-02	0	0.63	0
LOC100003022	0	0	0	4.72e-02	0	0	0	0.94	2.93e-02	0.23	4.09e-02	0	0	0	0	0	0	0	0	0	0.15	0	0	3.53e-02	0.13	0	3.82e-02	8.54e-02	2.30e-02	0.18	0.12	5.18e-02	6.68e-02	0	0	0	9.83e-02	0.21	0	3.77e-02	0	0	0	0	0	0	7.36e-02	0	0
LOC100003025	1.90	2.68	2.22	1.08	0.19	2.71	1.54	1.45	0.27	1.91	0	0.56	1.49	1.64	1.84	1.71	1.08	1.33	1.54	1.51	1.08	1.88	0.98	0.15	9.75e-02	0	0.10	0.77	2.28	0.47	1.22	0.54	2.96	0.23	1.18	1.37	1.13	0.75	0.99	1.52	2.11	2.22	2.03	2.64	2.54	2.35	2.05	0.36	1.28
LOC100003029	0.17	8.64e-02	0.19	0.63	0.58	0.42	2.66	6.54	0.80	0.23	0	0.27	1.65	1.27	1.27	1.95	2.52e-02	4.34e-02	3.69	4.41	6.20	4.08	3.45	0.87	0.86	0	1.86	4.54e-02	8.24e-02	0.23	0.33	0.24	5.24e-02	0	7.13e-02	0.12	5.06	3.53	3.75	5.98e-02	6.99e-02	3.57	3.49	1.56	1.99	9.05e-02	0	1.94e+01	1.22
LOC100003040	0	5.36e-03	0	0	9.92e-02	1.01e-02	4.81e-02	0.18	4.20e-02	0	0.10	8.59e-02	0	0.15	7.11e-02	0.23	6.00e-02	0	7.71e-02	8.15e-02	0.40	0.67	0.77	2.79	0.59	1.36	0.96	0.52	0.56	9.09e-02	0.23	9.67e-02	0.20	1.73	0	4.34e-02	0	7.98e-02	0	4.46e-02	0.13	0	7.77e-02	0	0	0	0	0	0
LOC100003043	0	3.41e-06	0	0	3.33e-06	6.20e-06	0.15	1.13	0.38	0.12	1.08	0.84	0	0	0	0	0	2.59e-02	0	0	0.31	1.59e-05	1.58e-05	0.20	2.63	1.08	1.08	4.50	1.12	2.91e-05	2.61e-02	5.04e-06	4.35	0	3.82e-06	0	2.18e-05	2.65e-05	2.11e-05	0	0	0	0	0	0	0	0	0	0
LOC100003048	0	0	0	2.43e-02	1.45	0.14	0.14	0.55	2.12e+01	0.65	1.21	2.37	0.16	0.11	0	0.11	0	0	4.64e-02	2.88e-02	0.20	0.15	0.42	1.65	2.33e-02	8.10e-02	1.60	0.32	6.84e-02	2.30e-02	4.28e-02	4.52e-03	8.72e-02	0	0	0	0.63	0.17	0.33	6.03e-02	9.41e-02	0.17	0.11	0.17	0.20	0	0	0.64	0
LOC100003089	7.68e-02	0.11	0.14	0.11	0.15	7.93e-02	0.15	0.15	5.11e-02	4.74e-02	0	0.20	0.57	0.24	0.50	9.55e-02	2.69e-02	0	0.15	0.21	0.22	4.60e-02	0	0.11	4.24e-02	0.15	0.34	1.37	8.48e-02	3.57e-02	0.11	6.99e-02	0.38	8.40e-02	7.13e-02	0.18	0.19	0.26	0.12	0.20	0.23	7.79e-02	9.86e-02	0.23	8.26e-02	0.42	1.04	0.78	0.47
LOC100003091	0	0	0	0	0	0	0	0	0	0	0	0	0	0	0	0	0	0	0	0	0	0	0	0	0	0	0	0	0.49	0	0	0	0.42	0	0	0	0	0	0	0	0	0	0	0	0	0	0	0	0
LOC100003104	3.85e-04	3.39e-04	0.24	2.66e-04	3.56e-04	3.21e-04	3.04e-04	2.42e-04	2.03	6.90e-02	0	0.62	1.00e-03	1.03e-03	1.03e-03	0.54	5.51e-04	2.18e-04	0.23	4.96e-04	8.80e-04	8.48e-04	8.96e-04	3.37e-04	3.63e-04	3.67e-04	3.59e-04	3.91e-04	1.97e+01	1.26e-03	3.08e-02	1.86e-02	9.48e+01	6.10e-04	8.47e-04	4.36e-04	0	1.12e-03	0	4.30e-04	2.02e-03	1.66e-03	3.01e-03	1.28e-03	1.75e-03	0	0	0	0
LOC100003113	4.85e-02	1.41e-02	1.42e-02	0.79	0.66	0.22	0.34	1.31	5.07e-02	7.24	5.41e-02	0.14	0.52	0.67	0.45	0.47	0.29	0.29	1.96	1.48	1.96	1.46	1.98	1.97	2.10e-02	7.31e-02	3.75e-02	1.71	2.23	3.09	6.37	1.78e+01	0.99	0	0	0	4.57	3.91	4.24	0.40	0.53	0.30	0.78	0.62	0.56	2.00e-02	2.76e-02	0	0
LOC100003115	0	0	2.35e-02	0	9.69e-02	1.66e-02	0	0	7.00e-02	0	0	0	0	0.12	0.11	0	0	0	0	0	0	0	0	0	0	0	0	0	5.28e-02	0.21	0.24	1.00e-02	0	0	0	0	0	0	0	4.36e-02	5.10e-02	0	0	0	0	0	0	0	0
LOC100003133	0.77	0.99	0.43	0.38	1.43e-02	0.24	0.49	3.92	1.05	0.48	3.75e-02	2.44	3.13e-05	0.46	0.26	0.18	0	0	0.57	0.35	1.22	1.88	2.90	1.64e-02	7.99e-02	0	7.12e-02	5.30e-02	0.28	6.93e-02	0.25	0.11	1.39	0.66	1.01	0.48	0.46	0.71	1.53	0.18	0.16	0.35	0.84	0.30	0	4.36	3.70	1.49	1.07
LOC100003148	1.06	0.57	1.12	2.64	2.83	2.81	2.90	1.69	4.20	2.55	4.69	3.38	6.16	8.51	6.34	7.78	7.15	8.46	6.73	7.61	6.34	8.58	6.40	2.18	2.30	1.35	3.23	2.16	1.71	4.24	3.62	2.61	1.14	1.16	0.57	1.91	6.66	6.93	5.91	9.13	8.88	5.48	6.40	5.76	4.68	0.49	0.72	7.75	1.42
LOC100003182	4.16	3.39	3.48e+01	3.72e+01	2.01e+01	7.83	6.83	2.28	2.56	4.88	1.61	0.86	3.36	4.16	3.43	3.87	5.49	6.40	2.84	2.82	1.63	1.99	2.46	1.38	0.68	0.37	0.57	1.30	3.09	4.04	5.16	5.48	2.22	1.89	0.98	2.97e+01	2.14	2.01	2.41	6.41	4.10	5.61	5.30	6.48	6.95	1.54	6.81	0.32	1.33e+01
LOC100003204	0.64	0.58	0.50	1.01	1.07	0.45	0.60	0.47	1.68	4.97	0.79	0.29	0.28	0.64	0.68	0.28	0.75	1.75	0.37	0.54	0.58	0.50	0.31	0.60	0.71	0.22	0.66	0.35	0.37	1.33	0.92	1.18	4.71e-02	0.50	1.33	1.31	1.12	0.38	0.36	1.51	1.36	0.98	0.39	0.35	0.66	1.65	2.48	3.15	2.21
LOC100003205	2.31	4.44	2.25	1.31	3.30	4.72	3.86	4.27	1.72	3.40	1.90	3.01	3.78	5.38	4.83	4.69	3.23	8.52	2.82	4.35	2.59	2.33	3.29	1.28	1.31	1.42	1.10	1.06	1.42	3.79	5.34	4.27	6.63	3.55	5.78	2.02	2.66	2.26	2.77	4.38	5.76	4.28	6.77	5.69	7.18	1.15e+01	6.52	4.99	3.00
LOC100003236	0	0	0	0	0	6.99e-02	0	0	0	0	8.66e-02	0	0	0	5.37e-02	0	0	0	0	0	0	0	0	0	0	0	0	0	0.13	7.00e-03	4.49e-03	0	1.44	0	0	0	0	0	0	2.14e-02	2.51e-02	0	0	9.08e-02	0	0	0	0	0
LOC100003238	1.40e-02	1.01e-02	0.14	0.35	0.17	0.47	1.67	2.56	0.47	6.23	0.57	0.19	1.41	1.03	1.40	1.21	1.98	0.78	7.05	4.14	2.45	2.60	3.40	1.03	0.59	0.49	0.27	1.13	2.54	3.87	3.34	4.84	1.02	0.12	0	0.14	4.93	4.71	2.65	0.69	0.63	2.89	1.65	1.73	1.49	0	0	0.27	0.13
LOC100003245	2.72e-02	1.48e-02	1.31e-02	4.79e-02	0.55	3.59	2.97	2.13	1.03e-02	7.23	0.60	7.92e-02	1.07	2.75	1.08	1.58	4.90	2.75	5.84	3.22	4.86	2.80	3.37	1.81e+01	1.90e-02	5.45e-02	2.31e-02	7.01	5.87e-02	6.20	2.49e+01	4.93e+01	5.49e-02	0	1.95e-02	2.64e-04	4.49	4.42	4.32	8.30	5.31	0.29	0.79	0.38	0.25	1.89e-02	2.13e-02	0.25	4.31e-02
LOC100003272	2.69	2.64	5.51	1.59e+01	1.83e+01	9.71	1.08e+01	6.00	0.69	7.76	3.21	0.33	1.83e+01	1.60e+01	1.94e+01	1.41e+01	3.73e+01	2.73e+01	1.89e+01	1.48e+01	9.55	9.40	1.14e+01	4.88	0.18	0.51	0.87	1.88	1.17	1.44e+01	1.11e+01	1.26e+01	1.60	6.31	6.70	1.27e+01	1.35e+01	1.27e+01	1.23e+01	1.24e+01	9.10	1.74e+01	1.72e+01	1.80e+01	1.65e+01	4.50	7.24	2.72	1.01e+01
LOC100003275	0.48	2.44	3.35	0.12	0.38	4.21e-02	2.11e-02	8.76e-02	0.25	1.96e-02	0.21	0.41	0.23	0.30	0.50	0.38	0.24	0	0.27	0.12	0.51	0.21	0.13	8.16e-02	9.92e-02	0.11	5.89e-02	8.76e-02	0.24	0.14	0.19	0.16	6.00	6.29	3.22	1.18	0.82	0.89	0.76	0.58	0.17	0.12	7.87e-02	0.12	0	9.53e-02	0	0	0
LOC100003286	6.70e-02	7.69e-02	5.48e-02	9.61e-02	9.38e-03	8.46e-03	0	0.13	6.37e-02	0	0	3.26e-02	3.08e-02	0	2.94e-02	0	3.90e-02	0	0	8.41e-02	2.38e-02	0	5.55e-02	0	1.49	0	1.23e-02	0	0.55	1.34e-02	2.00e-02	1.58e-02	0.47	5.38e-02	0.12	0.34	0.12	3.30e-02	0	0	0	0	0	0	5.29e-02	0.16	0.56	0	0.18
LOC100003289	0	0	0	0	0	0	0	0	0	0	0	0	0	0	0	0	0	0	0	0	0	0	0	0	0	0	0	0	0	2.55e-02	0	0	0.15	0	0	0	0	0	0	0	0	0	0	0	0	0	0	0	0
LOC100003291	1.35	2.23	2.71	3.20	3.59	3.60	3.35	2.57	2.13	5.81	4.26	0.63	9.02	8.22	6.02	5.50	4.82	7.06	5.82	5.84	5.92	1.11e+01	7.84	0.47	0.34	0.85	2.15	1.94	0.88	2.40	2.10	0.72	1.03	2.05	6.01	5.79	6.90	5.42	6.45	9.10	7.12	4.73	4.54	5.82	4.11	1.11e+01	1.13e+01	8.79	3.90
LOC100003307	0	0	6.38e-03	0.28	0.36	0.89	0.99	0.48	3.04	0.46	0.22	5.94e+01	1.83	0.99	2.68	0.65	3.62e-02	0	0.83	0.79	0.20	0.62	0.11	0.17	8.62e-02	0	5.12e-02	7.61e-02	8.43e-02	0.23	0.96	0.68	0.13	0	0	0	0.39	0.42	0.49	0.75	0.64	0.57	1.27	1.51	1.34	0	0	0.26	0
LOC100003308	0.57	0.86	0.35	0.55	7.96e-02	3.87e-02	2.74e-02	2.57e-02	2.66e-02	0	0	3.63e-02	0	9.22e-02	0	0	1.45e-02	1.67e-02	0	4.98e-02	0	4.24e-02	0	0	0	0	0	0	1.06e-02	5.09e-02	0.10	4.76e-02	0.18	1.46	0.78	1.42	0	0	0	0.24	0.16	0	0	0	0	1.98	1.97	0	1.78
LOC100003349	0.29	0.19	9.44e-02	0.10	0.23	9.72e-02	0.25	0.22	2.82	0.31	4.35	1.84e+01	0.11	3.77e-02	3.56e-02	0.15	0.50	0.24	0.97	0.57	5.75e-02	1.34	0.43	0.25	0.28	0.12	0.42	0.33	1.55	0.11	0.21	2.87e-02	0.49	6.53e-02	0.23	0.44	0.15	0.20	0.28	0.57	0.45	0.20	0.21	0.67	0.13	2.41	1.55	1.21	0.44
LOC100003350	0	0	0	0	2.44e-02	2.00e-02	4.15e-02	0.31	0.24	0.40	1.14	4.52	0	7.25e-02	6.85e-02	0	0.13	0	0	3.92e-02	0	0	6.24e-02	1.94	4.22	1.20	2.41	1.11	0.40	0.40	0.40	0.27	0.77	0	2.17e-02	0	0.14	0.31	9.04e-02	5.47e-02	9.60e-02	0	0.15	0	0	0	0	0	0
LOC100003370	1.00e+03	1.37e+02	1.45e+02	1.04e+02	1.10e+01	0.30	7.71e-02	1.98e-02	2.92e+01	1.32	0.21	4.64e+01	0	7.38e-02	0	0	0.34	0	9.63e-02	0	5.48e-02	3.44e-02	0	1.32e-02	0.22	0.11	5.71e-02	0.28	0.85	6.86	1.11	1.28	1.85e+02	9.99e+02	1.50e+02	1.47e+02	0	0	0	0.31	0.78	0	7.61e-02	0	0	1.21e+02	1.62e+02	6.80	1.18e+02
LOC100003376	5.25e-02	7.20e-02	1.21	2.31	3.23	1.92	1.02	1.48	1.24	7.78	2.06	2.50	3.05	2.67	3.76	1.71	2.66	3.56	1.85	2.38	2.25	2.72	2.67	3.59	1.87	1.84	1.20	2.58	2.62	7.09	7.61	3.52	1.25	0.46	5.99e-02	2.28	3.74	3.60	2.92	3.95	4.99	1.60	1.92	2.04	2.25	7.01e-02	0.47	2.35	1.13
LOC100003382	0	0	0	0	0	0	0	0	0	2.15e-02	0	0	0	0	0	0	0	1.50e-02	0	0	0	0	7.02e-02	0.13	0	0	0	0	0	0.21	2.13	2.55	0	0	0	0	0	0	0	0	0	0	0	0	0	0	0	0	0
LOC100003436	1.37e+01	8.41	7.73	7.42	2.08e+01	1.71e+01	1.35e+01	7.16	2.25e+01	2.11	1.36e+01	6.98	1.08e+01	1.33e+01	8.96	1.10e+01	1.14e+01	1.92e+01	8.12	9.78	7.39	9.26	6.77	1.05	0.31	0.62	1.52	1.64	3.31	5.38	1.65	0.76	3.59	2.47e+01	1.45e+01	1.06e+01	5.29	5.24	4.67	1.88e+01	2.08e+01	1.64e+01	1.97e+01	1.69e+01	1.69e+01	1.31e+01	8.60	1.43	1.66e+01
LOC100003450	0.29	0.33	0.20	6.87e-02	0.20	0.81	0.92	0.56	2.43	2.76e-02	0.99	1.21	1.34	1.19	1.23	1.60	2.89	6.36	0.57	0.74	0.89	1.54	1.15	0.40	0.16	0	0.23	0.12	0.45	1.32	0.52	0.20	0.57	0.65	0.68	0.44	0.92	0.63	1.24	1.01	1.42	1.64	1.19	2.01	0.74	0.55	0.80	0	1.18e-04
LOC100003472	1.03e-02	5.57e-02	1.88e-02	1.20e-02	3.39e-02	0.17	0.24	0.20	1.81	0.96	7.74e-02	0.60	0.21	0.17	0.23	9.47e-02	0.14	0.15	0.21	0.25	0.59	1.08	0.32	2.18e-02	5.32e-02	7.38e-02	9.50e-02	0.15	1.04e+01	5.51e-02	4.19e-02	7.61e-02	1.14e+01	0.12	0.10	3.52e-02	0.24	0.18	0.24	0.26	0.17	8.36e-02	0.21	0.23	0.27	0.12	0.26	0.29	0.23
LOC100003482	0	0	0	0	0	9.86e-03	0	0	0	0	0	0	0	0	0	0	0	0	0	0	0	0	0	0	0	0.11	0	0	0.95	0	0	0	0.61	0	0	0	0	0	0	0	0	0	0	0	0	0	0	0	0
LOC100003496	2.41e-02	6.20e-03	0.62	0.77	0.38	0.15	9.79e-02	1.42e-02	0	0	0	0	0	0	0	8.15e-02	2.89e-02	4.03e-02	0	8.92e-02	0	0.11	0	2.93e-02	0	0	0	0	0	0	0	0	2.73e-02	0	0	1.70	0	0	0	3.11e-02	0	0	0	0	0	0	6.06e-02	0	0.16
LOC100003497	9.39e-03	2.30e-03	0.46	0.32	0.70	0.71	0.64	1.51	3.59	3.79	5.69	5.08	0.42	0.69	0.62	0.87	1.67	1.70	1.41	1.94	2.38	3.50	3.40	7.71e-02	0.14	5.01e-02	3.87e-02	9.54e-03	1.54e-02	8.75	9.65	6.34	0.87	0.90	0	0.98	1.35	1.77	2.20	0.89	0.95	0.62	0.68	1.16	1.03	0	2.40e-02	9.82	0.25
LOC100003507	0	0	3.75e-03	0	0	0	5.69e-03	6.33e-02	5.81e-02	8.77e-03	0.17	0.23	0	0	0	0	0	0	0	0	0	0	0	1.99e-02	0.85	0	0.17	1.28	4.30e-03	4.52e-03	0	6.21e-03	0	0	0	0	0	0	0	0	0	0	0	0	0	0	0	0	0
LOC100003524	6.45	4.33	5.20	2.66	0.42	0.84	0.37	1.89	1.30	1.10e+01	4.74e+01	1.46	2.79	1.26	2.92	0.74	0.48	0.27	0.79	4.28	1.35	2.88	2.27	1.92	0	0.51	1.30e+01	1.33	0.67	7.33	8.68	9.69	4.61	4.84	7.50	6.03	3.26	3.95	2.55	2.49	1.81	1.08	0.80	1.96	2.11	7.49	8.01	1.14e+02	4.91
LOC100003530	0	0	0	2.41e-02	8.56e-02	0.64	0.57	0.19	2.72	0.38	1.25	2.16	0.31	0.18	0.54	0.44	0.90	1.59	0.15	0.21	0.43	0.34	0.66	0.14	0.12	0.20	0.17	0.19	0.18	0.19	0.14	8.62e-02	7.18e-02	0	7.79e-02	0	1.60	1.54	0.99	0	3.89e-02	0.36	0.77	1.07	0.54	6.20e-02	9.02e-02	1.06	8.51e-02
LOC100003532	0	0	0	0	0	0	0	0	0	0	0	6.34e-02	0	0	0	0	0	0	0	0	0	0	0	0	0	0	5.38e-02	0	3.24e-02	0	0	0	0	0	0	0	0	0	0	0	0	0	0	0	0	0	0	0	0
LOC100003534	8.65e-02	0.17	0.11	3.23e-02	0.17	0.36	0.38	0.38	0.17	0.77	0.88	3.07	0.12	0.13	1.78	0.12	0.23	0.25	0.14	0.47	0.42	0.53	0.22	0.69	0.49	0.38	0.37	0.56	0.39	1.87	1.18	1.25	0.78	0	0.19	9.22e-02	0.31	0.53	0.47	0.64	0.53	0.30	0.19	0.31	0.50	0.31	0.13	0.25	0.12
LOC100003543	0	0	0	0	5.13e-02	0.58	0.68	0.43	0.35	8.71e-02	5.98e-02	0.12	0.52	0.86	0.62	0.70	0.13	5.36e-02	0.20	0.35	0.11	1.28	0.82	4.07e-02	1.09	0	0.15	0	0.29	5.45e-02	1.81e-02	0	0.11	0	2.28e-02	1.04e-06	0.64	0.77	0.39	0.72	1.24	0.74	0.45	0.88	0.37	0	0	0	0
LOC100003556	0	0	5.57e-03	1.59e-02	0	0	0	0	3.11e-02	0	0	0	0	0	0	0	0	0	0	0	0	0	0	0	0	0	0	0	0.87	0	0	0	0.81	0	0	0	0	0	0	0	0	0	0	0	0	0	0	0	0
LOC100003592	7.82	2.92e+01	3.71e+01	3.15e+01	2.77e+01	9.96	8.26	6.64	4.68	2.12	7.46	4.10	1.12e+01	1.26e+01	1.01e+01	1.09e+01	6.83	7.84	7.44	9.12	6.80	6.69	8.20	1.27	4.19	3.41	4.06	0.89	3.48	4.34	3.11	3.16	1.04e+01	6.15	3.38e+01	4.71e+01	6.91	7.26	6.75	1.19e+01	1.01e+01	1.20e+01	1.20e+01	1.12e+01	1.16e+01	1.52e+01	2.36e+01	1.05e+01	2.45e+01
LOC100003594	9.15e-03	3.11e-02	1.60e-02	7.97e-03	0	2.80e-02	5.73e-02	0.22	0.52	3.36	4.28e-02	0.24	0.14	0.13	0.12	0.13	0.82	0.15	1.68	1.83	1.18	0.92	1.43	1.10	1.42e-02	0	9.54e-02	0.46	0.27	4.05	6.14	6.86	3.09e-02	0	7.90e-02	5.87e-02	3.10	3.65	2.73	9.06e-02	0.15	3.00e-02	3.75e-02	5.10e-02	0	3.83e-02	2.10e-02	0.19	0
LOC100003595	0.13	0.44	0.76	4.87e-02	1.09e-02	0.30	0.70	6.63	0.16	3.41e+01	9.15e-02	0.70	0.59	0.24	0.40	0.35	0.18	0.10	2.73	1.29	3.13	2.99	3.53	3.98	0.47	9.06e-02	0.33	2.27e+01	0.76	9.80	1.08e+01	1.27e+01	0.72	0	7.09e-02	0.48	4.99	5.95	5.51	0.11	0.13	0.31	1.21	0.77	0.65	0.20	0.30	0.96	0
LOC100003615	1.12	4.25	0.68	0.14	2.69e-02	0.23	0.68	4.34	3.32	3.65e+01	2.53	1.37	0.46	0.40	0.37	0.47	0.89	0.13	3.73	2.44	3.80	4.58	5.23	3.66	0.11	0.21	1.03e+01	3.57	0.94	7.26	7.66	1.11e+01	0.50	0.44	3.31	0.35	5.38	5.14	4.93	0.20	0.15	0.82	0.49	0.94	0.68	4.32	2.08	2.83e+01	0.98
LOC100003640	3.24e+01	1.58e+01	7.54	9.06	1.17e+01	1.10e+01	1.07e+01	9.55	6.96	7.42	4.15	7.54	7.12	7.81	7.57	6.39	9.63	1.44e+01	6.93	9.34	4.63	6.14	6.54	2.45	2.73	3.37	3.88	3.42	5.31	1.76e+01	1.24e+01	1.61e+01	2.64e+01	6.61e+01	2.11e+01	6.89	4.04	4.90	5.26	1.32e+01	1.18e+01	7.49	8.94	9.12	1.13e+01	2.41e+01	7.45	1.03e+01	6.54
LOC100003646	0	0	0	1.55e-02	6.99e-03	5.72e-02	0.12	0.11	0.50	5.15e-02	0.63	2.40	9.14e-02	0.18	0.17	0	0.11	8.64e-03	2.01e-02	4.99e-02	0.35	0.42	4.06e-02	0.17	0.22	7.04e-02	0.16	0.98	0.19	0.52	7.34e-02	6.28e-02	0.23	0	1.36e-02	6.77e-02	0.23	0.15	0.34	0.23	0.47	4.34e-02	0	0	4.72e-02	0	0.11	1.29	0.27
LOC100003647	0	1.96e-02	0	0	0	0	0.19	2.33e+01	1.61e+02	4.47	2.79e+01	6.80e+02	1.24	0	7.78	0	0	0	0.22	0.13	1.80	2.25	3.16	2.37e+01	3.54e+02	8.43	3.42e+01	1.97e+01	2.83e+01	1.18e+02	1.08e+02	0.38	5.15e+01	1.85	0	0	6.88	3.92e+01	1.81e+01	9.41e-02	0.22	0	0	2.19	2.50	0.14	0.14	6.00	0
LOC100003648	0.14	0.45	0.30	3.78e-02	0	0.17	9.39e-02	0.21	1.01	0.68	0.80	2.83	0.21	9.28e-02	0	0.18	3.69e-02	2.54e-02	0.16	6.69e-02	0.12	0.45	0.39	0.64	1.08	0.14	0.94	1.13	1.37	0.49	0.32	6.80e-02	1.87	0.11	0.63	0.41	0.15	0.39	0.46	0.13	0.14	0.12	0.10	0.25	8.41e-02	0.81	0.86	1.98	0.66
LOC100003659	1.04e-02	2.03e-03	0	1.60e-02	0	0.17	0.45	1.07	0.41	4.13	1.97	0.15	0.40	0.61	0.54	0.40	4.77	2.38	6.74	2.84	3.25	1.38	3.70	1.31	3.40e-02	5.90e-02	9.83e-02	0.56	5.21e-02	3.78	2.41	4.63	2.47e-02	0	8.44e-03	0	7.89	7.56	6.48	0.25	0.21	0.61	0.61	0.50	0.18	0	0	0.12	0
LOC100003660	0.26	0.85	0.51	0.47	0.13	1.24	1.80	3.28	2.49	3.32	4.11	0.76	3.67	3.19	2.80	2.74	0.50	0.43	4.72	5.07	6.97	8.10	9.31	3.24	0.32	1.03	0.87	2.10	2.47	2.51	3.78	3.85	0.66	0.71	1.46	0.64	8.94	1.17e+01	8.75	0.79	0.87	1.75	1.42	1.62	1.19	0.83	0.87	3.09	0.65
LOC100003661	0.72	0.16	0.71	1.35	1.45	0.82	0.86	1.67	0.18	3.78e-02	0.29	3.70	1.09	0.74	1.32	1.38	1.45	0.95	0.93	1.39	1.53	1.10	0.95	5.21	3.82e+01	6.71e+02	0.20	2.75e+01	0.61	0.93	4.32	2.15	0.46	4.26	0.48	1.73	1.01	1.64	2.11	0.80	0.88	0.26	0.48	0.35	1.29	0.10	0.83	2.95	0.28
LOC100003669	0.24	0.12	3.24e-02	2.02e-02	0.82	2.17e+01	1.33e+01	6.52e+01	5.18	0.40	1.15	1.57e+02	1.23e+01	7.70	1.17e+01	1.07e+01	0.33	0.38	4.51	1.16e+01	1.03e+01	1.24e+01	1.04e+01	0.11	5.20e+02	1.56e+01	0.23	1.66	0.25	1.16	0.47	0.10	0.81	1.13	4.91e-02	0	1.13e+01	2.25e+01	1.73e+01	1.20e+01	1.03e+01	1.25e+01	1.60e+01	1.15e+01	2.11e+01	0	0	0	0
LOC100003678	0.50	0.15	0.19	0.14	2.39e-02	4.20e-02	0.45	3.90	0.25	3.91e+01	2.12	3.18	0.15	0.15	0	0	0.34	7.93e-02	3.43	1.57	2.78	2.48	1.46	1.03	0.38	0.22	7.64	1.03e+01	0.77	1.83e+01	1.05e+01	3.73	0.21	1.92	9.51e-02	0.34	2.25	1.94	3.05	0	6.73e-02	0	0	0	0	0.15	0.11	5.51	0.59
LOC100003680	4.56e+01	2.68e+01	5.54e+01	8.02e+01	1.16e+02	4.13e+01	3.23e+01	1.56e+01	1.12e+01	1.68e+01	9.51	1.17e+01	3.98e+01	4.22e+01	3.59e+01	4.01e+01	6.16e+01	1.02e+02	2.22e+01	2.17e+01	1.67e+01	1.47e+01	1.92e+01	3.89	3.07	5.33	4.15	3.61	3.53	2.21e+01	1.18e+01	1.11e+01	2.19e+01	8.42e+01	3.19e+01	6.61e+01	1.76e+01	1.71e+01	1.80e+01	4.27e+01	3.52e+01	3.66e+01	3.52e+01	3.46e+01	3.76e+01	1.76e+01	1.19e+01	1.29e+01	2.15e+01
LOC100003699	1.21e+01	6.46	4.90	2.94	2.36	1.13	0.90	1.06	2.49	1.31	3.81	3.63	2.00	3.08	1.81	2.28	1.87	2.40	1.57	1.56	2.44	3.82	1.96	1.02	2.33	2.31	1.25	4.26	1.12	2.01	2.07	1.72	1.42	9.18	8.81	6.64	3.11	2.77	2.86	3.47	3.34	1.63	1.07	1.01	1.13	6.04	4.92	1.80	4.25
LOC100003704	0	0	0	1.15e-02	3.04	6.83	8.01	1.02e+01	5.48	4.48	2.46e+01	4.25	5.76	5.80	6.57	6.50	4.58	3.58	9.71	7.13	1.54e+01	1.93e+01	1.45e+01	6.06	0.84	3.35	9.62	6.11	0.98	8.70	1.62e+01	1.71e+01	9.13e-02	0.13	0	0	8.59	7.30	7.77	6.11	6.16	7.62	6.94	8.87	9.18	0	0	1.66e+01	0
LOC100003714	4.66	5.61	1.00e+01	1.09e+01	5.49	1.31e+01	7.38e+01	9.15e+01	3.10e+01	3.10	0.70	1.51	3.68e+01	4.63e+01	3.44e+01	4.57e+01	1.64	1.61	6.34e+01	1.09e+02	9.97e+01	8.81e+01	9.87e+01	1.56e+01	2.25	0.80	2.89	1.10	0.46	2.57e+01	4.31e+01	6.33e+01	0.75	1.01	1.12	2.13	6.64e+01	7.79e+01	7.06e+01	3.23	5.05	8.06e+01	7.60e+01	6.94e+01	6.76e+01	0.60	1.00	3.63	2.65
LOC100003720	3.23	8.91	1.74	0.99	2.71	4.31	3.98	2.71	4.68	4.66	2.33	5.16	2.28	2.19	2.64	2.76	2.97	3.31	2.26	1.65	2.67	2.13	2.26	1.36	1.33	2.06	1.84	0.84	5.75	4.41	3.81	4.17	8.62	2.88	1.30e+01	3.82	2.08	1.84	1.46	5.65	6.90	4.51	4.70	4.53	3.63	6.91	7.28	4.40	2.73
LOC100003741	2.35e-02	1.45e-02	6.69e-03	0	4.34e-02	0.42	0.72	0.14	0.14	0.36	3.64	0.48	0.83	0.39	1.34	0.89	0	2.39e-02	0.56	0.87	0.53	0.52	0.45	4.63e-02	2.82e-02	0	2.33	5.59e-02	6.76e-02	0.20	6.74e-02	0	0.34	0	5.77e-02	4.75e-02	1.08	0.55	0.40	0.32	0.54	0.29	0.40	0.85	0.42	0	0	3.37	0
LOC100003765	0.21	9.13e-02	1.65e-02	0.35	0.34	7.27e-02	7.72e-02	0.21	2.13e-02	8.44e-02	3.03e-02	0.14	4.04e-02	8.15e-02	0.12	4.03e-02	6.66e-03	0	3.55e-02	0.13	0.25	0.74	0.22	0	0	0	0	0	0	0	0	0	0	0	0	0	0.24	0.39	0.36	0	0	0.11	0.14	0.33	8.33e-02	0.53	0.36	0	0.63
LOC100003785	8.30e-02	2.06e-02	3.83e-02	5.56e-02	0.24	2.63	2.66	2.71	1.86	9.64	4.50	2.81	1.15	0.76	0.26	0.70	0.77	1.75	0.96	1.21	1.57	1.93	1.60	4.46	2.61	2.43e+01	1.66	2.56	2.50	4.00	1.05e+01	1.66e+01	1.50	0.18	1.07e-02	2.71e-02	3.74	2.74	2.79	1.93	2.30	1.27	1.50	1.21	1.50	5.19e-02	5.42e-02	2.32	7.12e-02
LOC100003793	5.61e-03	2.90e-03	1.15e-02	0	1.32	0.59	1.34	1.97	0.48	1.33	5.47	0	0.62	0.85	0.77	1.30	9.09e-02	2.93e-02	1.74	1.70	1.51	1.78	1.81	1.17	0	0	0.95	0.69	0.41	1.33	2.88	3.25	0.16	0	1.15e-02	0	1.46	1.23	0.90	0.47	0.44	1.26	1.41	1.26	0.84	0	0	0.72	0
LOC100003796	0	0	0	0	0	0	0	0	0.12	0	0	3.99e-02	0	0	0	0	0	0	0	0	0	0	0	1.76e-02	4.28e-02	0	0	0	0.87	0	8.84e-03	1.72e-02	0.83	0	0	0	0	0	0	0	0	0	0	0	0	0	0	0	0
LOC100003805	2.23e-02	3.82e-03	0	0	1.71e-02	2.27	6.13	5.91	0	0	0	0	2.64	2.97	1.74	3.49	0	0	7.45	7.13	1.93	0.56	1.39	9.24e-03	0	0	0	0	1.20e-02	9.46e-03	5.29e-02	2.18e-02	0	0	0	0	5.34	7.99	6.71	0.35	0.45	2.74	4.81	2.75	4.33	0	0	0	0
LOC100003811	2.53e-02	2.53e-02	9.00e-03	0	0	0	1.20e-02	2.99e-02	0.22	0	6.90e-02	0	0	0	0	0	0	0	7.51e-02	9.34e-02	0	0	0	3.07e-02	3.73e-02	0	3.32e-02	2.47e-02	5.55	5.30e-03	4.12e-02	7.41e-03	4.50	0.15	0	0.13	0	0	0	0	7.62e-02	0	0.20	0	0	0	0	0	0
LOC100003822	9.22e-03	7.14e-03	9.58e-02	5.25e-02	0	1.75e-02	3.69e-02	3.59e-02	3.05e-02	5.65e-02	2.35e-02	0	6.35e-02	3.21e-02	6.06e-02	0	1.58e-02	3.45e-02	1.40e-02	1.74e-02	0.22	0.25	0.31	9.90e-02	0.11	9.84e-02	0.13	7.49e-02	0.17	4.78e-02	3.59e-02	8.15e-03	4.16e-02	0	4.69e-02	0.40	9.45e-02	6.80e-02	4.00e-02	3.63e-02	4.25e-02	0	3.25e-02	0.16	3.27e-02	0.20	0.38	0	0.31
LOC100003830	3.64e+01	3.13e+01	2.52e+01	1.86e+01	1.50e+01	2.70	2.05	0.62	0.73	6.47e-02	0	0.50	5.37	6.57	4.55	5.30	4.44	1.30e+01	1.59	0.74	1.36	1.63	0.76	0.14	0.22	0	0.11	1.58e-02	2.59	0.53	0.17	7.93e-02	2.49	2.96e+01	2.82e+01	3.53e+01	1.56	1.39	1.43	6.67	5.75	2.78	2.86	3.19	2.23	5.68e+01	6.92e+01	0.66	8.40e+01
LOC100003852	0	0	8.54e-03	0	0	0.12	0.28	0.27	0	0.50	0	0	0.32	0.16	7.74e-02	0.24	1.57e-02	0	0.43	0.13	0.85	0.38	1.05	8.75e-02	0	0.12	0	4.70e-02	6.63e-02	0.16	0.16	0.23	0	0	0	0	0.56	8.69e-02	0.31	0.15	0.14	0.23	0.36	0.66	0.25	0	0	0	0
LOC100003854	0	0	0	0	0	0	0	0	0	0	0	3.02e-02	0	0	0	0	0	0	0	0	0	0	0	0	0	0	0	0	0.49	4.84e-03	3.76e-02	4.05e-02	0.57	0	0	0	0	0	0	0	0	0	0	0	0	0	0	0	0
LOC100003866	1.07e-02	1.48e-02	3.47e-02	2.11e-02	0.45	1.29e+01	1.41e+01	8.47	5.51	1.27e+01	5.56	3.28	2.47e+01	1.99e+01	2.16e+01	1.87e+01	7.02e+01	5.61e+01	2.23e+01	1.21e+01	1.40e+01	1.15e+01	1.20e+01	1.16e+01	0.40	0.63	2.55	3.35	1.13	2.77e+01	5.38e+01	5.40e+01	0.36	0.11	1.70e-02	2.14e-02	1.49e+01	1.35e+01	1.15e+01	1.35e+01	1.09e+01	2.50e+01	2.23e+01	2.80e+01	2.37e+01	3.32e-02	1.79e-02	1.71	0
LOC100003896	0	0	0	0	0	0	0.37	0	0	1.46	7.39e-04	0	0	1.57	0.49	0.52	0	0.18	0	0.85	0	6.75e-02	0.45	0.20	0	0	0.84	2.42e-05	7.90e-02	1.22	0.66	4.83e-02	0	0	0	0	0	1.67	0.66	0.20	0.92	0	0	0	0	0	0	0	0
LOC100003902	5.23e+01	2.37e+01	7.07	1.03e+01	1.66e+01	1.11e+01	9.92	1.04e+01	1.77e+01	2.67e+01	1.93e+01	1.49e+01	1.23e+01	7.91	1.08e+01	8.19	8.96	6.02	7.78	1.31e+01	1.01e+01	1.14e+01	8.28	1.08e+01	9.11	8.05	2.97e+01	9.32	5.85	1.70e+01	1.79e+01	1.89e+01	2.11e+01	1.28e+02	2.06e+01	1.04e+01	1.05e+01	9.37	8.12	1.18e+01	1.33e+01	9.83	1.20e+01	1.31e+01	1.80e+01	5.93e+01	1.94e+01	5.84e+01	9.00
LOC100003911	0	1.89e-02	0	0	0	0.28	4.01e-02	1.07	9.99e-02	0.81	2.69	1.02e+01	0.24	0	0.23	0.24	0.23	0.21	0	0.13	0.48	0.99	0	7.65	4.71e+01	0.68	9.33	0.65	0.50	1.93	0.37	0.23	0.17	0.45	0	0	0	0.26	1.20	0	0	0	0.83	0.39	0.25	0	0	0.96	0
LOC100003922	0	1.42e-03	5.93e-03	4.25e-02	0.42	1.22	1.50	3.48	2.21	6.80	0.66	2.46	2.20	2.26	1.70	2.61	0.58	1.02	2.94	1.69	3.87	2.32	3.38	1.55	3.91	0.56	9.06	0.87	0.30	1.82	1.97	0.58	0.10	1.08	1.76e-02	0	5.71	5.29	5.06	1.55	1.93	1.66	2.52	1.76	2.82	0	2.32e-02	7.21	0
LOC100003924	0	0	0	0	0	0	0	0	0	7.87e-02	0	0.14	0	0	0	0	0	0	0	0	0	0	0	2.35e-02	0	0	0	0	3.06e-02	0	3.25e-02	0	0	0	0	0	0	0	0	0	0	0	0	0	0	0	0	0	0
LOC100003935	6.43e-02	7.75e-02	5.83e-02	0.17	1.80e-02	8.33e-03	0	0	1.60e-02	0	0.32	0.12	0	0	0	0	0	5.88e-02	0	3.20e-02	0	0	5.14e-02	0.34	1.37	0.18	0.51	0.19	1.08	4.37e-02	9.43e-03	0	0.62	0.10	0.16	0.70	0	0	0	0	0	0	0	0	0	3.38e-02	7.75e-02	0.71	0.23
LOC100003937	0.66	2.07	1.84	0.83	4.67e-02	0.70	0.48	0.37	0.33	4.59e-02	5.31e-02	6.92e-02	0.75	1.27	0.70	1.15	0.44	0.59	1.04	1.40	2.46	2.12	2.11	5.39e-02	4.10e-02	0.23	7.33e-02	4.88e-02	0.77	1.36	0.21	0.42	0.94	1.40	4.41	2.54	1.96	1.70	1.40	1.89	0.91	0.64	0.89	0.74	0.51	1.26	1.06	0.22	1.03
LOC100003947	1.01e-02	1.53e-02	4.13e-02	0	7.64e-02	7.55e-02	5.33e-02	0.35	3.83e-02	0.99	0	0	0	0.14	0.12	0.21	2.09	0.19	0.56	7.51e-02	0.34	0.49	0.73	2.42	5.62e-02	0	2.69e-02	0.22	0.46	2.04	6.09	1.07e+01	0.19	0	7.68e-02	5.10e-02	1.02	0.81	0.64	0.15	8.54e-02	0	0.29	0	0	0.11	0.22	0	0.13
LOC100003958	1.14	1.55	1.46	1.13	2.12	3.42	4.24	4.49	4.39	1.37e+01	3.51	4.07	2.91	2.65	2.37	3.36	6.26	4.31	5.49	3.99	3.68	2.46	4.97	2.45	1.08	0.30	0.65	2.07	1.79	5.84	5.80	7.75	1.44	0.73	1.59	1.69	4.73	3.97	3.81	3.04	3.17	5.94	5.28	5.46	4.69	0.86	1.10	0.14	0.63
LOC100003983	0	9.64e-03	7.77e-02	9.79e-02	2.38e-02	6.92e-02	3.81e-02	0.34	1.30	0.77	1.03	1.14e+01	0.13	0	0.12	0	2.37e-02	0	5.52e-02	6.86e-02	0.36	0.91	1.04	1.06	0.38	0.37	2.15	1.36	0.43	0.64	0.49	1.10e-02	1.03	0	0	0	0.50	0.40	0.63	0.38	0.73	0.33	0.13	0	0	0.36	0.50	1.02	0.24
LOC100003994	2.64e+01	3.67	3.81	1.89	2.51	2.25	1.22	1.10	1.33	0.65	2.84	2.60	1.91	1.35	1.95	1.86	0.58	1.68	0.95	1.14	1.61	2.09	1.59	2.80	7.19	4.39e+01	1.74	5.63	7.05	3.59	1.18	0.52	4.88	4.24e+01	3.91	4.18	1.34	1.43	2.24	2.29	1.61	1.74	1.61	1.53	1.71	1.37e+01	1.20e+01	4.77	5.24
LOC100003996	8.63e-02	0.10	0.24	1.00	0.43	0.32	0.30	0.87	1.28	0.73	1.65	0.77	3.77	0.95	3.76	1.85	0.44	0.16	1.40	3.15	1.80	2.96	1.20	0.90	2.05	1.09	1.62	0.66	0.61	3.95	5.55	3.15	0.15	5.14e-02	0.20	0.81	4.47	2.97	2.89	1.40	1.82	1.68	2.09	2.15	2.92	0.32	0.15	3.06	0.97
LOC100003999	6.11e-02	1.93e-02	2.14e-02	5.44e-02	5.77e-02	6.56e-02	0.35	4.45	1.16	7.46e-02	0.71	2.54	0.16	0	0.20	0.21	0.36	0	6.47	8.94	5.84e+01	1.51e+01	1.88e+01	2.74	8.00	7.38e+01	0.29	3.03	0.29	1.62e-02	1.31e-02	0	0.22	3.22	0	3.88e-02	4.56	4.70	6.12	3.98e-02	6.99e-02	9.93e-02	0.18	0.17	5.40e-02	7.42e-02	3.04e-02	2.96	0.20
LOC100004008	0	0	0	0	0	0	0	0	0	0	0	0	0	0	0	0	0	0	0	0	0	0	0	0	0	0	0	0	0.18	0	0	0	2.79	0	0	0	0	0	0	0	0	0	0	0	0	0	0	0	0
LOC100004031	1.26	0.79	5.23	1.69e+01	6.77	2.71	3.06	1.14	2.36	5.10	0.78	0.70	1.91	2.38	2.25	2.86	3.95	6.40	2.60	2.51	1.35	2.57	2.68	0.78	1.32	1.46	1.75	0.87	1.08	3.04	2.69	3.80	0.38	0.23	0.50	2.37	1.58	1.57	0.72	4.64	2.36	3.05	3.51	3.15	3.58	1.94	1.29	2.32	2.49
LOC100004033	0	2.55e-02	0	1.42e-02	0	1.64e-02	0	0.12	0.14	0	0	0.14	0.11	0	0.11	0.45	0	0	9.94e-02	0	0.33	0.21	0	0	0.39	0	0	0	2.61e-02	6.97e-03	0	0	7.69e-02	0.20	0	0.34	0.11	0.12	0	0	0	0	0	0.18	0	0	0	0	0
LOC100004057	0	0	0	1.41e-02	0	0	0	4.15e-02	2.08	0	0	0.24	0	0	0	0	0	0	0	0	0	0	0	3.98e-02	3.05	0.17	0.22	6.42e-02	0.18	3.48e-02	8.24e-02	0	0	0	6.93e-02	0	0.11	0.12	0	0	0	0	0	0	0	0	6.53e-02	0	0
LOC100004063	7.18e-03	1.14e-03	9.94e-03	4.73e-03	2.56e-03	0.14	0.40	1.40	2.88e-02	1.41e+01	5.49e-03	1.22e-02	0.59	0.66	0.49	0.61	2.24	0.40	8.97	8.82	4.59	1.91	8.01	4.06	4.16e-02	3.41e-02	9.59e-02	3.08	0.13	8.39	1.13e+01	1.76e+01	6.96e-02	0	2.24e-03	0	1.75e+01	2.04e+01	1.55e+01	0.35	0.25	0.50	0.35	0.58	0.26	0	0	2.94e-02	0
LOC100004078	0	0	1.54e-02	0	0	0	0	5.64e-02	0	0	0	0.66	0	0	0	0	0	0	0	0	0	0	0	5.01e-02	6.08e-02	0	0.11	4.04e-02	9.78e-02	0	2.33e-02	1.26e-02	0	0	0	0	0	0	0	0	0	0	0	0	0	0	0	0	0
LOC100004079	7.86e-02	1.33e-02	5.82e-03	3.54e-03	4.58e-03	2.01e-02	0.74	2.46	1.65	0.13	2.98	0.44	6.02e-02	0	0	3.00e-02	3.65e+01	3.29	4.69	1.07	3.03	1.81	2.13	1.95	0.13	0.98	0.15	9.31e-02	0.16	1.66e+01	6.42	8.02	0.14	0.33	8.89e-03	2.23e-02	2.48	1.57	2.01	1.20e-02	0	4.90e-02	0	0	0	7.17e-02	0.14	0.37	0.12
LOC100004091	0.22	0.71	3.15	4.11	3.76	1.50	1.35	0.92	2.89	6.21	3.20	0.63	0.99	1.06	1.11	1.28	1.83	1.51	1.12	1.40	1.81	1.94	1.53	1.15	0.82	1.07	0.75	0.98	1.72	2.98	3.74	4.61	0.21	0.10	0.63	2.50	1.21	0.62	0.59	1.22	1.48	2.10	2.49	1.44	2.11	2.04	6.74	3.30	7.14
LOC100004095	0	1.70e-02	0	0	1.17e-02	0.16	0.13	0.16	0.41	1.99e-02	0.21	3.19	1.06	0.54	1.16	0.23	6.12e-02	0	3.34e-02	8.31e-02	0.23	0.39	1.12	0.11	2.13	0	0.21	0.44	0.20	0.36	6.17e-02	1.32e-02	0.74	0	0	5.65e-02	0.45	1.71	1.63	0.29	0.24	7.23e-02	0	0.13	0.42	0	5.65e-02	0	0
LOC100004104	1.39e-02	2.11e-02	9.94e-03	3.31e-02	3.22e-02	0	0	2.67e-02	0.56	0.47	0.46	7.53e-02	0	0	0	0.19	0	0	4.13e-02	0	0	0.17	0.24	8.41e-02	0.41	0.14	0.18	0.14	2.18e-02	4.67e-02	2.27e-02	1.64e-02	0.13	0	0	0	0	0	0	0	0	0.18	9.89e-02	0.63	9.79e-02	5.43e-02	5.47e-02	0	0
LOC100004140	0.21	2.01	0.58	0.11	0.17	1.03	0.79	1.12	0.88	4.39	8.09e-02	1.41	0.34	0.51	0.45	0.54	9.39e-02	3.21e-02	0.99	0.35	0.96	0.43	0.88	0.36	7.50e-02	0.83	5.35e-02	0.75	0.70	0.67	0.92	1.17	2.59	0.24	2.35	0.47	1.27	0.90	0.89	0.33	0.18	0.60	0.37	0.44	0.34	0.48	0.75	0.14	0.46
LOC100004160	0	2.40e-03	0	0	5.15e-03	4.62e-02	2.52e-02	0.17	3.52e-02	0.59	0	1.20e-02	0.10	0.14	6.45e-02	0	0.12	3.22e-02	0.50	0.28	0.70	0.44	0.67	1.68	1.51e-02	0	8.07e-02	0.26	0.49	6.78	8.21	7.43	6.64e-02	0	0	0	0.70	0.65	0.64	0.15	0.11	3.21e-02	3.46e-02	0	9.29e-02	0	1.96e-02	0.82	0
LOC100004175	1.47	2.20e-02	4.73e+01	3.73e+01	2.30e+01	7.33	8.51	1.90	1.18	4.51	0.82	1.76	2.25	3.36	2.80	3.90	2.02e+01	1.94e+01	2.58	1.92	1.44	1.49	0.91	0.38	0.21	0.15	0.15	1.04	9.19	5.14	1.95	1.62	8.02	0.17	0.12	4.96e+01	0.87	1.47	0.86	7.19	8.41	7.42	3.73	4.53	5.26	0	7.52	0.40	2.08e+01
LOC100004180	5.14	5.75	3.86	3.07	0.28	2.32	2.70	2.22	5.13	6.29	0	1.99	3.45	3.00	3.51	2.87	0.80	0.35	4.73	2.35	3.89	3.75	6.57	1.31	8.37e-02	0.15	0.11	1.47	0.11	5.64	5.07	5.03	3.65	4.06	1.20e+01	4.51	3.84	2.73	3.03	2.05	2.65	4.67	4.74	4.96	5.50	4.87	6.01	0.19	5.79
LOC100004186	0	0	0	0	7.34e-02	7.71e-02	0.13	0.16	0.11	7.96e-02	0.36	9.77e-02	4.00e-02	8.08e-02	0.11	3.99e-02	4.10e-02	0	8.78e-02	0.28	0.12	0.33	0.68	1.89	1.78e-02	0	1.67	0	0.18	4.98e-03	0	0	9.20e-02	0.28	0.17	8.89e-02	7.93e-02	0.26	1.26	6.10e-02	0.14	0.13	0	0.32	0.26	0	0.39	0.81	0.55
LOC100004199	0	0	0	0	2.89e-02	5.03e-02	7.45e-02	2.00	1.59e+01	1.06	3.56e+01	5.19e+01	0	7.35e-02	0.10	0	5.45e-02	1.39e-02	3.19e-02	7.95e-02	0.62	0.64	0.39	2.26	1.03e+01	1.24e+01	1.20e+01	2.23e+02	3.71	0	0	0	0.67	0	0	0	0.22	0	0	0	0	0	3.73e-02	0	3.75e-02	1.53e-02	0	2.06	0
LOC100004225	4.10e+01	1.19e+01	1.23e+01	2.57e+01	5.46e+01	4.86e+01	2.81e+01	3.39e+01	1.16	1.69	0	1.11	2.15e+01	3.24e+01	2.34e+01	1.90e+01	2.65e+01	9.08	2.08e+01	2.72e+01	1.93e+01	1.94e+01	1.94e+01	2.26	7.07	2.31e+01	4.11	1.84	0.96	4.23e+01	1.53e+01	2.21e+01	1.68e+01	6.24e+01	1.03e+01	1.18e+01	1.39e+01	1.77e+01	2.08e+01	1.00e+02	1.08e+02	1.81e+01	1.62e+01	1.68e+01	2.25e+01	3.42	1.12	3.42	6.58
LOC100004247	0	5.64e-03	0	0	0.15	0.12	0.48	0.17	0	4.11e-02	6.25e-02	0	0.24	0.40	0.60	0.78	2.36	4.36	1.31	0.34	0.88	0.33	0.14	0.20	0	0	0	0	0.21	0.36	3.78e-02	7.47e-02	0.34	0	0	0	0.16	8.39e-02	0.20	0.69	0.45	0.89	0.27	0.64	0.57	0	0	0	0
LOC100004252	1.36	0.88	0.72	0.69	0.57	1.03	1.07	1.85	0.55	1.84	1.66	2.68	6.84	8.89	5.45	5.82	2.13	2.47	3.79	5.56	4.59	7.79	7.15	0.57	1.07e+01	1.71e+01	2.34	1.16	0.76	3.97	5.42	2.03	2.68	1.78	1.36	0.97	8.20	9.11	1.36e+01	5.10	4.43	1.86	2.51	3.13	3.21	0.15	1.14	6.99	0.81
LOC100004265	0	0	1.34e-02	2.40e-02	2.04e-02	1.20	3.85	5.18	0.11	1.81e+01	0	5.01e-02	1.33	1.20	2.09	2.91	1.83	1.40	7.63	2.43	6.34	4.43	6.70	2.52	2.91e-02	0	0.10	2.08	7.77e-03	5.79	5.62	6.73	0	0	0	0	8.08	5.46	5.42	1.16	1.27	4.23	3.43	3.70	3.01	0	0	0	0.13
LOC100004296	0	3.77e-03	3.04e-02	7.28	4.48	0.41	0.52	0.58	0.11	0.56	2.02e-02	0.25	0.92	0.77	1.02	0.89	4.00e-02	4.31e-02	0.67	0.94	7.39e-02	0.14	0.52	3.48e-02	0	0	0	6.18e-02	1.29	3.23e-02	0.18	0.12	0.82	0	0	0.96	1.28	1.36	1.83	0.95	0.51	0.78	0.36	0.61	0.71	0	0	0	0
LOC100004299	3.58	1.08e+01	7.68	4.15	1.15e+01	1.05e+01	9.31	8.01	1.50e+01	1.92e+01	1.09e+01	5.74	1.69e+01	1.53e+01	1.53e+01	1.47e+01	1.58e+01	1.68e+01	1.19e+01	1.45e+01	1.03e+01	9.81	1.25e+01	4.28	3.92	1.13e+01	3.44	4.08	1.76	1.07e+01	7.89	8.28	2.81	2.08	1.18e+01	6.45	1.30e+01	1.21e+01	1.12e+01	1.59e+01	2.18e+01	1.23e+01	1.38e+01	1.30e+01	1.27e+01	2.47	5.76	9.86	6.62
LOC100004307	1.93e-02	0.12	6.23e-02	9.78e-02	7.29e-02	0.34	0.71	2.42	2.51e-02	5.38	0.31	0.10	0.61	0.44	0.50	0.95	0.32	4.28e-02	2.60	2.56	3.67	1.98	1.64	4.32	0	0	0	0.98	7.08e-02	4.53	2.15e+01	2.16e+01	0.20	0	5.29e-02	0	3.28	2.05	2.08	0.60	0.43	2.24	1.87	1.46	1.24	0.36	5.05e-02	0.35	0
LOC100004321	0.56	5.54e-02	2.82e-02	4.95e-02	3.66e-02	5.94e-02	5.57e-02	0.12	1.49	1.15	1.28	1.09	0.22	0	0	0	8.84e-03	3.05e-02	0	0.31	8.22e-02	0.21	9.53e-02	0.39	0.98	0.38	1.03	2.79	0.54	0.49	0.25	6.31e-02	8.74e-02	0.38	9.70e-02	8.02e-02	0.11	0.17	6.81e-02	0.15	0.28	5.14e-02	0.17	0.18	0.22	0	0.15	0.65	1.47
LOC100004336	0.34	0.27	2.51	2.12	5.25	1.40	1.69	0.54	0	3.68e-02	0.30	0.28	0.76	0.64	0.36	0.25	0.87	0.67	0.17	0.69	0.55	1.61	0.84	0	5.44e-02	0	0.53	0	2.91e-02	1.57e-02	1.02e-02	0	0.30	0	0.36	1.14	0	0.54	0.32	0.15	0	0.12	0.71	1.07	1.82	7.27	1.29e+02	2.57	1.49e+02
LOC100004340	0	0	0.14	8.90e-02	8.28e-03	2.03	1.70	0.61	0	0	1.09	0	0.48	1.69	0.71	2.28	0	0	2.45	1.04	0.58	0	1.09	0	0	0	0	4.75e-03	0.10	1.55e-02	2.93e-02	1.32e-02	0.25	0	0	0.22	0.53	1.08	1.31	2.20	2.38	2.09	2.13	2.93	3.77	0	0.14	0	0.48
LOC100004357	2.38	1.25	1.26	1.71	0.19	0.18	0.78	2.28e+01	6.27e-02	1.74	0	8.94e-02	0.65	1.78	1.17	0.53	1.04e+01	1.94	1.60e+01	2.40	1.91e+01	8.27	9.81	2.52e+01	0	0	0.27	0.71	1.35	3.13e+01	8.47e+01	1.23e+02	1.96	1.12	1.19	1.12	3.69e+01	3.09e+01	4.02e+01	0.11	0.31	0.62	0.58	1.16	0.54	0.65	0.41	0	0.69
LOC100004358	0	0	0	6.39e-02	0.64	0	0	4.71e-02	0	0.20	0	0	0	0	0.20	0	0	0	9.03e-02	0	0	0	0.16	0	0	0	0	0	0	0	6.72e-02	0	0	0	0	0	0	0	0.26	0	0	0	0	0	0	0	0	0	0
LOC100004392	0	0	0	0	0	0	0	0	0	0	0	0	0	0	0	0	0	0	0	0	0	0	0	0	0	0	0	0	0.12	0	3.44e-02	0	0.66	0	0	0	0	0	0	0	0	0	0	0	0	0	0	0	0
LOC100004411	0	0	0	0	7.49e-02	0.45	0.41	1.01	0.12	1.58e-02	0.15	1.52	0.19	0.50	0.18	0.12	3.25e-02	4.65e-02	0.33	0.10	1.27	0.74	0.65	0.32	4.77	4.00e+01	7.33e-02	1.92	3.66e-02	7.35e-02	0.29	0.25	0.17	0	0	4.62e-02	0.80	1.53	0.78	0.28	0.28	0.16	0.21	0	0	0	9.24e-02	0.76	0
LOC100004427	3.23e-02	3.56e-02	1.73e-02	2.20e-02	0.66	3.06e-02	8.74e-03	0.33	1.46	3.83e-02	2.26	9.42	0	0	0	0	0	0	0	0.12	4.19e-02	2.64e-02	0	6.40	0	0.17	1.22	1.61e-02	9.11e-02	0	0	4.74e-03	0.15	3.50	1.65e-02	0	0.33	0.18	0.56	3.45	4.90	0.27	0.34	0.18	9.57e-02	0	0	0.22	0
LOC100004439	2.70e+01	1.70e+01	6.69	2.61	1.71	0.97	0.80	0.51	0.73	0.89	0.75	0.90	2.48	1.53	2.08	1.87	4.26	5.12	2.63	3.87	3.57	4.87	2.34	0.78	1.17	1.39	0.81	0.72	3.85	0.87	1.13	1.46	8.21	2.67e+01	2.78e+01	8.45	5.23	6.55	6.02	2.35	2.73	0.53	0.63	0.20	0.73	1.61e+01	2.34e+01	7.60	1.10e+01
LOC100004440	0	4.73e-03	0	7.55e-03	5.80e-02	8.55e-02	0.26	0.36	2.45	0.63	3.71	1.20e+01	0	6.33e-02	0	6.25e-02	6.16e-02	2.34e-02	0.19	0.24	0.24	0.80	0.43	1.29	3.01	0.48	2.29	1.19	0.52	0.38	0.37	3.56e-02	0.74	0	0	0	6.21e-02	0.20	7.89e-02	0	0	0.32	0.32	0.20	0.30	0	0	0.76	0
LOC100004452	0.19	0.61	0.34	1.84	0.42	1.53	1.55	3.46	2.99	4.52	7.68	7.56	1.18	0.72	0.39	0.51	2.15	3.30	1.13	1.32	0.59	0.97	0.95	0.15	0.22	0.31	0.67	0.32	0.78	3.61	3.79	5.29	9.92	0.55	4.01	1.83	0.91	0.33	0.13	0.62	0.68	1.55	1.94	1.36	2.58	2.05	1.92	0.41	0.60
LOC100004458	3.03e-03	4.26e-03	3.40e-03	6.80e-03	5.35e-02	4.24e-02	8.07e-02	0.82	3.76e-02	1.53	0	0.30	1.30	0.14	1.64	8.39e-02	2.75	0.71	1.05	0.43	1.36	0.98	1.04	0.79	4.20	0.21	2.37e-02	0.30	0.80	2.83	4.25	4.49	0.11	0	4.92e-03	1.25e-02	1.36	1.40	1.42	9.30e-02	9.00e-02	7.74e-02	5.69e-02	0.75	0.85	8.40e-03	4.88e-03	0	0
LOC100004462	3.25e-02	7.62e-03	0	0	0	6.10e-02	3.12e-02	0.14	0.23	0.29	0.80	1.55	0.11	3.78e-02	4.85e-02	0.15	8.29e-02	6.57e-03	9.08e-02	0.10	0.18	0.35	0.45	0.17	0.44	0.12	0.51	0.73	4.03e-02	0.80	0.44	9.65e-02	0.60	0	1.02e-02	5.11e-02	0.14	0.14	0.30	1.97e-02	3.26e-02	0	0	0	0	0	0	0.56	0
LOC100004480	0	0	0	0	0	2.12e-02	0	2.86e-02	4.72e-02	0.64	0	6.47e-02	0	0	0	0	0	0	0	0	0	0	0.12	0.40	6.14e-02	0	0.44	0.24	3.29e-02	0.12	0.21	1.27e-02	0	0	0	0	0.14	0	0	0	6.43e-02	0	0.31	0.25	0	0	0.19	0	0
LOC100004499	7.65e-02	7.17e-03	8.20e-03	3.22e-02	2.87e-02	0.22	0.11	0.45	0.28	0.11	1.80e-02	2.28e-02	0.25	0.44	0.33	0.50	4.19e-02	1.92e-02	0.23	0.13	0.26	0.26	0.42	2.75e-02	7.44e-03	7.75e-02	5.98e-02	3.93e-02	0.25	0.33	0.77	0.55	0.24	0.17	0.20	2.45e-02	0.20	0.58	0.44	8.21e-02	5.17e-02	0.33	1.56	0.24	1.32	2.61e-02	3.15e-02	6.71e-02	0
LOC100004510	2.93	2.66	4.61	6.15	7.95	1.46	1.27	0.18	0	0	0	0.22	1.23	0.31	0.29	0.61	0.45	0.65	0.27	0	0.20	0.73	0.44	0	0	0	0.11	0	6.60e-02	1.86e-02	0	2.83e-02	9.21	5.26	3.05	8.52	0	0	0	0.12	0.27	0	0	0	0.58	8.05e+01	2.64e+02	2.48e+01	3.22e+02
LOC100004523	0	0	3.76e-03	0	5.53e-03	0.11	0.15	0.76	1.71e-02	1.28	1.35e-02	0	0.34	0.37	0.22	0.41	0.17	0.15	1.09	0.87	0.56	0.79	1.00	1.31	1.35e-02	0.11	7.72e-02	0.64	4.42e-02	2.26	3.90	4.69	3.02e-02	0	0	0	2.70	2.27	2.04	0.16	0.12	0	3.71e-02	0.14	0	0	0	0.29	0
LOC100004528	4.55	4.35	7.69	3.80e+01	3.57e+01	8.92	7.86	9.64	1.89	0.20	4.22e-02	3.25	4.86	3.19	6.17	2.67	0.87	0.36	5.97	1.61e+01	5.18	8.43	1.22e+01	0.62	1.15	0	0.42	2.92e-02	7.07e-02	8.13e-02	9.01e-02	0	3.92	4.26	5.87	8.49	1.11e+01	9.99	1.45e+01	1.89	3.94	5.16	5.00	4.60	6.41	2.00	0.91	0	5.35
LOC100004545	0	0	3.99e-02	3.73e-02	0	0	0	0	0	0	0	0.16	0	0	0	0	0	0	0	0	0	0	0.11	0	0	0	0	0	0	0	0	0	0	0.53	0	0	0.55	0.37	0.16	0	0	0	0	0	0	0	0	0	0
LOC100004554	1.51e-02	1.01e-02	0.16	0.33	0.16	4.87e-02	0.13	0.53	5.39	0.71	1.38e+01	3.19	0.14	6.89e-02	0	0.20	6.22e-02	5.08e-02	0.12	7.46e-02	0.46	0.32	0.36	0.51	4.35	2.92	3.58	0.56	0.61	1.14	1.26	0.12	0.14	0.12	4.11e-02	0.15	0.34	0.15	0.86	5.20e-02	0.30	0.11	0.23	0.11	0.24	8.63e-02	3.97e-02	8.01	0.53
LOC100004576	3.63	5.52	2.76	2.02	2.89	1.57	1.57	2.31	1.61	2.33	2.87	1.16	5.69	4.78	5.86	4.61	6.75	7.38	6.18	6.90	6.31	6.56	7.88	5.17	2.08	1.70	2.68	2.29	2.06	7.07	8.49	1.05e+01	1.07	1.13	8.89	4.08	1.30e+01	1.36e+01	1.22e+01	5.96	5.50	0.88	0.61	1.85	0.64	1.27e+01	9.61	2.59e+01	8.96
LOC100004582	4.23e-02	7.40e-02	7.04e-02	9.39e-02	4.64e-02	0.15	0.37	0.90	4.34	1.88e+01	0.15	0.36	0.34	0.38	0.37	0.34	1.28	0.45	2.81	1.80	2.31	1.84	2.91	1.14	0.10	1.00	7.47e-02	1.29	1.37	3.54	2.29	3.19	2.16	4.97e-02	0.21	0.18	3.51	3.29	3.00	0.44	0.36	0.15	2.90e-02	0.33	0.12	0.15	0.13	5.88e-02	8.36e-02
LOC100004590	0.28	0.45	0.42	0.37	0.55	0.99	1.30	1.62	0.68	4.91	0.80	0.20	0.50	1.07	0.58	0.83	0.14	0.57	1.05	2.22	1.31	1.70	1.29	3.55	0.33	0.51	0.77	1.20	1.09	4.11	3.47e+01	4.84e+01	0.76	1.47	0.13	0.21	0.92	2.02	1.26	0.78	2.24	1.43	1.10	1.00	0.90	0.12	3.23e-02	0.36	0.22
LOC100004621	3.95e+01	6.79	1.14e+01	1.77e+01	4.29e+01	1.19e+01	1.00e+01	3.72	2.50	1.17e+01	3.07	2.95	1.06e+01	1.16e+01	1.11e+01	1.17e+01	1.80e+01	2.22e+01	9.29	9.50	6.60	6.86	7.92	4.34	3.94	3.51	2.98	3.66	5.28	7.92	1.00e+01	1.07e+01	4.89	2.51e+01	5.07	1.12e+01	6.53	8.84	6.44	1.82e+01	1.26e+01	1.08e+01	1.33e+01	1.26e+01	9.97	5.40	4.74	8.83	1.49e+01
LOC100004625	7.11e-02	9.20e-02	8.59e-02	4.90e-02	2.57e-02	5.71e-02	8.25e-02	0.33	4.11	0.10	3.56	2.78	0.28	0	0.26	0	5.59e-02	8.18e-02	0.36	0.30	0.93	1.11	0.66	0.42	6.07e-02	0.32	1.38	0.40	1.61	0.14	2.84e-02	1.79e-02	1.13	0	4.17e-02	0	1.10	0.67	0.96	0.11	0.15	6.57e-02	0.33	0.34	0.22	0	0	1.12	0
LOC100004641	0	0	0	0	1.89e-02	2.82e-02	6.06e-02	2.89e-02	2.08e-02	2.47e-02	4.16e-02	3.87e-02	0	0	8.38e-02	0	3.64e-03	1.59e-02	0	0	0	0	0	2.98e-02	8.11e-02	0	0.13	8.53e-03	2.09e-03	0.19	7.98e-02	9.23e-02	0.23	0	0	0	9.34e-02	0	0	0	0	0	0	0	0	0	0	0	0
LOC100004643	0	0	0	0	4.66e-02	1.35e-02	4.12e-02	4.30e-02	3.38	0.64	4.57	0.79	0.75	0.66	0.18	0.84	0	0	0	5.11e-02	1.19	1.56	0	0	0	0	0	0	0	0	0	0	0	0	0	0	0	0	0.12	0	0	0.24	0.79	0.78	0.82	0	0	6.05	0
LOC100004652	2.40	3.64	4.28	7.56	3.27	2.13	1.93	1.64	0.46	0.23	0.25	1.70	3.83	3.63	2.99	3.47	2.70	6.86	2.75	2.66	1.68	2.17	4.27	0.25	4.89	0.69	0.13	0.56	0.64	2.07	0.98	1.16	1.58	1.25	7.10	1.16e+01	4.03	5.34	1.90	5.52	5.22	1.68	1.38	2.14	1.43	1.63e+01	1.36e+01	0	1.22e+01
LOC100004674	0	0	0	0	0	6.69e-02	0.16	1.24	1.92e-02	5.23	2.71e-02	0	0.14	0.14	0.33	6.88e-02	7.16e-02	0.42	3.09	2.34	0.26	0.33	0.18	1.97	9.08e-02	0	5.40e-02	0.38	4.85e-02	0.31	1.69	1.33	0	0	0	0	0.82	1.40	0.61	2.63e-02	6.15e-02	6.56e-02	0.23	0.11	0.12	0	0	0.28	0
LOC100004683	0.34	0.68	0.67	0.69	0.48	1.17	1.86	8.43	0.11	1.97e+01	0.14	0.12	1.48	1.66	0.91	1.27	2.35	1.09	5.69	3.27	5.75	5.39	5.70	3.88	0	0.32	0.42	6.31	0.92	1.86e+01	1.93e+01	1.76e+01	1.21	9.30e-02	0.66	0.82	7.66	7.47	7.79	0.91	0.94	1.67	1.48	1.31	1.46	2.23e-02	0.20	0.21	0.21
LOC100004711	0	0	9.35e-03	1.24e-02	0.14	0.13	9.67e-02	8.97e-02	4.78e-02	3.04e-02	3.40e-02	1.63e-02	4.50e-02	4.54e-02	0	4.49e-02	0.13	7.68e-02	0.32	0.29	6.88e-02	0.41	0.12	1.64e-02	3.99e-02	0	5.34e-02	0	2.13e-02	2.80e-02	3.97e-02	3.86e-03	7.40e-02	0	0	0	4.46e-02	9.63e-02	5.66e-02	0	2.00e-02	0.13	0	7.25e-02	4.65e-02	0	0	0	0
LOC100004727	9.61e-02	0.41	0.24	0.16	0.38	1.33	2.08	3.00	0.38	3.06	1.87	0.11	3.26	3.82	3.32	3.28	4.39	1.92	4.94	3.64	2.73	2.74	3.74	5.75	0.27	0.31	0.54	1.53	1.12	2.34e+01	2.30e+01	6.56e+01	0.61	0.36	0.26	0.11	4.86	5.95	4.52	2.70	2.15	4.73	3.95	4.39	3.47	0.23	0.12	1.02	0
LOC100004739	0	4.93e-03	0.23	0.43	0.56	6.82e-02	9.03e-02	0.14	0.15	0.42	0.13	0.60	0.14	0	0	0.14	2.22e-02	1.28e-02	9.06e-02	3.76e-02	5.17e-02	0	0	0.68	0.30	0.10	0.35	0.40	0.17	0.12	0.27	2.97e-02	4.58e-02	0	0	0.15	0	7.36e-02	0.26	0.13	0.15	0	0	0	0	0	9.10e-02	0	0.27
LOC100004742	6.92e-02	1.34e-02	0.25	0.22	0.13	0.15	0.16	0.39	3.23e-02	0.78	0.37	4.40e-02	5.91e-02	0.12	0.34	0.24	0.40	0.13	7.79e-02	0.23	0.40	0	5.19e-02	3.22e-02	0.39	0	4.65e-02	0	4.17e-02	6.97e-02	6.28e-02	3.85e-02	0	0.21	0	0.26	5.86e-02	0.25	0.30	6.76e-02	2.63e-02	0	0	0	0.31	2.49e-02	6.87e-02	0	0.46
LOC100004744	0	0	0	0	0	5.39e-02	9.51e-02	0.38	9.32e-02	0	2.05e-02	0.77	0.14	0.14	5.31e-02	2.78e-02	0	0	2.45e-02	6.09e-02	0.76	0.88	0.48	1.02e-02	0.42	1.21	0	0.13	0.52	0	0	0	0.12	0	0	0	0.64	0.57	0.67	5.31e-02	6.21e-02	0.28	5.68e-02	0.14	0.17	0	2.07e-02	0.11	0
LOC100004768	0.91	0.68	3.21	4.64	6.83	1.44	1.69	0.71	0.10	0	0	0	0.16	0.31	0.45	0.47	0.33	1.10	0	0.68	0.77	0.41	0.25	0	0	0	0	0	1.77e-02	4.80e-02	1.26e-02	1.39e-02	3.56	1.13	0.69	3.14	0.31	0	0.39	0.71	0.28	0.15	0.51	0.25	0.16	3.10e+01	4.41e+01	2.52	6.83e+01
LOC100004809	0	3.07e-03	4.47e-03	2.48e-02	1.97e-02	0.40	1.25	1.05	1.39e-02	6.52	0	0	0.73	1.52	0.94	1.12	3.01	1.07	5.80	4.32	3.03	2.53	2.84	0.63	7.64e-02	0	3.41e-02	1.06	0.10	3.18	1.98	3.43	1.42e-02	0	1.28e-02	0	6.27	5.34	4.93	0.52	0.54	1.45	1.11	1.27	1.10	0	0	0	8.38e-02
LOC100004810	0.77	0.61	0.98	1.27	1.28	0.37	0.29	8.18e-02	1.19e-02	1.10e-02	1.69e-02	1.62e-02	0	9.02e-02	8.52e-02	8.90e-02	0.12	0.30	1.96e-02	7.32e-02	0.14	0	7.94e-02	5.70e-02	0	6.88e-02	5.30e-02	2.62e-02	1.06e-02	2.77e-03	2.20e-02	7.67e-03	1.28	0.16	0.41	0.40	8.85e-02	0	0.11	0.12	0	0	0	7.20e-02	0	1.16e+02	1.28e+02	5.42	2.70e+02
LOC100004819	0	1.99e-02	1.35e-02	2.79e-02	2.36e-02	0	0	2.19e-02	0	2.24	0	6.20e-02	0	4.57e-02	0	0	7.45e-03	0	1.99e-02	4.95e-02	0.10	0	0.12	0.21	0	0	0	0.35	2.68e-02	0.51	0.91	0.88	1.49e-02	0	0	0	0.18	0.15	0.11	1.73e-02	0	0	0	0	7.81e-02	0	0	0	0
LOC100004826	0.55	0.95	4.70	1.98e+01	2.37e+01	1.86e+01	1.95e+01	2.01e+01	1.31e+01	3.31e+01	2.25e+01	1.10e+01	1.17e+01	1.30e+01	9.33	1.30e+01	2.41e+01	2.39e+01	1.71e+01	1.69e+01	1.72e+01	1.68e+01	1.60e+01	5.72	6.93	1.28e+01	1.18e+01	9.86	7.62	2.92e+01	2.63e+01	2.81e+01	1.12e+01	0.74	1.40	1.30e+01	1.19e+01	1.28e+01	1.14e+01	1.63e+01	1.61e+01	2.13e+01	2.08e+01	1.99e+01	1.84e+01	1.45e+01	1.89	1.39e+01	3.26
LOC100004843	1.27e-02	4.56e-02	2.93e-02	0	0	0	0	0	9.42e-02	0.70	0.11	0.34	0	5.83e-02	0	5.75e-02	0.21	0	0	0	4.37e-02	5.50e-02	0.20	0.28	0.81	0.18	0.48	1.57	0.56	0.83	0.15	0.14	0.21	0	1.73e-02	0	5.72e-02	0.19	0.15	0	0	0	0	0	5.97e-02	0	7.63e-02	0	0
LOC100004847	6.42e-03	0	0	0	3.51e-02	0.25	0.13	0.70	8.45e-02	0.43	0.23	0.32	0.22	0.13	0.25	0.35	2.90e-02	0	7.75e-02	0.19	0.27	2.13e-02	3.92e-02	0.40	0.35	0.14	0.26	0.39	7.82e-02	0.35	0.35	0.32	0.13	0	1.31e-02	0	0.35	0.24	0.17	0.30	9.83e-02	0.14	4.53e-02	0.36	0	0	5.83e-02	0	0.17
LOC100004848	0	0	4.71e-03	3.33e-02	2.08e-02	3.11e-02	7.34e-02	0.12	1.20e-02	0	1.71e-02	4.78e-02	0	0	0	0	0	0	1.99e-02	0	3.47e-02	0.12	0	0.52	0.83	0.14	0.32	2.66e-02	4.61e-02	2.82e-03	0	0	0	0	0	3.36e-02	8.97e-02	4.85e-02	0	9.25e-02	0.11	0	0	0	4.68e-02	0	2.63e-02	0.18	0
LOC100004850	8.12e-03	3.51e-03	1.11e-02	1.06e-02	8.34e-02	0.54	0.82	2.17	2.31	2.10e+01	1.10	1.80	0.76	0.99	1.05	1.31	0.59	0.32	3.42	3.01	4.65	8.38	5.65	3.65	0.46	0.98	1.01e+01	6.96	1.26	1.13e+01	2.13e+01	1.41e+01	0.32	0	9.21e-03	3.49e-02	8.59	8.85	7.82	0.88	0.80	0.57	0.64	0.83	0.61	9.33e-03	1.16e-02	2.05e+01	6.30e-02
LOC100004867	0	0	0	0	0	0	0	0	5.91e-02	0	0	0	0	0	0	0	0	0	0	0	0	0	0	0	0	0	0	0	0	0	1.39e-02	0	5.16	0	0	0	0	0	0	0	0	0	0	0	0	0	0	0	0
LOC100004874	1.40	5.92	3.61	7.90	3.93	7.66	8.97	9.12	5.44	1.09e+01	1.20e+01	6.92	5.47	5.86	5.22	7.86	1.76e+01	2.86e+01	7.12	7.84	7.75	7.77	8.65	3.81	4.35	8.05	5.17	5.33	3.08e+01	1.14e+01	1.06e+01	1.21e+01	5.57e+01	3.93	1.57e+01	7.17	5.98	6.80	7.73	1.01e+01	1.11e+01	1.48e+01	1.24e+01	1.13e+01	1.38e+01	4.45e+01	1.91e+01	2.22e+01	1.66e+01
LOC100004911	0	0	0.11	0	1.49e-03	0.15	0.14	0.36	7.17e-02	0.20	9.55e-02	0	2.62	1.53	1.25	0.85	0.52	1.29	0.81	0.94	1.92	1.83	1.31	5.18e-02	0	0	0.14	8.84e-02	6.51e-02	0.23	0.99	0.39	0	0	0	0	0.78	0.98	0.90	0.77	0.25	4.60	2.45	3.27	5.38	0.19	0	0	0
LOC100004914	1.83	2.18	5.07	1.24e+01	1.12e+01	2.08	1.19	0.19	6.89e-02	2.12e-02	3.23e-02	0	0.56	0.33	0.46	0.72	1.00	1.60	0.25	0.92	0.30	0.19	0.21	4.35e-02	0	0	6.28e-02	0	2.82e-02	5.50e-02	6.46e-03	7.02e-03	2.70	1.57	2.03	6.65	0.24	0	0.20	0.15	0.22	0.23	8.42e-02	0.27	8.38e-02	2.16e+02	5.22e+02	1.53e+01	7.68e+02
LOC100004921	0	0	6.99e-02	6.78e-02	3.39e-02	2.83e-02	3.00e-02	3.47e-02	3.81e-02	0.38	0	2.60e-02	6.85e-02	0	0	6.84e-02	4.43e-02	2.98e-02	6.02e-02	0.15	0	0	0	0	6.02e-02	0.10	0	3.99e-02	1.71	0.14	0.12	7.10e-02	0.89	0	0.19	0	0.14	7.34e-02	8.63e-02	0	0	6.52e-02	0	0	0.12	0	5.09e-02	0	0
LOC100004932	0	3.67e-08	0	0	0	0	0	0	0	0	0	0	0	0	0	0	0	0	0	0	0	0	0	0	0	0	0	0	0	0	0	0	0	0	0	0	0	0	0	0	0	0	0	0	0	0	0	0	0
LOC100004941	8.21	5.23	1.58e+01	5.67e+01	6.33e+01	4.91e+01	4.36e+01	5.25e+01	6.74e+01	5.79e+01	2.23e+02	6.50e+01	1.81e+01	1.41e+01	1.51e+01	1.55e+01	4.00e+01	2.76e+01	1.39e+01	1.45e+01	4.13e+01	3.84e+01	3.11e+01	1.58e+01	8.64	1.35e+01	3.98e+01	1.47e+01	2.52e+01	5.92e+01	5.64e+01	7.31e+01	3.18e+01	6.63	3.67	2.67e+01	1.63e+01	1.42e+01	1.19e+01	2.91e+01	4.45e+01	3.52e+01	3.77e+01	3.07e+01	3.55e+01	4.45	2.58	5.83e+01	6.04
LOC100004944	0.59	0.67	0.22	0.12	0.13	9.15e-02	0.16	0.28	1.34	0.13	4.52	1.19	6.09e-02	0	0	0	0	0	2.68e-02	3.94e-02	0.29	0.47	0.17	0.32	1.04	1.30	0.53	0.43	0.25	0	0	0	0.12	0.74	0.60	0.16	0.21	0	9.08e-02	5.50e-02	0.21	0.10	0	0.10	0.10	4.09	1.98	0.85	0.37
LOC100004948	0.13	7.13e-02	4.30e-02	1.23e-02	0	0.15	0.13	0.33	6.87	0.74	7.47	1.22e+01	0.62	0.16	1.28	0.10	0.22	7.49e-02	0.16	8.46e-02	0.35	0.27	0.41	2.60	3.88	4.05	2.75	5.24	1.35	1.84	0.68	0.18	1.72	0.27	0.11	0	0.41	0.22	0.45	5.90e-02	6.90e-02	8.41e-02	0	1.02	0.71	0.15	3.00e-02	1.67	0
LOC100004951	7.96e-03	0	2.19e-02	1.96e-02	0	7.73e-03	3.44e-02	2.06	3.67e-02	3.65e-02	0	0	0	0	0	0	0	0	0	0	0.15	0.28	0.22	0	0	0	0	0.11	8.97e-02	3.38e-03	1.27e-06	1.42e-06	0	0	0	8.07e-02	0	0	0	0	0	0	0	0	0	0	0	0	0
LOC100004978	3.43	0.79	1.54	0.47	6.05e-02	0.15	9.99e-02	0.16	0.49	0.79	1.30	2.03	0	0	0.12	0	6.04e-02	0.18	0.13	0.10	4.64e-02	0.18	0.11	2.22e-02	0.16	9.40e-02	2.41e-02	0.11	0.17	0.60	0.78	0.42	0.37	2.17	0.83	2.32	0	6.57e-02	0.15	0.33	0.63	0.12	0.56	0.30	0.40	1.07	0.90	0	0.60
LOC100004986	3.02	5.75	5.06	6.56	6.54	2.86	2.85	2.18	1.02	8.16	0.64	0.34	1.64	1.26	1.14	1.50	2.16	1.72	1.87	1.94	2.59	2.00	2.21	1.06	0.88	0.99	0.91	1.24	1.45	4.09	2.89	3.93	0.72	0.53	3.80	6.70	1.60	1.46	1.15	3.69	2.94	2.23	2.70	1.82	1.96	4.53	4.86	1.46	3.14
LOC100004988	0.19	3.17e-02	0.18	9.30e-02	2.10e-02	1.72e-02	3.68e-02	0.15	5.60	0.54	8.07	3.88	0	0	3.00e-06	0	0	3.10e-02	2.72e-02	6.76e-02	0	4.39e-02	0.16	0.13	4.00e-02	0.76	0.27	4.37	0.18	1.81	1.55	0.26	0.62	0.33	9.05e-02	0.13	8.90e-02	0.26	0.13	4.71e-02	2.76e-02	5.88e-02	0	0	0	0	3.59e-02	0	0
LOC100005000	2.23	1.10	0.41	0.31	3.05e-02	0.50	0.73	1.11	2.43	7.35	0.36	0.45	0.79	1.06	0.70	0.80	1.31	0.64	3.72	3.67	3.08	1.64	4.37	1.69	3.06e-02	1.77e-02	0.80	0.98	0.12	6.38	5.71	1.02e+01	0.18	0.22	0.71	0.28	1.11e+01	1.01e+01	8.42	0.86	0.80	0.16	0.21	0.39	0.22	0.77	0.84	0.87	0.79
LOC100005008	1.17e+01	6.82	6.39	3.82	3.67	0.63	0.58	1.88	0.75	0.15	7.72e-02	0.63	1.11	1.00	1.37	0.63	0.12	3.63e-02	0.88	1.83	3.84	3.04	5.16	1.26	3.10	0.97	0.29	0.15	3.97	4.84e-02	2.40e-02	2.30e-02	8.01	6.33	1.05e+01	1.17e+01	2.49	3.25	4.59	1.06	1.76	0.38	0.51	0.49	0.54	6.87	9.32	0.85	1.00e+01
LOC100005013	0	0	0	0	0	0	0	0	0	0	0	0	0	0	0	0	0	0	0	0	0	0	0	0	0	0	0	0	1.94e-02	3.17e-02	0	0	0.42	0	0	0	0	0	0	0	0	0	0	0	0	0	0	0	0
LOC100005016	0	0	0	0	3.43e-02	0.73	0.73	2.10	0.39	1.42	1.16	3.48	1.22e+01	5.35	1.15e+01	5.78	0.68	4.25e-02	7.55	1.14e+01	1.47	6.24	7.96	4.02e+01	1.42e+01	0.60	2.47	0.46	7.71e-02	1.70	0.28	1.74e-02	0.13	0	0	0	8.63	7.28	5.66	7.62e-02	0.40	0.62	0.21	3.14	2.20	0	0	0	0
LOC100005017	4.88	5.72	1.74e+01	1.98e+01	1.02e+01	5.23	4.12	1.73	1.21	2.17	0.92	0.93	4.08	4.81	3.54	4.27	1.77	1.11	3.23	3.66	3.84	3.99	3.45	1.48	2.40	2.33	1.72	2.47	5.39	2.14	2.33	1.90	2.99	4.96	4.54	1.96e+01	3.06	2.66	2.23	3.81	5.20	4.15	3.40	3.35	3.29	1.26e+01	8.94	3.74	8.90
LOC100005026	2.73e-03	1.37e-02	2.64e-02	4.40e-03	1.61e-02	0.65	1.42	5.05	2.76e+01	9.52	2.89e+01	1.61e+01	0.87	0.74	1.22	1.00	1.01	0.95	1.52	1.51	4.25	4.14	3.50	7.68	1.59e+01	1.74e+01	4.34	4.35	1.96	5.72	1.26e+01	2.19e+01	0.75	0.94	1.11e-02	0	3.01	3.01	3.41	0.16	0.28	2.03	1.51	1.94	1.74	0	1.40e-02	2.98	0.11
LOC100005030	0.22	1.35	0.27	0.27	0.28	0.48	0.47	0.60	0.64	3.26	0.14	0.13	0.17	0.20	0.19	0.37	0.20	0.13	0.82	0.43	0.53	0.52	0.47	0.36	0.15	0.15	0.16	0.65	1.09	1.22	1.17	1.63	1.12	8.54e-02	1.00	0.29	0.75	0.71	0.52	0.28	0.39	0.28	0.37	0.32	0.34	0.73	0.79	0.69	0.81
LOC100005038	0	0	0	0	0	0	8.13e-03	3.02e-02	0	0	0	1.89e-02	0	0	0	0	0	0	0	0	0	0	0	9.36e-03	0.39	0.55	0	4.52e-02	0	0	0	0	0	0	0	0	0	0	0	0	0	0	0	0	0	0	0	0	0
LOC100005043	8.28e-03	1.94e-02	2.63e-02	1.28e-02	0	0.14	0.23	1.45	0.89	0.28	1.45	1.10	0.38	0.42	0.51	0.27	6.28e-03	0	3.34e-02	0	0	0	0.10	2.08e-02	1.69e-02	0	7.54e-02	1.12e-02	4.50e-03	6.66e-02	1.22e-02	0	4.98e-02	0	0	0	3.43	4.06	6.50	0.98	1.51	0.17	0.27	0.62	0.65	2.19e-02	0	0	0
LOC100005054	1.77	1.13	0.89	1.19	0.10	0.27	0.29	0.42	0.11	2.07e-02	0.39	0.11	1.80	0.46	2.96	0.36	3.40e-07	6.05e-02	0.52	0.35	0.94	0.91	3.72	0.26	0.91	0.14	0.33	0.14	0.88	0.81	0.41	0.44	0.93	0.47	0.24	0.40	0.81	1.15	2.49	0.28	0.16	0.59	0.23	2.19	2.37	1.24	2.92	0.37	2.37
LOC100005062	0	0	0	0	0	0	0	0	0	0	0	0	0	0	0	0	0	0	0	0	0	0	0	0	0	0	0	0	0.14	5.34e-03	0	0	0.46	0	0	0	0	0	0	0	0	0	0	0	0	0	0	0	0
LOC100005071	0	0	0	0	0	0	0	0	0	0	0	2.46e-02	0	0	0	0	0	0	2.87e-02	0	0	0	0	0	0	0	0	0	0	1.22e-02	0	0	6.51e-02	0	0	0	0	0	0	0	0	0	0	0	0	0	0	0	0
LOC100005081	0	0	0	0.11	1.60e-02	2.33e-02	1.20e-02	1.50e-02	0.71	0.30	0.26	0.56	0	8.65e-02	0	0	0	0	0	0	0	0	0	0.15	0.11	0.52	0.76	0.59	0.24	0.36	0.70	0.10	0.55	0	0	0	8.50e-02	0	0	0.13	7.63e-02	0	0	0	0	0	0	0.69	0.17
LOC100005096	0	0	0	0	0	6.77e-03	3.69e-02	0.56	0.16	0.45	0.12	1.04	0	0	0	0	0	0	0	0	0.23	7.25e-02	0	3.67e-02	0.13	0	9.94e-02	0	1.19e-02	3.14e-03	4.08e-03	0	0	0	0	0	0.40	0.38	0.19	1.92e-02	0	0	0	0	0	0	0	0	0
LOC100005101	0.83	0.38	0.28	0.40	0.56	1.02	0.82	0.14	1.42	0.81	6.90e-02	0.70	0.77	0.30	1.59	0.89	6.22e-02	0.10	0.63	0.84	0.59	0.23	0.10	8.62e-02	0.39	0.27	4.67e-02	0.23	6.99	0.42	6.26e-02	3.58e-02	9.30	0.31	0	0.13	0.29	0.13	0.22	2.22	2.57	0.71	1.43	0.49	0.66	0.13	0.51	0.48	0.35
LOC100005118	3.16	3.67	4.00	4.14	1.58e+01	1.01e+01	1.06e+01	9.11	1.13e+01	1.84e+01	9.38	6.51	8.06	9.02	1.01e+01	9.20	6.82	7.32	1.09e+01	1.14e+01	1.18e+01	1.07e+01	8.29	7.06	4.25	5.01	4.64	3.50	2.05e+01	1.51e+01	1.61e+01	2.20e+01	2.91e+01	3.51	3.18	3.93	8.99	8.38	9.90	1.10e+01	1.08e+01	1.04e+01	9.89	1.03e+01	1.04e+01	1.56	1.33	7.21	1.01
LOC100005128	0	4.44e-03	0	8.54e-03	3.22e-02	1.80	8.57	1.04e+01	0	0	0	0	4.62	4.82	6.29	6.26	0.96	0.16	8.71	1.12e+01	1.34e+01	2.05e+01	1.24e+01	0	0	0	8.71e-02	0	2.97e-02	0	0	0	0	0	9.22e-03	0	5.23	3.66	7.08	0.23	0.38	6.71	5.87	8.18	6.13	0	6.44e-02	0	0
LOC100005129	0	0	0	0	0	0	0	0	1.81e-02	0	0	0	6.56e-02	0	0	0	0	0	2.88e-02	0	0	0	0	5.34	0	0	0.39	5.73e-02	7.69e-03	0	0	0	0	0	0	0	0	0	0	0	0	0	0	0	0	0	0	0	0
LOC100005132	0	0	0	0	0	0	0	0.10	0	0	0	0	0	0	0	0	0.14	0	0.14	0	0.61	8.81e-02	0	0.58	0	0	0	0	0	1.29	4.97	4.00	2.05e-02	0	0	0	0.18	0.13	7.78e-02	0	0	0	0	0	0	0	0	0	0
LOC100005157	0	0	0	0	0	0	0	0	4.31e-02	0	5.93e-02	0	0	0.14	0	0	0	0	0	0	0	0	0	0	0	0	0	0	0.11	8.34e-03	0	0	0.23	0	0	0	0	0	0	0	0	0	0	0	0	0	0	0	0
LOC100005175	0	0	0	0	0	0	0	0	0	0	0	0	0	0	0	0	0	0	0	0	0	0	0	5.69e-02	0	0	0	0	0	0	0	0	0	0	0	0	0	0	0	0	0	0	0	0	0	0	0	0	0
LOC100005182	3.77e-03	1.85e-03	2.89e-02	7.79e-02	0.10	0.24	0.21	0.19	7.34	0.58	4.68	7.34	0.14	0.13	0.20	0.16	0.28	0.11	0.18	6.22e-02	0.16	0.20	0.47	1.34	1.66	0.92	0.57	0.47	0.45	8.94e-02	6.41e-02	1.11e-02	3.85e-02	0.41	0	1.93e-02	2.58e-02	0.11	8.38e-02	0.27	0.38	0.34	0.32	0.47	0.39	0	0	0	0
LOC100005187	0	0	0	0	6.28e-02	1.47	3.55	1.16e+01	0.35	1.82e+01	4.93e-02	5.67e-02	4.43	4.22	5.87	4.88	2.17	1.73	2.83e+01	1.83e+01	1.58e+01	8.63	2.02e+01	2.64	2.79e-02	0.77	0.20	5.90	0.47	1.88e+01	1.23e+01	1.19e+01	0.48	0	0	0	2.13e+01	2.53e+01	2.23e+01	1.25	0.75	5.08	5.15	6.21	5.24	0	0	0	0
LOC100005205	1.45e-02	1.77e-02	5.97e-02	6.31e-02	0.19	1.22	0.76	0.70	2.51e-02	0.94	2.25	1.04	0.41	0.27	0.40	0.51	0.13	2.85e-02	0.74	1.09	1.26	0.75	0.94	0.28	0.25	0.95	1.77	0.12	0.24	1.99	2.33	2.51	7.51e-02	0	0	5.92e-02	0.71	0.99	1.03	0.76	0.64	0.67	0.77	0.49	0.72	0	2.96e-02	4.66	0
LOC100005207	0	0	0	0	1.44e-02	0	0	0	0	0	0	0	0	0	0	0	0	0	0	0	0	0	0	0	0	0	0	0	0.25	6.32e-02	0.10	8.08e-03	2.49	0	0	0	0	0	0	0	0	0	0	0	0	0	0	0	0
LOC100005210	0.34	0.17	0.48	1.11	0.16	0.20	0.41	0.54	0	0	0	1.02	1.24	0	0	0.41	2.08	2.44	0.18	0.23	0.25	0.15	0	0	0	0	0	0	0	9.98e-02	0	0	3.82	0	0.30	0.31	2.46	0.89	0.52	0.47	0.92	0	0	0	0	7.89e+01	1.15e+02	6.68	1.75e+02
LOC100005220	0	0	0	0	0	0	0	0	0	0	0	0	0	0	0	0	0	0	0	0	0	0	0	0	0	0	0	0	0	0	0	0	0	0	0	0	0	0	0	0	0	0	0	0	0	0	0	0	0
LOC100005266	0	0	0	0	0	0	0	0	0	0	0	0	0	0	0	0	0	0	0	0	0	0	0	0	0	0	0	0	0	0	0	0	0	0	0	0	0	0	0	0	0	0	0	0	0	0	0	0	0
LOC100005267	1.80e-02	2.92e-02	3.50e-02	0.29	7.72	7.15	1.10e+01	1.59e+01	2.12	8.97	1.20	0.85	1.17e+01	7.81	9.47	9.84	1.27e+01	8.23	1.15e+01	8.01	9.57	1.04e+01	8.00	1.86	0.15	0.23	1.26e+01	3.53	0.43	1.32e+01	8.47	8.54	0.11	0.52	0	0.11	1.01e+01	1.07e+01	1.08e+01	6.99	5.03	1.92e+01	1.59e+01	2.03e+01	1.78e+01	0	0	1.28e+01	0
LOC100005273	0.67	0.29	0.13	1.04e-02	5.36e-02	1.46	1.32	0.56	3.53	0.74	9.40	3.62	0.96	0.99	1.04	0.69	0.33	0.49	0.62	0.94	1.02	6.01	0.77	0.26	0.22	2.08	0.58	0.47	1.25	1.54	1.48	0.53	1.01	0.85	0.65	0.38	0.66	0.86	0.70	1.70	1.44	1.00	1.33	0.44	0.72	0.70	0.72	1.99	0.52
LOC100005297	5.80e-02	9.39e-03	0.15	0.28	2.45e-02	2.39	6.51	1.37e+01	3.20	7.52e-02	0.22	0.43	1.81	2.22	4.06	2.32	0.51	0.20	5.84	8.81	6.87	1.28e+01	1.05e+01	2.41e+01	0	0.19	5.11	0.37	0.30	6.38e-02	3.11e-02	5.66e-02	0.44	3.96	0	0.19	8.71	5.94	4.72	2.41	6.33	5.14	6.88	5.62	6.91	5.44e-02	9.59e-02	0	3.02
LOC100005308	4.30	3.43	6.46	7.01	8.80	6.07	3.71	2.11	0	0	0.35	0	0	0.41	0	0	1.96	5.27	0.78	3.26	1.27	1.82	0	0	0	0	0	0	0	0.12	0.17	0.44	1.38e+01	0.79	3.92	4.16	0	0.44	0	0.49	0.25	0	0	0	0	5.00e+02	1.58e+03	1.08e+01	1.30e+03
LOC100005318	1.01	1.84	1.75	1.52	2.79	3.62	2.30	2.59	0.90	0.34	0.14	1.34	0	0	0	8.23e-02	6.36e-02	0.27	0	0	0	0.11	0	0	0	0	0	0	0.19	6.30e-03	1.27e-02	0	5.07e+01	0	0.34	0.52	5.22e-02	0	6.85e-02	7.04e-02	6.55e-02	0.62	1.24	0.21	2.43	2.45	1.40	0	0.64
LOC100005323	5.71e-03	0.13	0.15	1.33e-02	1.92e-02	2.13e-02	1.16e-02	4.87e-02	8.96e-02	7.22e-02	0.11	0.25	0	0	3.75e-02	0	0	0	0	0	5.37e-02	0	0	0.29	1.96	0.24	0.32	0.41	0.38	0.22	0.15	4.70e-02	1.73e-02	0	1.14e-06	2.91e-02	0	8.08e-02	0	0	0	7.45e-02	0	0	6.76e-02	0	0	0	0
LOC100005337	0.29	0.12	6.77e-02	9.12e-03	1.16e-02	2.09e-02	4.63e-02	0.15	1.51	0.99	0.34	0.39	0	0	0	0	0	0	0.23	0	0.45	0	0.58	0.27	3.28e-02	0.23	0.26	0.91	1.09	0.42	0.83	0.20	0.23	0.66	0.16	0	7.43e-02	0.24	0.47	2.86e-02	6.68e-02	0	0.18	0	0.13	0.24	0.14	0.30	0.15
LOC100005346	0	0	1.35e-02	3.09e-02	0	0	0	1.12e-02	5.53e-02	0	0	2.51e-02	0	0	0	0	0	0	0	0	0	0	0	1.20e-02	0	0	0	0	3.10	0	0	0	2.43	0	0	0	0	0	0	0	0	0	0	0	0	0	0	0	0
LOC100005356	0	0	0	0	0	0	0	1.38e-02	0	0	0	0	0	0	0	0	0	0	0	0	0	0	0	0.56	0	0	0	0	0	0	0	0	0	0	0	0	0	0	0.10	0	0	0	0	0	0	0	0	0	0
LOC100005359	5.15e-03	8.98e-03	1.57e-02	5.93e-03	0	6.81e-02	3.63e-02	0.11	0.27	0.60	1.82	0.31	3.56e-02	9.00e-02	8.50e-02	7.11e-02	8.30e-02	0	0.20	0.11	0.31	8.78e-02	8.12e-02	9.53e-02	3.20e-02	0.19	0.31	0.10	3.77	1.11	0.16	0.28	4.86	0	0	2.64e-02	0.21	0.21	0.29	6.79e-02	6.35e-02	9.17e-02	3.62e-02	0	1.83e-02	0	0	0.51	0
LOC100005368	0.28	0.38	0.25	4.17e-02	1.03e-02	7.81e-02	8.75e-02	0.42	9.61e-03	0.53	2.25e-02	1.48e-02	7.95e-02	0.23	0	6.45e-02	0.30	0.28	0.45	0.28	0.35	9.08e-02	0.48	1.15	0.34	9.01e-02	0.27	0.59	7.39e-02	3.47	3.82	4.61	0.71	1.35	0.64	0.50	1.26	1.29	1.77	0.39	0.16	3.49e-06	7.97e-02	0.12	9.08e-06	1.94e-02	4.46e-02	0.58	0
LOC100005388	0	1.02e-02	6.70e-02	0.23	0.59	2.13	3.90	9.46	4.54	1.60	6.63	2.42	3.07	1.26	7.83	3.12	2.66e-07	0	0.41	0.12	4.47	5.20	4.25	2.05	0.57	2.47	5.00	0.87	1.71	4.82	2.36	1.55	0.27	0.40	0	0.20	4.73	3.98	4.47	1.51	1.34	0.90	1.02	1.80	6.77	0	0	8.57	0.52
LOC100005402	0.18	0.25	0.36	0.17	8.40e-02	0.26	0.27	0.68	2.36	4.21	1.17	0.50	0.38	0.15	0.40	0.34	0.44	0.20	1.02	0.42	0.82	0.85	1.19	5.67	3.40e-02	5.89e-02	1.36	1.07	0.59	5.80	1.21e+01	2.04e+01	0.29	0	5.66e-02	5.65e-02	1.55	1.18	1.49	0.81	0.73	0.47	0.38	0.31	0.38	0.18	0.14	1.08	0.37
LOC100005423	1.19e+01	2.11e+01	9.14	5.48	3.85	3.00	2.96	2.04	3.12	2.48	1.71	2.92	1.51	3.09	2.76	3.31	3.35	3.88	2.17	2.87	2.22	1.89	1.83	0.83	1.06	1.17	1.21	1.16	2.47	2.56	2.48	3.15	3.32	3.31	1.60e+01	6.25	1.17	1.53	1.48	4.80	4.06	3.10	2.50	2.61	3.66	2.13e+01	1.25e+01	2.55	1.14e+01
LOC100005446	1.03e-02	1.02e-02	1.47e-02	6.25e-02	0.15	0.23	0.42	0.88	2.51e-02	1.16	0	3.42e-02	0.38	0.33	0.90	0.23	0.18	0.36	2.02	1.64	0.97	1.02	2.13	0.44	6.25e-02	0	1.86e-02	0.23	4.44e-02	2.73	2.26	1.62	3.10e-02	0	0	0	3.03	4.37	2.78	0.20	8.37e-02	8.92e-02	0.16	0.76	0.29	0	0	1.14	9.15e-02
LOC100005459	6.82	0.46	0.78	0.61	6.01e-02	0.29	0.32	2.51	0.15	0.10	0.10	0.20	0.24	0.12	0.57	0	0.94	0.46	1.21	0.46	0.26	0.60	0.90	1.48	0.10	0	2.54e+01	0.27	1.10e+01	1.54e+01	5.61	5.84e+01	9.90	3.01	0.56	0.53	0.59	2.05	0.90	0.77	0.21	0.54	0.28	0.99	0.50	1.31	4.92	2.92e+02	5.13
LOC100005466	1.16e+01	2.52e+01	3.32e+01	3.05e+01	2.15e+01	8.18	7.71	5.00	2.16	3.11	1.24	1.97	5.74	6.12	6.70	7.04	9.87	1.26e+01	4.50	3.48	3.49	3.59	3.78	1.98	2.10	2.62	1.41	2.11	5.83	4.58	4.31	4.06	1.41e+01	4.58	2.34e+01	2.93e+01	3.71	4.15	3.32	7.59	6.46	6.47	7.25	6.15	7.45	1.16	2.65	3.66	7.32
LOC100005476	3.54e-02	0.17	0.15	3.52e-02	5.21e-02	0.76	4.50	1.64e+01	2.87	3.50e+01	0.96	2.94	1.25	1.20	1.71	2.41	0.79	0.25	1.23e+01	1.01e+01	1.36e+01	1.11e+01	1.51e+01	0.40	0	0	1.42	3.77	0.82	1.20	1.59	1.77	0.15	0.11	7.25e-02	4.48e-02	1.06e+01	1.02e+01	1.19e+01	0.49	0.34	6.50	4.58	5.54	4.13	3.49e-02	0.20	1.01	0.24
LOC100005483	0	0	0	0	6.80e-03	3.61e-02	0	3.29e-02	0.12	0.15	0.17	0.32	8.89e-02	4.49e-02	0.13	4.43e-02	4.70e-02	5.07e-02	9.76e-02	0.19	0.14	0	0	3.24e-02	7.89e-02	0	0	0	5.26e-03	0.10	4.98e-02	2.67e-02	0.22	7.80e-02	0	0	0.18	0.29	5.60e-02	3.39e-02	0	0	0	0.15	0	0	0	0	0
LOC100005485	1.41e+01	3.11e+01	1.57e+01	1.10e+01	1.41e+01	1.11e+01	9.71	3.55	4.79	2.67	0.76	6.53	5.85	8.73	5.36	8.07	1.15e+01	1.57e+01	5.11	4.85	4.95	2.91	2.49	1.59	1.33	0.67	0.84	1.32	1.28e+01	5.74	4.86	5.66	2.16e+01	8.66	3.67e+01	1.64e+01	2.69	3.53	2.82	8.02	9.89	9.72	1.17e+01	7.25	7.96	4.68e+01	2.55e+01	1.27	1.35e+01
LOC100005512	0	0	0	0	0	0	0	0	0	7.47e-02	0	5.55e-02	0.13	0	0.25	0	0.49	0.42	0	0	9.25e-02	0	0	0	0	0	0	0	0	2.38e-02	3.12e-02	1.13e-02	4.40e-02	0	4.00e-02	9.57e-02	0	0.14	0	0	5.73e-02	0	0	0	0.13	0	0	0	0
LOC100005516	0	0	1.65e-02	2.92e-02	0	3.61e-02	4.02e-02	2.92e-02	0.19	1.42	0.14	0.20	0.34	0	0.32	8.36e-02	0.23	0.17	7.37e-02	0.23	0.31	0	0.43	0.29	0.80	0.25	0.16	0.32	0.31	1.68	2.13	2.33	0	0	0	0	0.50	0.36	0.32	6.39e-02	0.22	0.16	0	0.28	8.72e-02	0	0	3.73	0
LOC100005536	8.07e+01	4.49e+01	7.76e+01	1.34e+02	4.41e+01	2.36e+01	2.21e+01	1.38e+01	5.57	8.64	5.48	6.70	3.05e+01	2.80e+01	3.48e+01	3.52e+01	5.56e+01	6.23e+01	2.32e+01	2.06e+01	1.68e+01	1.60e+01	1.80e+01	7.15	6.49	4.67	5.83	3.44	3.87	3.68e+01	2.40e+01	2.12e+01	1.85e+01	4.80e+01	5.42e+01	7.28e+01	1.76e+01	1.85e+01	1.93e+01	2.99e+01	2.20e+01	3.60e+01	2.63e+01	3.40e+01	2.99e+01	1.01e+01	3.12e+01	3.04e+01	5.25e+01
LOC100005540	4.22	2.44	1.09	2.13	0.91	0.49	0.41	0.50	1.22	1.87	0.72	0.88	0.96	0.76	0.80	0.70	4.12	2.85	1.90	1.69	2.04	1.69	2.31	1.50	0.69	1.46	0.49	0.78	1.23	2.69	3.18	3.08	0.62	4.03	2.72	1.23	3.34	4.14	2.74	1.98	2.31	0.28	0.11	0.33	5.57e-02	2.25	1.32	2.15	3.61
LOC100005544	0	0	2.93e-03	0	0	0	8.34e-03	6.99e-02	0	0	1.04e-02	3.97e-02	0	0	0.19	0	4.72e-03	0	1.24e-02	7.74e-02	0.13	0.30	0.46	0.13	0	0	1.13e-02	0	1.35e-02	0	0	0	9.25e-03	4.94e-02	0	0	0.11	0.52	0.57	0	0	0	0	0.14	0	0	0	0	0
LOC100005568	9.68e-02	8.36e-02	5.01e-02	4.63e-02	3.03e-02	0.27	0.31	0.55	1.24	1.56	3.53	0.79	0.38	0.81	0.41	0.43	1.10	0.81	1.68	1.87	1.92	1.40	1.83	2.76	2.18	2.57	7.63	1.55	1.33	4.15	5.14	5.81	3.24	0.15	0.21	3.20e-02	4.66	3.90	2.81	0.75	0.38	4.10e-02	0.19	0.14	4.46e-02	1.82e-02	0.16	4.93e+01	8.42e-02
LOC100005571	0	0	0	0	0	0	0	0	2.41e-02	0	0	3.29e-02	0	0	0	0	0	2.07e-02	3.69e-02	4.59e-02	0	0.12	0.14	4.53e-02	3.67e-02	0	3.27e-02	2.43e-02	8.82e-02	9.39e-02	0.16	0.19	0.23	0	2.56e-02	0	0	0	0	0	7.50e-02	0	0	0	8.74e-02	0	0	0	0
LOC100005584	0.44	7.05e-03	1.38e+01	1.64e+01	1.03e+01	2.04	1.25	0.15	2.57e-02	6.62e-02	0.14	7.01e-02	0.63	0.39	1.06	0.58	4.44e-02	0.28	0.44	1.73	0.44	0.74	0.17	8.76e-03	2.13e-02	0	1.90e-02	0	3.98e-02	3.05e-02	6.61e-02	3.31e-02	6.34e-02	0	5.74e-02	6.60	0.24	0.10	6.05e-02	1.26	1.56	0.65	1.06	1.02	1.74	0	6.49	0	6.56
LOC100005596	5.10e+01	3.23e+01	1.67e+01	9.56	1.07e+01	2.59	2.72	2.15	7.79	3.26	4.64	4.08	7.63	8.15	6.48	7.24	6.69	9.59	3.22	4.85	4.60	5.38	4.89	1.08	2.19	4.33	1.09	1.21	5.50	6.56	2.91	2.82	1.51e+01	7.23e+01	4.62e+01	1.63e+01	5.82	6.54	5.84	6.36	6.23	6.00	6.01	6.53	4.96	2.62e+01	2.87e+01	3.27	2.46e+01
LOC100005602	0	0	0	0	0	4.32e-02	2.16e-02	0	0	4.62e-02	0.23	1.05	0	0	0	0	0	0	0.13	0	0	0	0	0	0	0	0	0	0	0.14	4.86e-02	2.66e-02	5.22e-02	0	0	0	0	0	0	0	0	0	0	0	0.16	0	0	0	0
LOC100005620	2.11e-02	4.21e-02	8.73e-02	3.61e-02	1.03	5.21	9.38	1.38e+01	6.84	9.70	8.32	4.70	1.82	1.84	1.88	1.54	0.20	0.24	0.99	1.69	5.51	2.32	5.29	2.46e-02	0	0.42	5.31e-02	0.20	4.91e+01	0.23	3.39e-02	2.48e-02	5.05e+01	0	0	0	1.11	1.80	0.88	2.09	2.13	6.86	7.47	7.23	9.91	0	0	0.57	0
LOC100005625	0	0	0	0	2.44e-02	3.06e-02	1.31e-02	3.27e-02	7.55e-02	0.11	6.68e-02	0.19	8.84e-02	0.13	4.22e-02	4.41e-02	2.34e-02	3.37e-02	1.94e-02	4.83e-02	0.10	4.26e-02	0.12	8.07e-03	0.16	0	0	1.30e-02	1.05e-02	0.19	0.15	1.90e-02	2.91e-02	7.75e-02	0	3.28e-02	4.38e-02	0.14	0.22	3.37e-02	3.94e-02	0	0.10	0.14	0	0	0	0	0
LOC100005630	0	0	0	0	4.28e-02	3.89e-02	0	2.54e+01	0.13	2.47e-02	0	1.13	0	0	8.76e-02	9.16e-02	0	0	0.24	0	1.49	1.24	0.71	1.64e-02	5.40e+01	0	3.55e-02	7.94e-02	0.95	4.55e-02	4.51e-02	8.00e-03	0.12	0	0	0	1.28e+01	1.56e+01	1.36e+01	0.28	4.09e-02	0	0	0.15	0	0	6.82e-02	0	0
LOC100005636	3.47e-03	1.79e-03	0	0	0	2.62e-02	3.76e-03	7.66e-02	0.30	1.14e-02	1.04	1.70	2.40e-02	0	0.14	0	0	0	6.33e-02	0.11	7.47e-02	5.89e-02	0.41	1.31	0	0	0.18	2.84e-02	8.59e-03	9.20e-03	6.01e-03	4.38e-03	7.83e-03	0.63	0	0	2.38e-02	7.71e-02	0.36	0	0	0	0	3.87e-02	0.14	0	0	0.88	0
LOC100005637	1.57e-02	0	0.23	0	0	0	0	0	0.30	5.87e-02	0.27	0.26	0	0.11	0	0	0	0.15	0	0	0.46	1.46	1.07	9.41e-02	0.27	0	4.07e-02	6.07e-02	0.42	6.58e-03	2.57e-02	0	7.16e-02	0	0	0	0	0	0	0	0	0	0	0	0	6.11e-02	0.12	0	0.21
LOC100005640	2.06e-02	2.08e-02	1.42e-02	0.12	0.15	0.26	0.30	0.44	1.14	9.47e-02	2.01	2.16	0.39	0.54	0.54	0.18	0	0	0	0	0.22	0.62	6.37e-02	0.34	0.78	0.22	1.41e-02	0.24	5.90e-02	2.88e-02	3.17e-02	6.06e-03	1.16e-02	6.21e-02	0	0	7.04e-02	0.15	0.18	0	0	0.21	7.27e-02	0	0.18	0	0	0.14	0
LOC100005641	0	0	0	0	0	0	0	0	0	0	0	0	0	0	0	0	0	0	0	0	0	0	0	0	0	0	0	0	0	0	0	0	0	0	0	0	0	0	0	0	0	0	0	0	0	0	0	0	0
LOC100005670	0	1.91e-02	3.59e-02	4.23e-02	0.28	6.16	5.86	3.70	0.22	0.23	0.16	7.58e-02	5.53	5.11	7.49	5.92	0.40	0.40	2.88	2.62	6.29	9.46	7.99	0.36	0	0	8.15e-02	3.02e-02	2.28	0.13	6.23e-02	8.50e-02	2.40	0.73	1.54e-02	0	3.48	3.10	2.08	3.72	7.00	5.42	5.71	5.16	5.46	0.10	0	0	0
LOC100005681	0	0	0	0	0	0	0	0	0	0	0	0	0	0	0	0	0	0	0	0	0	0	0	0	0	0	0	0	3.17e-02	0	0	0	0	0	0	0	0	0	0	0	0	0	0	0	0	0	0	0	0
LOC100005686	0	0	0	0	0	0	0	0	3.07e-02	0	4.27e-02	0	0	0	9.81e-02	0	0	0	0	0	0	0.14	0	0	4.45e-02	0	0	0	0.55	0	0	0	2.54	0	0	0	0	0	0	0	0	0	0	0	0	0	0	0	0
LOC100005689	1.08e-02	5.29e-03	0.43	0.17	6.38e-02	2.05e-02	1.17e-02	0.25	2.07e-02	0.11	0.20	0.31	0	0	0	0	0	0	0	0	5.51e-02	0	0	0.12	0	0	0.34	0.21	0.12	7.77e-02	2.37e-02	1.91e-02	2.46e-02	0	0	0.98	0	0.16	0	0	3.28e-02	0	0	0	0	0.10	0	0	0
LOC100005691	5.54e-03	3.10e-02	0	0	1.40e-02	0.23	0.35	0.59	0.80	0.20	1.36	0.22	0.30	0.38	0.55	0.61	0.10	0.16	0.32	0.31	0.91	1.20	0.95	5.58e-02	0	5.89e-02	6.05e-02	1.12e-02	0	1.97	1.99	0.50	5.00e-02	0	0	0	0.76	1.43	1.30	0	0	0.58	3.91e-02	0.31	0.24	1.61e-02	0	0	0
LOC100005704	2.40e-02	8.24e-03	0	0	0	7.77e-03	7.59e-03	0.20	6.23e-02	0.13	0.20	2.02e-02	0	0	0	0	5.36e-02	1.03e-02	2.40e-02	2.99e-02	4.16e-02	7.85e-02	9.64e-02	0	0	0	2.15e-02	0	1.93e-02	0	4.38e-03	4.69e-03	0	0	0	0	0.27	0.18	6.89e-02	0	0	0	5.65e-02	0	0	0	0	0	0
LOC100005713	2.95e+01	1.47e+01	8.92	1.47e+01	1.09e+01	3.87	3.41	2.69	3.80	2.33	4.77	3.73	2.49	2.25	1.42	1.52	4.23	3.48	1.55	1.35	2.52	2.57	1.44	1.01	1.51	1.21	2.32	2.53	3.10	2.71	3.73	4.73	6.86	5.40e+01	8.67	1.07e+01	1.73	0.73	1.30	3.02	2.51	2.63	3.04	3.03	4.25	1.03e+01	9.15	2.23	7.68
LOC100005723	0	0	2.36e-03	6.67e-03	3.72e-03	3.44e-03	3.37e-03	3.56e-02	1.40e-02	3.77e-02	0.22	0.48	0	2.47e-02	2.34e-02	0	0	1.41e-02	0	4.02e-02	0	2.40e-02	0.27	0.25	0	7.62e-02	0.20	0	5.84e-03	3.06e-03	1.96e-03	2.08e-03	0	8.54e-02	0	0	2.43e-02	7.86e-02	9.25e-02	0	0	0	0	0	5.04e-02	0	0	0.40	0
LOC100005728	0	0	0	0	8.14e-02	1.40	0.86	0.94	0.21	8.91e-02	0	3.58e-02	1.26	1.09	1.03	1.62	0.10	0	0.83	1.18	0.80	1.38	1.00	3.23e-02	0.27	0	3.49e-02	0.10	1.05e-02	0.14	0.20	0.13	6.06e-02	0	0	0	1.25	1.64	1.36	0.89	0.64	0.29	0.31	1.65	0.94	0	0.12	0	0.18
LOC100005777	0	0	0	0	0	0	2.47e-03	1.35e-02	8.62e-02	1.05e-02	5.71e-03	3.25e-02	0	0	1.51e-02	0	0	1.22e-02	6.94e-03	1.73e-02	0	1.56e-02	2.88e-02	0.20	7.10e-03	2.46e-02	0.17	0	5.86e-02	8.87e-03	7.59e-03	8.87e-03	5.13e-03	5.49e-02	0	0	0	3.38e-02	0.32	6.02e-03	0	0	0	0	5.40e-02	0	0	0	0
LOC100005785	0.16	0.48	0.19	7.00e-02	0.12	0.14	0.29	1.80e-02	0.51	0.89	0.80	0.77	0	0	0	9.99e-02	0	2.44e-02	0	5.47e-02	0	0.32	0.17	1.79e-02	0	0	3.86e-02	0	0.29	0.33	0.74	8.73e-02	0.51	0.18	0.40	0	0.30	0.32	0	0.15	0	0.26	0.76	0.82	0.38	0	0	0.41	0
LOC100005807	0	0	0	0	0	6.51e-03	7.25e-03	0	1.38	0.22	3.25	1.22	0	0	0	4.58e-02	0	0	0	2.51e-02	7.03e-02	0.11	0	1.28	2.95	0.35	1.11	2.34	0.62	0.56	0.13	1.01e-02	0.12	0	0	0	4.56e-02	0.29	0.17	0	2.05e-02	0	0	0	4.75e-02	0.20	0.12	0.37	0
LOC100005831	5.12e-03	0	0.11	2.77e-02	2.37e-02	2.41e-02	0	0	9.19e-03	0	0.27	0.55	0	0	0.10	3.52e-02	0	0	0	0	0	0	0	0	0	0	0	0	0	0	0	6.02e-03	2.31e-02	6.16e-02	0	0.42	6.99e-02	7.55e-02	4.44e-02	5.37e-02	4.71e-02	0	0.17	5.68e-02	3.63e-02	0	2.61e-02	0	0
LOC100005846	0.17	0.46	0.14	6.82e-02	0.29	1.72	6.23	1.94e+01	7.80	2.38e+01	2.46e+01	2.37e+01	2.08	1.14	1.54	1.38	1.11e+01	3.03	8.12	3.98	1.10e+01	1.03e+01	1.04e+01	3.69e+01	3.32	0.90	1.52	7.48	0.89	4.55e+01	1.12e+02	1.03e+02	0.56	0.19	0.80	0.23	1.27e+01	9.15	1.11e+01	0.54	0.70	4.41	4.03	5.41	4.76	0.83	1.02	0.21	0.31
LOC100005864	0	9.12e-06	9.19e-06	9.23e-06	6.36e-02	9.64e-06	9.03e-06	8.26e-06	0.32	0.19	1.33e-05	1.15e-05	2.60e-05	2.59e-05	2.87e-05	2.92e-05	0	0	0.15	0.27	2.09e-05	0.19	2.18e-05	0.16	9.77e-06	1.03e-05	9.71e-06	0.26	0.31	2.70e-05	2.30e-05	4.79e-03	0	0	0	0	2.98e-05	0.42	2.86e-05	0	0	8.33e-05	0	4.12e-05	0	0.61	0.92	0	0.87
LOC100005879	0.19	0.52	0.10	1.91e-02	0	0.13	8.48e-02	1.31	4.14	3.52	0.47	1.04	0.53	0.39	0.32	9.61e-02	2.37e-02	0	0.25	0.66	2.06	2.57	1.88	0.29	6.51	0.74	0.55	0.82	0.17	0.90	0.71	2.50	0.19	0.42	0.72	0.11	3.68	4.12	3.46	0.31	0.19	9.15e-02	0.54	0	0.37	0.13	0.22	2.34	9.39e-02
LOC100005895	0	0	0	0	1.07e-02	4.48e-03	3.25e-02	5.01e-03	1.65e-02	1.39e-02	0	0.39	0	0	0	0	0	0	0	0	0	0	0	5.83e-03	0	0	0	9.38e-03	7.56e-03	1.58e-02	3.15e-02	0	0	0	0	0	0	0	0	0	0	3.02e-02	3.25e-02	0	0	0	0	0	6.20e-02
LOC100005901	3.55e-03	0	0	0	0	0	1.06e-02	0.76	0.87	0.15	0.59	1.56	5.79e-02	2.48e-02	1.47	7.35e-02	5.49e-02	4.72e-03	7.55e-02	0.13	0.27	0.29	6.80	2.92	0	0	0.99	1.45e-02	4.34e-02	0	3.94e-03	2.09e-03	4.01e-02	0.98	0	0	0.35	1.62	3.58	0	0	0	0	0.28	0.35	0	0	0.24	0
LOC100005907	0.84	3.42	3.20	2.35	0.95	0.58	0.86	1.40	3.00	1.19e+01	5.33	3.39	0.97	0.75	0.58	0.92	0	0	0.55	0.31	0	0.28	7.53e-02	2.29	3.46	4.65	1.36	3.76	1.44	0.32	0.39	9.16e-02	0	0	0	0	1.48	1.14	1.11	0	0	2.66e-06	3.31e-06	0.45	0.25	5.69	3.12	3.56	2.57
LOC100005908	0	0	3.15e-02	0	5.59e-02	0	8.94e-02	0.96	0.27	0	0	0.74	0	0.57	0.53	0.28	0	0	0.25	0.76	0.55	0.34	0.82	0	5.52	3.15	0	1.28	1.46	0	2.52e-02	0	0.21	0	0	0	0.84	0.30	0.35	0.21	0.25	0	0.96	0	0	0	0	0	0
LOC100005923	5.21e+01	3.30e+01	2.01e+01	2.34e+01	1.31e+01	6.19	6.92	4.64	4.14	7.20	1.58	4.26	4.52	5.44	5.50	6.82	9.83	1.31e+01	4.72	4.49	4.57	4.44	4.99	1.66	1.61	2.34	2.88	2.02	8.78	9.68	6.16	6.43	1.13e+01	4.82e+01	2.89e+01	2.67e+01	4.26	3.70	4.01	6.08	5.80	7.75	1.00e+01	7.77	8.32	9.58	1.49e+01	8.14	1.85e+01
LOC100005924	0	1.40e-02	3.68e-03	3.82e-02	4.42e-02	2.07e-02	2.17e-02	9.66e-02	0	1.85e-02	0	0	3.80e-02	0	0	0	0	0	0	0	0	0	0	0	0	5.87e-02	0	0	0	3.31e-02	1.52e-02	4.23e-02	3.74e-02	0	0	0.11	0	0	0	0	0	0	0	0	0	0	0	0	0
LOC100005927	5.19e-02	4.64e-02	0.33	3.27	1.73	0.13	0.20	0.38	8.37e-02	0.51	0.20	0.81	0.29	0.16	0.39	0.27	0.17	1.76e-02	8.54e-02	0.12	0.39	0.73	0.37	0.89	4.10	0.57	1.25	0.33	0.13	0.92	0.77	0.26	0.22	0	2.28e-02	2.20	0.52	0.60	0.39	0.12	0.22	6.84e-02	3.95e-02	0.31	0.25	8.19e-03	6.27e-02	0.16	1.17
LOC100005938	2.84	3.98	1.96	1.89	1.91	2.08	1.75	0.95	1.73	1.08	0.82	2.87	1.97	1.47	2.75	2.29	1.58	2.32	0.70	0.86	1.18	1.83	0.95	2.42	5.11	0.67	3.55	3.37	2.75e+01	0.84	0.51	0.17	4.44e+01	0.90	0.98	0.76	0.82	0.76	1.09	3.56	2.80	1.97	2.21	2.38	2.09	0.90	0.44	2.39	0.54
LOC100005948	0	0	0	0	8.42e-03	0	1.43e-02	0.17	0.28	1.68e-02	1.84e-02	5.26e-02	0.28	0	1.18	0	7.92e-02	1.61e-02	0.18	0.91	0.21	0.85	3.48	1.79	0.12	3.91e-02	0.99	2.97e-02	0.16	1.56e-03	0	0	8.20e-03	4.38e-02	0	0	0.40	1.51	3.42	0	0	0	0	0.98	0.72	0	0	0.10	0
LOC100005956	0	0	0	0	0	0	0	0	0	0	0	0	0	0	0	0	0	0	0	0	0	0	0	0	0	0	0	0	0	0	0	0	0	0	0	0	0	0	0	0	0	0	0	0	0	0	0	0	0
LOC100005963	3.39	0.55	1.14e+01	1.57e+01	1.86e+01	9.66	1.20e+01	3.40	0.48	1.29	0.67	0.61	1.76e+01	1.89e+01	1.39e+01	1.57e+01	4.23e+01	2.98e+01	1.41e+01	9.77	7.22	6.75	6.47	1.11	0.94	0.98	1.13	0.87	1.88	7.82	4.69	4.95	2.51	8.36	0.85	1.74e+01	6.31	5.40	5.34	1.37e+01	1.21e+01	1.51e+01	1.48e+01	1.18e+01	1.06e+01	4.05	4.61	2.12	9.51
LOC100005965	0.46	0.67	6.32	1.62e+01	5.52	4.93	6.21	6.74	0.69	3.90	3.22	2.44	4.70	3.07	2.90	4.13	7.44	7.56	4.79	4.76	2.57	4.64	4.88	1.53	2.18	2.05	1.88	2.27	3.21	1.18e+01	9.16	8.78	5.70	0.75	2.51	7.41	3.16	4.44	5.40	4.48	2.83	6.57	6.07	6.21	7.50	0.63	1.10	3.36	2.42
LOC100005990	7.51	5.70	7.55	8.67	5.67	2.79	2.60	3.67	1.61	1.53	0.54	0.74	1.80	2.40	2.15	2.03	2.85	2.20	2.40	3.97	5.14	3.98	5.11	0.89	0.62	0.85	1.51	0.60	1.43	2.81	2.31	3.17	2.19	0	3.67	8.93	3.17	1.82	2.87	3.67	1.41	2.66	2.13	2.36	3.82	7.60	1.08e+01	2.60	1.34e+01
LOC100006019	3.45	3.09	6.26e+01	4.96e+01	6.65	4.03	3.20	1.73	0.51	2.63	0.21	0.64	2.82	1.64	1.41	1.57	3.62	2.69	1.19	1.86	1.86	1.15	0.95	0.59	0.90	0.20	0.41	0.57	2.42	2.50	2.25	3.61	2.65	1.12	3.60	2.69e+01	2.39	2.17	2.41	2.36	2.29	2.34	2.36	1.81	3.51	6.65	1.42e+01	1.18	2.09e+01
LOC100006023	5.82e-03	3.00e-03	8.02e-03	4.74e-03	0.29	1.07e-02	4.18e-02	1.89	0.45	0	0.71	1.23e+01	0	0	0	0	0	0	0.21	4.37e-02	0.64	0.62	1.64	0.75	7.43	9.65e+01	1.59e-02	5.71	0.11	4.98e-03	0	0	1.31e-02	0	1.19e-02	2.96e-02	1.98	1.88	1.41	4.57e-02	0.11	0	0	0	0	0	5.29e-02	0.65	0
LOC100006043	0.13	0.16	0.52	6.56	7.83	4.77	2.92	1.02e+01	2.10	1.49	0.77	1.33	5.94	4.08	5.26	4.53	0.49	0.11	3.68	3.99	7.78	8.47	6.74	3.37	2.58	4.85e-02	6.96	0.47	0.37	0.85	0.27	0.28	0.18	1.64	0.15	3.76	9.00	8.34	7.46	7.68	7.66	2.17	3.57	5.30	6.55	8.01e-02	6.46e-02	9.88	1.10
LOC100006044	0.32	0.47	1.80	2.38	0.60	1.30e-02	5.53e-02	2.11	0.20	0.17	0	3.81e-02	0.19	0.19	0.36	0.38	5.99	1.43	3.76	1.19	9.46	2.95	4.29	2.50e+01	0	0	7.35e-02	0.16	4.60	1.38e+02	2.84e+02	1.10e+02	2.72	1.70	1.95	1.70	6.70	4.38	6.11	3.62e-02	0.13	0.16	0	0	0	0.73	0.61	0	1.48
LOC100006053	1.04e-02	5.17e-02	1.20e-02	3.39e-02	8.74e-03	5.30e-02	0.17	0.20	1.35	0.63	1.34	2.50	5.66e-02	0.20	0.33	0.26	6.44e-03	0	0	0	0.25	0.25	0.15	4.85	8.52e-02	0.15	1.59	0.83	0.46	0.16	0.15	3.99e-02	6.94e-02	1.82	2.82e-02	0	0	0.10	0	0	0.37	0	0	7.64e-02	4.02e-02	8.49e-02	2.75e-02	0.38	7.60e-02
LOC100006059	7.56e-02	0.24	0.14	0.11	8.06e-02	4.59e-02	8.39e-02	0.19	0.40	4.14e-02	0.25	0.70	9.52e-02	0.24	0.15	7.86e-02	0.33	1.04	0.13	0.11	0.12	0	6.80e-02	7.09e-02	0.24	0.60	0	0.14	1.08e+01	0.15	0.10	9.99e-02	8.02	0	0.13	0.21	0.23	8.44e-02	0.60	9.01e-02	0.13	0	0.16	0.13	8.19e-02	0	0.18	0.32	0.31
LOC100006062	4.58	5.68	7.16	8.30	3.90	2.54	2.48	1.57	6.39	1.04e+01	4.56	2.74	3.61	4.48	2.98	3.03	5.80	7.06	3.89	3.81	3.85	3.03	3.67	2.34	1.83	2.12	1.60	2.68	5.52	9.09	6.88	8.50	5.99	4.52	9.79	5.43	2.12	2.37	3.72	6.41	5.38	3.78	3.39	3.79	3.77	3.08	1.71	0.33	5.92
LOC100006090	0.75	0.77	1.18	0.98	0.40	0.45	0.84	2.16	2.29	1.68e+01	1.14	3.57	1.85	1.06	2.13	1.38	1.31	0.35	4.47	3.11	3.78	4.70	5.44	3.88	3.80	0.15	3.19	4.16	2.94	1.48e+01	1.31e+01	1.21e+01	1.56	0.31	0.51	1.19	5.00	6.28	5.81	0.61	0.68	1.07	1.18	1.65	1.38	8.07e-02	0.11	1.74	1.07
LOC100006097	2.22e+01	5.67	1.79e+01	1.15e+01	8.62	8.13	6.26	1.98	0.55	1.88	0.44	5.70	0.56	0.43	0.40	0.65	7.40e-02	0.31	5.95e-02	7.68e-02	1.00	1.28	0.93	0.69	0.66	1.04	0.69	0.68	0.40	0.50	0.36	0.77	7.63	1.27e+01	3.95	4.88	0.42	0.15	0.18	1.28	1.32	0.33	0.86	0	1.02	5.82	3.38	0.57	3.07
LOC100006104	0	0	0	0	0	1.14e-02	0	2.33e-02	0	0	0	0	0	0	0	0	0	0	0	0	0	0	0	0	0	0	0	0	0	0	0	0	0	0	0	0	0	0	0	0	0	0	0	0	0	0	0	0.34	0
LOC100006122	2.42e-02	3.01e-02	8.63e-03	0.11	5.60e-02	6.81e-02	5.07e-02	3.69e-02	0	0	0	0	0	0	0	0	8.71e-02	0.19	0	0	0	0	0	0	0	0	0	0	4.78e-02	8.65e-02	0.15	7.82e-02	2.74e-02	0	0	0	0	0	0	3.12e-02	0	0	0	0	0.14	8.19e-02	0	0	0
LOC100006146	1.82	1.29	5.56	1.19e+01	7.98	1.50	1.28	0.30	3.74e-02	0	5.17e-02	0.15	0.72	0.49	0.46	0	0.63	0.87	0.32	0.59	0.44	0.66	0.30	2.13e-02	0	0	0	3.44e-02	4.16e-02	1.49e-02	9.69e-03	0	1.85	1.52	1.61	5.75	0.48	0.26	0.15	0.64	0.38	0.12	0	0.60	0.13	1.89e+02	4.80e+02	9.76	4.56e+02
LOC100006169	0	0	0	6.68e-02	1.31e-06	1.28e-06	7.76e-02	0.21	5.92e-06	0.61	0	0	4.13e-06	4.71e-06	0.27	0	5.84e-02	0.15	0.12	0.20	0	0.14	0.53	2.13e-06	1.66e-06	0	7.34e-02	8.46e-02	2.20e-02	0.11	9.20e-02	0.16	3.20e-06	1.99e-06	0	0	0.56	0	0	2.02e-06	2.08e-06	3.39e-06	7.71e-06	0.32	0.33	3.35e-06	0	0.38	0
LOC100006177	1.43e-02	6.44e-02	0.13	3.40e-02	0	4.03e-02	0	0.19	2.85e-02	2.63e-02	5.61e-02	1.89	0	0	0	0	0	0	0	0	0	0	0	8.63e-02	2.00e+01	0	3.73e-02	8.34e-02	0	0	1.56e-02	8.40e-03	0	0	0	0	0	0	0	0	0	0	0	0	0	0	0	0	0
LOC100006191	0	0	0	0	0	0	0	1.47e-02	3.16	0.42	3.48	5.03	0	0	0	0	0	0	4.93e-02	3.07e-02	0	0	0	1.02e-02	0	0	2.21e-02	0	0.83	0.66	5.42e-02	0.12	0.72	0	0	0	0	0	0	0	0	0	0	0	0	0	0	0	0
LOC100006207	1.91	2.61	4.25	2.51	1.60	8.55	7.75	1.44e+01	1.22e+01	1.73e+01	4.33e+01	6.56	5.27	5.78	5.45	4.68	4.07	2.97	6.52	8.53	9.31	8.94	9.72	4.69	3.36	1.54e+01	1.41e+01	7.48	1.14e+01	1.37e+01	1.44e+01	1.37e+01	1.34e+01	2.57	3.14	3.16	6.63	7.37	5.67	4.58	7.48	8.09	7.81	9.84	9.73	1.04	1.71	1.62e+01	1.21
LOC100006208	0	0	0	8.30e-02	0.69	0.19	0.29	6.68e-02	0	0	0	9.44e-02	0	0.19	1.04e-04	0.56	8.42e-02	0	0	0	0	0.41	0	0	0	0	0	0	0	5.80e-02	7.42e-02	0.17	0	0	0	0	0.15	0	0	0	0	0.31	0.65	0	0.34	0	0	0	0.73
LOC100006216	9.72e-02	0.12	2.01	2.74	2.50	1.09	0.75	0.50	0.51	2.58	0.79	0.41	0.99	1.02	0.68	0.84	1.27	1.54	1.25	0.94	1.05	0.74	1.11	0.45	0.26	0.13	0.34	0.32	8.02e-02	2.70	1.86	2.76	8.05e-02	4.78e-02	0.32	3.71	0.82	0.79	0.59	0.96	0.59	0.69	1.29	1.11	1.11	0.66	0.69	1.17	1.98
LOC100006229	0	0	3.26e-02	0	0	0	0	0	0	0	0	0	0	0	0	0	0	0	0	0	0	0	0	0	0	0	0	0	0	0	0	0	0	0	0	0	0	0	0	0	0	0	0	0	0	0	0	0	0
LOC100006233	0.33	0.67	0.90	0.51	4.46	6.48	5.98	7.20	9.63	1.19e+01	5.99	3.28	1.41e+01	9.83	1.39e+01	9.48	1.62e+01	1.11e+01	1.14e+01	1.29e+01	8.04	9.45	1.13e+01	7.49	0.92	1.13	5.89	3.29	1.00	1.47e+01	1.56e+01	1.41e+01	0.44	1.58	0.65	0.37	1.41e+01	1.36e+01	1.34e+01	1.03e+01	1.22e+01	8.51	8.53	1.12e+01	1.00e+01	8.84e-02	0.12	3.23	2.16e-02
LOC100006250	0	0	1.15e-02	0	0.11	1.04e+01	4.07	1.14e+01	2.97	1.75	4.40	1.08e+01	1.26	1.89	4.55	4.06	1.41	0.34	1.03	0.34	3.57	1.24e+01	1.08e+01	9.03	7.85	0.38	3.49	0.14	0.20	0.16	0.11	0	0.91	0.91	0	0	6.93	7.50	6.90	0.53	1.75	6.72	7.27	7.02	1.05e+01	0	0	0	0
LOC100006257	7.16e-02	4.34e-02	0.15	0.17	0.39	2.21	4.81	1.29e+01	0.65	5.21e+01	0.40	1.47	3.29	3.12	2.31	1.73	4.25	2.22	8.70	4.54	1.29e+01	8.49	9.94	2.47	0.21	0.44	0.22	9.62	1.09e+01	2.06e+01	1.12e+01	1.29e+01	3.94	0	2.96e-02	7.19e-02	8.82	7.86	7.91	4.57	4.01	8.50	8.53	6.87	6.44	0.19	0	0	0
LOC100006263	1.32e-02	0	0.40	7.16e-02	3.55e-02	4.17e-02	2.07e-02	7.70e-03	0.15	6.81	0.37	5.93e-02	2.60e-02	0	0	2.59e-02	2.10e-02	9.16e-02	0	0	9.62e-02	4.85e-02	2.24e-02	4.77e-03	0	0	3.11e-02	0.41	0.25	1.02	0.69	5.74e-02	0.10	0	7.65e-03	3.85e-02	4.40e-02	0	0	0.13	6.62e-02	2.46e-02	0	0	4.45e-02	3.67e-02	0.16	0	1.27
LOC100006280	0	6.81e-03	3.01e-02	6.33e-02	0.34	0.33	0.34	0.77	3.58e-02	0.44	2.56e-02	7.31e-02	0.14	0.38	0.47	0.56	0.14	1.50e-02	0.41	0.54	1.13	1.15	0.91	0.99	0.29	0.51	0.32	0.19	0.12	4.66e-02	2.43e-02	7.95e-03	7.61e-03	0.53	1.38e-02	8.65e-02	0.60	1.02	0.88	0.47	0.71	0.47	0.46	0.38	0.61	0	4.44e-02	0.47	0.23
LOC100006302	0.70	0.88	0.57	0.82	0.24	7.54e-02	2.64e-02	4.61e-02	0.95	0.12	1.00	2.19	0.18	4.66e-02	9.24e-02	0.25	0.21	0.42	0.23	6.56e-02	0.14	3.22e-02	3.44e-06	0.74	0.31	0	0.68	0.19	0.95	0.29	0.13	6.02e-02	0.54	0.89	3.37	3.98	0.30	9.61e-02	0.27	7.11e-02	9.10e-02	0.44	4.75e-02	0.20	0.27	5.36	7.53	0.56	4.19
LOC100006305	0	0	0	0	0	0	0	0	0	1.57e-02	0	0	0	0	0	0	0	0	0	0	0	0	0	0	0	0	0	0	0	0	0	0	0	0	0	0	0	0	0	0	0	0	0	0	0	0	0	0	0
LOC100006326	0	0	0	0	0	0	0	0	0	8.72e-02	0	2.96e-02	1.46	2.17	1.47	2.76	0	0	0	0	0.52	0.83	0.27	0	0	0	0	0	0	3.81e-02	0	3.32e-02	7.69e-02	0.41	0.21	4.33	0.15	0.16	0.48	5.35	7.15	0.87	3.13	1.28	1.95	0.58	0.50	0	1.65
LOC100006331	0.93	1.31	1.34	3.14	3.63	0.75	0.52	0.16	0	0	6.13e-02	0	0.55	0.70	0.40	0.28	0.11	0.78	6.08e-02	0.45	0.30	0	0.11	2.43e-02	0	0	5.24e-02	0	4.74e-02	4.28e-02	1.11e-02	1.22e-02	2.43	1.25	2.04	2.78	0	0	0.17	0.16	0.31	0.13	0.15	0.22	0.39	4.25e+02	6.93e+02	2.46e+01	6.80e+02
LOC100006339	0.54	2.62	2.85	1.31	0.61	0.41	0.33	0.19	0.17	0.24	0.12	0.18	0.19	0.98	0.30	0.51	0.58	0.97	1.13	0.73	0.60	0.50	0.78	0.18	9.75e-02	0.19	8.33e-02	3.94e-02	1.82	0.99	1.15	1.22	6.29	0	4.18	3.44	1.13	0.83	0.95	0.79	0.48	0.49	0.32	0.39	0.76	0.31	0.47	1.14e-05	0.50
LOC100006361	0	0	7.17e-02	0.41	0.22	3.96	5.82	4.32	8.98e-02	5.36	0	1.92	3.46	3.05	4.13	4.12	0.17	2.31	2.93	4.95	4.16	3.90	3.90	1.80e-02	6.15	0	0	4.59	0.79	1.87e-02	0.43	2.64e-02	0.98	0	0	0.21	2.91	2.59	2.92	0.65	1.08	5.17	7.02	4.95	3.87	0.43	0.33	0	0.20
LOC100006392	1.06	0.47	0.15	5.22e-02	0.17	3.26	2.89	2.97	0.34	4.37	1.13	1.50	1.73	1.07	1.62	1.59	4.22	7.67	1.64	0.84	1.57	1.29	1.00	0.79	0.20	0.35	0.65	3.49	1.19	0.95	1.46	0.99	0.37	0.67	0.34	0.11	0.66	0.96	0.72	1.42	1.40	2.87	1.84	3.22	3.42	0.77	0.25	0.62	0
LOC100006401	0	0	0	0	0	0	0	0	0	0	0	0	0	0	0	0	0	0	0	0	0	0	0	0	0	0	0	0	0	0	0	0	0	0	0	0	0	0	0	0	0	0	0	0	0	0	0	0	0
LOC100006428	0	0	0	0	0	0	6.96e-02	1.77	0	0	0	0	0.31	0	0.59	0.77	0.21	0	0.14	0.34	0.22	0.14	0.38	0	0	0	0	0	0	3.24	0.91	0	0.43	0	0	0	0.15	0	0.98	0	6.89e-02	0	0.17	0	0.16	0.15	0	0	0.30
LOC100006440	1.52	0.88	1.25	4.92	5.38	2.71	4.16	2.49	2.23	8.79	1.96	2.22	0.73	0.53	0.50	0.52	1.12e+01	5.62	9.21e-02	0.51	2.66	1.78	2.14	0.93	0.19	0.16	0.84	0.88	1.87	1.74	2.06	3.96	1.01	1.87	2.27	2.32	0.83	0.11	0.66	4.39	3.10	6.87	6.55	6.41	5.70	2.72	2.41	1.27	2.66
LOC100006448	7.27e-03	2.19e-02	1.97e-02	0.13	0.22	2.52e+01	4.08e+01	4.13e+01	6.61	3.48	1.14e+02	2.32e+01	3.09e+01	4.11e+01	2.77e+01	3.87e+01	1.24e+01	1.13e+01	3.82e+01	4.11e+01	4.18e+01	4.58e+01	3.09e+01	9.47	1.37	7.66e-02	2.87	2.43	0.80	1.16e+01	1.25e+01	5.98	2.20	3.85	1.49e-02	1.11	4.72e+01	4.91e+01	3.70e+01	1.85e+01	2.73e+01	3.14e+01	2.97e+01	3.02e+01	2.39e+01	5.75e-02	0	0.81	0.29
LOC100006464	2.33e-02	1.17e-02	0.58	9.65e-03	1.47e-02	4.29e-02	7.10e-02	0.75	0	1.44	0	0.23	0	0	7.54e-02	7.88e-02	0	0	0.80	0.65	0.29	0.30	0.82	0.55	0	0	6.16e-02	1.56	0.18	0.51	2.60	1.00	1.00	0	0	5.87e-02	1.25	1.44	2.89	0	0	0	0.37	0	8.21e-02	6.66e-02	0.18	0.32	0.15
LOC100006531	0	0	0	4.12e-02	2.65e-02	4.08e-02	6.52e-02	0	0.62	0.25	6.18e-02	0.10	0	0	0	0	0	0	0	0	0.20	0	0	2.44e-02	0	0	5.27e-02	0.20	3.18e-02	5.16e-02	3.37e-02	5.59e-02	0.14	0	8.72e-02	0.10	0	0	0	5.31e-02	0.25	0.23	0	0	0	0.20	0	1.13	0.27
LOC100006542	0	1.55e-02	0	8.05e-02	0.16	0.49	0.40	0.13	0	0.15	0	0.11	0	0	0.20	0	0	0	0	0.11	0.28	0.62	0.16	0.36	0	0	0.18	0	0	0	0	0	0	0	0	0	0	0	0.26	0	0	0	0	0	0.22	0	0	0	0
LOC100006557	0	0	0	0	3.14e-02	0.39	0.19	0.26	0.43	0.76	0.62	0.65	0.79	0	0.72	0.12	0	0	4.23e-02	0	0.21	0.82	0.16	0.65	0.85	1.20	1.51	5.14	0.93	2.86	2.88	0.62	0.32	0	0	0	0	0	0	0.14	0.23	0.16	0.10	0.30	0.62	0	7.15e-02	2.66	0
LOC100006562	0	0	0	0	0	0	0	0	0	0.13	0	0	0	0	0	0	0	0	0	0	6.06e-02	0	0	0	0	0	0	0	0	0	0	0	0	0	0	0	0	0	0	0	0	0	0	0	0	0	0	0	0
LOC100006564	1.15e-02	0	0.65	0.45	0.78	0.87	0.86	2.04	2.78	4.08	4.19	3.28	0.40	0.76	0.83	0.99	2.14	2.83	1.57	2.14	3.23	4.26	5.03	0.33	0.71	0.24	0.58	0.28	0.16	8.32	7.28	5.12	0.89	1.67	0	1.91	1.26	1.36	1.80	0.92	1.06	0.73	0.38	1.17	0.82	0	0.22	1.62e+01	0.70
LOC100006583	8.08e-02	0.54	0.24	0.19	8.02e-02	9.84e-02	0.15	1.78	0.15	9.89e-02	0.79	0.24	0	0	0	0	0	2.41e-02	0.13	0	0.87	1.05	0.23	0.35	8.58e-02	0	0.61	0.85	0.10	6.13e-03	3.98e-02	0	0.51	0	0.18	0	0.39	0	0.25	0.11	8.82e-02	0	0	0.34	0	9.49e-02	0	0	0
LOC100006591	0.21	4.89e-02	8.59e-02	0.33	5.33e-02	6.30e-02	3.42e-02	0.17	0.15	1.31	0.65	5.74e-02	0	0.23	0.14	0	0	0	0	8.17e-02	0	0	0	0	0	0	0	0	8.74e-03	0.71	0.63	0.56	7.48e-02	0.26	0.25	0.22	7.41e-02	0	0	2.85e-02	0.27	0	7.79e-02	0	7.76e-02	0	0	0.91	0
LOC100006601	0	0	0	0	0	2.29e-02	0.16	9.64e-02	7.03e-02	0	0	0.29	0	0	0	0	0	0	0.22	8.96e-02	0.61	0	0.14	0	0	0	0	0	2.87e-02	5.59e-02	8.66e-02	3.55e-02	2.74e-02	0	0	0	8.13e-02	0.18	0.41	0	3.65e-02	7.80e-02	0	0	0	0	0	0	0
LOC100006614	9.35e-02	0.25	0.24	0.11	4.66e-02	0.47	0.37	0.31	5.05e-03	1.42	1.45e-02	1.38e-02	3.60	2.71	1.75	2.26	0.21	7.58e-02	2.11	2.04	1.20	0.65	1.38	0.23	2.68e-02	3.10e-02	1.59e-02	0.61	0.19	0.81	1.46	2.09	0.65	3.46e-02	0.42	0.13	2.94	2.92	2.93	0.43	0.36	1.47	1.59	1.17	1.41	4.81e-02	0.10	0.16	7.76e-02
LOC100006622	5.23e-02	1.10e-02	1.73	3.31	5.28	2.46	1.73	2.75	3.05	1.57	1.97	1.05	9.34	3.75	7.69	2.37	1.07	1.43	2.09	3.23	3.51	5.89	5.05	2.71	3.53	7.76	3.00	1.34	0.87	3.53	2.58	0.97	0.39	1.51	1.93e-02	2.72	4.57	5.26	4.25	5.52	5.05	2.29	1.60	4.49	3.50	0	0.18	3.92	0.72
LOC100006625	2.47e-02	0	4.54e-02	0.11	9.70e-02	0.23	8.24e-02	0.50	0.37	8.14e-02	9.30e-02	1.65	0	0.11	0.21	0.11	5.20e-02	7.96e-02	4.85e-02	6.03e-02	0.16	0.10	0.19	7.85e-02	1.52	1.51e+01	0.21	0.51	0.29	8.19e-02	1.80e-02	1.93e-02	0.22	0	0	0	0.44	0.24	0.84	8.42e-02	0.15	0	0.12	0.18	0	0	0	0.45	0.22
LOC100006626	0	0	0	0	0	0	0	0	0	0.14	0.13	0	0	0	0	0	0	0	0	0	0	6.60e-02	0	2.60e-02	0	0.22	5.61e-02	0	5.08e-02	4.59e-02	0.15	1.32e-02	5.14e-02	0	0	0	0	0	0	0	0	0	0	0	0	0.43	0.17	0	0.29
LOC100006634	1.04	4.25	1.88	0.60	0.32	5.51e-02	5.43e-02	0.84	3.06	0.21	0.27	3.93	5.09e-02	0	0	0.10	8.33e-03	0.13	4.47e-02	0	0.12	0.27	9.00e-02	2.90e-02	2.25e-02	0	4.02e-02	0	0.15	9.51e-03	3.31e-02	3.50e-02	2.07e+01	0.89	4.66	2.15	0.15	0.11	0	3.88e-02	2.27e-02	8.29e-02	0	0	5.26e-02	3.86	1.39	0.21	0.99
LOC100006636	8.92e-02	0.28	0.42	1.01	0.33	1.61	0.82	0.51	0.27	0.21	0.30	0.88	0.85	0.48	0.91	1.16	0.29	6.33e-02	0.21	0.23	0.73	0.41	0.33	0.38	0.68	0.49	0.40	0.17	0.49	0.23	0.29	0.18	0.84	0.37	0.92	0.87	5.26e-02	0.17	0.33	1.11	1.68	1.17	0.60	0.52	0.97	0	0.13	0.43	1.14
LOC100006645	0	3.20e-03	1.30e-02	5.32e-03	5.21e-02	9.88e-02	0.13	0.13	0.41	0.54	0.34	0.65	8.96e-02	4.52e-02	4.27e-02	0	5.16e-02	0.13	5.90e-02	0.12	6.85e-02	1.01	0.32	8.17e-02	0.40	6.90e-02	0.18	0.53	0.70	0.25	0.25	5.76e-02	0.44	0	0	3.32e-02	8.88e-02	0.29	0.11	1.71e-02	3.99e-02	0	0	0.14	7.72e-02	0	0	0.91	0
LOC100006649	0	0	2.54e-02	1.99e-02	7.69e-03	2.85e-02	7.93e-03	3.75e-02	0.23	0.10	0.19	0.65	5.02e-02	0	4.79e-02	0	0	9.46e-03	0	0	3.82e-02	0.41	0.13	0.19	2.22e-02	0	0.36	0.16	0.17	0.58	0.26	2.59e-02	0.28	0	0	0	0.15	0.16	0.13	7.65e-02	4.47e-02	0	0	0	0	0	0	0.20	0
LOC100006655	0	0	8.61e-03	1.18e-02	2.75e-02	0.24	0.44	2.23	0.14	0.12	3.23e-02	0.22	0	0	0.34	4.27e-02	0	0	0.27	0.60	1.05	0.93	2.21	0.90	3.81e-02	0	0.51	0	4.79e-02	0	0	0	5.01e-02	7.51e-02	0	0	0.52	2.18	2.58	4.90e-02	0.28	0.14	8.81e-02	0.35	0.21	0	0	0.35	0
LOC100006656	0.18	0.69	0.51	0.24	0.29	0.31	0.16	8.41e-02	0.28	1.08	0.21	0.41	3.28	1.24	4.19	1.77	0.11	0.21	0.12	0.64	0.84	1.65	0.64	2.97	3.90	5.54	2.98	3.14	2.25	7.94	1.22e+01	9.00	0.24	0.78	0.47	1.57	5.51e-02	0	0	0.59	9.91e-02	5.28e-02	0.11	0.18	0.15	3.69	7.93	1.58	1.19e+01
LOC100006660	1.81e-02	9.29e-03	3.61e-02	0.11	0.45	1.53	1.25	1.84	0.53	0.52	0	0.10	1.45	1.10	0.92	1.21	0.42	0.38	3.08	1.19	3.07	2.31	2.02	2.74	5.20e-02	0	0.23	0.48	0.32	1.86e+01	1.41e+01	1.39e+01	0.12	0	3.75e-02	0.18	4.69	3.63	3.51	0.28	0.11	0.23	0.39	0.20	0.34	0	0	0.49	0.47
LOC100006662	0.48	1.66	1.61	1.34	0.64	0.73	0.86	0.82	0.60	2.21	0.99	0.47	0.98	0.93	1.05	1.21	0.50	0.90	1.12	0.84	0.60	0.87	0.96	0.33	0.46	0.81	0.59	0.58	1.12	2.38	2.60	2.37	0.23	0.50	1.59	1.56	1.15	1.55	1.05	0.98	0.84	0.92	1.10	1.14	1.06	2.41	2.75	1.64	3.10
LOC100006680	0.47	0.80	0.52	0.11	0	0	1.84e-02	0.12	0.11	0.14	3.38e-02	0	0	0	0.16	0	0	0	0	0	0.14	0	0.36	3.09e-02	0	0.13	3.26e-02	0	5.74	1.10e-02	0	0	4.69	2.31	3.10	4.12	0.42	0.45	0.74	0.22	0.12	8.00e-02	0	0	0	7.75	1.10e+01	1.70	1.08
LOC100006681	0.26	0.40	0.57	0.46	6.83e-02	2.51	1.72	1.14	0.37	0.17	0.15	0.29	1.44	1.53	1.00	1.17	1.37e-02	3.80e-02	0.80	0.31	1.07	0.69	0.86	5.72e-02	3.67e-02	2.54e-02	1.38	9.68e-02	9.57	3.79e-02	3.70e-02	5.66e-02	7.76	0.14	0.11	7.25e-02	0.91	1.01	0.64	3.00	1.72	0.77	0.84	0.98	1.61	0	3.79e-02	2.18	9.54e-02
LOC100006699	0	0	0	0	0.16	0.24	0.24	0.14	0.35	0.42	0.18	0.21	0.39	0.55	0.30	0.54	0	0.17	0.17	8.45e-02	0.12	0.33	0.47	9.75e-02	0.10	0	0.12	0.13	6.11	0.64	0.30	0.21	2.49e+01	0	0	0	0.31	0.83	0.39	0.32	0.48	0.25	0.16	0.38	0.49	0	0	0	0
LOC100006751	0	0	0	0	0	0	0	0	0	0	0	0	0	0	0	0	0	0	0	0	0	0	0	0	0	0	0	0	0	0	0	0	0	0	0	0	0	0	0	0	0	0	0	0	0	0	0	0	0
LOC100006752	0	0	8.17e-03	2.16e-02	1.29e-02	1.72e-02	0	6.76e-03	0	3.87e-02	9.30e-02	1.52e-02	0	0	0	0	0	0	0	2.30e-02	0	0	0	7.68e-03	0	0	5.00e-02	4.94e-02	5.48e-02	1.05e-02	1.01e-02	0	9.68e-02	0	0	3.12e-02	0	0	0	1.60e-02	3.75e-02	0	4.32e-02	0	0	0	0	0.51	8.20e-02
LOC100006754	7.17e-03	0	6.50e-02	8.10e-02	0.15	2.10	7.21	5.33	0.14	9.37	0	1.16e-02	1.94	2.23	1.88	2.79	3.52	2.72	6.90	4.48	5.44	5.08	4.94	0.60	2.94e-02	0	6.55e-02	1.02	0.12	6.86	2.05	3.32	0.11	0	0	4.88e-02	3.04	2.75	2.49	1.24	0.92	7.35	5.76	6.30	5.11	0	1.91e-02	0	0
LOC100006761	0.18	0.17	0.36	0.71	0.20	0.14	0.11	6.51e-02	0.79	0.31	0.12	0.28	0	7.44e-02	0	7.34e-02	7.12e-02	0	9.70e-02	0	0	0	6.38e-02	3.98e-02	0.19	0.22	8.62e-02	4.27e-02	2.16e+01	0.12	8.86e-02	0.15	2.35e+01	0	0.11	0.44	7.30e-02	0	9.27e-02	5.61e-02	3.28e-02	0.14	0.23	0	0	0.25	0.71	0	1.00
LOC100006764	3.82e-03	0	2.55e-03	0.47	0.26	0	0	0	7.08	1.45e+01	3.04	3.35	0.11	0.11	0.20	7.90e-02	3.14	2.90	1.12	1.22	0.53	0.77	0.49	1.38	0.76	0.78	0.39	1.23	0.42	0	0	0	0.36	0.85	0.89	2.80	0.21	0.17	3.32e-02	3.30	2.54	0.13	0.11	0.13	9.86e-02	2.92	2.45	7.58	4.40
LOC100006767	0	0	0	0	1.77e-02	0.43	0.86	0	1.03	6.22e-02	0	0.18	0.56	0.34	0.43	0.56	0	0	9.76e-02	0.24	0.41	0.26	0.57	1.95e-02	0	0	4.28e-02	3.23e-02	8.58	0	0	0	2.73e+01	0	6.58e-02	0	0	0	0	3.97e-02	0	0.32	0.50	0	0.40	0	0	0	0
LOC100006770	3.44e-02	2.59e-02	1.84e-02	6.84e-02	0.12	1.69	4.95	0.98	3.42	1.86	6.80e-02	5.55	1.28	0.97	1.34	0.82	0.11	0.12	0.72	1.33	1.69	2.50	2.25	0.11	2.59e-02	0	9.23e-02	0.15	0.12	0.60	0.62	0.26	6.11e-02	0	0	4.35e-02	1.95	2.32	1.48	0.62	0.94	0.87	0.30	0.86	0.77	0	0	0.46	0.14
LOC100006773	0	0	0	0	0	0	0	0	0	0	0	0	0	0	0	0	0	0	0	0	0	0	0	0	0	0	0	0	0	0	0	0	0	0	0	0	0	0	0	0	0	0	0	0	0	0	0	0	0
LOC100006782	2.09e-02	1.51e-02	8.37e-03	0	0.17	0.35	6.39e-02	6.62	0.51	0	0.12	3.97	0.17	8.34e-02	5.91e-02	4.12e-02	1.25e-02	5.34e-03	2.72e-02	1.13e-02	1.14	0.58	0.79	0.59	7.37	1.05e+02	4.13e-02	4.03	0.26	5.95e-02	1.82e-02	1.59e-02	0.16	3.59e-02	1.82e-02	0	1.98	2.10	3.40	8.65e-02	0.36	1.96e-02	0	0	0	1.19e-02	2.73e-02	8.36e-02	0
LOC100006784	0	5.83e-03	2.44e-02	0	2.51e-02	0.26	0.45	0.84	1.57	1.13	0.97	3.02	0	0.33	0.31	0.57	0.17	6.01e-02	7.12e-02	0.44	0.48	1.25	0.56	0.64	0.71	0.12	1.26	4.34	0.99	0.46	0.18	4.92e-02	0.87	0	0	0	0.56	0.69	0.61	0.74	1.08	0	0.17	0.14	0	4.68e-02	0.15	1.64	0.32
LOC100006797	0.14	0.29	8.70e-02	2.84e-02	3.30e-03	0.14	0.33	1.24	1.05	2.03e+01	1.98e-02	0.59	0.30	0.33	0.37	0.26	0.60	0.18	2.39	1.91	2.85	2.03	2.39	0.84	0	0	0.10	2.98	0.40	3.44	2.23	2.48	5.67e-02	0.23	0.38	0.11	3.26	2.82	2.66	9.95e-02	0.12	0.38	0.53	0.67	0.46	0.11	3.23e-02	0.18	0.17
LOC100006805	0	0	0	0	6.55e-02	3.94e-02	0	0	0.63	0.86	1.32	6.12e-02	0	0	0	0	0	2.44e-02	0.12	0	0.20	0.56	0.11	0	0	0	0	0	0.14	0	1.12e-02	1.22e-02	0.24	0.25	4.33e-02	0	0	0	0	0.37	0.12	0	0	0	0	0	0	0	0
LOC100006815	0	0	0	0	0	0	0	0	0	0	0	0	0	0	0	0	0	0	0	0	0	0	0	0	0	0	0	0	0	0	0	0	0	0	0	0	0	0	0	0	0	0	0	0	0	0	0	0	0
LOC100006827	0	0	0	0	0	0	0	0	0	7.84e-02	0	0	0	0	0	0	0	0	0	0	0	0	0	0	0	0	0	0	0.21	6.91e-03	1.80e-02	0	2.32	0	3.45e-02	0	0.11	0.12	0	0	0	0	0	0	0	0	0	0	0
LOC100006831	0	0	0	0	0	0	0	0	0.14	9.08e-02	9.27e-02	9.53e-02	0	0	0	0	0	0	0	0	0	0	0	0	0	0	0	5.27e-02	2.13e-02	0	0	0	6.68e-02	0	0	0	0	0	0	0	8.45e-02	0	0	0	0	0	0	0	0
LOC100006839	0	0	4.41e-02	2.54e-02	4.23e-02	3.35e-02	2.14e-02	0.23	0.51	0.21	2.25	0.37	4.92e-02	0	4.70e-02	0.15	0	2.79e-02	4.32e-02	0.16	7.51e-02	4.73e-02	0.17	0.79	8.33	0.15	0.14	7.21e-02	0.22	0.13	0.20	5.32e-02	6.49e-02	8.65e-02	0	7.30e-02	0.20	0.11	6.20e-02	3.75e-02	4.39e-02	8.02e-02	0.10	8.22e-02	0	0	2.86e-02	0	9.59e-02
LOC100006857	0.13	0.36	0.77	1.34	0.19	1.34	3.39	1.50e+01	0.33	1.41e+01	0	9.12e-02	4.05	5.76	6.50	6.24	2.34	1.37	1.93e+01	1.56e+01	1.40e+01	6.85	2.39e+01	4.98	0.15	0.27	0.55	9.38	0.39	1.64e+01	2.70e+01	2.79e+01	0.45	0	0.47	0.28	3.09e+01	3.51e+01	4.06e+01	2.45	1.07	9.93	9.15	5.54	7.53	0	0.49	0	0
LOC100006870	0	8.85e-03	2.70e-02	7.24e-03	9.25e-03	0	0	0.43	0	0	0	0	0	0	0	0	0	0	0	0	0.14	0.11	5.28e-02	1.09e-02	0	0	0.14	0	1.42e-02	3.74e-03	4.82e-03	0	0	0	1.81e-02	0	0.34	0.18	0.33	0	2.68e-02	0	0	0	0	0	4.47e-02	0	0.12
LOC100006875	0	3.16e-03	0	0.13	0.13	0	0	0	1.27	4.56	1.60	0.56	0.17	0.51	0.48	0.63	0.70	1.90	0.33	0.92	6.88e-02	0.45	0.26	0.40	0.24	0.13	0.28	0.19	0.49	0.85	1.30	0.60	0.29	7.38e-02	1.13	0.93	0.17	0.18	0.16	1.84	1.74	0.22	0.74	0.56	0.59	1.09	0.47	1.57	1.09
LOC100006877	0.96	0.31	0.43	0.67	0.44	0.66	0.80	0.49	3.19	1.39	3.55	2.88	1.05	0.70	1.42	0.38	1.57	1.91	1.04	1.23	1.57	1.04	0.69	0.28	0.54	1.54	0.35	0.59	1.23	1.40	0.64	1.22	0.67	9.68	3.87	2.19	0.23	0.25	0.37	0.68	1.09	0.77	1.31	0.87	2.45	1.50e+01	5.43	4.14	3.01
LOC100006889	0	0	0	0	0	0	0	0	0	0	0	0	0	0	0	0	0	0	0	0	0	0	0	0	0	0	0	0	0	0	0	0	0	0	0	0	0	0	0	0	0	0	0	0	0	0	0	0	0
LOC100006895	0	1.62e-06	1.58e-06	4.48e-07	0.20	0.35	0.16	0.60	0.21	0	7.42e-06	1.83	5.03e-06	0.11	4.90e-06	4.72e-06	0	0	2.44e-06	2.63e-06	0.87	0.50	0.10	0.16	3.24	4.66e+01	1.73e-06	1.89	2.69e-02	7.96e-07	0	7.67e-07	2.80e-06	0	0	0	0	0	0	0	0	5.03e-06	1.36e-05	0	2.01e-06	0	0	7.50e-06	0
LOC100006925	0	3.87e-03	0	0	0	2.16e-02	1.51e-02	1.90e-02	0	0	2.92e-02	0.11	0	0	0	0	0	0	0	1.45e-02	8.23e-02	0	0	4.87e-03	1.19e-02	1.32	0	1.57e-02	0	0	0	0	0	0	0	0	0.24	2.84e-02	0	0.10	9.45e-02	0	0	0	0	0	0	0	0
LOC100006932	9.98	1.05e+01	5.80	4.46	0.55	5.48e-02	6.92e-02	0.16	4.08	1.02	2.00	4.61	0.13	0.17	0.25	3.31e-02	0.17	0.23	0.23	0.20	0.13	3.23e-02	0.27	0.68	1.67	0.72	0.66	0.66	1.37	1.78	4.88	2.50	2.60	0.99	4.81	2.34	0.20	7.11e-02	0.17	0.13	5.92e-02	3.15e-02	0.10	0.11	0	7.86	6.15	0.13	4.08
LOC100006950	0	0	0	0	8.85e-03	3.15e-02	0	7.79e-02	9.41e-02	4.00e-02	0	1.47	0	5.82e-02	0.11	0	6.57e-02	5.42e-02	2.53e-02	6.29e-02	4.37e-02	5.50e-02	0.10	0.13	1.79e+01	1.10e+01	0	0.49	2.71e-02	3.59e-03	0	2.49e-02	3.81e-02	0	0	0	0.17	0.49	0.44	0.11	0.15	0	0.14	0	0	0	0	0	0
LOC100006952	0.26	0.59	6.01	1.13e+01	4.71	2.54	2.14	1.67	0.79	5.68	0.62	0.93	1.17	1.37	1.63	1.26	2.75	2.75	1.19	0.84	1.20	0.54	0.69	0.69	0.86	1.77	1.15	0.91	1.58	3.21	2.64	3.33	4.30	0.64	2.45	1.21e+01	1.88	1.93	2.16	1.96	1.41	2.42	2.06	3.15	1.16	2.21	3.10	2.55	3.34
LOC100006971	3.88	5.86	2.40	1.10	0.69	0.62	0.59	0.55	0.11	0.11	0.16	0.12	8.60	4.59	5.90	3.95	2.44	3.61	2.42	2.11	1.00	0.89	1.48	0.40	0.88	0.29	1.01	0.31	1.72	1.06	0.89	0.59	3.09	1.55	6.27	1.72	1.92	2.69	2.07	4.71	4.91	1.99	2.67	3.03	1.65	0.33	0.75	3.52	1.32
LOC100006975	0	0	0	0	0	0	0	0	0	0	0	0	0	0	0	0	0	0	0	0	0	0	0	0	0	0	0	0	0	0	0	0	0	0	0	0	0	0	0	0	0	0	0	0	0	0	0	0	0
LOC100006986	2.71	7.24	1.86	2.47	0.93	8.81e-02	5.88e-02	0.13	6.95e-05	0.31	0.71	0.99	0.63	0	1.45	0	0	1.08e-05	2.28e-05	9.41e-05	3.76e-05	3.93e-05	3.72e-05	0.59	0.89	0.86	0.26	0.69	0.69	1.01	1.07	0.23	2.99e-05	0.87	3.94	3.03e-05	5.16e-05	5.58e-05	8.84e-02	0	0	7.73e-05	0	0.83	1.01	9.08e-05	9.73e-05	7.43e-05	7.54e-05
LOC100006998	3.02	4.89	3.41	2.21	2.06	1.04	1.09	0.65	0.12	3.68	0.17	5.66e-02	1.30	2.24	1.74	0.78	2.58	2.15	1.20	1.00	1.41	2.23	2.48	0.41	0.50	0.58	0.35	0.41	0.61	1.97	2.18	2.29	0.49	2.82	2.15	5.05	1.94	0.98	0.99	1.19	1.05	0.71	2.01	2.19	1.51	4.45	2.99	0	4.57
LOC100007007	0	0	0	0	0	0	0	0	0	0	0	0	0	0	0	0	0	0	0	0	0	0	0	0	0	0	0	0	0	0	0	0	0	0	0	0	0	0	0	0	0	0	0	0	0	0	0	0	0
LOC100007009	0	0	0	0	0	0	0	0	0	0	0	0	0	0	0	0	0	0	0	0	0	0	0	0	0	0	0	0	0.24	0	0	0	0.68	0	0	0	0	0	0	0	0	0	0	0	0	0	0	0	0
LOC100007012	6.79	2.01e+01	1.65e+01	1.88e+01	1.25e+01	6.10	4.95	4.09	2.11	2.06	0.53	3.27	4.02	4.73	4.05	5.37	8.47	1.61e+01	4.50	2.51	2.88	3.06	2.79	0.80	2.27	0.72	0.91	1.03	2.47	6.21	3.14	1.03	1.03e+01	3.14	2.65e+01	3.03e+01	2.48	3.38	4.17	5.18	4.43	8.50	7.04	7.59	7.00	2.43e+01	2.12e+01	0.79	1.70e+01
LOC100007015	2.99e-02	1.08e-02	2.80e-02	1.95e-02	7.94e-02	0.26	1.02	3.80	0.92	2.53	0.30	1.19	1.14	1.24	1.23	1.09	0.58	0.30	1.74	1.22	3.21	2.00	4.35	2.70e-02	6.58e-02	9.12e-02	0.14	0.21	2.30	0.47	0.16	0.16	1.17	0.15	1.02e-02	2.85e-02	5.58	7.29	6.91	1.71	1.38	2.09	1.68	1.95	1.71	0	2.01e-02	2.14	5.73e-02
LOC100007028	8.04e-03	0	3.40e-02	0	1.86e-02	4.65e-02	4.03e-02	2.43	1.04	7.62e-02	1.14	1.26e+01	0	0	0	0	3.26e-02	5.16e-02	9.66e-02	3.00e-02	0.58	0.39	0.82	0.31	1.74e+01	4.12e+01	0.11	2.89	9.07e-02	1.03e-02	2.21e-02	2.63e-02	5.45e-02	0	0	0	2.18	1.94	2.28	2.09e-02	2.45e-02	5.22e-02	0	0.18	0	0	0	0.22	0
LOC100007048	0	1.65e-05	0	1.09e-05	1.44e-05	0.21	0.86	6.23	0.20	2.88e+01	0.12	8.45e-02	0.36	0.52	0.65	0.46	0.35	0.27	1.91	2.34	3.24	3.15	4.50	2.24	0.14	0	0.14	4.52	0.12	8.96	7.90	7.42	2.80e-02	0	0	1.64e-02	4.15	3.77	4.33	0.21	0.18	0.71	0.75	0.72	0.64	0	0	0.33	0
LOC100007049	0	0	0	0	0	0	0	0	0	0	0	0	0	0	0	0	0	0	0	0	0	0	0	0	0	0	0	0	0	0	0	1.07e-02	5.27e-02	0	0	0	0	0	0	0	0	0	0	0	0	0	0	0	0
LOC100007050	0.16	5.33e-02	6.97e-02	0.20	2.00e+01	7.69	5.24	4.96	0.11	0.65	0.21	0.15	1.88e+01	1.68e+01	1.12e+01	1.85e+01	1.17	2.93	1.40e+01	1.59e+01	7.46	7.68	4.87	3.03	0.14	0	4.80	0.54	1.61	3.68	2.70	0.19	2.59	4.44	3.09e-02	0.10	4.24	1.02e+01	8.28	1.74e+01	1.49e+01	2.01e+01	2.00e+01	1.92e+01	2.28e+01	3.47e-02	2.02e-02	1.97	0
LOC100007069	0	0	0	0	0	0	0	0	0	0	0	0	0	0	0	0	0	0	0	0	0	0	0	0	0	0	0	0	0	0	0	0	0	0	0	0	0	0	0	0	0	0	0	0	0	0	0	0	0
LOC100007078	4.45e-02	2.60e-02	0.30	7.50	9.82	4.26	3.08	2.60	4.59	1.74	1.10e+01	2.38	4.09	4.48	4.16	3.77	0.66	0.62	2.07	2.57	2.35	2.63	3.13	1.37	0.17	0.20	1.44	0.47	0.44	0.83	1.19	0.38	0.44	0.33	4.99e-02	3.82	2.87	3.19	3.09	4.70	4.83	4.86	4.63	4.27	5.95	0.16	0.18	2.49	2.25
LOC100007086	0.16	7.14e-02	0.11	4.69e-02	1.13	1.39e+02	4.89e+02	5.52e+02	0.91	1.64	5.35	1.31e+02	4.70e+02	5.13e+02	5.13e+02	6.23e+02	0.61	0.61	1.17e+03	1.70e+03	6.88e+02	6.14e+02	7.76e+02	7.47	0.62	4.04	1.95e+03	2.50	0.55	3.52e-02	2.06e-02	7.18e-03	0.34	7.33e-02	2.49e-02	0	9.53e+02	1.39e+03	1.25e+03	4.56e+01	6.30e+01	6.98e+02	6.44e+02	6.35e+02	6.13e+02	0.26	0.10	2.61e+02	8.15e-02
LOC100007087	0.10	6.08e-02	0.87	0.26	0.23	8.90e-02	8.99e-02	0.11	1.06e+01	1.03	5.17e+01	1.08e+01	2.13	0.25	4.39	9.86e-02	0.25	4.37e-02	0.13	1.19	0.23	0.21	0.74	2.19	5.21	0.30	1.07	0.68	1.27	2.03	2.80	0.34	1.88	0.17	0.25	0.22	0.15	1.32	0.81	7.54e-02	0.20	0.14	0.23	3.72	5.46	2.08e-02	0.62	0.80	1.25
LOC100007100	2.93	4.71	1.41e+01	1.98e+01	9.88	7.63	6.24	5.23	3.90	1.17e+01	3.66	2.89	6.23	7.57	4.96	6.67	5.63	7.13	3.13	3.59	3.71	4.48	4.73	2.04	1.39	2.08	1.70	2.27	2.09	5.74	5.14	6.19	1.09	0.80	4.79	1.13e+01	5.04	5.33	3.95	5.58	5.17	7.95	7.25	8.39	7.04	5.59	5.22	6.78	8.37
LOC100007121	0	0	0	0	0	5.11e-03	0	0	1.00e-02	0	0	0	0	0	0	0	0	0	3.35e-02	0	0	0	0	0	0	0	0	0	5.42e-02	0	0	6.54e-03	1.25e-02	0	0	0	0	0	0	0	0	0	0	0	0	0	0	0	0
LOC100007192	3.16e-02	3.67e-02	4.19e-02	1.05e-02	5.17e-02	5.52e-02	0.15	0.99	8.93e-02	6.56	1.83e-02	0.18	0.59	0.26	0.84	0.40	1.02	0.58	3.70	1.95	2.53	1.26	2.91	2.03	7.57e-03	0	4.06e-02	2.69	0.56	4.49	6.67	6.17	0.29	2.93e-02	0.12	9.99e-02	5.57	5.92	4.96	3.21e-02	3.76e-02	0.25	0.28	0.52	0.22	0.11	7.39e-02	0.20	9.86e-02
LOC100007210	0	0	0	0	0	9.25e-03	0	0	0	0	0	0	0	0	0	0	0	0	0	0	0	0	0	0	0	0	0	0	1.52e-02	0	0	0	0	0	0	0	0	0	0	0	0	0	0	0.11	0	0	0	0	0
LOC100007218	0	0	0	0	0	0	3.36e-07	0	0.23	0	0	0	0	0	0	0	3.99e-02	0	0	0	0	0	0	0	0	0	0	0	1.82	4.24e-03	0	5.88e-03	4.54	0	0	0	0	0	0	0	0	0	0	0	0	0	0	0	0
LOC100007225	0	0	0	0	0	0	0	0	0	0	0	0	0	0	0	0	0	0	0	0	0	0	0	0	0	0	0	0	3.05e-02	0	0	0	0	0	0	0	0	0	0	0	0	0	0	0	0	0	0	0	0
LOC100007229	0.38	0.31	0.20	0.18	0	9.36e-02	3.44e-02	0	3.47e-02	0.24	4.82e-02	0.24	0	0	0.22	0	0.41	2.17	0.20	0	0.33	0.47	9.53e-02	0	0	0	4.36e-02	6.50e-02	1.31e-02	4.23e-02	1.84e-02	2.98e-02	0	0	0	0	0	0	0	8.67e-02	0.30	0	0.51	0.38	0.24	6.56e-02	0	0	0
LOC100007282	6.47e-02	0.60	0.25	0.11	0.57	7.58e-02	5.80e-02	0.30	2.03	1.71	0.82	0.43	0.27	0.21	0.19	0.14	4.85e-02	3.38e-02	0.36	0.56	0.36	1.22	0.65	0.67	0.57	1.14	0.42	0.35	0.37	2.64	2.88	2.93	0.79	0.24	1.02	0.45	1.21	1.67	1.19	0.36	0.36	6.44e-02	0	0.11	0	1.67	1.04	2.74	0.13
LOC100007317	3.97e-02	0.11	5.23e-02	0	2.51e-03	7.61e-03	3.55e-02	0.12	0.14	0.70	9.91e-03	0.12	6.88e-02	0.11	0.17	4.12e-02	2.28e-02	1.69e-02	0.35	0.39	0.25	0.47	0.52	0.17	7.42e-02	0	2.21e-02	0.14	0.18	0.36	0.64	0.65	7.59e-02	0.14	0.78	0.34	1.04	0.88	0.93	5.24e-02	9.19e-02	3.91e-02	0.11	0.13	3.76e-02	0.49	0.92	0.28	0.16
LOC100007318	0.18	0.17	0.16	7.35e-02	7.13e-02	0.19	9.42e-02	0.11	0	3.70e-02	4.09e-02	0.16	5.68e-02	0	0	5.33e-02	0	0	2.35e-02	0	4.06e-02	0	4.71e-02	9.71e-03	0.21	0.82	8.43e-02	0.12	1.29	1.66e-02	1.28e-02	4.58e-03	2.80	0.10	0.35	0.19	5.69e-02	5.96e-02	0	2.05e-02	0.14	0	0	8.62e-02	5.52e-02	0.94	0.30	0	0.10
LOC100007333	0	0	6.98e-02	6.36e-03	0.22	0.21	0.19	0.22	1.43e-02	1.33e-02	8.90e-02	7.82e-02	0.11	5.37e-02	5.19e-02	0.13	0	0	0	5.81e-02	4.04e-02	5.09e-02	4.69e-02	7.73e-02	0.19	2.04	0.13	9.33e-02	0.14	0.12	1.33e-02	9.15e-03	3.51e-02	9.35e-02	0	0.12	0.23	7.12e-02	6.69e-02	0.17	0.24	0	0	0	5.50e-02	0	0	0.22	0.21
LOC100007341	0.11	1.77	0.58	3.30e-02	0	0.28	0.28	0.57	0.22	0.15	9.22e-02	0.71	0	0	0	4.84e-02	0	0	0	0	0.63	1.75	0.82	0	0	0	0	0	0	0	0	0	0	0	0	3.60e-02	0	0	0	0	0	0	5.00e-02	0	8.38e-02	1.92	0.65	0.20	0.66
LOC100007376	0	0	0	0.14	2.22e-02	0	0	0	0.44	0	2.56e-02	1.82	0	0	0	0	0	0	0	3.58e-02	0	0	0	2.37e-02	0.22	0	0.15	0	0	0	0	0	0	0	0	0	0	0	8.25e-02	0	0	0	0	0	0	0	0	0	0
LOC100007445	0	0	0	0	0	0	0	0	0	4.54e-02	0	0	0	0	0	0	0	0	0	0	0	0	0	1.78e-02	0	0.15	0	0	2.77	0	0	0	2.63	0	0	0	0	0	0	0	0	0	0	0	0	0	0	0	0
LOC100007467	0	1.82e-03	0	0	1.24e-02	2.12e-02	3.52e-03	1.43e-02	2.36	0.17	2.10	6.80	5.11e-02	0	0	0	4.26e-03	0	3.37e-02	1.40e-02	1.98e-02	5.00e-02	9.24e-02	0.39	3.50	0.24	0.39	0.53	0.37	0.52	0.20	5.15e-02	9.17e-02	0.36	0	0	0	2.73e-02	3.21e-02	0	0	4.85e-02	0	4.11e-02	5.26e-02	0	0	0	0
LOC100007481	0	8.71e-03	3.59e-02	2.14e-02	8.03e-02	1.69e-02	2.70e-02	4.69e-02	6.47e-02	2.99e-02	0	0.23	0.12	0.18	0	5.91e-02	1.93e-02	5.57e-02	5.20e-02	3.24e-02	8.97e-02	5.64e-02	0	3.22e-02	2.61e-02	0.18	0.12	0	1.57	6.32e-02	7.24e-02	6.70e-02	2.51	0.10	0	0	0.12	6.34e-02	0	0.11	2.64e-02	0	0	0	0	0	0.13	0	0.12
LOC100007488	0.18	1.03e-02	0.22	0.50	1.49	1.83	1.88	1.93	0.73	0.31	2.83	9.93	5.61	0.71	1.11e+01	0.88	0.27	0.17	0.31	0.48	1.52	4.63	1.74	0.25	4.10	6.09e+01	0.11	1.35	0.74	0.13	0.53	0.38	0.24	0.62	0.40	0.28	0.52	2.42	0.98	1.22e+01	1.35e+01	0.35	0.45	4.26	9.91	0.18	0.31	0.29	0.27
LOC100007492	7.24e-02	5.40e-02	5.36e-02	0	7.07e-03	0.59	0.88	1.26	5.99	3.12	6.97	1.28e+01	0.46	0.35	0.50	0.52	0.13	0.23	0.41	0.29	0.92	1.39	0.67	1.76	9.38	0.80	3.36	3.19	1.15	1.87	1.39	0.43	0.38	8.10e-02	0.12	3.45e-02	0.58	0.98	1.03	0.54	0.61	0.81	0.92	1.44	1.70	9.29e-02	6.79e-02	1.32	4.53e-02
LOC100007493	3.95	5.62	6.54	3.05	1.02	0.82	0.83	0.63	5.13	1.30	2.72	4.12	9.34e-02	0.10	0.19	0.12	0.33	1.02	0.13	0.50	0.23	0.61	0.54	0.58	2.10	0.85	0.97	0.73	1.87	0.22	4.97e-02	3.82e-02	2.18	0.85	0.83	0.89	0	0	0.12	0.50	0.77	0.16	0.64	1.04	1.11	0.49	0.42	0.72	2.44
LOC100007503	0.23	0.30	1.44	7.14	7.78	6.62	6.06	2.80	1.51	1.63	2.12	1.03	2.57	2.83	2.28	3.14	6.35	9.73	1.56	1.91	2.12	3.14	2.31	2.59	1.26	1.88	2.64	2.08	1.62	6.12	3.52	4.91	0.48	0.31	0.73	2.12	1.10	0.37	1.10	3.07	0.16	3.74	3.89	3.87	2.83	0.60	0.15	4.49	2.05
LOC100007517	9.71e-03	0.37	0.48	0.12	1.84e-02	0	5.25e-03	1.90e-02	4.54	1.61	1.52e+01	1.54e+01	0	3.38e-02	0	0	1.11e-02	0	0	0	5.16e-02	0	0	1.25	1.34e+02	0.41	1.41	5.65	0.94	1.85	0.71	0.46	0.84	0	0	0	0	0	0	0	0	0	0	0	0	0	0	0	0
LOC100007535	0	0	0	0	1.81e-02	6.43e-02	3.72e-02	0.12	0	9.79e-02	0.15	0	0.12	0	0	0	0.18	0.51	0.20	0.19	0	5.26e-02	9.65e-02	0.72	0	0	0	0	7.98e-02	2.56	4.77	3.40	0.16	0	0	8.59e-02	0.23	0.12	0.15	4.40e-02	0.21	0	0	0.19	0	0	0.15	0	0
LOC100007561	0	0	0.11	5.60e-02	0	0	0	8.04e-02	2.88e-02	6.79e-02	0.14	0	0	0	0	0	0	0	0	0	0	0	0	0.44	1.95	0	0.41	0.25	0	0.16	1.59e-02	0	0	0	0	0	9.70e-02	0	0	0	0	0	0	0	0	0	0	0	0
LOC100007585	0	0	1.00e-02	5.93e-03	5.03e-02	0.61	0.62	1.08	1.60	0.18	0.11	5.45e-02	0.75	0.40	0.76	0.54	0.14	0	1.85	1.25	2.69	2.10	2.02	0.44	0.20	0	0.43	0.58	0.11	8.03e-02	0.38	0.73	0	0	0	3.68e-02	2.32	2.29	1.75	0.26	0.35	0.44	0.20	0.16	0.27	4.19e-02	0	0.60	0
LOC100007598	5.82e-02	2.77e-02	1.32	4.87	1.43	0.34	0.20	0.51	0.29	1.75	6.16e-02	0.18	1.08	0.57	0.63	0.23	0.21	4.44e-02	0.54	0.51	0.36	0.75	0.50	0.12	2.08e-02	0	0	0.45	7.76e-02	0.30	0.62	0.54	6.19e-02	0.16	4.20e-02	3.38	0.51	0.65	0.41	0.84	1.32	0.42	9.66e-02	0.23	0.47	0	0.51	0	0.73
LOC100007608	8.33e-02	6.53e-02	1.93	1.21	0.72	0.74	2.92	4.14	0.12	5.33	6.22e-02	7.38e-03	2.82	3.88	3.40	3.85	4.41	1.04	1.66e+01	9.40	8.67	3.45	1.19e+01	2.28	2.87e-02	0	0.33	2.61	0.48	2.33e+01	6.82	7.11	0.24	0	2.51e-02	0.25	1.28e+01	1.40e+01	1.42e+01	0.94	0.91	4.91	4.83	4.77	3.71	0	5.64e-02	0	4.15e-02
LOC100007639	0	1.46e-02	0	0.11	6.27e-02	0	0	0	2.82e-02	7.81e-02	0	0.27	0	0	0	0	1.84e-02	1.75e-02	0	0.10	0	0	0	1.78	0	0.14	0.37	0	0.17	0	7.70e-03	5.12e-02	6.46e-02	1.03	0	0	0	0.21	1.81	0	0	0	0	0	0	0	0	0.39	0
LOC100007653	1.06e+01	5.05	2.51	1.77	2.87	1.30	1.87	2.29	5.18	1.35	2.80	1.26	3.08	2.80	3.76	2.42	6.58	6.26	8.10	6.54	6.19	5.25	6.05	2.58	0.61	0.85	0.99	1.54	1.31	9.79	7.39	1.33e+01	1.50	1.04e+01	6.44	3.15	8.19	8.69	8.09	4.77	3.72	1.76	1.68	2.42	1.47	3.74	2.69	4.24	4.08
LOC100007655	3.14e+01	7.30e+01	2.64e+01	1.42e+01	4.46	2.60	3.18	9.89	4.30	9.45	3.50	3.33	1.65	1.73	1.90	1.82	0.38	0.16	3.03	2.15	5.71	4.09	4.89	8.97	5.20	9.82	1.05e+01	7.02	4.81	4.48	2.61e+01	4.03e+01	1.58e+01	4.26	4.70e+01	1.37e+01	9.47	9.51	8.97	1.66	1.65	0.85	1.31	1.44	0.88	1.15e+01	7.57	7.15	7.65
LOC100007686	5.58	9.69	7.01	5.02	4.14	1.17	0.42	3.08	1.88	3.85	4.23	5.89	4.57	1.68	4.36	1.24	6.59	4.83	2.80	4.23	3.96	5.08	6.70	2.09	4.25	2.01e+01	1.05	2.94	1.85	4.81	1.85e+01	1.10e+01	0.95	2.00	1.51e+01	6.29	1.06e+01	8.90	7.50	2.48	1.60	0	0.59	2.57	0.49	6.26e+01	2.37e+01	1.29e+01	3.10e+01
LOC100007703	0	0	2.02e-02	0	4.03e-02	0.85	0.11	0.13	2.84	5.03e-02	2.93	7.96e+01	0.56	0.61	0.39	0.71	0	0	2.22e-02	0	0	7.28e-02	0.13	4.05	4.44e+01	6.23e+02	7.98e-02	2.95e+01	0.42	2.52e-02	4.90e-02	3.29e-02	0.33	0	1.51e-02	0	5.01e-02	0.31	6.36e-02	1.62	1.53	0	0	0	8.73e-02	5.05e-02	0	0	0
LOC100007727	0	0	0	6.97e-03	2.22e-02	4.75e-02	3.62e-02	7.09e-02	5.17	0.49	5.70	1.46e+01	7.05e-02	4.37e-02	5.87e-02	7.03e-02	1.89e-02	5.95e-02	4.40e-02	6.68e-02	1.71e-02	0.13	0.11	0.40	1.24	0.27	0.30	0.14	0.17	0.10	2.61e-02	2.39e-02	2.53e-02	0.19	0	0	3.06e-02	2.51e-02	0.11	1.24e-02	6.76e-02	1.03e-02	5.84e-02	6.68e-02	1.06e-02	0	0	0.12	0
LOC100007738	0	0	0	0	0	0	0	0	0	0	0	0	0	0	0	0	0	0	0	0	0	0	0	0	0	0	0	0	9.47e-02	0	0	0	0.14	0	0	0	0	0	0	0	0	0	0	0	0	0	0	0	0
LOC100007745	7.64e-03	0	8.36e-02	6.23e-02	1.77e-02	3.56e-02	1.65e-02	0.11	1.41e-02	0.96	8.00e-02	0.23	0	0	0	0	4.14e-02	0	0	0	0	0	0.14	0.13	3.45	8.03e-02	4.13e-02	0.12	0.14	6.83e-02	0.21	0.15	6.91e-02	0	0	0.23	0.10	0.17	6.58e-02	1.99e-02	0	0	0	8.44e-02	9.04e-02	2.20e-02	6.07e-02	0	0.31
LOC100007754	0	0	0	0	1.94e-02	1.13e-02	1.45e-02	2.93e-02	0.24	0.67	0.60	0.65	1.68e-02	5.10e-02	4.81e-02	3.35e-02	0	0	0	9.19e-03	1.32e-02	0	7.67e-02	0.61	0.22	5.24e-02	0.54	0.11	0.35	1.36e-02	4.04e-03	6.57e-03	0.16	3.25e-02	0	0	6.98e-02	8.99e-02	4.72e-02	6.41e-03	9.22e-03	1.59e-02	0	5.48e-02	0	0	0	0.34	0
LOC100007768	0.76	0.86	1.04	2.62	8.70	1.65e+01	1.31e+01	8.84	1.32	0.69	4.70	1.79	8.23	9.97	7.50	9.91	1.45e+01	2.87e+01	8.24	1.18e+01	9.27	6.95	5.98	2.19	3.61	6.89	5.73	2.41	5.24	7.44	7.47	7.65	3.01e+01	0.66	0.72	2.31	4.71	5.56	7.19	1.11e+01	1.13e+01	8.78	1.15e+01	7.67	9.03	0.92	0.66	3.66e+01	2.17
LOC100007771	0	0	8.05e-02	0.17	6.23e-02	4.55e-02	2.54e-02	5.85e-02	0.14	3.05e-02	0	0.40	0	8.40e-02	0	0	1.37e-02	0.24	0	2.27e-02	0.13	0.10	0.11	1.52e-02	0.28	0.32	1.65e-02	1.22e-02	7.38e-02	7.75e-03	0	0	4.10e-02	7.28e-02	0	9.24e-02	8.24e-02	4.45e-02	0	3.17e-02	0.11	6.77e-02	0	0.14	0	0	7.24e-02	0	0.16
LOC100007777	0	0	0	0	0	0	0	0	0	0	0	0	0	0	0	0	0	0	2.57e-02	0	0	0	0	0	2.58e-02	0	0	1.71e-02	0.12	0	4.74e-03	0	1.94e-02	0	0	0	0	0	0	0	0	0	0	0	0	0	0	0	0
LOC100007781	0	0	0	0	0	0	0	0	0	0	0	0	0	0	0	0	0	0	0	0	0	0	0	0	0	0	0	0	0	0	0	0	0	0	0	0	0	0	0	0	0	0	0	0	0	0	0	0	0
LOC100007785	0	0	0	0	0	0	0	0	0	1.44e-02	0	0	0	0	0	0	0	0	0	0	0	0	0	0	0	0	2.25e-02	0	0.32	1.77e-02	4.75e-02	9.41e-02	3.78e-02	0	0	0	0	0	0	0	0	0	0	0	0	0	0	0	0
LOC100007788	2.10e-02	0	0.50	0.32	2.21e-02	0.33	0.43	1.03	2.63e+01	0.21	2.27	1.38	1.07	0.79	0.75	0.57	0.54	0.85	1.51	1.05	3.16	2.33	2.23	0.54	2.57	0.11	0.36	0.77	0.61	8.43e-02	2.87e-02	1.85e-02	0.29	0	0	0.27	1.42	1.15	1.35	0.38	0.38	0.44	0.15	0.59	0.67	0	9.46e-02	0	0.14
LOC100007791	0	0	5.84e-07	4.33e-07	5.93e-07	2.35e-02	7.27e-02	6.51e-02	1.80e-06	1.63e-06	1.54e-06	1.73e-06	3.37e-06	0	3.21e-06	0	1.66e-06	2.63e-02	1.99e-06	0.18	3.05e-06	8.20e-02	0.15	0	0	0	0	0	0	3.07e-06	2.94e-06	2.89e-07	2.37e-06	2.42e-06	0	0	0	0	0.23	1.77e-02	1.50e-06	4.72e-06	5.07e-06	5.29e-06	0	0	0	0	0
LOC100007813	0	0	0	0	0.35	0.56	0.65	1.43	0.22	0.60	0	3.28e-05	0.50	0.50	2.28e-05	0.51	0	0	0.23	0.27	1.19	1.50	2.24	1.69	8.19e-06	9.34e-06	0.20	4.58e-02	9.58e-06	1.07	0.36	0.28	0.11	0.42	2.40e-02	1.54e-05	0.16	0.34	2.75e-05	1.17	9.89e-06	1.65	1.04	1.47	0.83	2.61e-05	0	0.95	0
LOC100007824	0	0	0	0	1.45e-02	2.25e-02	1.81e-02	0	0	0	1.18e-02	0	3.18e-02	9.64e-02	6.07e-02	0	9.85e-02	7.79e-02	9.78e-02	1.74e-02	0	0	0	0	0	0	0	0	1.13e-02	0.22	0.16	5.98e-02	8.32e-02	0	0	2.36e-02	9.46e-02	0	8.00e-02	0	0	0	0	5.12e-02	8.74e-02	0	0	0	0
LOC100007845	4.22e-03	0	0.33	1.85	8.21	6.41e-02	4.75e-02	7.25e-03	0	1.39e-02	0	0	0	0	0	0	4.85e-02	0.10	2.56e-02	0	0	0	0	0	0	0	0	0	0	1.82e-02	2.80e-02	4.97e-02	9.52e-03	0	0	0.69	0	0	0	5.55e-02	1.30e-02	0	6.89e-02	0	5.00e-02	0	3.38e-02	0	1.53
LOC100007883	0	0	0	0	0	0	0	0	0	0	0	0	0	0	0	0	0	0	0	0	0	0	0	0	0	0	0	0	0	0	0	0	0	0	0	0	0	0	0	0	0	0	0	0	0	0	0	0	0
LOC100007924	1.95e+01	1.41e+01	5.98	3.23	3.56	4.89	6.17	7.93	1.21e+01	2.16e+01	2.01e+01	1.10e+01	8.90	7.62	6.87	6.92	1.95e+01	1.03e+01	1.01e+01	1.12e+01	9.06	8.49	1.11e+01	1.17e+01	7.73	1.02e+01	1.72e+01	6.72	5.76	1.93e+01	3.81e+01	3.96e+01	7.83	1.28e+01	1.46e+01	5.67	1.10e+01	1.35e+01	1.30e+01	4.85	5.43	8.21	7.94	8.32	9.26	5.11	5.44	2.07e+01	3.27
LOC100007935	0	0	0	8.73e-03	3.33e-02	0.22	0.21	0.31	0.14	0.30	0.36	1.17	0	0	6.86e-02	0	0	0	3.57e-02	0	0.45	0.77	0.50	0.20	0.43	0.11	0.11	9.75e-02	0	1.34e-02	2.88e-02	3.46e-02	4.79e-02	0	0	0	7.13e-02	7.69e-02	0.11	0	0	0	0	0	0	0	0	0	0
LOC100007939	6.29e-02	0.16	0.16	0.47	0	5.32e-03	4.38e-02	2.31	0.13	1.41e+01	0.19	0.19	3.76e-02	0	0	0	2.00e-02	1.43e-02	1.04	0.27	0.84	1.06	1.18	0.80	1.68e-02	0	7.06	2.91	3.12e-02	1.94	4.20	2.13	0.48	0.13	0.33	5.58e-02	1.31	1.45	1.52	1.43e-02	5.03e-02	0	0	6.25e-02	3.88e-02	0.99	0.13	3.20	0
LOC100007941	0	0	2.52e-02	0	0	0.67	1.09	0.36	0	0	0	0	0.37	0.12	0.12	0.24	0	0	5.36e-02	6.67e-02	0	0	0.41	0.13	0.10	0	4.66e-02	0	2.81e-02	0	5.03e-02	0	0	0	0	0	0	0.13	0	9.30e-02	5.44e-02	0	0.26	0.41	0.13	0	0	0	0
LOC100007948	0	0	1.39e-02	6.83e-02	7.02e-02	0.16	0.36	0.36	0.32	0.86	0.12	0.47	0.42	0.56	0.66	0.42	0.16	0	0.30	0.23	9.92e-02	0.50	0.23	0.12	0.41	0	0.42	0.12	3.17e-02	0	0	0	4.77e-02	0	8.69e-02	0	0.28	0.45	0.17	0.16	0	0.13	0.30	0.24	0	0	0	0	0
LOC100007953	0	0	8.13e-03	0	1.44e-02	0	3.55e-02	2.12e-02	4.78e-02	0.31	1.83	2.99e-02	7.74e-02	0	7.38e-02	0	0	0	0	0	0	0	6.68e-02	5.57e-02	0	0	0	2.24e-02	0	3.45e-02	1.86e-02	0	0	0	0	0	7.68e-02	0	0	0	0	0	0	0.13	0.13	0	0	0	0
LOC100007963	0	0	0.10	1.58e-02	0.11	1.12	1.55	2.58	0.24	0.13	0.48	1.97	0.29	0.68	0.64	1.49	0	0	1.56	0.15	4.14	3.79	4.01	1.28	0.88	0.26	0.29	9.94e-02	7.81e-02	2.64	0.50	0.12	9.57e-02	0.86	0	4.21e-02	0.25	0.41	0.85	2.18	2.55	0.28	0.45	0.63	0.97	0	0	0	1.48
LOC100007966	7.42	1.13e+01	4.69	4.77	3.05	2.09	1.65	0.94	4.17	3.72	0.65	4.82	2.22	1.12	2.27	2.37	2.81	2.90	1.04	0.95	1.36	1.11	0.89	0.84	0.90	0.84	0.43	1.22	2.84	2.31	1.47	2.45	1.02e+01	4.22	1.33e+01	3.89	0.86	1.10	0.40	2.75	2.01	2.89	3.30	2.86	2.78	1.89e+01	6.83	3.53	7.26
LOC100007990	2.23e-02	1.25e-02	0.15	2.60e-02	0.18	0.11	0.11	0.63	8.13e-02	0.22	0	0.31	3.20	4.29	4.18e-02	4.37e-02	0.24	0.59	0.83	9.57e-02	0.97	0.61	1.29	4.91	1.95e-02	0	6.94e-02	0.40	7.26e-02	2.41	9.96	2.38	5.77e-02	0.31	0	3.25e-02	1.00	0.70	1.05	0.25	0.27	0.30	4.50e-02	0.28	4.52e-02	5.06e-02	0.21	0	0.77
LOC100008030	0.56	0.40	1.80	0.82	0.15	0.54	0.99	1.59	0.88	3.08	0.96	0.23	0.65	0.84	0.52	0.50	0.75	0.24	0.96	0.65	1.02	1.00	1.61	0.58	7.45e-02	0.30	0.37	0.70	0.85	2.07	0.94	1.15	0.27	8.99e-02	0.17	0.48	0.61	0.65	0.81	0.33	0.48	1.64	1.41	0.82	0.72	0.23	0.72	0.88	1.32
LOC100008037	0	0	0	0	2.28e-02	0.16	5.89e-02	0.11	0	0	0	1.46	0.34	0.34	0	0	5.60e-02	0	0	0	0.42	1.05	0.24	1.13	0	0	0.40	0	4.15e-02	0	2.80e-02	1.06e-02	0	0	0	8.97e-02	1.01	0.36	2.15	0.96	0.81	0.33	0	0	0	0	0	4.12	0
LOC100008039	0	0	0	0	0	0	0	0	0	0	9.53e-02	0	0.15	0.31	0.15	0.15	0	0	0	0.17	0	0	0	0	0	0	0.12	4.36e-02	7.04e-02	0	0	0	0.32	0	0.15	0	0	0.17	0	5.90e-02	0	0	0	0	0.16	0	0	8.78	0.30
LOC100008066	0	3.56e-03	1.41e-02	0	0	0	0.16	0.45	0	1.99	0	0	0	0	5.48e-02	0	2.38e-02	0	0.39	0.14	0.18	0.18	0.18	0	2.10e-02	0	0	0.67	1.28e-02	1.18e-02	1.91e-02	1.22e-02	1.56e-02	0	0	0	0.43	0.59	0.29	0	2.11e-02	7.71e-02	0	0	8.18e-02	0	1.48e-06	0	2.40e-06
LOC100008174	0	0	1.47e-02	0	0	0	0	0	0	0	0	0	0	0	0	0	0	0	0	0	0	0	0	0	0	0	0	0	0	0	0	0	0	0	0	0	0	0	0	0	0	0	0	0	0	0	0	0	0
LOC100141478	2.51e-02	1.97e-02	1.17e-02	4.52e-02	3.51e-02	3.68e-02	3.47e-02	4.13e-02	1.55	0.23	2.40	2.37	0	0	3.66e-02	0	0	0	5.05e-02	2.09e-02	0.21	0.11	0.21	4.21e-02	1.71e-02	5.92e-02	3.04e-02	0	8.18e-02	6.44e-02	7.41e-02	0.54	0	6.71e-02	9.10e-02	5.68e-02	3.80e-02	4.10e-02	4.82e-02	1.21	1.86	9.87e-02	3.93e-02	0.38	6.60e-02	0.26	0.37	0.31	0.22
LOC100147849	1.12e-03	0	0	0	0	2.13e-03	8.28e-03	1.44	3.10e-02	4.01e-02	2.21e-02	0.31	2.59e-02	1.57e-02	9.88e-03	1.55e-02	4.22e-02	2.13e-02	7.51e-02	6.22e-02	0.41	0.20	0.95	5.76e-03	1.41	0	3.13e-02	1.08e-02	0.20	5.41e-02	2.15e-02	8.42e-03	6.53e-02	0	0	0	2.16	3.32	1.99	1.78e-02	6.92e-03	4.91e-03	5.23e-03	1.67e-02	1.41e-02	0	0	2.10e-02	0
LOC100147851	0	0	0	2.84e-03	0.53	4.31	3.04	3.22	2.64e+01	1.50e+01	2.57	3.73	8.68	7.45	6.73	8.40	6.74	1.03e+01	7.80	5.91	7.38	3.85	8.00	6.29	0.41	0.31	7.64	3.29	0.47	9.08	1.30e+01	1.85e+01	0.10	0	0	1.64e-02	1.09e+01	1.12e+01	9.61	1.39e+01	1.53e+01	5.39	4.10	5.57	4.63	0	0	5.71	0
LOC100147862	1.54e+02	4.37e+01	2.08e+01	3.65e+01	1.70e+01	7.50	6.59	3.02	3.20	1.60	0.56	3.14	7.15	3.94	5.41	5.81	7.97	1.02e+01	4.53	2.74	2.21	3.40	2.11	0.96	0.45	0.12	0.63	0.92	1.58e+01	4.33	3.62	4.71	1.84e+01	2.10e+02	3.66e+01	2.47e+01	2.05	1.74	3.34	4.07	3.46	8.70	9.56	1.06e+01	8.26	8.79	6.57	0.63	7.01
LOC100147863	8.34e-02	0.10	0.76	0.68	1.09	0.74	1.05	1.68	0.84	0.66	2.76e-02	1.34	0.41	0.40	0.32	0.41	0.67	0.28	0.48	0.79	1.02	1.15	1.13	0.13	0.21	0.11	8.82e-02	0.38	6.43	1.11	0.53	0.45	8.36	0.26	0.16	0.58	0.88	0.83	0.98	0.66	0.84	1.00	0.81	0.91	0.81	0.61	0.25	0	0.33
LOC100147871	2.05e-02	0	0	0	0	7.75e-02	0.42	2.11	4.84e-02	0	0	0	0.41	0.14	0.13	0.54	0.21	0	1.32	0.74	2.34	1.34	2.46	2.39e-02	0	0	0	0	6.23e-02	3.37e-02	0.12	3.59e-02	0	0	0	0	1.22	1.90	3.09	5.19e-02	0	0	0.29	0	0.24	7.86e-02	0.82	0	0.27
LOC100147899	1.04e-02	0	9.30e-02	9.56e-02	1.68e-02	6.58e-03	7.06e-03	0	0	3.13e-02	0	5.89e-02	0	4.85e-02	0	7.18e-02	0	0	0	1.31e-02	0	1.18e-02	0	4.42e-03	0	3.73e-02	0	0	0.17	5.99e-03	9.60e-03	2.06e-02	0.20	0	0	4.48	0	0	0	8.23e-02	3.21e-02	4.55e-02	2.45e-02	0	0.12	0	0.85	0	0.98
LOC100147904	6.61e-02	5.61e-03	1.91e-03	3.48e-03	0	2.39e-02	2.37e-02	1.38e+01	8.01e-03	1.49e-03	1.38e-02	1.75	4.01e-02	7.64e-02	4.39e-02	7.78e-02	1.89e-02	2.19e-02	8.71e-02	0.12	1.57	1.22	2.09	0.12	2.61e+01	0.11	1.57e-02	1.16e-02	0.22	1.34e-02	0.17	9.63e-02	3.98e-02	0	5.88e-03	0	2.18e+01	2.25e+01	2.82e+01	5.16e-02	0.10	4.42e-02	1.35e-02	0	5.97e-02	0	9.01e-03	0	1.26e-02
LOC100147913	9.99	2.44e+01	2.09e+01	7.15	3.92	1.86	1.37	0.59	2.53	0.38	0.22	2.27	1.96	1.68	1.89	2.11	2.34	3.40	0.81	0.70	0.92	0.70	1.00	0.23	0.55	0.12	0.15	8.17e-02	3.43	0.53	0.16	8.15e-02	7.99	7.84	2.96e+01	2.23e+01	0.77	0.59	0.70	2.51	1.69	2.96	1.90	2.84	2.51	1.21e+01	1.10e+01	0.61	6.81
LOC100147920	0.64	0.86	0.87	1.28	1.82	2.39	0.52	0.13	1.89	6.15e-05	7.29e-02	0.57	0	0	0	0.40	0	0	0.47	0.46	0	0	0.74	3.39e-02	0	0.63	0	0.27	8.86e+01	5.85e-03	9.82e-06	8.22e-03	1.27e+02	0.84	0.75	1.53	0	0	0	0.55	0.17	1.60	0	1.50	0	0.33	0.74	0	0.74
LOC100147923	0	0	0	0	0	0	0	0	0	0	0	0	0	0	0	0	0	0	0	0	0	0	0	0	0	0	0	0	0	0	0	0	0	0	0	0	0	0	0	0	0	0	0	0	0	0	0	0	0
LOC100147925	0	0	0	1.16e-02	2.08e-02	2.04e-02	8.73e-03	7.38e-03	1.53e-02	7.40e-02	1.09e-02	0.28	0	0	0	0	0	0	0	0	2.29e-02	0	2.67e-02	5.44e-02	0	4.59e-02	3.54e-02	0.18	3.17e-02	4.24e-02	2.14e-02	5.04e-03	7.75e-02	0	0	0	2.94e-02	0	3.73e-02	0	1.32e-02	0	0	0	0	0	0	0.12	5.77e-02
LOC100147937	0	2.23e-02	1.58e-02	4.88e-02	0	1.02e-02	1.20e-02	2.58e-02	4.25e-02	1.97e-02	0.18	0.23	0	0	0	0	0	0	3.31e-02	4.12e-02	5.64e-02	0	6.52e-02	0.14	0.50	0.23	0.35	0.24	0.42	2.81e-02	5.45e-02	1.31e-02	0.15	0.13	4.56e-02	5.60e-02	0	0	9.49e-02	0	0	0	0	0	0	6.35e-02	5.60e-02	0	0.15
LOC100147938	0.17	3.27e-02	0.13	0.20	1.15e-02	3.10e-02	1.70e-02	3.34e-02	1.29	0.15	2.66	1.92	0	0	0	0	3.11e-02	0	1.91e-02	0	0.12	7.29e-02	3.36e-02	0.15	0.10	0.12	0.27	0.53	9.80e-02	0.75	0.65	0.11	0.17	0	0	0	3.93e-02	0.12	4.73e-02	2.86e-02	1.67e-02	6.11e-02	3.99e-02	6.06e-02	0	0.24	7.15e-02	0.15	0
LOC100147946	0	0	9.89e-03	6.51e-02	3.51e-02	2.70e-02	2.63e-02	5.31e-02	0.19	2.53e-02	0	0	0	0	0.27	0	0	1.71e-02	4.11e-02	0.15	6.91e-02	0	0	0	4.07e-02	0	0	0	1.82	0	0	0	5.58	0	0	0	0	0	0	0	8.35e-02	0	0	0	0.43	0	0	0	0
LOC100147955	0.42	1.27	4.01	8.16	6.19	2.44	2.39	2.62	2.15	1.92	0.60	1.79	2.05	1.88	1.53	2.43	1.90	1.46	2.68	3.12	1.89	1.37	1.96	1.60	1.27	1.47	1.69	1.72	1.17e+01	2.95	2.96	2.85	2.77e+01	0.23	2.05	5.95	2.61	3.16	1.21	3.01	2.35	2.80	2.93	2.32	3.22	3.71	3.79	1.56	4.63
LOC100147988	0	0	3.47e-02	7.56e-02	1.83e-02	4.80e-02	1.88e-02	0.42	4.06e-02	0	4.96e-02	0	0	0	0	0	0.48	0.12	0.15	6.37e-02	0.76	0.11	1.17	0.50	0	0	4.46e-02	0	2.69e-02	1.92	4.74	5.47	3.97e-02	0	0	0	1.16	2.12	2.35	0.13	0	0.11	0	0	0	0	0	0	0
LOC100147995	0	0	0	0	0	0	0	8.91e-02	1.10	0.25	0.55	1.41	0	0	0	0	0	0	0	0	0	0	0	0.89	6.91	0.77	1.23	1.36	0.86	0.61	0.22	2.27e-02	0.18	0.47	0	0	0	0	0	0	0	0	0	0	0	0	0	0	0
LOC100148023	7.47e-02	4.26e-02	1.92	3.40	2.30	1.43	1.81	1.04	0.59	2.78	0.75	0.60	1.56	1.91	1.17	1.78	1.54	1.85	1.42	1.40	1.05	1.68	1.40	0.30	0.43	0.83	0.56	0.51	0.68	1.76	1.68	1.74	0.26	0	0.65	4.06	1.88	1.55	1.40	2.80	2.13	1.08	0.73	0.94	1.40	0	0.59	1.35	1.30
LOC100148026	0	3.76e-03	0	1.46e-02	8.06e-03	0	0	0	2.83e-02	4.65e-02	0	0	0	0	0	0	0	0	2.31e-02	0	0	0.13	0	0.21	0	0	2.07e-02	0	1.24e-02	2.94e-02	0.29	0.11	0	0	0	0	0	5.63e-02	6.62e-02	0	0	0	0	0	0	0	0	0	0
LOC100148041	0	7.92e-03	7.05e-03	0	2.45e-02	6.48e-02	9.28e-02	9.30e-02	1.39e-02	1.25	0	1.89e-02	0.15	9.24e-02	6.99e-02	0.24	0.21	6.14e-02	0.29	0.30	0.14	0.19	0.40	0.50	0	0	2.93e-02	0.42	0.15	0.76	0.95	1.26	0.11	0	5.37e-03	0	0.31	0.31	0.30	3.49e-02	6.53e-02	4.71e-02	0.12	0.12	0.13	0	0	0	0
LOC100148066	0	1.12e-02	1.56e-02	0.13	7.85e-02	6.29e-02	0.10	0.13	0	0.26	6.53e-02	0	0	0.15	0.14	0	0	0	0.64	0.16	0.21	1.10	0.36	2.55e-02	0	0	0	8.22e-02	0.50	4.49e-02	1.17e-02	0.10	0.20	0.26	9.14e-02	0	0.43	0.94	0.18	0.11	0.58	0	0	0	0	0	0	0	0
LOC100148115	0	0	0	0	0	8.79e-03	0	0	3.39e-02	0	0	4.62e-02	0	0	0	0	0	0	0	0	0	0	5.41e-02	0.18	3.16	1.14e+01	0	0.67	7.26e-03	0	0	0	0	0	0	0	0	0	7.78e-02	0	0	0	0	0	0	0	0	0	0
LOC100148117	0.18	0.22	0.13	0.18	0.12	0.62	0.84	1.10	0.33	1.49e+01	0.11	0.15	0.86	1.36	0.56	1.02	1.85	0.54	4.13	3.58	3.31	1.88	3.27	1.41	2.37e-02	8.24e-02	0.47	3.52	0.48	1.05e+01	3.77	4.55	0.21	0.19	0.13	0.44	2.24	1.95	1.76	0.78	1.05	0.85	1.13	0.88	0.52	0.38	0.48	0.22	0.52
LOC100148121	0.33	0.20	1.74	1.99	0.98	0.62	0.70	1.61	2.25	1.06	2.57	2.46	0	0.31	0.64	0.94	0.45	1.08	0.68	1.99	0.99	1.58	1.01	1.82	4.15	1.84	2.81	2.72	3.61	0.55	0.29	0.26	4.37	1.42	1.03	2.32	0.93	1.00	0.40	0.89	1.68	1.45	0.70	1.54	0.77	0.42	1.25	1.89	0
LOC100148175	9.80	1.98e+01	7.97	6.75	0.44	0.79	0.98	1.24	2.26e+01	3.87	1.38	3.89	1.66	1.68	1.53	1.72	4.22	1.48	4.16	2.81	4.82	3.18	2.27	6.81	1.31	0.35	0.34	0.58	1.90	7.17	1.50e+01	3.39e+01	7.61	2.91	3.32e+01	5.02	4.35	3.42	3.62	2.05	1.75	1.89	1.27	1.99	0.66	2.65e+01	1.56e+01	0.65	1.29e+01
LOC100148190	8.93e-03	5.71e-06	8.08e-02	0.21	6.69e-02	4.27e-02	5.52e-06	2.66e-06	9.19e-06	0	0.19	0	0	6.25e-02	0	1.61e-05	3.79e-06	0	1.68e-05	0	0	1.27e-05	0	5.89e-06	0	0	0	0	0.13	0	0	0	1.21e-05	0	1.09e-05	1.01e-05	1.84e-05	0	0	0	0	5.89e-02	0	2.47e-05	0	0	0	0	0
LOC100148206	1.26e-02	4.34e-03	0.15	3.36	7.32	4.04	2.54	1.35	3.46	0.41	1.25	1.10	0.75	0.52	0.71	1.15	0.62	0.47	7.58e-02	0.22	1.35	1.56	1.97	0.19	5.08e-02	0	4.53e-02	0	0.13	0.21	0.26	8.71e-02	0.25	0	0	0.51	0.80	0.74	0.36	0	0	0.96	0.93	1.14	0.78	0	0	0	0
LOC100148212	6.02e-02	0.25	0.14	0.20	3.48e-02	4.97e-02	3.16e-02	0.15	6.93e-02	0.30	0.37	5.67e-02	0.36	0.62	0.44	0.36	7.46e-02	3.88e-02	0.27	0.17	0.39	0.42	0	0.19	0	0.16	8.13e-02	4.52e-02	0.25	0.67	0.17	0.18	0.41	0	0.26	0.19	0.15	0.39	0.19	7.85e-02	0.11	0.46	0.58	0.67	0.32	0.49	0.85	0	0.30
LOC100148217	0	0	0	0	0	0	0	0	0	0.38	0	0	0	0	0	0	0	0	0	0	0	0	0	0	0	0	0	0	0	0	0	0	0	0	0	0	0	0	0	0	0	0	0	0	0	0	1.65e-04	0	0
LOC100148225	5.81e+01	4.82e+01	4.56e+01	7.76e+01	2.48e+01	1.09	0.26	1.73e-02	1.93e+02	6.74	0.91	2.35e+02	0.30	0.33	0.92	0.71	0	0	8.56e-02	0.11	0	0.22	0	1.18e-02	1.35	9.93e-02	0.28	0.68	4.58e-02	8.07e-03	3.20e-02	1.34e-02	7.56e+02	7.39e+01	3.37e+01	5.25e+01	0	0	0	0.84	1.25	0.12	0.36	0	0.50	1.08e+02	5.88e+01	2.37e+01	8.59e+01
LOC100148227	1.46e-02	0	9.69e-03	4.68e-02	3.37e-02	9.76e-02	2.96e-02	9.13e-02	0.42	0	4.05e-02	1.35	9.82e-02	0	9.37e-02	9.79e-02	0	0	0	5.36e-02	7.22e-02	0.54	0	3.50e-02	0.26	0	3.79e-02	0.45	0.31	0.11	1.58e-02	8.56e-03	0.79	0	0	0	0	0.21	0.12	0.30	1.31	0	0.10	0	0	9.80e-02	0	0	0
LOC100148237	4.80e-03	0	0.25	4.22e-02	6.06e-03	4.69e-02	9.75e-03	3.24e-02	2.81e-02	0.18	2.45e-02	0.58	0	0	0	0	1.33e-02	0	8.88e-02	0	0.13	0.11	0	0.21	4.42e-02	0	4.05e-02	0	4.39e-02	0	0	0	0	0	0	0.20	0.13	0.14	0.13	0.69	1.35	0.19	0	0.17	0	0	0.15	0.13	0.39
LOC100148240	0	1.44e-02	0	5.48e-02	1.17e-02	1.81e-02	0	5.92e-02	0	2.82e-02	0	4.76e-02	0	0	0	0	0	1.18e-02	0	0	0	0.12	5.54e-02	0	0	0	0	7.38e-02	2.98e-02	3.94e-03	0	0	2.10e-02	0	3.81e-02	4.70e-02	0	0	0	4.83e-02	0	0	0	0	0	0	0	0	0
LOC100148249	0	0	0	4.82e-02	0.45	9.03e-02	4.10e-02	0.20	7.96e-02	5.84e-02	5.49e-02	5.45e-02	0	0	0.60	0.25	0	0	0	6.92e-02	0.37	5.72e-02	0.52	0	0	0	0	0	1.45e-02	1.56e-02	1.02e-02	0	8.66e-02	0	3.94e-02	0	0.38	0.68	1.76	9.65e-02	5.65e-02	0.12	0	0.22	0.49	0	0	0	0
LOC100148252	0	0	0	0	0	0	0	0	0	0	0	0	0	0	0	0	0	0	0	0	0	0	0	0	0	0	0	0	0	0	0	0	8.63e-02	0	0	0	0	0	0	0	0	0	0	0	0	0	0	0	0
LOC100148254	0	0	0	0	0	1.15e-02	2.21e-05	0.36	8.07	0.93	6.09	4.08	0	0	9.10e-05	0	2.52e-05	3.01e-05	0	0	0	0.46	8.99e-05	0.62	0.25	1.00	2.41	2.22	0.59	1.18	0.61	7.39e-03	0.71	0	2.58e-02	6.30e-02	0	0.57	0	3.23e-02	0	0	0	0	0	0	0	1.26	0
LOC100148274	2.35	3.33	1.72	3.18	4.24	4.38	6.90	7.97	1.31e+01	1.43e+01	1.32e+01	4.83	5.46	6.42	4.62	6.48	1.16e+01	8.06	1.40e+01	9.38	1.06e+01	1.09e+01	1.27e+01	4.36	1.89	7.07	4.80	4.63	2.68	1.27e+01	1.56e+01	1.81e+01	1.64	1.85	2.37	2.37	1.23e+01	1.07e+01	9.63	5.61	4.55	8.97	9.03	8.45	7.34	0.72	0.45	7.20	1.27
LOC100148278	0	0	0	0	0	0	0	0	0	0	0	0	0	0	0	0	0	0	1.62e-02	0	0	0	0	0	0	0	0	0	2.19e-02	0	0	0	0	0	0	0	3.66e-02	3.94e-02	0	0	0	0	0	0	0	0	0	0	0
LOC100148286	2.10e-02	1.07e-02	5.77e-02	0.14	1.50	2.43	2.62	1.60	3.95	2.68	0.39	4.88	2.65	2.57	2.39	1.68	0.40	0.37	1.37	2.23	2.31	1.69	1.62	0.20	0.21	0.22	0.17	0.24	3.36e+01	0.88	0.41	0.21	1.39e+02	0.17	2.87e-02	0.14	1.91	1.96	1.88	3.19	3.97	2.09	1.49	1.35	1.77	6.83e-02	0.17	0	0
LOC100148293	9.03e-02	0.45	0.80	0.34	0.24	0.12	0.14	0.84	0.59	0.17	0.80	1.95	3.46e-02	0.17	0.13	0.17	2.29e-02	6.62e-02	0.20	0.17	0.56	0.77	0.53	0.81	2.77	0.43	1.03	0.60	0.97	0.61	0.25	0.13	0.70	0.18	0.41	0.51	0.62	1.15	1.22	0.24	0.22	0.26	0.20	0.28	0.40	3.04	1.68	1.54	0.94
LOC100148296	7.16	6.55	2.14e+01	1.31e+01	2.77	1.18	1.17	0.57	0.56	0.69	5.98e-02	0.47	0.76	0.93	0.96	0.49	0.32	0.26	1.04	0.69	1.01	1.21	0.60	0.30	0.23	0	0.13	0.30	1.70	1.62	1.63	1.10	1.01	5.23	6.83	2.12e+01	0.88	0.80	0.69	1.10	1.19	0.59	0.78	1.18	0.89	2.02e+01	1.55e+01	0.61	1.69e+01
LOC100148308	0	5.13e-03	0	0	2.36e-02	0	0.10	2.95	3.87e-02	1.49	0.46	0.44	0	0.11	3.47e-02	3.63e-02	1.38	0.65	2.75	3.23e-04	3.71	1.48	1.84	3.52	0.15	0.98	0.27	0.42	4.40e-02	2.48e+01	1.89e+01	5.37e+01	9.74e-02	0.20	4.37e-02	2.72e-02	1.79	2.34	3.76	0	0	0.13	0	0	6.29e-02	0	0	0.45	0
LOC100148319	8.45	1.07e+01	1.23e+01	5.93	5.36	2.71e+01	1.67e+01	1.13e+01	1.67e+01	4.99	2.88e+01	1.63e+01	1.73e+01	1.83e+01	1.50e+01	1.43e+01	5.19	4.49	8.70	1.41e+01	1.13e+01	1.02e+01	1.09e+01	5.22	7.46	1.08e+01	1.61e+01	3.38	3.22	9.80	1.04e+01	1.04e+01	4.47	5.92	9.61	8.41	8.83	9.18	8.68	2.29e+01	2.30e+01	1.31e+01	1.69e+01	1.40e+01	1.68e+01	1.93	0.90	7.25	2.33
LOC100148329	0	4.46e-03	0	2.02e-02	2.01	9.75	1.15e+01	2.42	0.25	5.93	0.95	0.56	4.31	5.37	3.49	5.48	7.50	1.32e+01	2.59	1.48	2.28	2.28	3.58	4.28e-02	2.60e-02	9.05e-02	4.64e-02	0.48	1.39e-02	5.91	1.87	4.42	0	0	0	0	1.70	1.58	1.41	2.72	2.40	2.00e+01	1.69e+01	1.34e+01	1.46e+01	2.49e-02	3.43e-02	0.72	0
LOC100148332	0.29	0.98	5.08	7.26	4.40	2.99	2.94	2.13	1.40	3.15	0.50	0.64	2.08	2.52	1.99	2.32	2.66	2.64	2.12	2.00	1.05	1.83	2.00	0.57	0.58	1.26	0.49	0.58	0.88	2.61	1.66	2.68	2.45	0	0.56	5.87	2.39	1.78	2.10	1.59	1.45	2.22	1.92	3.33	2.58	2.07	1.82	1.68	2.27
LOC100148343	0	0	0	0.10	0	0.56	0.87	3.14	4.02e-02	5.85	0.13	0	0.41	0.31	0.24	0.89	0.67	0.36	3.30	1.90	3.17	3.22	2.29	1.28	0	0	0.19	2.09	0.45	7.63	5.98	7.20	0.17	0	0	0	2.73	1.98	3.41	0.19	0.21	1.00	1.23	0.50	0.77	0	7.42e-02	0.42	0
LOC100148359	0	0	0	0	0	0	0	0	0	2.51e-02	0.13	0.42	0	0	4.82e-02	0	0	0	0	0	0.27	0.12	0	0	0	0	0	0	0	0	0	0	0	0	0	0	5.01e-02	0	0	0	0	8.23e-02	5.21e-02	8.43e-02	0	2.91e-02	0	0	0
LOC100148378	3.45e-02	6.72e-03	2.75e-02	5.57e-02	0	3.88e-02	5.60e-02	0.30	2.72e-02	0.20	0	2.68	0	0	0	0	0	0	4.09e-02	0	0	0	0	1.67e-02	0	0	0	0	0	0.29	1.14	2.58	6.27e-02	0	0	0	0.18	9.98e-02	0.12	3.55e-02	0	0.24	0.22	0	0	0	0	0	0
LOC100148385	2.66	2.38	3.88	7.52	2.92	2.27	1.90	1.44	2.22	0.95	3.13	1.38	6.11	6.97	8.07	6.06	3.20	5.82	3.18	5.47	4.39	6.70	5.12	1.47	3.21	3.10	2.04	1.46	1.01	2.43	1.89	1.47	0.90	3.59	5.12	8.52	4.26	4.83	4.34	7.06	5.93	2.69	2.98	3.20	3.45	3.00	3.19	1.53e+01	4.09
LOC100148399	7.36e-02	0.36	0.78	9.10e-02	0.12	1.50e-02	0	3.22e-02	5.33	1.46	1.80	1.99	0	0	0	0	0	0	0	0	0	0.40	0	0	0	0.33	0	0.84	0.25	0.37	0.47	6.71e-02	2.42	0.39	0.14	1.72	0	0	0	0.21	0.64	0	0	0	0	0.48	0.58	1.78	1.93
LOC100148412	1.02	3.36	2.05	2.45	2.17	0.91	1.48	1.35	1.11	0.64	0.41	1.18	0.31	0.47	0.38	0.25	2.88	1.97	0.29	0.61	0.21	0.23	0.13	0.20	0	0.36	0.35	0	0.45	1.69	1.13	0.77	5.25	0.22	2.70	1.70	0.41	0.30	0	0.75	0.64	0.15	0.39	0	0.52	4.72	2.78	1.85	1.19
LOC100148424	0	0	1.16e-02	0	0	3.18e-02	0.17	3.22e-02	0	0.20	0	0	0	0	0	0	0	0	4.82e-02	0	8.00e-02	0.10	0.18	5.84e-02	0	0	0	0	0	0.17	0.16	0.32	0	0	0	0	0	0	0	4.18e-02	4.89e-02	0	0.26	0.18	0	0	0	0	0
LOC100148431	3.43e-02	6.67e-03	9.76e-03	2.28e-02	0.15	0.39	0.40	0.36	0.48	0.11	0	0.21	0.37	0.19	0.35	9.22e-02	0	0	0	0	0.34	0.39	0.39	1.65e-02	0	0	0	2.66e-02	7.35	0	7.45e-03	2.41e-02	1.22e+01	0.16	2.82e-02	0	0	0	0	0.39	0.62	0.42	0.41	0.46	0.35	0.18	0	0	0
LOC100148436	7.30	4.14	0.96	3.57	0.14	0.15	0.67	0.76	2.14	0.30	1.94	2.37	0	9.62e-02	9.09e-02	0	2.85	0.84	0.54	0.73	1.05	1.76	0.57	1.12	0.50	0.86	3.17	4.25	0.71	0.88	1.01	1.07	1.00	1.97e+01	5.24	3.47	9.45e-02	1.02	0.72	7.26e-02	0.21	0.58	0.98	0.15	0.60	6.18	2.25	3.09	2.97
LOC100148465	2.78e-02	3.81e-02	4.25e-02	3.93e-02	1.17e-02	4.54e-02	0.13	3.36	0.45	0.72	0.34	2.45	2.76e-02	2.79e-02	1.32e-02	6.88e-02	7.45e-03	1.70e-02	0.14	8.29e-02	0.30	0.20	0.38	6.37e-02	3.47e+01	0.11	0.32	4.10e-02	0.91	6.28e-02	2.01e-02	4.78e-02	0.38	7.18e-02	4.85e-02	0.11	3.08	2.92	4.08	7.88e-02	7.38e-02	0	0.16	2.22e-02	0.10	0.20	0.15	1.40	0.16
LOC100148466	6.83e-02	0.33	0.93	0.81	0.60	0.15	9.90e-02	3.55e-02	1.84e-02	4.66e-02	5.19e-02	2.51e-02	6.64e-02	0	0.13	0	0.71	0.97	0.15	0.11	0	3.15e-02	0	0	8.76e-02	0	7.81e-02	1.93e-02	4.67e-02	1.82	1.44	1.01	0.11	0.12	0.46	3.99	6.59e-02	7.11e-02	8.36e-02	0	0	6.31e-02	0	0	6.88e-02	5.60e-02	0.26	0	0.39
LOC100148479	2.82e-02	1.71e-02	1.55e-02	7.46e-02	0	4.26e-02	1.22e-02	0.63	0.31	5.99e-02	0.38	0.50	7.64e-02	0	7.29e-02	0	3.69e-02	4.24e-02	6.71e-02	0	5.71e-02	3.59e-02	0.13	0.84	2.31	0.58	0.54	1.00	0.28	9.12e-02	4.71e-02	1.32e-02	0.32	0	0	0	7.58e-02	0.41	0.44	0	3.41e-02	0	0	0.13	0	0	0	0	0
LOC100148510	0.51	0.92	0.42	0.51	0.93	0.66	0.98	1.81	3.66	4.10	3.51	6.24	0.92	1.15	0.77	1.22	0.67	1.53	0.55	0.41	1.70	1.88	1.30	1.54	6.34	1.25	1.07	2.18	9.21	2.20	1.42	0.97	1.67	0.37	1.96	0.78	1.43	1.11	1.34	2.90	3.37	1.57	3.14	2.58	3.06	0.29	1.13	0.61	0.98
LOC100148547	0	0	2.14e-02	0	0	0	0	3.16e-02	0	4.93e-02	0	0	0	0	0	0	0	0	0	0	0	0	0	0	0	0	0	0	0.31	0	4.37e-02	0	0.33	0	0	0	0	0	0	0	0	0	0	0	0	0	0	0	0
LOC100148561	7.96	4.10	1.36	0.17	0.15	0.69	0.77	0.60	0.44	1.50	3.79e-02	0.55	1.44	0.75	1.14	1.19	1.89	0.64	1.14	0.54	0.87	1.10	0.57	0.89	4.40e-02	0	3.93e-02	0.31	0.39	1.21	3.53	2.91	1.80	4.28	4.18	0.85	1.13	1.06	1.06	0.61	0.60	2.19	1.75	2.45	1.83	4.11	2.49	0	1.55
LOC100148564	4.81e-02	4.30e-02	6.85e-03	8.97e-02	2.22e-02	1.00	0.75	0.27	0.91	0.12	2.56e-02	0.15	0.66	0.53	0.31	0.72	0.19	4.91e-02	0.32	0.39	9.87e-02	0.56	0.17	1.18e-02	0	0	7.70e-02	5.72e-02	2.56	0	0	0	3.31	0	3.94e-02	0	0.13	0.42	0.33	0.77	0.38	0.82	0.85	0.74	1.00	0	4.86e-02	0.53	0.13
LOC100148581	5.40e-03	0	3.70e-02	1.34	3.67	9.61e-02	1.10e-02	4.24e-02	0	0.59	6.93e-02	0.89	0	0	0	0	2.97e-02	0	0	2.03e-02	5.72e-02	3.60e-02	3.32e-02	0.39	0.21	0	0.10	0.14	0.13	9.26e-03	2.72e-02	5.01e-03	9.74e-02	0.19	3.30e-02	0.14	0	0	0	5.66e-02	0.41	0	3.81e-02	0	3.83e-02	0	0.42	0	1.37
LOC100148590	0	0	0	0	0	1.28e-02	0	0	0	0	0	0	0	0	0	0	0	0	0	0	6.60e-02	0	0	0	0	0	0	0	0.12	2.21e-02	0	0	1.17	0	0	0	0	0	0	0	0	0	0	0	0	0	0	0	0
LOC100148594	4.88e-02	5.75e-02	1.74e-02	5.37e-02	4.36e-02	0.12	0.14	1.00	2.61	3.86	1.50e+01	0.91	0.17	0.75	0.31	0.33	0.19	5.59e-02	0.80	0.81	0.61	2.00	1.76	1.30e+01	0.14	0	3.45	1.73	6.28	4.64	3.60e+01	4.06e+01	3.96	0	3.22e-02	0	4.83	8.49	4.74	0.19	6.71e-02	0.45	0.45	0.27	1.76e-06	0.25	8.13e-02	2.31e+01	0
LOC100148595	0	5.39e-03	1.09e-02	1.21e-02	0.80	3.53	5.54	1.05e+01	0.10	7.11	0	0.10	2.44	2.82	2.73	3.10	0.85	1.21	6.94	4.52	7.63	4.04	7.10	1.67	3.20e-02	0	0.24	3.19	0.31	8.23	5.79	7.14	0.45	0	2.12e-02	2.66e-02	8.35	8.59	9.52	1.78	1.78	5.02	4.06	3.33	4.49	3.02e-02	0	0.15	6.99e-02
LOC100148597	0	0	0	0	0	0	0	0	0	0	0	0	0	0	0	0	0	0	0	0	0	0	0	0	0	0	0	0	0	0	0	0	0	0	0	0	0	0	0	0	0	0	0	0	0	0	0	0	0
LOC100148598	0	0	0	0	0	0	0	0	0	0	0	0	0	0	0	0	0	0	0	0	0	0	0	0	0	0	0	0	0	0	0	0	0	0	0	0	0	0	0	0	0	0	0	0	0	0	0	0	0
LOC100148604	0.13	1.08	0.35	0.23	0.50	3.74	7.94	1.67e+01	2.78	7.66	4.80	3.39	3.79	4.24	3.44	4.32	9.00	2.85	1.50e+01	6.84	1.38e+01	1.43e+01	1.30e+01	6.20	1.35	2.24	5.46	6.11	6.78	2.08e+01	1.88e+01	2.01e+01	1.04e+01	7.99e-02	1.02	0.41	1.28e+01	1.35e+01	1.44e+01	2.03	2.32	6.95	4.80	5.16	5.07	0.50	0.49	5.35	0.27
LOC100148619	0	0	6.04e-03	1.49e-02	1.90e-02	0.25	0.25	0.15	2.92	0.51	1.22	6.99	0.19	0.44	0.30	0.37	6.03e-02	1.16e-02	8.15e-02	0	0.19	0.62	0.33	8.97e-02	0.22	0	0.56	0.72	0.28	0.68	0.23	9.92e-02	0.29	0	0	0	0.18	6.62e-02	0	0.14	0.22	0.28	6.41e-02	0.20	0.26	0	0	0.50	0.24
LOC100148620	0.18	0.54	0.42	0.54	0.30	1.03	1.11	2.20	1.00	8.90	0.75	0.45	0.94	0.87	0.82	1.32	3.96	3.20	1.78	2.22	0.64	1.58	1.08	1.34	0.55	0.83	1.22	1.20	1.80	4.55	4.99	6.06	1.33	0	0.52	0.75	1.47	1.17	1.67	0.80	0.63	1.54	0.78	1.31	1.28	5.62	1.87	1.58	0.76
LOC100148641	0	0	0	0	0	0	0	0	0	0	0	0	0	0	0	0	0	0	0	0	0	0	0	0	0	0	0	0	0	0	2.86e-03	0	2.34e-02	0	0	0	0	0	0	0	0	0	0	0	0	0	0	0	0
LOC100148644	5.81	2.05	2.91	0.96	0.84	0.60	0.22	0.24	6.12e-02	0.13	0.20	0.25	0.37	0.23	0.26	0.46	0.10	0.27	8.08e-02	7.53e-02	0.39	0.24	0.16	6.70e-02	4.08e-02	7.08e-02	0	0.11	0.12	0.25	0.42	0.25	0.27	5.49	1.63	1.74	0.27	9.84e-02	0	0.32	0.37	0.47	0.41	0.68	0.82	0.21	0.28	0	0.27
LOC100148648	1.55e+01	1.24e+01	3.28	0.51	5.41e-02	7.70e-02	3.97e-02	1.66e-02	2.01	0.52	0	1.25	0	6.32e-02	0	6.24e-02	0.13	0.10	2.75e-02	0	0	0	0	0.12	2.76e-02	0	0	0	4.45	6.61e-02	1.51e-02	1.08e-02	7.33	2.53e+01	1.30e+01	2.83	0	0	0	2.38e-02	8.37e-02	0	6.49e-02	0.21	0	1.61	4.65e-02	0	2.81
LOC100148655	0	0	1.52e-02	0	0	0	0	0	0.10	8.47e-02	0	0	0	0	0	0	0	0	0	0	0	0	0	0	0	0	0	0	1.61e-02	0	0	0	0	0	0	0	0	0	0	0	0	0	0	0	0	0	0	0	0
LOC100148657	0.26	0.13	8.11e-02	0.62	1.05	2.18	2.21	2.13	3.58	1.32	6.06	1.89	4.66	6.14	4.12	3.43	0.82	1.42	4.51	7.01	5.74	7.93	5.30	1.35	3.17	1.25e+01	3.60	1.85	0.89	1.86	1.96	0.82	1.12	0.48	0.39	0.55	6.03	8.10	6.04	1.03e+01	7.98	1.24	1.34	1.33	1.01	8.54e-02	0.13	2.76e+01	0.39
LOC100148663	0.50	1.33	6.71	6.13	3.58	1.45	1.28	0.32	0	1.20	0	0	0.15	0.30	0.14	0.44	0.43	0.79	0.19	0.80	0.21	0.33	0.24	2.58e-02	0	0	5.55e-02	4.15e-02	0.10	0.37	0.25	0.22	0.15	0.27	0.37	3.73	0.44	0	0.56	0	0.20	1.15	0.66	0.26	0.15	6.20e-02	0.56	0	0.29
LOC100148665	6.71e-02	0.25	0.34	0.13	0.14	0.92	2.56	3.66	1.09	1.20e+01	2.32	1.22	3.50	4.61	3.70	4.85	4.60	1.18	1.21e+01	8.66	6.27	3.74	8.22	3.62	9.05e-02	4.49e-02	5.45	3.51	0.23	2.74e+01	1.34e+01	1.52e+01	0.25	0.50	1.13	0.32	1.01e+01	8.63	9.83	0.98	1.01	4.88	5.35	4.16	3.21	4.11e-02	5.97e-02	7.65	0.34
LOC100148676	0	0	0	0	0	0	0	0	0	0	0	0	0	0	0	0	0	0	0	0	0	0	0	0	0	0	0	0	0	0	0	0	0	0	0	0	0	0	0	0	0	0	0	0	0	0	0	0	0
LOC100148686	0.69	0.71	4.25	7.05	8.12	5.55	6.50	4.92	1.57	3.28	1.14	1.81	5.34	4.82	6.98	5.83	2.81	3.77	5.61	3.58	4.41	4.26	4.00	1.22	1.54	1.94	2.17	1.56	4.69	3.81	3.16	3.32	7.35	0.56	0.82	7.46	4.48	4.83	4.64	4.89	5.36	6.20	4.83	7.12	5.95	2.01	1.97	3.35	2.73
LOC100148700	0	0	0	0	0	0	0	0	0	0	0	0	0	0	0	0	2.81e-02	0.23	0	0	0	0	0	0	0	0	0	0	0	1.73e-03	1.14e-02	2.38e-03	0	0	0	2.06e-02	0	0	0	0	0	0	0	0	0	0	0	0	0
LOC100148704	0.65	0.54	0.63	0.56	8.63e-02	8.50e-02	0.14	0.74	0.34	0.18	0.73	0.38	1.36	0.22	3.55	0.18	9.86e-03	3.19e-02	0.19	1.27	0.44	1.40	0.50	1.03	4.80	0.77	3.25	1.01	0.94	2.83	1.18	0.20	2.06	1.21	0.47	0.43	0.49	1.06	1.37	0.20	0.12	0.29	0.15	0.57	0.55	0.23	0.30	2.97	0.71
LOC100148735	0	0	0.11	0.12	1.44e-02	0	0	2.11e-02	4.37e-02	2.02e-02	0	5.97e-02	0	0	0	0	1.24e-02	0	0	0	0	3.63e-02	0	0	0	0	3.01e-02	2.24e-02	9.02e-03	2.40e-02	0	0	2.58e-02	0	0	0	0	0	0	0	3.44e-02	0	0	0	0	0	0.29	0	0.15
LOC100148736	6.31	7.17	1.73	0.76	0.10	4.40	7.05	9.78	3.69	4.11	1.55	0.89	9.91	6.33	1.12e+01	6.23	1.82e+01	8.44	1.19e+01	1.07e+01	1.01e+01	7.21	1.19e+01	7.94	4.02	0.44	7.31	3.20	0.39	1.32e+01	3.53e+01	3.54e+01	1.13	3.54	6.78	1.46	1.37e+01	1.44e+01	1.33e+01	3.83	4.11	7.92	7.33	9.98	7.67	0.88	1.37	2.38e+01	0.94
LOC100148744	4.10	4.51	2.86	2.03	1.63	3.67	3.43	8.31	8.12	8.29	1.10	2.15	1.10e+01	6.47	1.24e+01	6.28	7.29	8.64	1.07e+01	1.16e+01	1.32e+01	1.24e+01	1.31e+01	1.18e+01	5.26	4.19	1.47	6.75	2.39	2.04e+01	4.67e+01	3.19e+01	4.46	2.94	5.35	2.85	1.89e+01	2.08e+01	1.86e+01	3.67	5.76	4.41	4.59	5.75	6.26	3.38	4.12	1.58	2.28
LOC100148748	1.05e+02	3.45e+01	7.24	2.59	6.88	7.02	8.41	3.85	0.93	1.49	0.65	1.44	4.67	5.79	5.33	4.96	8.03	7.54	5.38	4.40	3.36	3.05	4.54	3.33	3.43	4.43	0.46	1.27	3.18	6.61	1.37e+01	1.29e+01	8.93	7.27e+01	3.94e+01	6.14	3.97	3.60	4.32	5.30	5.68	5.01	7.31	5.36	4.02	1.19e+01	1.53e+01	2.75	7.87
LOC100148750	4.80e-03	0	0	6.01e-03	3.36e-03	0.17	0.11	0.18	1.13e-02	1.92e-02	2.42e-02	3.07e-02	0.18	8.94e-02	0.49	8.83e-02	1.85e-02	0	0.13	0.51	0.31	0.30	0.94	0.26	2.97e-02	0	0.34	1.97e-02	2.64e-02	2.62e-02	0.11	4.94e-02	7.21e-03	0	6.51e-03	0	0.24	0.90	0.97	0	0	2.10e-02	0	0	0.13	0	0	0	0
LOC100148751	4.99e-08	0	3.25e-02	1.06e-02	1.56e-02	0	1.45e-02	0.24	4.32	5.59e-02	1.60	1.31e+01	0	0	3.06e-02	0	3.10e-03	0	0	1.76e-02	0	0	0	1.39	7.53	1.29	0.51	0.15	0.40	6.32e-08	5.32e-08	1.15e-07	1.05e-02	0	1.95e-07	0	3.02e-02	0	0	5.82e-03	0	5.26e-02	0	5.33e-02	0	0	1.86e-02	0.26	0
LOC100148752	0.21	8.42e-02	5.90e-02	0.14	0.41	2.63e-02	0.64	1.37	0.32	4.86e-02	0.78	5.23	7.09e-02	0.30	0.35	0.88	0	0	1.58	0.88	2.45	1.48	2.81	2.49	3.11e-02	0	0.11	0	0.10	0	3.74e-03	0	0.14	0.88	7.34e-02	0.11	1.82	4.66	3.83	3.56e-02	0.12	0.50	0.72	0.77	0.22	0.91	0.31	0	0
LOC100148757	1.97e+01	2.64e+01	2.03e+01	1.19e+01	2.42e+01	1.35e+01	9.65	1.94e+01	3.47	0.96	0.30	5.31	1.16e+01	1.02e+01	1.56e+01	1.32e+01	1.23	0.16	8.81	1.09e+01	2.26e+01	1.75e+01	1.79e+01	5.09	0.20	0.30	2.19	0.37	2.12	0.24	0.32	0.26	1.67e+01	2.26e+01	2.92e+01	3.06e+01	1.42e+01	1.81e+01	1.89e+01	1.38e+01	1.90e+01	1.18e+01	1.34e+01	1.09e+01	1.41e+01	2.30e+01	2.99e+01	1.22	2.11e+01
LOC100148772	4.53e+01	1.29e+01	3.20	1.08	2.79	3.02	2.66	3.66	1.77	3.79	0.93	1.67	2.19	1.93	2.99	2.21	2.25	1.05	2.35	2.77	3.41	4.10	2.71	1.40	2.28	2.07	1.65	2.26	3.12	4.26	2.77	4.29	3.88	3.55e+01	1.03e+01	3.76	2.53	2.27	2.26	3.10	2.64	1.86	1.91	2.97	2.43	1.58e+01	9.47	2.58	7.63
LOC100148803	0	0	0	0	0	0	4.26e-02	0.69	1.38	0	0.32	3.22	0	4.20e-02	0	0	0	0	5.48e-02	6.81e-02	0.32	1.33	0.93	4.56e-02	2.38	2.05	0	0.18	2.95e-02	4.66e-02	7.70e-02	4.28e-02	0	0	0	3.08e-02	0.62	0.53	0.31	0	1.85e-02	0	0.20	0.14	0	0	0	0.17	0
LOC100148804	2.25e-02	7.22e-03	2.11e-02	1.26e-02	1.39e-02	0.64	2.81	6.30	0.25	0.26	0.53	1.03	1.31	1.56	4.13	4.46	3.00	0.11	2.93	1.22	7.64	6.52	1.19e+01	1.10	2.52e-03	6.13e-02	1.73	3.16e-02	1.62	2.10e-03	0	4.74e-04	0.64	0.55	1.62e-03	4.13e-03	7.23	1.32e+01	8.99	3.62e-02	0.15	1.02	1.31	1.45	1.50	1.59e-02	2.22e-02	0.43	1.09e-02
LOC100148818	0	3.56e-03	3.56e-02	0.13	0.11	7.06e-03	8.95e-02	0.26	1.04e+01	5.42	4.17e+01	2.71e+01	9.96e-02	5.03e-02	4.75e-02	0.25	0	0	0.31	5.44e-02	2.96	2.46	0.35	5.51	1.23	6.28	1.50e+01	1.28e+02	1.70	1.17	0.98	0.36	3.42	0	1.49e-02	3.69e-02	1.53	0.48	0.94	1.90e-02	0.13	0	0.27	8.31e-02	5.15e-02	7.07e-02	6.59e-02	7.46	0.19
LOC100148828	7.24	3.01	2.94	1.10	6.98e-02	0.45	1.05	1.75	0.27	9.75	7.89e-02	0.26	1.37	1.66	2.46	2.56	7.00	3.32	6.15	3.23	3.40	4.35	4.80	0.84	1.65e-02	0	0.54	1.96	1.39	3.87	3.91	6.00	0.37	1.27	4.97	2.45	6.57	5.30	7.00	1.72	1.91	0.42	1.67	2.67	0.83	0.82	1.25	0	1.62
LOC100148835	0.67	0.30	0.41	0.29	0.24	1.02	0.83	1.11	0.89	1.26e+01	1.04	4.20	1.96	1.98	1.61	1.12	0.23	0.16	1.21	1.84	3.38	3.04	3.01	1.10e+01	1.35	0.33	0.36	2.13	0.62	5.28	2.40e+01	2.19e+01	0.41	1.60	1.18	1.10	3.20	4.67	3.91	2.35	2.44	0.66	1.60	0.97	1.93	0.65	0.47	0.86	0.58
LOC100148867	0	0	7.18e-03	0	1.75e-02	0.22	0.48	0.65	2.48	4.33e-02	0.31	0.24	2.47	1.84	3.11	1.43	0.39	0.52	1.78	2.93	2.46	6.52	3.21	1.15	0.24	0.11	2.52	0.89	0.34	2.29	1.28e+01	3.11	0.11	0	0	0	2.88	5.67	3.65	0.87	0.61	1.28	0.55	1.70	1.44	0	0	3.77	0
LOC100148872	0	0	0	0	0	0	0	0	0	0	0	0	0	0	0	0	0	0	0	0	0	0	0	0	0	0	0	0	0	1.04e-02	0	0	0	0	0	0	0	0	0	0	0	0	0	0	0	0	0	0	0
LOC100148873	1.85	2.37	2.35	0.76	0.12	0.14	0.30	3.32	0.12	2.50e+01	0.54	0.23	0.48	0.54	0.41	0.56	0.88	0.18	3.81	0.98	4.36	1.79	3.39	2.20e+01	4.57e-02	0	0.41	3.43	0.23	1.80e+01	5.37e+01	9.79e+01	0.16	2.00	1.20	2.98	8.57	7.70	7.48	0.43	0.56	0.68	0.70	1.00	0.28	1.14	1.20	0.21	1.89
LOC100148882	0	0	0	0	0	0	0	0	4.28e-02	0	0	0	0	0	0	0	0	0	0	0	0	0	0	0	0	0	0	0	9.20e-02	0	0	1.18e-02	0.28	0	0	0	0	0	0	0	0	0.13	0	0	0	0	0	0	0
LOC100148883	2.81	2.42	0.17	0.23	0.50	1.26	1.65	2.75	5.13	8.89	0.76	1.22	2.84	2.89	2.46	3.03	2.00	0.77	4.37	4.34	2.86	2.02	4.43	1.25	0.11	0.17	1.35	2.05	0.56	5.07	5.07	4.77	1.48	3.25	5.54	1.21	5.38	4.76	4.35	2.48	2.75	3.69	2.86	2.31	2.27	0.92	2.37	3.82	1.35
LOC100148888	1.12e-02	0.14	6.10e-02	7.53e-02	4.92e-02	0.19	0.34	1.45	0.45	1.94	5.30	0.29	3.26	1.76	2.17	1.81	0.52	1.24	1.96	2.73	1.47	1.92	1.70	6.86	0.63	0.35	1.51	0.94	0.43	9.54	2.71e+01	3.26e+01	2.99	0	0.66	0.23	4.74	3.65	4.87	0.55	1.82	0.34	0.60	0.50	0.50	0.20	0.14	2.45	0.59
LOC100148891	2.69	6.67	5.08	3.81	4.45	2.94	2.66	1.96	1.82	1.28	1.51	2.60	3.39	3.94	3.95	3.44	4.54	4.14	4.08	4.05	2.80	3.99	3.74	1.37	0.87	1.32	0.93	0.84	3.65	4.41	5.86	5.89	6.45	0.83	6.43	8.31	2.98	3.09	3.28	4.28	2.92	3.83	3.50	4.13	3.36	1.09e+01	7.54	2.99	6.41
LOC100148903	1.04e+01	3.06	2.01	1.95	0.79	2.39	2.75	2.44	3.28	3.53	3.95	4.51	1.78	2.65	3.52	2.62	1.72	2.49	2.43	3.06	1.92	2.11	2.28	0.62	0.56	2.27	0.67	0.62	2.20	3.26	4.87	4.95	5.32	1.90e+01	4.46	2.48	3.03	2.51	0.98	3.03	3.73	3.74	4.77	3.85	6.48	0.65	0	0	1.11
LOC100148907	1.78e-02	1.73e-02	7.19e-02	3.47e-02	0	0	0	0	0	0.10	0	0.10	0	0	0	0	0	0	0	0	0	0	0	0	5.12e-02	0	0	3.40e-02	1.70	0.29	3.86e-02	1.04e-02	4.18	0	0	0	0	0	0	9.08e-02	0.11	0	0	0	0	0	8.85e-02	0	0.23
LOC100148912	0	0	0	6.41e-03	0.39	2.56	2.17	1.50	1.93	0.41	0.47	9.05e-02	1.87	2.33	2.20	3.26	1.80	2.81	2.66	1.20	3.87	2.74	3.68	2.64	0.12	0.41	1.69	0.33	0.18	1.16	3.09	5.11	5.31e-02	9.42e-02	0	0	3.61	2.41	1.82	0.59	1.41	2.03	2.03	2.02	2.74	0	0	2.82	0
LOC100148920	2.87e-02	0.42	0.66	0.16	0.30	0.26	0	0	0.33	0.84	0.32	0.22	0.25	0.35	0.42	4.90e-02	0	0	0	0	0.64	1.11	0	0	6.53e-02	7.56e-02	0	1.44e-02	0	0.12	0.18	0.13	0	0	0	0	0	5.26e-02	0	0	0	0.24	0	0	0	0	0	0	0
LOC100148925	0	0	0	0	0	0	0	0	0	0	0	0	0	0	0	0	0	0	0	0	0	0	0	0	0	0	0	0	0	0	0	0	0	0	0	0	0	0	0	0	0	0	0	0	0	0	0	0	0
LOC100148935	5.08e-02	0.50	0.21	9.89e-02	5.40e-02	2.55	2.05	2.58	2.85	1.49	1.34e+01	5.35	0.79	1.47	0.86	1.23	0.80	1.14	1.60	0.76	1.85	6.98	1.73	2.92	1.78	1.39	6.93	3.78	1.60	1.99	5.32	1.24	1.51	0	0.24	3.04e-02	1.44	1.69	1.82	2.00	1.67	1.78	0.82	1.31	1.73	0	3.04e-02	6.62	0.16
LOC100148950	1.62	0.92	0.61	0.47	1.54	0.68	0.67	1.51	0.82	1.24	0.16	0.14	0.38	0.50	0.29	0.25	0.26	0.26	0.82	1.37	1.39	0.90	1.78	1.12	0.80	0	0.34	0.55	0.77	0.93	2.33	3.94	1.64	1.01	0.46	0.32	2.46	2.18	2.13	0.42	0.44	0.21	0.17	0.59	0.21	0.14	0.23	0.15	0
LOC100148951	0	0	0	0	0	0	0	0	0	0	0	4.18e-02	0	0	0	0	0	0	0	0	0	0	0	0	0	0	0	0	2.66e-02	0	0	0	0.15	0	0	0	0	0	0	0	0	0	0	0	0	0	0	0	0
LOC100148952	4.45e-02	0.14	6.67e-02	2.60e-02	0.46	2.17	3.20	1.93	4.28	0.70	5.78	1.56	1.37	2.44	1.71	2.81	0.35	0.10	0.61	1.08	0.85	1.71	1.56	1.54	1.53	1.56	6.99	0.38	1.33	0.68	1.27	1.37	0.63	0.53	0.13	0.25	2.36	0.92	1.32	1.28	2.19	2.17	2.48	1.57	1.37	0.11	0.28	4.28	0.26
LOC100148954	0.17	0.35	1.64	1.75	0.59	0.13	6.74e-02	0	0	0.14	0	0	0	0	0.17	0.43	9.96e-02	0.13	0.15	4.72e-02	0	8.06e-02	7.41e-02	3.10e-02	0	0	0	2.50e-02	0	0.32	0.31	0.29	0	0	1.21	3.66	0.17	0	0	0	0	0	0	0.14	8.99e-02	0.16	1.07	0.35	0.84
LOC100148963	5.54e-02	0	1.35	2.59	0.88	0.14	6.75e-02	0.45	0	1.74	0	0	0.38	0.23	0.36	0.45	4.14e-02	7.47e-02	1.32	0.99	0.39	0.92	1.43	4.07e-02	0.16	0	2.94e-02	1.66	0.14	0.32	0.18	0.27	0.20	0	0	2.52	1.87	2.90	2.37	0.40	0.91	0.25	0.16	0	0.42	0	0.31	0	2.35
LOC100148988	1.31	0.50	0.34	7.58e-02	0.14	0.62	1.23	1.43	0.18	1.24e+01	0.75	0.14	1.72	1.91	2.10	1.88	1.82	0.90	5.07	3.29	3.00	3.14	3.84	0.64	0.79	0.21	0.25	1.30	0.42	3.81	2.30	3.29	0.90	0.64	0.36	0.33	3.89	4.29	3.55	0.91	0.69	2.11	1.84	2.18	1.62	0.61	0.73	0.32	0.35
LOC100149007	7.03	9.72	5.10	7.49	1.21e+01	7.70	9.89	1.09e+01	7.95	4.01e+01	4.64	4.87	6.19	8.10	5.99	8.02	1.45e+01	1.05e+01	1.67e+01	1.02e+01	1.35e+01	1.16e+01	1.29e+01	4.99	2.27	5.16	4.67	6.57	2.70	1.18e+01	9.37	1.59e+01	2.25	2.44	8.72	7.01	1.15e+01	9.79	1.08e+01	1.01e+01	8.24	1.16e+01	8.77	1.07e+01	6.23	6.80	5.97	5.95	5.25
LOC100149008	0	0	0	0	0	0	0	0	0	0	0	0	0	0	0	0	0	0	0	0	0	0	0	0	0	0.85	0	8.11e-02	0	0	0	0	0	0	0	0	0	0	0	0.12	0.14	0	0	0	0	0	0.63	0	0
LOC100149028	2.93e-02	7.57e-02	0.14	3.68e-02	0.12	3.52	6.87	7.80	0.90	1.09	2.21e-02	0.19	1.14e+01	1.27e+01	7.05	1.10e+01	1.10	0.31	5.93	4.20	1.25e+01	8.28	9.29	1.11	1.49	9.47e-02	6.55	0.38	0.22	5.14	3.48	5.78	0.24	0	0.14	0.21	1.03e+01	1.23e+01	9.19	0.58	0.81	6.20	6.00	7.95	6.27	6.39e-02	0.20	8.46	0.16
LOC100149041	0	0	0	0	0	0	0	0	0	0	0	0	0	0	0	0	0	0	0	0	0	0	0	0	0	0	0	0	7.26e-03	0	0	0	0.10	0	0	0	0	0	0	0	0	0	0	0	0	0	0	0	0
LOC100149048	1.30e+01	1.35e+01	6.53	3.64	2.09	4.72	6.01	1.54e+01	5.50	1.70e+01	2.46e+01	5.94	1.21e+01	7.63	9.57	6.59	7.73	6.09	8.27	1.08e+01	6.70	9.93	7.22	2.99	0.89	0.51	1.57e+01	3.02	9.53	1.06e+01	8.71	7.62	1.16e+01	1.30e+01	1.43e+01	6.22	6.84	8.49	8.65	3.95	1.08e+01	8.51	9.20	9.52	1.00e+01	3.82e+01	3.39e+01	8.88e+01	3.11e+01
LOC100149066	0	0	0	0	1.45	7.35	1.32e+01	1.44	0.71	3.25	0.36	0	0.60	1.27	1.20	1.37	5.26	8.42	0.61	0.43	2.18	1.26	2.94	1.09e-02	0	0	4.71e-02	0.61	0	3.73	0.48	1.34	0	0	0	0	0.18	0.13	7.54e-02	0.87	0.96	6.26	4.70	4.83	4.50	0	0	0.73	0
LOC100149074	5.89	5.88	5.21	2.27	0.42	6.61	5.21	6.77	0.41	5.28	3.05	1.34	1.25e+01	9.02	1.11e+01	1.12e+01	1.71e+01	3.09e+01	1.43e+01	1.35e+01	9.87	7.99	1.03e+01	3.66	1.89	1.39e+01	0.42	3.04	0.54	1.56e+01	1.69e+01	2.28e+01	3.80	2.52	6.82	4.03	1.73e+01	1.89e+01	1.76e+01	7.41	8.82	9.62	1.14e+01	1.10e+01	1.24e+01	2.17	5.15	4.39	5.37
LOC100149080	0.18	8.66e-02	7.28e-02	0.17	0.18	1.09	1.55	3.84	1.25	4.79	1.16	0.66	2.35	1.79	3.26	1.82	0.42	0.39	3.77	3.68	3.94	4.42	8.10	2.09	0.16	0.19	6.03	1.21	0.69	2.55	6.06	4.32	0.51	0.53	2.70e-02	0.11	6.53	8.26	1.08e+01	1.84	1.94	1.65	1.99	2.25	2.51	6.02e-02	1.77e-02	4.08	5.95e-02
LOC100149082	2.42	2.63	1.31	0.33	0.31	0.62	1.01	0.58	0.37	0.85	0.44	0.25	4.14	4.27	4.09	3.57	4.80	3.56	6.17	4.02	4.11	3.89	4.43	2.03	2.08	0.89	0.27	0.90	0.97	5.62	5.81	5.37	1.41	1.31	3.16	0.76	7.16	7.08	7.56	3.70	3.69	2.30	2.49	2.88	1.16	0	0.10	1.47	0.27
LOC100149084	2.98	3.26	2.21	0.49	7.68e-02	4.52	0.98	1.23	1.84	0.52	0.86	0.84	0.59	0.42	0.36	0.23	2.35	2.94	0.89	0.84	1.20	1.77	1.69	0.47	0.18	0.19	1.15	0.22	0.24	0.61	1.13	0.66	8.44e-02	2.20	1.66	2.28	2.92	2.07	2.05	3.69e+01	2.15e+01	0.15	0.28	0.17	0.16	1.71	1.45	8.92	1.39
LOC100149090	0	0	0	0	0	0	0	0	0	0	0	0	0	0	0	0	0	0	0	0	0	0	0	0	0	0	0	0	9.83e-02	0	0	0	6.10e-02	0	0	0	0	0	0	0	0	0	0	0	0	0	0	0	0
LOC100149099	0.31	0.87	0.82	1.47	1.83	0.99	0.92	0.91	0.25	0.58	0.44	0.29	3.17	2.63	3.23	2.44	2.02	2.10	3.79	3.89	2.77	2.79	2.02	0.91	0.78	1.76	0.76	0.93	0.68	3.71	2.77	3.34	1.29	9.15e-02	1.13	1.77	3.87	4.01	5.37	2.99	3.25	1.32	1.14	2.21	1.49	1.00	0.61	2.53	1.11
LOC100149100	0.22	7.05e-02	2.92e-02	1.77e-02	0.23	1.89	1.53	0.31	3.25	1.12	0	0.25	2.17	3.01	1.45	3.23	0.14	0.18	1.01	1.54	1.30	0.96	0.55	7.71e-02	4.33e-02	0	0.22	0.91	7.68e-02	0.16	0.23	0.24	6.35e-02	0.17	1.91e-02	0	0.64	0.83	0.77	2.81	4.64	1.55	1.92	1.37	1.50	5.60e-02	0	0.79	0
LOC100149117	0.71	0.67	0.12	0.22	6.26e-02	1.71	1.55	1.69	3.62e-02	0.40	0	9.88e-02	0.85	1.06	1.38	1.63	0.83	0.75	3.02	2.00	2.96	2.86	1.89	0.31	0	0.10	0.21	9.54e-02	0.48	4.88e-02	0.14	0.14	0.96	1.97	0.95	0.34	2.21	2.52	2.64	1.45	1.17	2.15	2.17	2.80	1.79	0.23	8.67e-02	0.53	0.38
LOC100149127	0.16	9.13e-02	5.78e-02	2.01e-02	5.00e-02	2.22e-02	0.13	0.43	0	0.28	0	0	0.11	0.34	0.17	0.32	0.18	1.21e-02	1.58	1.33	0.77	0.22	0.74	0.38	0	0	0	0.14	1.70e-02	1.88	2.62	2.34	0.24	0.25	0.11	0	2.39	2.04	1.99	3.65e-02	2.13e-02	0.14	0.28	7.72e-02	0	6.80e-02	0.11	0.19	9.33e-02
LOC100149132	0	0	0	0	0	0	0	0	0	0.27	0	0.35	0	0	0	0	0	8.55e-02	0	0	0	0	0	0	0	0	0	0	5.59e-02	3.04e-02	6.64e-02	0	0	0	0	0	0	0	0	0	0	0	0	0	0	0	0	0	0
LOC100149161	0	8.43e-03	0.24	0.17	0	0	0	1.51e-02	0	0.21	0	2.13e-02	5.73e-02	0	0	0	0	0	0	3.13e-02	0	0	0	1.04e-02	0	0	9.02e-02	0	4.05e-02	7.15e-03	0.30	4.73e-02	1.90e-02	0	0	4.25e-02	0	0	0	0	0	0	0	0	0	0.18	0.18	0	0
LOC100149162	0	0	0	0	0	1.77e-02	0.14	0.11	8.14e-03	0.21	0	0	6.30e-02	0	3.00e-02	0.13	0.29	1.61e-02	0.32	0.24	0.24	6.13e-02	0.20	0	0	0	0	8.34e-02	3.32e-02	7.82e-03	7.53e-03	1.34e-02	2.06e-02	0	0	0	0.31	0.30	0.55	1.20e-02	1.40e-02	5.96e-02	0.28	0.10	0.25	0	0	0	0
LOC100149164	4.81	1.97e+01	1.22e+01	9.87	4.34	1.65	1.17	0.87	3.59	1.76	0.14	8.22	1.29	1.20	1.96	2.26	1.85	1.22	0.76	0.65	0.71	0.54	0.36	0.36	0.93	0.32	0.58	0.49	1.92	1.84	1.50	1.58	1.36e+01	3.09	1.46e+01	4.17	0.64	0.69	0.54	2.06	2.16	1.57	2.02	2.50	1.36	3.45e+01	1.48e+01	0.87	8.62
LOC100149182	0.38	0.34	0.72	0.96	4.12	7.38	7.10	5.16	0.48	0.60	0.94	0.38	5.17	7.45	5.67	4.78	3.53	7.87	5.76	4.29	3.11	3.01	3.75	0.87	0.87	1.45	2.96	0.85	1.25	3.67	3.13	3.64	9.07	1.03	0.38	1.21	2.85	3.80	4.83	6.53	5.12	4.54	4.91	4.81	4.82	2.67	1.14	3.49	0.19
LOC100149199	0	0	3.71e-03	2.10e-02	2.84e-02	7.69e-02	6.31e-02	0.17	6.03e-02	9.97e-02	0.70	1.32	5.40e-02	1.82e-02	3.44e-02	3.59e-02	0	0	7.91e-03	9.83e-03	0.15	0.20	0.13	2.09	5.66e-02	2.81e-02	0.67	1.60e-02	8.38e-02	6.72e-03	5.77e-03	1.54e-03	2.02e-02	0.91	0	5.33e-02	0.16	3.85e-02	0	0.12	0.28	2.92e-02	1.83e-02	8.69e-02	9.86e-02	0	0.23	7.29e-02	0.63
LOC100149227	4.29e-02	1.67e-02	1.22e-02	2.89e-02	0.19	0.97	0.84	0.70	0	3.25e-02	4.88e-02	0.12	0	0.23	0.45	0.47	0	0	0.43	0.15	0.53	3.04	1.15	1.31	0	0	0.38	0	0.14	0	0	0	0	1.24	0	0	0.91	0.65	0	0.65	1.02	1.08	1.05	1.19	0.22	2.15e-02	0	0	0
LOC100149228	1.72e-02	1.33e-02	3.51e-02	0.19	3.07e-02	7.91e-03	5.12e-02	4.06e-02	1.30	0.34	2.87	1.04	0	0	0.17	5.85e-02	0	2.95e-02	2.58e-02	6.41e-02	8.88e-02	0.20	5.15e-02	0.26	0.47	0	0.12	3.42e-02	4.14e-02	5.47e-02	2.88e-02	1.01e-02	0	0.10	1.76e-02	8.70e-02	0.29	0	0.15	2.23e-02	7.84e-02	5.57e-02	0.20	0	0	2.47e-02	3.41e-02	0	0
LOC100149229	0	0	0	3.10e-02	1.48e-02	0	0	0	0	2.58e-02	0	0	0	0	0	0	0	0	0	0	7.02e-02	0	8.10e-02	3.40e-02	0	0	3.68e-02	2.74e-02	0	5.89e-03	0	0	0	0	0	0	0	0	0	0	0	0	0	0	0	0	0	0.25	0
LOC100149233	0	0	0	0	0	0	0	0	0	0	0	0	0	0	0	0	0	0	0	0	0	0	0	0	0	0	0	0	0	0	0	0	0	0	0	0	0	0	0	0	0	0	0	0	0	0	0	0	0
LOC100149234	0	0	0	6.52e-03	3.28e-02	5.25e-02	4.51e-02	5.65e-02	1.98e-02	3.12e-02	0.11	8.10e-02	0	2.42e-02	4.57e-02	4.78e-02	0	0	1.05e-02	0.12	5.59e-02	1.17e-02	0.22	0.60	1.07e-02	0	8.62e-02	0	3.14e-02	2.98e-03	0	0	2.34e-02	8.34e-02	0	1.77e-02	7.12e-02	7.69e-02	0	0	0	0	0.11	3.96e-02	9.86e-02	0	0	0	0
LOC100149240	0	0	0	0	0	0	0	0	0	3.59e-05	0	9.53e-02	0	0	0	0	0	0	0	0	0	0	0	5.17e-05	6.06e-05	0	4.60e-05	0.50	6.97e-05	1.35e-05	0	0	2.03	0	0	0	0	0	0	0	0	0	0	0	0	0	0	0	0
LOC100149241	6.15e-02	7.37e-02	5.26e-02	0.15	3.32e-02	3.86e-02	0.12	0.29	0.46	0.62	0.20	1.33	0	0	0	4.01e-02	5.31e-02	3.06e-02	1.77e-02	4.40e-02	9.27e-02	0.14	3.59e-02	0.15	3.58e-02	0.19	0.43	0.39	0.46	0.93	0.99	0.32	0.61	0	2.39e-02	8.95e-02	0.12	0.17	5.06e-02	6.13e-02	3.59e-02	0	0	0	0	0.10	9.99e-02	0	0
LOC100149247	9.52e-03	0	2.04e-02	6.52e-02	4.20e-02	2.68e-02	4.64e-02	0.13	3.58e-02	0.17	5.06e-02	0.22	0	0	0	0.13	2.55e-02	1.62e-02	0.11	0	4.89e-02	0.18	0.23	2.35e-02	0	0	5.09e-02	0	1.52e-02	0.22	0.10	2.80e-02	6.47e-02	0.11	3.90e-02	0.34	6.44e-02	0.14	0	0	2.89e-02	0.11	0.15	0	0.11	0	0	0	0
LOC100149253	0	0	0	0	0	1.33e-02	0	0	0	0	0	0	0	0	0	0	0	0	0	0	0	0	0	0	0	0	0	0	5.67e-02	0	1.58e-02	0	0	0	0	0	0	0	0	3.72e-02	0	0	0	0	0	0	0	0	0
LOC100149276	0.26	0.76	0.18	6.86e-02	0.13	0.36	0.36	0.61	1.10	1.15	4.58	0.95	0.35	0.24	0.41	0.24	6.86e-02	6.89e-02	0.56	0.47	0.69	0.90	0.79	5.22e-02	0.12	0.67	0.22	0.62	2.35	0.11	0.13	0.23	1.80	0.89	1.59	0.25	1.53	1.49	1.48	0.72	0.53	0.46	0.48	0.78	0.32	0.40	0.49	0.74	0.53
LOC100149283	3.32	7.14	4.73	3.18	8.58	1.37e+01	1.48e+01	1.34e+01	3.60	9.71	3.59	2.46	1.53e+01	1.45e+01	1.56e+01	1.40e+01	1.48e+01	1.19e+01	2.07e+01	1.45e+01	1.07e+01	1.17e+01	1.48e+01	4.75	3.47	4.93	3.81	4.08	3.17	1.62e+01	1.51e+01	1.36e+01	1.07e+01	3.08	6.93	3.79	1.20e+01	1.36e+01	1.31e+01	1.46e+01	1.17e+01	2.08e+01	1.85e+01	2.06e+01	2.04e+01	2.09	1.66	1.14e+01	4.13
LOC100149306	1.52e-02	7.42e-03	0.29	0.96	0.31	0.13	0.16	1.86e-02	0	5.65e-02	0	0	0	0	0	0	7.51e-02	0.13	0	0.11	0	0	0	0.11	0.22	0.15	0.12	0.21	0.15	1.27e-02	2.49e-02	0	6.94e-02	0	0	4.04	0	0	0	0	9.15e-02	0.17	0	0.17	0	0	0.14	0	0.20
LOC100149324	3.36e-02	6.55e-03	0.36	0.12	0.12	3.73	3.83	2.44	1.61	6.26	0	0.22	8.08	8.53	8.23	8.24	7.38	2.10e+01	4.39	7.09	3.22	3.37	5.43	2.86	0.32	2.74	0.56	2.30	8.44e-02	5.60	6.77	5.88	3.05e-02	0	0	0	2.52	1.46	2.17	4.08	4.65	3.53	4.19	3.93	5.00	0	0.11	0	0.18
LOC100149327	0	0	0	0	5.78e-03	0	0	0	0	0	0	0	0	0	0	0	0	0	0	0	0	0	0	0	0	0	0	0	0	0	0	0	0	0	0	0	0	0	0	0	0	0	0	0	0	0	0	0	0
LOC100149352	0.93	0.59	1.30	0.84	0.41	0.54	0.56	0.33	0.45	0.83	7.89e-02	7.72e-02	0.86	1.26	0.82	1.24	1.79	2.09	0.51	0.89	1.91	1.42	1.14	0.58	0.33	0.58	0.22	0.86	1.83	5.92e-03	0	0	6.02	0.86	4.17	2.93	0	0	0	1.87	3.42	0.68	0.20	1.28	0.84	0.71	2.26	1.09e+01	0
LOC100149369	0	6.93e-02	5.49e-03	0	1.62e-02	1.46e-02	1.67e-02	1.73e-02	4.27e-02	0	0	1.94e-02	5.27e-02	5.33e-02	0	5.26e-02	5.18e-02	9.92e-03	2.32e-02	5.76e-02	4.01e-02	5.05e-02	4.66e-02	0	0	0	0	0	0.58	9.83e-03	4.23e-03	4.52e-03	0.26	0	6.30e-02	0	0	0	0	6.03e-02	9.40e-02	0	0	8.51e-02	5.45e-02	0	0	0	0
LOC100149387	0	0	0	2.57e-02	0	0	1.27e-02	0	3.06e-02	6.25e-02	0	7.16e-02	0	0	0	0	0	0	0	0	0	0	7.71e-02	1.62e-02	0.12	0.14	6.99e-02	0.13	8.39e-02	1.12e-02	0	0	9.10e-02	0	0	6.71e-02	0	0	0	0	0	0	0	0	0	0	0	0	0
LOC100149392	7.25e-02	0	0	7.00e-03	8.95e-03	8.28e-03	8.10e-03	0	0.24	0.57	0.65	9.46e-02	5.82e-02	0.18	5.56e-02	5.81e-02	0	0	0.49	0.35	4.41e-02	0	5.12e-02	0	0	0	0	0	0	1.45e-02	2.81e-02	2.29e-02	1.93e-02	0.51	0.16	0.52	5.78e-02	0	0.22	0.53	0.55	0	0	0	0	2.45e-02	0	0	0.11
LOC100149406	5.38e-03	0	2.23e-02	1.46e-02	4.19e-02	4.96e-03	2.33e-02	0.16	0	3.25e-02	0	0	0	0	0	0	1.23e-02	9.46e-03	4.88e-02	4.05e-02	0.20	0.38	9.95e-02	6.78e-03	0	0	0	0	2.20e-02	0	1.82e-02	1.77e-02	0	0	0	0	0.26	0.12	9.33e-02	4.24e-02	3.30e-02	0	0	0	0	0	4.90e-02	0	0
LOC100149413	2.96	3.68	3.52	7.08	4.34	2.21	1.63	2.20	0.19	2.96	0.40	0.58	1.19	2.13	1.06	2.09	2.05	1.24	1.82	1.69	0.81	1.46	2.45	0.29	3.51e-02	0.24	6.17e-02	0.30	1.52	1.74	1.22	2.05	1.41	2.55	1.50	1.30	1.89	1.15	1.32	2.33	2.41	1.84	3.18	1.55	1.80	4.52	3.11	0	6.02
LOC100149418	9.58e-03	0	2.64e-02	7.89e-03	0	0	1.04e-02	0	0	0	0	0	0	0	0	0	0	0	0	0	0	0	0	1.18e-02	0	0	0	0	0.43	4.05e-03	5.30e-03	5.63e-03	1.13	0	0	0	6.48e-02	0	0	0	0	0	0	0	0	0	9.70e-02	0.26	0
LOC100149425	0	0	1.00e-02	0	0.10	6.12	4.43	0.69	1.29e-02	7.79e-02	0.16	2.33	1.61e+01	1.42e+01	2.31e+01	1.50e+01	2.87e-02	1.82e-02	0.99	4.10	0.67	1.41	1.07	0	5.23e-02	0	3.89e+01	0	1.14e-02	0	2.27e-02	0	1.97e-02	0	0	0	1.75	1.95	1.39	3.53	3.97	1.51e+01	1.66e+01	2.29e+01	2.17e+01	0	0	2.94e+02	0
LOC100149436	0.24	1.17	1.08	0.65	0.34	0.30	0.49	1.05	1.84	1.93	1.20	1.96	0.64	0.38	0.85	0.43	0.37	0.40	0.52	0.64	0.72	1.34	0.95	1.50	3.28	1.89	1.16	1.14	2.16	1.37	0.81	0.68	1.16	0.58	0.86	0.79	0.88	0.94	0.72	0.38	0.41	0.64	0.48	0.65	0.65	2.04	2.52	0.96	1.62
LOC100149437	1.06e-02	3.03e-02	2.47e-02	5.54e-02	2.83e-02	0.16	0.40	0.51	2.07	4.24	8.96e-03	0.49	0.22	9.88e-02	0.18	0.26	0.30	0.15	1.06	1.33	1.35	1.21	1.77	0.15	0.13	3.80e-02	0.12	0.33	0.34	0.13	0.57	0.33	7.98e-02	4.26e-02	2.16e-02	7.25e-02	1.71	1.46	1.74	0.26	0.41	0.33	0.19	0.40	0.22	0	0	9.90e-02	0
LOC100149459	0.52	6.65e-02	9.03e-02	5.59e-02	3.65e-02	0.15	0.30	0.58	0.63	0.39	0.27	0.29	0.87	0.82	0.41	0.37	0.17	1.92e-02	0.72	3.08	2.22	3.46	3.30	0.35	0.56	0.59	1.30	0.27	0.18	0.65	0.73	0.25	0.12	0.12	0.13	0.36	3.27	3.76	2.25	0.67	0.95	0.15	8.33e-02	0	0	2.08	0.58	2.43	0.27
LOC100149475	0	0	0	0	0	0	7.12e-03	0	0	0	0	0	0	0	4.31e-02	0	0	0	3.97e-02	0	0	0	0	0	0	0	0	3.97e-02	2.67e-02	0	8.55e-02	0	0	0	0	0	4.48e-02	0	0	0	0	0	0	0	0	0	0	0	0
LOC100149482	1.26	1.94	1.50	0.55	0.70	0.19	0.33	0.51	2.26	4.97	0.49	0.84	0.31	0.48	0.40	0.47	0.49	0.72	1.58	1.53	1.33	0.79	1.38	0.11	2.61e-02	9.05e-02	8.15e-02	0.41	0.41	0.23	0.34	0.64	1.22	2.89	1.65	0.82	3.65	2.85	2.75	0.31	0.23	0.22	0.28	0.31	0.17	1.44	1.45	0.39	1.01
LOC100149486	2.26e-02	5.52e-03	3.82e-02	0	0	0	2.30e-02	0.19	0.15	1.41	9.16e-02	0.38	0	7.75e-02	0	0	0	3.81e-02	0.10	0.13	0	0.14	6.64e-02	0.12	0	0	0.24	0	0.39	4.76e-03	3.70e-02	1.99e-02	0.33	0.14	0	5.70e-02	0.53	0.41	0.29	8.78e-02	3.42e-02	0.13	0	0	0	0	4.46e-02	0	0
LOC100149491	0	0	8.42e-03	0	2.73e-02	5.62e-02	1.28e-02	0.19	0	0.77	3.20e-02	3.11e-02	0	0.40	0.15	0.24	0	0	7.04e-02	0.18	0.18	0.30	6.91e-02	1.44e-02	3.50e-02	0.12	0	0.12	0.35	4.98e-03	3.22e-02	9.72e-02	0.11	0	0	0	0.40	0.34	0.40	0	0	7.62e-02	0	0.13	8.32e-02	0	5.95e-02	0	0
LOC100149497	2.81e-02	4.57e-02	0.24	0.28	0.41	0.39	0.89	1.64	1.26	7.90	0.11	0.19	1.79	1.99	2.19	1.37	1.75	0.97	5.52	4.94	4.60	3.16	4.57	2.72	0.66	4.40	1.05	4.47	0.35	4.58	7.33	7.30	0.38	0.63	0.11	0.29	9.53	9.90	9.24	1.65	1.73	1.23	1.21	1.31	1.05	9.41e-02	4.67e-02	4.64	0.15
LOC100149504	0	0	2.92e-02	7.89e-02	0.17	9.76e-03	2.15e-02	0	8.07e-02	4.94e-02	0	0.11	0	0	0	0	0	0	3.17e-02	3.94e-02	0	0	0	1.30e-02	6.32e-02	0	2.82e-02	0	5.53	0	0	0	2.76	0	0	0.11	0	0	9.07e-02	0	0	0	0	0	0	0	0	0	0.14
LOC100149514	0	0	0	0	0	0	0	0	0.21	0	0	0	0	0	0	0	0	0	0	0	0	0	0	0	0	0	0	0	0	0	0	0	0	0	0	0	0	0	0	0	0	0	0	0	0	0	0	0	0
LOC100149526	0.24	0.44	9.00e-02	0.20	0.16	0.21	0.28	1.03	9.05	1.52	0.14	0.82	0.31	6.22e-02	0.79	0.25	7.30e-02	0.15	0.38	0.85	0.68	0.80	0.52	1.47	4.66e-02	0	5.75e-02	0.41	1.03	1.33e+01	1.97	0.86	0.35	7.14e-02	0.19	3.84e-02	0.80	0.95	1.04	7.04e-02	0.10	0.19	0.19	0.61	0.49	0.17	0.28	8.31e-02	0.20
LOC100149536	0	0	0	0	0	0	5.39e-02	0.11	0	0	0	0	0	0	0.12	0	0	0	0.21	0	0	0	0	0	0	0	0	0	2.78e-02	0	0	0	0	0	0	0	0.12	0.13	0.31	0	0	0.46	0	0	0.13	0	0	0	0.24
LOC100149540	1.01	0.20	0.38	0.32	0.30	0.40	0.15	0.35	0.72	1.45	1.07	1.75	0	0	0.61	0	1.03	1.36	0.28	0.35	0.41	0.25	0	0.95	1.40	0.89	0.79	1.62	1.38	1.37	0.98	0.85	1.08	0	0.56	0.48	0.64	0.35	0.41	0	0	0	0	0	0	0.19	0	0	0
LOC100149555	0.25	0.85	0.37	0.73	0.81	0.98	1.08	0.99	5.77	7.50	5.38	2.51	1.67	1.17	1.86	1.26	1.63	1.44	1.89	2.75	2.83	3.15	2.34	0.90	2.06	2.27	2.40	1.64	2.00	1.66	0.63	1.05	0.14	3.92e-02	4.40e-02	0.49	3.35	2.54	2.23	1.45	3.06	1.45	1.32	1.63	1.44	7.05e-02	0.15	1.69	0.96
LOC100149557	1.24e+01	1.04e+01	1.04e+01	3.29	0.67	1.45	0.93	0.98	0.36	0.63	0.35	0.47	1.26	1.03	1.32	1.72	0.61	1.40	0.78	1.08	1.00	1.40	1.16	0.37	0.40	0.51	0.15	0.24	1.68	1.61	1.41	1.15	2.74	1.09e+01	9.54	8.99	0.83	0.90	1.89	1.69	0.97	1.18	1.27	0.59	1.35	6.37	9.75	1.79	6.37
LOC100149559	0	0	0	4.89e-02	4.69e-02	2.05	2.62	6.12	1.22	0.16	0.59	2.88e+01	3.10	0.27	2.01e+01	0.40	0	0	0.18	0.52	4.15	1.76	2.55	0.64	1.12e+01	1.33e+02	0	4.40	0.26	0	0	0	1.34	0	0	0.10	2.27	1.26e+01	5.78	0.77	1.74	0	0.32	1.14	5.05	0	0	0	0
LOC100149562	0.19	0.32	0.28	0.11	1.30	0.90	0.94	1.06	1.23	0.19	0.33	7.85e-02	2.38	2.29	1.88	1.79	1.18	1.56	1.48	2.70	2.51	2.41	4.68	0.24	0.11	0.12	0.97	0.17	1.03	0.55	0.39	0.23	1.38	0.20	0.86	0.72	4.16	4.71	3.94	1.84	1.43	1.02	0.81	1.19	0.93	0.37	0.64	5.22	0.44
LOC100149563	0	0	0	0	0	0	0	0	0	0	0	0	0	0	0	0	0	0	0	0	0	0	0	0	0	0	0	0	0	0	0	0	0	0	0	0	0	0	0	0	0	0	0	0	0	0	0	0	0
LOC100149569	0.38	0.82	0.52	0.13	4.23e-02	0.24	0.34	0.17	6.46	1.48	0.59	1.45	0.37	0.81	0.50	0.37	0.10	9.45e-02	0.39	0.76	0.24	0.80	0.39	3.39e-02	5.50e-02	0	7.36e-02	0.13	8.11	0.28	0.15	0.18	9.43	5.37e-02	3.64e-02	0	0.40	0.56	0.35	0.46	0.73	0.78	0.81	0.55	0.97	0	0	0	6.00e-02
LOC100149571	1.88	3.69	0.87	0.23	0.11	3.88	7.38	9.79	0.26	3.28e+01	2.74e-02	0.50	8.34	7.32	6.02	6.78	2.23e+01	7.45	1.80e+01	9.93	9.99	6.22	1.26e+01	4.23	6.47e-02	5.67e-02	0.24	5.65	0.15	1.37e+01	2.41e+01	2.64e+01	1.76	1.51	3.61	0.45	1.18e+01	1.21e+01	1.14e+01	2.89	2.92	1.04e+01	1.05e+01	1.12e+01	8.49	0.36	0.44	0.15	0.38
LOC100149591	0	0	0	0	0	1.83e-02	0	6.64e-02	0	0.13	0	0	0.66	0.94	0.13	0.13	9.06e-02	0.17	0.47	0.22	9.50e-02	0	0.11	8.48	0	0	0	3.76e-02	0.15	3.10	3.40e+01	1.41e+01	0	0	0	0	0.66	0.57	0.67	0.76	0.18	0	0	1.09	0.79	0	0.18	0	0
LOC100149598	4.54e-02	0.12	4.27e-02	0	1.28e-02	0	0	4.85e-02	0	0.19	0	2.61e-02	0	0	0	0	0	0	0	0	0	6.49e-02	0	4.96e-02	0	0	0	3.99e-02	5.63e-02	4.26e-03	4.48e-02	4.74e-02	2.29e-02	0	0.12	0	0.14	0.29	0.17	2.62e-02	0	0	0	0	0	0	0.19	0	0.13
LOC100149609	0	0	3.15e-02	3.02e-02	7.99e-03	7.40e-03	7.23e-03	0	8.42e-02	0	0	7.65e-02	0	5.26e-02	0	5.20e-02	0	0	0	0	0	0	0	0	0	8.01e-02	0	0	9.00	3.23e-03	0	0	3.17	0	0	8.78e-02	0	5.58e-02	0	0	3.14e-02	0	0	0	0	0	3.87e-02	0	0.10
LOC100149618	5.41e-02	7.92e-02	3.37e-02	2.31e-02	1.52e-02	0.54	0.65	0.62	0.56	0.34	0.21	0.15	0.49	0.82	0.31	0.65	0.35	0.17	0.54	0.22	0.24	1.03	0.21	1.00	0.18	0.12	0.67	0.75	0.18	7.49	4.03	1.05	0.74	0.14	0.17	0.18	0.32	0.26	0.62	0.34	0.40	0.48	0.36	0.28	0.23	0.18	0	0	0.16
LOC100149633	5.78e-02	0.17	0.29	0.66	0.78	0.72	1.02	1.41	0.58	5.58	1.09	0.55	1.36	0.58	1.09	0.28	2.31e-02	5.30e-02	0.75	1.29	0.70	1.48	1.12	0.61	2.29	4.57	0.84	0.60	1.97	7.58	2.27	1.51	1.21	0.38	0.15	0.80	1.06	1.22	1.71	0.95	0.99	0.61	1.16	1.31	1.21	0	0.14	3.76	0.56
LOC100149641	0	0	3.60e-02	4.81e-03	3.84e-02	5.01e-02	2.48e-02	0.14	3.21e-02	0.10	6.09e-02	0.28	8.11e-02	4.10e-02	0.12	0	6.70e-03	0	5.35e-02	4.43e-02	6.23e-02	1.96e-02	0	6.67e-02	0.34	0	1.61e-02	3.58e-02	7.21e-02	5.85e-02	1.01e-02	6.92e-03	0.15	0.14	0	6.01e-02	0.16	4.34e-02	0.10	4.64e-02	3.62e-02	3.85e-02	0	0	6.99e-02	0	0	0	0
LOC100149647	0	1.21e-02	1.67e-02	2.17e-02	2.63e-02	0.12	5.43e-02	3.44e-02	1.76	0	7.71e-02	0.16	0	0	0	0	0	0	0	0	0.35	0	0.13	0	0.21	0.73	0.12	0.19	4.07e+01	2.04e-02	0	1.47e-02	1.83e+02	0	0.11	0	0	0	0.21	0.19	0	0	0	0	0	0	0	0	0
LOC100149700	2.12e-02	3.99e-02	0.15	0.19	2.23e-02	0.38	0.41	2.56	6.99e-02	2.20	0.76	0.13	0.42	0.35	0.67	0	0.11	0.16	1.10	1.51	2.33	1.39	2.11	6.81	0	0.21	1.18	2.39	0.35	3.51e+01	2.11e+01	3.01e+01	0.15	0	0.35	0.26	2.10	3.02	1.95	1.64	2.21	0.33	0.48	0.95	0.44	4.51	1.99	0	1.10
LOC100149701	0	2.15e-03	1.19e-02	0	2.39e-02	0.15	0.24	0.47	0.49	9.94	7.18e-02	8.35e-02	0.12	0	8.64e-02	0.12	3.01e-02	3.10e-02	0.58	1.04	0.54	1.15	0.76	0.60	0	0	2.41e-02	1.59	0.54	1.38	4.02	3.28	0.87	5.27e-02	3.57e-02	0	1.50	0.94	1.63	3.45e-02	4.03e-02	0.16	3.08e-02	0	0.11	0	2.24e-02	0	0
LOC100149710	0.17	0.71	0.22	0.11	3.33e-02	6.18e-02	0.12	0.58	0.82	2.68	0.89	0.12	0.25	0	6.05e-02	0.25	0	0.15	0.39	0.42	0.48	0.30	0.44	0.73	0.33	0.48	0.67	0.83	0.62	3.15	2.42	2.01	0.29	0	1.29	0.28	0.75	0.88	0.64	9.66e-02	2.82e-02	0.33	0.28	0.31	0.11	4.98	1.72	1.54	0.74
LOC100149732	0	0	2.59e-02	5.07e-02	1.02e-02	2.74e-02	9.25e-03	0.29	3.53e-02	1.45	0.25	0	0	0	0	0	0	0	8.58e-02	3.46e-02	0.40	6.03e-02	0	0.49	0	0	9.23e-02	0.24	6.37e-02	0.75	1.09	1.23	8.82e-02	0	0	0	6.20e-02	6.72e-02	0.33	0	0	0	0	0	0	0	0	0	0
LOC100149761	0	0	0	0	0	0	0	0	0	0	0	0	0	0	0	0	0	0	0	0	0	0	0	0	0	0	0	0	0	0	0	0	0	0	0	0	0	0	0	0	0	0	0	0	0	0	0	0	0
LOC100149763	0	0	0	0	0	0	0	0	0	6.37e-02	0	0	0	0	0	0	0	0	0	0	0	0	0	0	0	0	0	0	6.67e-03	3.53e-03	2.27e-02	1.47e-02	1.88e-02	0	0	0	0	0	0	0	0	0	0	0	0	0	0	0	0
LOC100149764	1.01e+01	5.87	4.06	2.21	0.85	0.67	0.29	0.20	3.01	1.44	0.99	4.42	0.11	0.40	0.11	0.13	0.45	0.48	1.43e-02	1.78e-02	1.05	1.58	1.91	0.35	0.38	0.30	0.15	0.45	0.63	0	2.59e-03	1.11e-02	4.45	1.61e+01	1.47e+01	1.11e+01	9.67e-02	0.26	0.62	2.26e-02	0.21	0.25	0.18	0.23	0.14	4.58	3.11	2.48	3.78
LOC100149773	1.08e-02	5.02e-03	1.02e-02	2.67e-03	3.84e-03	0	0	1.75e-03	3.87e-02	2.03e-02	0.14	0.11	0	1.16e-02	2.68e-02	0	7.77e-03	1.20e-02	0	0	0	0	2.11e-02	0	0	0	9.27e-03	4.17e-03	0.14	8.82e-04	0	0	3.31e-02	0	3.37e-03	9.89e-03	0	0	0	0	0	0	0	0	0	6.65e-03	6.69e-03	0	6.74e-02
LOC100149796	0	0	0	0	0	0	0	0	0	0	0	0	0	0	0	0	0	0	0	0	0	0	0	0	0	0	0	0	0	0	0	0	0	0	0	0	0	0	0	0	0	0	0	0	0	0	0	0	0
LOC100149810	0	0	3.67e-02	7.37e-03	0	0	0	0	0.28	0.69	0.62	0.55	0	0	0	0.12	0	0	0	0	0.19	0.20	0	0	0	0	0	0	0	0	0	0	0	0	0	0	0	0	0	4.67e-02	0	0	0	0.10	0	0	0	0.25	0
LOC100149817	2.33	0.50	2.24	3.41	6.31	3.19	3.84	2.48	0.19	1.92	0.52	0.32	3.17	1.97	3.34	2.92	3.99	2.43	3.79	2.31	2.42	2.47	3.92	0.88	0.25	0.12	0.82	0.89	0.36	6.23	4.96	5.68	8.16e-02	0.43	7.40e-02	2.78	2.74	2.18	1.43	2.01	1.41	3.63	3.45	2.70	3.22	0.49	0.22	0.99	1.11
LOC100149834	6.18e+01	4.19e+01	5.14e+01	4.75e+01	4.66e+01	1.61e+01	1.35e+01	7.43	3.08	5.45	2.06	3.31	1.47e+01	2.28e+01	1.57e+01	2.17e+01	1.70e+01	3.06e+01	1.51e+01	1.59e+01	1.03e+01	7.81	1.19e+01	3.20	2.53	2.76	3.30	2.24	2.46	1.48e+01	1.10e+01	8.96	3.41e+01	5.49e+01	5.32e+01	4.93e+01	1.09e+01	1.22e+01	1.31e+01	2.31e+01	2.09e+01	1.48e+01	1.71e+01	1.20e+01	1.27e+01	5.23	8.87	5.85	1.31e+01
LOC100149843	1.76e-02	2.42e-02	0.12	0.29	0.43	1.23	1.99	1.25	5.03	1.12e+01	2.87	2.63	2.98	3.41	2.38	2.94	0.38	0.89	0.91	1.08	0.89	1.58	0.79	1.86	0.45	0.19	2.47	1.79	0.94	2.41	7.75	9.10	0.49	5.30e-02	4.49e-02	0.11	1.02	1.53	1.64	1.12	1.44	1.53	2.10	1.64	1.71	1.28e-02	0	1.35	5.92e-02
LOC100149852	1.43e+01	2.02e+01	1.11e+01	5.66	4.59	2.41	2.35	3.01	1.56e+01	7.66	1.98e+01	1.30e+01	8.68	6.12	4.69	4.26	6.86	7.86	4.82	5.53	6.91	7.53	6.68	3.72	3.06	4.53	1.10e+01	3.19	3.89	7.50	9.84	1.15e+01	7.01	8.35	2.82e+01	1.77e+01	6.20	6.48	6.05	5.45	6.58	2.29	3.15	3.30	1.83	4.79e+01	3.36e+01	7.07e+01	2.55e+01
LOC100149853	3.92e-02	0.14	0.34	0.47	6.60e-02	0.12	0.61	4.29	7.80	2.71	2.48	2.20	0.15	9.95e-02	0.21	0.32	0.23	6.48e-02	1.24	0.47	5.57	4.95	5.93	1.45	1.10e-02	0	0.57	0.27	0.18	1.33	2.26	2.84	0.21	8.58e-02	0.24	0.20	5.00	4.64	3.78	7.50e-02	3.29e-02	0.53	0.30	0.32	0.34	6.34e-02	1.43e-02	0.20	0
LOC100149858	1.71	0.55	0.17	0.11	0.70	2.13	1.83	1.85	2.23	0.34	1.34	0.20	4.34	3.39	4.79	3.30	0.97	1.29	2.15	4.99	2.66	3.22	4.02	0.34	4.41e-02	7.04e-02	5.43	0.30	0.52	1.43	1.00	0.55	0.87	2.12	0.90	0.28	4.56	4.95	4.11	3.40	3.65	0.61	1.09	1.30	1.09	1.54	1.37	2.36e+01	0.72
LOC100149863	0	0	0	0.12	1.14	7.87	1.42e+01	5.18	1.06	1.07e+01	0.50	0.28	1.96	3.38	2.31	3.22	2.03e+01	2.77e+01	2.08	0.82	4.69	2.84	7.62	6.13e-02	0	0	0.13	2.97	1.33e-02	1.74	0.47	1.19	0	0	0	0	1.03	0.49	0.58	5.41	4.47	3.07e+01	2.43e+01	2.63e+01	2.07e+01	0	0	1.40	0.22
LOC100149875	0	0	0	0	1.06e-02	8.11e-03	0	2.44e-02	0.15	0.16	0.17	0.37	0	5.76e-02	0.11	5.69e-02	0.67	0.58	0.20	0.19	0.13	0	5.02e-02	3.11e-02	0	8.75e-02	0.74	1.67e-02	2.02e-02	1.06e-02	4.62e-03	0	3.78e-02	0	3.42e-02	0.42	0.28	0	0.22	0	0	0.15	0	9.21e-02	0.28	0	3.32e-02	1.85	0
LOC100149889	1.89	2.98	5.93	9.99	5.01	2.66	2.11	1.77	0.40	0.93	1.02	0.48	1.39	2.45	2.40	2.60	2.95	3.38	2.51	1.23	2.06	2.14	0.89	0.72	0.42	0.53	1.75	0.80	0.65	4.15	3.15	3.59	1.08	0	2.48	4.00	2.50	1.30	2.62	1.62	2.36	1.09	1.89	1.16	0.87	9.54	9.06	2.07e+01	1.25e+01
LOC100149903	0	0	0	0	1.77e-02	9.85e-02	4.49e-02	8.38e-02	1.88	0.33	0.30	1.14	3.43e-02	6.92e-02	0.11	6.83e-02	4.52e-02	3.11e-02	0.13	0.16	8.03e-02	0.14	0.19	0.81	2.95	0.11	0.36	5.59e-02	0.17	8.39e-02	2.48e-02	1.75e-02	3.34e-02	0.21	0	0	0.14	3.66e-02	0.17	0.18	0.21	0.14	5.79e-02	8.34e-02	3.52e-02	0	0	0	0
LOC100149931	0	0	1.73e-02	5.91e-02	8.68e-02	0.55	0.60	8.57e-02	0	5.00e-02	0	7.45e-02	0.32	0.81	0.92	0.48	0.11	0	0.35	0.79	1.13	1.83	0.65	1.50	0	0.24	6.00e-02	0	0.22	6.07e-02	0	0	5.56e-02	0.29	0	0	0.95	0.86	0.61	0.55	1.35	0.46	1.24	1.08	2.78	0	0	0.65	0
LOC100149932	0	0	0	1.82e-02	0	0	0	0	0	0	0.13	0	0	0	0	0	0	0	0	0	0	0	0	1.18e-02	0	9.95e-02	0	0	2.29e-02	4.05e-03	1.04e-02	0	2.16e-02	0	0	0	6.46e-02	0	0	2.48e-02	5.80e-02	0	0	0.11	6.74e-02	0	0	0	0
LOC100149940	0.77	0.31	0	1.76	4.19	1.12	2.08	0.96	0.21	2.46	0.64	0.14	2.23	1.90	0.87	3.92e-02	1.48	3.19	3.06	5.73	3.51	7.50	2.63	5.68	3.48	6.55	3.97	6.29	5.19	5.61	6.93	1.20e+01	0.55	5.62e-05	6.05e-05	1.99	1.18e-04	1.83e-04	1.60e-03	5.88	4.45e-05	0.82	0.89	3.02e-04	1.83	1.14	1.27e-02	1.94e-04	1.73e-04
LOC100149942	3.42	7.84	6.50	1.52	4.23	3.50	3.17	2.46	0.55	0.67	0.77	0.63	4.40	4.94	4.30	4.47	3.36	6.48	3.85	4.39	3.38	2.87	3.71	1.44	0.92	1.12	1.38	1.02	1.70	4.23	4.73	4.04	3.80	3.21	9.79	5.81	2.65	3.72	3.98	4.97	4.19	3.88	5.45	4.68	5.42	2.24	1.73	2.33	1.34
LOC100149946	0	0	0	0	0	0	0	0	0	0	0	0	5.90e-02	0	0	0	0	0	0	0	0	0	0	0	0	0	0	0	0.30	0	0	0	0.84	0	0	0	0	0	0	0	0	0	0	0	0	0	0	0	0
LOC100149947	0	0	0	6.15e-03	0	0	0	3.02e-02	0	8.03e-02	0.44	3.77e-02	0	0	0	0	0	0	0	2.81e-02	0.12	2.47e-02	9.09e-02	3.08	0	0	0.93	0	0.25	0	8.29e-03	0	8.49e-02	9.04e-02	0	0	0.10	0.11	6.48e-02	0	0	0	0	0	0	0	0	0	0
LOC100149959	0	0	0	0	0	0	0	0	0	6.39e-02	0	0	0	0	0	0	1.78e-02	0	0	0	0	0	0	0	0	0	0	0	0.10	0	9.12e-03	0	0.15	0	0	0	0	0	0	0	0	0	0	0	0	0	0	0	0
LOC100149966	0	0	0	0	0	2.35e-02	5.57e-02	0	0	0	0	4.07e-02	0	0	0	5.50e-02	0	0	0	0	0	5.27e-02	0	0	0	0	0	1.61e-02	6.49e-03	0	8.84e-03	0	3.65e-02	0	1.65e-02	4.09e-02	0	0	0	0	0	0	0	0	0	0	6.41e-02	0	0
LOC100149991	0.38	0.37	0.50	0.20	0.19	0.15	0.13	0.16	0.27	0	2.03e-02	5.85e-02	0.16	0.43	5.06e-02	0.16	0.16	0.13	0.12	0.12	0.36	0.38	0.14	0.21	0.80	0.16	2.09e-02	6.20e-02	0.44	3.30e-02	4.23e-03	0	0.26	0.37	0.14	0.39	0.37	0.17	0.40	0.42	0.21	0.10	0.16	0.26	0	6.70e-02	0.13	0	0.10
LOC100149997	2.15	1.60	6.57	1.20e+01	1.39e+01	1.98	1.08	0.45	0.11	0	0	7.30e-02	0.47	0	0.30	0.47	0.31	0.90	0.14	8.62e-02	0.33	0.14	0.76	0.11	0	0.23	0.18	8.87e-02	0.30	6.82e-02	1.27e-02	0	1.81	0.57	0.35	4.35	1.10	0.85	0.80	0.18	0.14	0.30	1.66	0	0.28	4.56e+01	7.36e+01	6.38	7.68e+01
LOC100150003	0	6.19e-03	3.50e-02	0	1.34e-06	0	2.41e-02	2.40e-02	0.85	0.22	0.99	1.34	0	0	0	7.06e-06	1.87e-06	0	0	0	0	6.77e-06	0	2.43	6.99	0	0.57	0.15	0.16	2.76e-02	6.06e-07	0	1.18	0	0	0	8.53e-02	0	0	0	0	0	0	0	1.28e-05	0	0	0.70	0
LOC100150005	0	0	0	0	0	0	0	0	0	0	0	0	0	0	0	0	0	0	0	0	0	0	0	0	0	0	0	3.75e-02	7.56e-02	0	0	0	0	0	0	0	0	0	0	0	0	0	0	0	0	0	0	0	0
LOC100150007	0	0	0	0	6.98e-03	0.55	1.07	2.04	4.86e-02	1.02e+01	3.00	0.22	1.19	1.43	2.18	1.37	1.40	0.54	5.21	3.14	3.73	3.08	6.20	5.55	5.95	0	0.76	3.07	0.97	1.61e+01	2.30e+01	2.15e+01	0.20	0	0	0	7.69	7.13	5.74	0.33	0.55	0.79	0.48	0.97	0.63	0	0	1.11	0
LOC100150018	0	0	0	0	0	1.37e-02	0	0	0	0	0	0.12	0.19	0	0.50	0	0	0	0	0	0.13	8.17e-02	0	0	0	0	0	0	0	0	0	0	0	0	0	0	0	0	0	0	0	8.35e-02	0.37	0.31	0.33	0	0	0	0
LOC100150033	0	0	0	0	0	1.52e-02	8.56e-02	0.23	1.22e-02	2.59	0	0	0.11	7.64e-02	7.22e-02	0.26	2.63	0.32	1.03	0.29	0.52	0.37	0.24	0.33	0	0	0	0.37	0	0.19	0	0.41	0	0	0	2.80e-02	0.83	0.61	0.95	5.77e-02	1.69e-02	0	3.88e-02	0.12	0.13	0	7.20e-02	0	0
LOC100150038	1.00	0.46	2.16	4.82	3.75	1.32	1.24	0.59	0.27	0.15	0	0	0.10	0.53	0.50	0.42	0.44	0.99	0.27	0.51	0.31	0.29	0	0	0.14	0.16	4.01e-02	8.97e-02	6.03e-02	0.26	0.21	0.21	2.19	0	0.16	2.01	0.41	0	0.39	0.28	0.33	0	0.25	0.36	0.40	9.77e+01	1.45e+02	1.27	1.62e+02
LOC100150043	0	0	9.69e-02	8.33e-02	8.75e-02	0.11	0.29	0.79	0	0.64	0	0.34	0	0.15	9.05e-02	0.15	1.67	9.61e-02	1.67	0.26	1.96	1.51	1.39	8.47	0.47	5.11	3.75e-02	0.54	0.10	6.86	2.81e+01	2.81e+01	4.69e-02	0	0	7.55e-02	4.37	1.83	3.07	0.12	0.50	0	9.76e-02	8.21e-02	5.26e-02	0	2.95e-02	0.21	0
LOC100150048	2.38e-02	0	0	0	2.01e-02	0.14	0.27	2.44	0	2.88	3.31e-02	0.12	0.24	0.75	0.54	0.24	6.12e-02	4.52e-02	2.24	1.66	1.56	1.18	2.37	0.46	2.67e-02	0.10	8.71e-02	1.07	0.49	0.60	1.29	2.59	5.71e-02	0	8.83e-03	0	3.26	3.98	3.59	0.23	0.16	0.32	0.25	0.58	0.49	0	1.74e-02	0.12	5.82e-02
LOC100150056	3.94e-02	5.95e-02	3.48e-02	4.58e-03	5.90e-03	1.04e-02	6.08e-03	1.60e-02	0.51	2.31e-02	0.27	0.12	0	4.21e-02	3.90e-02	4.08e-02	2.57e-02	2.47e-02	5.42e-02	0	0	3.81e-02	3.48e-02	7.11e-03	3.46e-02	0.12	0	0	1.31e+01	2.17e-02	1.88e-02	2.33e-02	7.38	6.77e-02	0.20	5.80e-02	0	4.33e-02	5.15e-02	4.68e-02	0.40	3.77e-02	0	6.43e-02	0	0	0.10	0	0.31
LOC100150068	0	5.79e-03	7.74e-03	1.06e-02	7.10e-03	0.37	0.77	1.17	0	8.87	0	2.76e-02	1.85	1.87	1.77	1.58	1.19	0.40	9.44	9.15	4.78	5.24	6.59	0.77	1.72e-02	0	1.53e-02	2.01	0.11	2.16	1.54	1.78	0.19	0	0	0	9.91	8.88	8.74	1.44	1.20	1.01	1.10	1.51	0.93	0	0	0	0
LOC100150095	0	0	0	8.91e-03	0	9.93e-03	0	0	0	6.93e-02	0	0	0	0	0	0	0	0	0	0	0	0	0	0	0	0	0	0	8.57e-03	0	0	0	0	0	0	0.22	0	0	0	0	0	0	0	0	0	0	0	0	0.14
LOC100150106	0	0	0	0	0	0	0	0	0	0	0	0	0	0	0	0	0	0	0	0	0	0	0	0	0	0	0	0	0.26	0	0	0	0	0	0	0	0	0	0	0	0	0	0	0	0	0	0	0	0
LOC100150115	0	0	0	0	0	7.19e-02	0.12	2.42e-02	0	0	0	0	0	0.38	0.24	0.38	0	0	5.57e-02	0.14	0.46	0.52	1.26	0	0	0	0	0	0	0	0	0	0	0	0	0	1.38	1.77	1.44	0.24	0.51	0.21	0	0.21	0.22	0	0	0	0
LOC100150117	0	0	0	0	0	0	0	0	1.59e-02	2.82e-02	0	0	0	0	0	0	0	0	0	0	0	0	0	0	0	0	0	9.07e-03	1.11	3.82e-03	2.46e-03	5.24e-03	0.79	0	0	0	0	0	0	0	0	0	0	0	0	0	0	0	0
LOC100150119	0.23	0.50	0.73	1.27	1.71	1.34	1.62	1.56	1.66	0.21	1.59	2.12	1.65	2.11	1.93	1.58	0.54	0.66	2.33	3.69	3.47	5.38	4.51	2.01	0.47	1.73	6.32	0.46	1.22	0.28	0.19	5.53e-02	1.31	1.01	0.80	0.86	3.56	3.47	2.63	1.29	1.70	1.07	1.40	2.03	2.11	1.37	1.14	2.22e+01	1.51
LOC100150142	0.13	0.60	0.18	0.14	0	2.28e-02	0	1.42e-02	0	0	0.35	0.14	0	0	0	0	0.19	0	0	0	0	0	0	0	0	0.12	3.18e-02	0	9.54e-03	9.13e-02	6.57e-02	5.37e-02	5.47e-02	0.15	0.55	0.18	0	0	0	0	0	0	0	0	0	0.27	0.39	0	0
LOC100150143	0	0	6.45e-03	0	0	0	0	1.36e-02	1.73e-02	5.31e-02	0	4.72e-02	0	0	0	0	0	0	0	0	0	0	2.99e-02	6.11e-03	0	0	2.65e-02	0	7.92e-03	0	0	0	0	0	0	0	0	0	0	0	0	0	0	0	0	0	0	0	0
LOC100150148	2.84	5.01	0.98	0.68	6.90e-02	0.34	0.45	0.85	1.65	1.38	1.32	0.77	0.17	0.29	0.46	9.78e-03	0.23	0.45	0.27	0.74	0.84	2.29	1.00	0.63	0.33	1.38	0.40	0.57	1.80	0.17	0.44	0.27	0.51	0.60	4.70	0.96	1.22	0.47	0.87	0.43	0.36	6.92e-02	0	0.39	0.12	1.54e+01	1.02e+01	2.67	3.56
LOC100150177	0	0	0	0	0	0	0	2.97e-02	0	0	0	0	0	0	0	0	0	0	0	0	0	0	0	0	0	0	0	0	0	0	0	0	0	0	0	0	0	0	0	0	6.61e-02	0	0	0	0	0	0	0	0
LOC100150188	0	0	0	0	0	0	0	0	1.33e-05	0	0.30	0.97	0	0	0	0	0	0	0	0	0	0	0	0.29	5.15e-06	0	4.80e-06	0	4.67e-06	4.77e-06	1.28e-06	0	0.49	0	1.28e-05	0	0	0	0	0	0	0	0	0	0	0	0	0	0
LOC100150204	2.23e+01	3.61	1.57	4.56	3.89	2.11	1.74	1.93	2.14	1.93	2.22	1.98	1.48	1.19	1.03	1.31	0.78	1.10	0.87	1.05	1.21	1.27	1.63	1.09	2.19	1.38	1.57	1.52	1.34e+01	5.00	3.80	4.68	8.13	2.46e+01	1.83	1.84	1.14	1.23	1.14	1.47	1.48	1.84	1.75	1.95	2.06	7.92	2.12	2.19	1.49
LOC100150205	1.71	2.07	0.56	0.80	0.52	0.41	0.60	1.01	2.21	8.20	3.47	0.94	0.99	0.15	1.04	0.25	0.23	0.19	0.65	1.51	0.94	1.61	1.14	1.30	0.61	0.68	1.35	3.28	1.11	4.09	3.12	1.97	2.61	5.29	4.45	2.38	1.32	1.64	1.43	0.11	0.29	1.44	1.45	1.45	1.34	1.97e+01	1.07e+01	4.80	9.62
LOC100150208	0	1.21e-02	8.06e-02	0.32	0.13	0	2.23e-02	0.58	0	0.71	7.12e-02	0	0.16	0	0.30	0	0	0	0.41	0.17	0.22	0.76	0.38	0	0.26	0	0	0.57	5.31e-02	1.46	1.77	0.42	0.32	0	0	0	0.31	0.33	0.39	0	6.94e-02	0.15	0	0	0	0	0.18	0	0
LOC100150220	0.14	0.22	0.57	0.30	1.10	1.31	1.58	1.23	0.38	3.20	0.43	0.18	1.18	1.16	1.55	1.59	2.02	3.72	0.26	0.46	2.93	1.65	1.13	0.39	1.70	1.20	0.51	0.33	3.67	1.47	1.12	3.31	0.25	6.47e-02	0	0.16	0.70	0.40	0.88	1.48	1.62	2.17	2.21	2.48	2.19	0	0.21	1.80	0.72
LOC100150223	1.21e-02	1.56e-03	0.12	0.48	0.97	1.56	1.52	1.23	1.06	0.80	0.60	0.86	2.13	1.56	2.09	1.89	5.05	4.92	2.32	1.69	2.65	3.60	1.99	0.64	1.21	2.89	0.53	3.51	1.39	5.82	2.15	1.49	0.36	0	0	0.11	1.70	1.46	1.47	2.62	2.24	3.01	2.15	2.97	3.30	0	7.28e-05	1.75	1.42e-04
LOC100150225	0.46	0.60	1.57	4.12	3.62	3.37	3.73	3.73	2.43	1.48	7.15	2.36	0.11	0	0.11	5.50e-02	9.20e-02	0.15	4.85e-02	0.15	0.38	0.92	9.72e-02	6.81	1.32e+01	1.12e+01	7.33	4.79	6.79	1.20e+01	7.63	1.48e+01	0.52	0.77	0.35	0.49	0.16	0.24	0.27	0	0	5.24e-02	0.13	0.27	0.31	5.05	8.88	1.27e+01	1.08
LOC100150229	2.27e+01	4.26e+01	2.44e+01	2.57e+01	1.35e+01	4.22	4.20	3.25	1.67	1.38	1.02	1.42	3.45	3.96	2.92	3.32	3.56	3.07	3.28	3.43	3.55	2.73	3.06	0.95	1.38	2.78	1.12	1.35	2.09	4.98	4.96	4.25	1.52e+01	1.90e+01	4.46e+01	2.28e+01	2.80	2.91	2.78	3.73	2.68	4.80	3.25	5.00	3.86	1.45e+01	2.57e+01	3.52	2.96e+01
LOC100150236	0	0	0.40	6.23e-02	0	2.22e-02	2.61e-02	0	0	0	0	0	0	0	0	0	0	0	0	0	0	0	0	0	0	0	0	0	0	0.14	0.66	2.16e-02	0	0	0	0.16	0	0	0	6.06e-02	1.93e-02	0	0	0	0	0	1.57	0	0.62
LOC100150238	3.99	6.94	9.39	8.91	1.28	0.11	7.52e-02	5.36e-02	6.33	1.96	3.45e-02	5.82	0	0	0	8.52e-02	0	0	0	0	0.13	7.97e-02	0.37	1.53e-02	3.73e-02	0	6.64e-02	2.47e-02	1.30	1.06e-02	2.15e-02	6.77e-03	1.85e+01	1.37	4.03	4.83	0	0	0	0.13	0.53	0.22	0	0	0.15	2.01e+01	1.34e+01	3.11	1.13e+01
LOC100150242	0	0	0	5.30e-02	1.56e-02	0.19	0.14	0.81	4.98	1.39	9.03	1.20e+01	8.38e-02	0.17	0	0	0.18	0.26	0.26	9.15e-02	0.19	1.13	0.43	0.90	2.52	0.51	1.66	1.28e+01	0.56	2.64	1.81	0.37	2.22	0.15	2.55e-02	6.22e-02	0.25	0.45	0.53	9.58e-02	0.45	0	8.76e-02	0	0	0	0.12	0.68	0
LOC100150256	8.77	9.13	1.97	1.11	1.46	3.32	4.25	4.16	5.52	1.02e+01	7.58	5.94	3.45	4.66	4.13	4.41	2.47	1.91	3.87	4.97	6.69	5.75	4.59	2.79	4.76	6.12	3.23	4.33	3.44	6.43	1.71e+01	1.72e+01	4.74	3.73	1.26e+01	2.05	4.56	4.24	4.92	4.51	3.54	6.48	6.34	4.96	5.07	2.15e+01	1.33e+01	1.00e+01	7.91
LOC100150267	3.42	1.81	0.68	0.46	0.88	0.98	0.98	2.33	1.47	3.26	1.03	1.26	2.09	1.54	1.58	1.11	3.82	2.47	2.88	3.69	4.01	5.24	3.81	4.24	4.11	5.88	3.34	2.75	3.06	5.48	1.01e+01	1.09e+01	0.86	3.03	1.53	0.72	6.17	5.83	5.46	1.40	2.19	0.44	0.39	1.21	0.60	2.99	2.51	1.22e+01	1.30
LOC100150282	0.69	0.83	0.31	0.20	0.11	0.12	0.27	0.63	7.60e-02	0.34	0	6.92e-02	0.44	0.53	8.36e-02	0.35	1.12	0.29	1.58	1.39	0.58	0.69	1.43	1.11	3.82e-02	0	3.40e-02	0.10	0.29	2.78	1.18e+01	6.85	4.44	0.94	1.28	0.13	3.82	3.75	3.75	0.53	0.23	0.31	9.18e-02	0.30	0.31	0.12	0.23	0	0.68
LOC100150296	2.75e+01	3.08e+01	2.89e+01	1.92e+01	1.41e+01	7.80	8.86	6.97	6.29	7.74	1.13	6.94	4.75	4.30	4.30	5.95	7.49	9.25	5.99	4.39	4.74	6.43	4.43	2.16	2.09	2.89	1.03	2.96	6.67	9.92	7.23	1.03e+01	2.29e+01	2.35e+01	4.10e+01	3.83e+01	4.04	3.52	4.21	7.14	5.10	8.46	7.12	1.30e+01	7.94	2.63e+01	2.57e+01	1.97	1.86e+01
LOC100150311	8.96e-03	2.31e-02	3.20e-02	3.01e-02	6.75e-02	4.67e-02	4.19e-02	0.19	9.58e-02	0.58	0.20	6.28e-02	6.65e-02	6.35e-02	0	0	7.40e-02	0	5.74e-02	3.42e-02	0.18	3.21e-02	5.55e-02	4.63e-02	0	0.11	0	1.87e-02	0	5.88e-02	0.16	0.17	0	0	3.48e-02	0	6.28e-02	0	0	0.16	8.81e-02	0	0	0	0	0	0	0.82	0
LOC100150335	0	0	0	2.63e-02	4.59e-02	0	0	0	0.35	0.15	0.61	1.03	0	9.29e-02	0	0	0	0	0	5.03e-02	6.80e-02	0	0.24	0	0	0	0	0	0	0.14	8.20e-02	0	0	0	0	0	0	0	0.12	7.01e-02	0	0.18	0	0	0	0	0	0	0
LOC100150347	1.58e+01	3.10	1.25	1.20	4.81e-02	1.92e-02	0	0	1.37	1.83e-02	2.79e-02	1.89	0	0	6.75e-02	7.06e-02	6.86e-02	1.31e-02	0	0	0.27	6.68e-02	0	0	3.11e-02	0.11	8.30e-02	2.06e-02	2.93e+01	0.11	0.16	2.18e-02	1.77e+01	1.30e+01	4.08	0.95	0	0	0	5.39e-02	3.15e-02	6.73e-02	0.17	0	0	3.20	1.08	0.57	0.69
LOC100150353	0	0	0	0	0	0	0	0	0	0	0	0	0	0	0	0	0	0	0	0	0	0	0	0	0	0	0	0	2.23e-02	0	0	0	0.56	0	0	0.15	0	0	0	0	0	0	0	0	0	0	0	0.81	0
LOC100150393	0	0	0	0	0	0	0	0	0	2.29e-04	0	0	0	0	0	0	0	0	0	0	0	0	0	0	0	0	0	0	1.99e-04	0	0	0	3.88e-04	0	0	0	0	0	0	0	0	0	0	0	0	0	0	0	0
LOC100150414	1.26	2.74	1.67	0.90	7.77e-02	1.10	1.52	3.52	6.15	2.58e+01	2.15e+01	2.72e+01	1.03	1.13	0.90	1.37	1.11e+01	3.31	2.26	1.71	3.34	3.12	3.92	2.53	2.20	0.98	2.09	6.27	0.73	6.45	5.31	7.33	1.53	0.66	2.62	1.52	3.16	2.45	3.07	1.12	1.08	1.18	1.07	1.24	1.33	2.06	1.79	1.76	1.79
LOC100150424	0	0	1.88e-02	5.92e-02	9.89e-03	0	0	1.71e-02	3.54e-02	0	0	0.81	0	0	0.12	0	0	0	0	0	0	0	0	0	0	0	0	0	2.26e-02	0	0	5.56e-03	0	0	0	0	0	0	8.09e-02	2.45e-02	0	0	0	0	0	0	4.77e-02	0	0
LOC100150431	0	0	0	0	0	0	0	0	0	0	0	0	0	0	0	0	0	0	0	0	0	0	0	0	0	0	0	0	0	1.38e-03	0	0	0	0	0	0	0	0	0	0	0	0	0	0	0	0	0	0	0
LOC100150438	5.10	1.05	0.56	1.89	4.53	9.05	1.20e+01	2.85e+01	4.06e+01	4.70e+01	2.50e+02	3.99e+01	5.70	5.65	6.28	6.89	1.04e+01	8.16	1.05e+01	9.64	1.63e+01	1.28e+01	1.37e+01	1.85e+01	1.56e+01	3.27e+01	1.52e+01	2.02e+01	1.16e+01	4.12e+01	6.54e+01	9.17e+01	2.61e+01	2.79e+01	1.55	2.20	1.40e+01	1.46e+01	1.38e+01	7.90	6.55	1.14e+01	7.95	8.94	8.07	2.54e+01	3.49	2.80e+01	1.07
LOC100150439	0.42	1.98	5.68	5.93	5.09	3.17	3.26	1.52	0.37	3.26	0.36	0.30	1.81	1.70	1.05	2.31	1.25	1.04	1.45	1.49	0.89	0.79	0.87	0.16	0.28	0.12	0.38	0.39	1.51	3.55	3.35	3.83	1.31	6.88e-02	2.75	5.35	1.71	1.23	1.15	1.66	1.52	1.95	2.48	2.51	2.91	1.15	1.92	0.17	0.77
LOC100150443	0	0	0	0	0	0	0	0	0	0	0	0	0.13	0	0.12	0	0	0.11	0	0	0	0	0	0	0	0	0	0	1.48e-02	0	4.15e-02	2.26e-02	0	0	0.20	9.59e-02	0	0	0	0	0	0	0	0	0	0.13	0	0	0.25
LOC100150472	0.20	0.11	0.15	0.15	3.85e-02	1.11	2.93	1.82e+01	7.11e-02	6.80e+01	0	2.56	2.32	3.35	5.53	4.46	0.59	0.24	3.47e+01	1.03e+01	3.61e+01	1.93e+01	4.26e+01	0.89	0	0	0.45	2.06e+01	6.76e-02	2.81	5.52	4.93	2.77e-02	0	2.52e-02	0.25	6.26e+01	6.13e+01	5.61e+01	2.34	1.92	3.39	2.78	2.75	2.05	3.49e-02	0.11	0	0
LOC100150474	0	0	0	0	1.38e-02	2.49e-02	5.35e-02	0.16	0.85	0.24	0.87	4.91	0	8.99e-02	0	0	0	0	3.91e-02	0	0.13	0.41	7.61e-02	0.19	7.75e-02	0	0.28	0.10	2.07e-02	0.61	0.58	3.86e-02	5.98e-02	0	0	0	0	9.53e-02	0	0	0	0	0	0	0	0	0	0	0
LOC100150496	6.71e-02	0.11	6.70e-02	8.49e-03	2.75e-02	0.57	1.32	2.73	2.51e+01	0.30	4.79	2.37	1.55	2.04	1.75	2.11	0.95	0.38	1.84	2.12	1.78e+01	1.31e+01	1.67e+01	2.51	1.21	1.06	1.28e+01	3.37	1.42	0.82	0.68	0.25	0.24	0.38	0.19	0.16	1.67e+01	1.50e+01	9.85	0.53	0.54	0.15	0.27	0.56	0.16	1.31e-02	8.21e-02	1.53e+01	0
LOC100150497	0	0	0	0	0	3.04e-02	0	0	0	0	0	0	0	0	0	0	0	0	0	0	0	0	0	0	0	0	0	0	0	4.47e-03	1.22e-02	0	0	0	0	0	0	0	0	0	0	0	0	0	0	3.04e-02	0	0	0
LOC100150500	3.30	0.30	0.23	0.24	1.32e-02	1.98	3.08	1.29e+01	0.12	1.73e+01	0.10	2.52e-02	1.87	1.44	1.58	2.63	0.18	0.84	1.07e+01	5.12	1.12e+01	9.28	1.05e+01	0.43	7.41e-02	0.13	0.53	5.11	8.91e-02	0.58	0.33	1.82	5.70e-02	0	0	6.32e-02	1.24e+01	1.12e+01	9.04	0.84	1.57	3.21	3.31	2.39	1.71	0.31	0	1.03	0.33
LOC100150502	0.15	0.16	0.12	1.42e-02	0.61	2.06	1.07	0.77	0.94	1.91	0.69	1.88	4.87	3.99	5.10	3.70	1.50	1.30	2.04	3.22	1.51	1.25	2.28	1.58	0.54	8.25	0.27	0.77	0.65	2.28	5.21	4.38	0.32	0.51	0.25	6.12e-02	2.58	2.82	2.16	7.68	9.01	1.71	1.51	1.85	1.96	0.53	0.48	1.86	0.90
LOC100150511	0	0	0	0	0	0	0	0	0	0	0	0	0	0	0	0	0	0	0	0	0	0	0	0	0	0	0	0	0	0	0	0	0	0	0	0	0	0	0	0	0	0	0	0	0	0	0	0	0
LOC100150525	0	6.48e-03	0	2.56e-02	1.40e-02	0.10	6.84e-02	3.17e-02	5.22e-02	0	8.85e-02	0.97	8.99e-02	0	0.43	0	0	0	0	0	0.13	0.25	7.69e-02	0.11	3.91e-02	0.14	0.17	2.59e-02	0.14	0	0	0	0	0	0	0	0	0	0	6.85e-02	8.02e-02	0	9.43e-02	0	0	0	0	0	0
LOC100150533	0	0	0	0	1.60e-02	0	0	0	0	0	0	0	0	0	0	0	0	0	0	0	0	0	0	0	0	0	0	0	0.27	0	0	0	1.01	0	0	0	0	0	0	0	0	0	0	0	0	0	0	0	0
LOC100150565	3.86	1.88	0.74	0.54	6.55e-02	0.30	0.29	1.05	0.32	0.85	0.39	0.24	1.16	0.47	1.43	1.50	0.24	0.46	1.83	1.90	1.43	1.37	1.35	1.02	0.95	3.64	1.15	0.63	1.01	2.68	3.31	4.31	0.51	1.52e+01	4.50	1.89	1.38	2.23	1.60	0.62	0.93	0.71	0.76	0.77	0.81	1.01e+01	4.98	1.40	1.80
LOC100150578	0	0	0	3.80e-02	0	0	0	3.12e-02	3.22e-02	0	0	0	0	0	0	0	0	0.13	0	0	0	0	0	0	0	0	0	0	7.42e-02	0	0	0	0.14	0	3.29e-02	0	0	0	0	0	4.77e-02	0	0	0	0	0	0	0	0
LOC100150584	1.08e-02	0	0.22	0.46	2.91e-02	0	8.79e-03	0	0	0	0	0	0	0	0	0	6.59e-02	0	0	0	0	0.10	0	0	0	0	0	0	2.62e-02	0	0	1.27e-02	0.11	0	0	1.82	0	0	0	0	0	0	7.62e-02	0	0	0	0.11	0	0.71
LOC100150588	0.60	0.60	1.12	1.59	1.49	1.33	1.24	1.88	3.64	1.19e+01	4.73	3.46	1.11	0.49	1.80	0.81	0.71	0.84	1.40	1.27	1.65	2.10	2.32	0.85	0.51	1.26	1.21	1.27	2.05	2.17	2.26	2.91	0.97	0.52	0.69	0.99	1.17	1.47	0.93	0.96	0.66	1.99	3.39	3.52	4.09	1.49	1.55	4.34	2.52
LOC100150607	0	0	0	0	5.41e-02	0.14	0.18	0.27	0	0	3.34e-02	0.21	8.31e-02	0.25	7.93e-02	0.17	0	0	0	0	0.19	7.77e-02	0	4.48e-02	0	0	3.23e-02	0	9.69e-03	0	0	0	0	0	0	0	0	8.90e-02	0	0	3.71e-02	0.37	0.39	0.14	0.23	0	6.17e-02	0	0
LOC100150619	4.18e-02	2.76e-02	1.12	1.73	2.36	0.45	0.35	4.33e-02	0.42	2.27	0.24	6.95e-02	0.48	0.43	0.91	0.67	0.82	1.51	2.10e-02	0.13	0.26	0.16	4.23e-02	0.11	0	7.35e-02	1.89e-02	1.40e-02	3.95e-02	0.34	0.46	0.89	9.44e-02	0	0	1.35	0.14	0.20	0.12	3.64e-02	0.13	1.02	1.22	0.71	0.63	0.16	0.24	0	9.30e-02
LOC100150647	0	0	1.52e-02	0	0	0	0	0	0	3.91e-02	0	0	0	0	0	0	0	0	0	0	0	0	0	6.76e-02	0	0	2.93e-02	0	3.51e-02	0	0	0	0	0.13	0	0	0	0	0	2.86e-02	0.10	0	0	0	0	7.50e-02	0	0	0
LOC100150654	0.13	0.16	1.07	2.26	2.53	2.02	1.65	2.87	4.41	7.40	1.59	1.67	1.17	0.39	0.74	2.71	4.61	1.88	1.20	1.27	0.47	0.88	0.26	0.19	0.45	1.05	0.13	0.30	0.33	2.56	2.42	2.88	0.45	0	0.14	1.76	1.16	1.25	0.98	1.33	1.56	2.43	0.93	2.75	1.93	1.23	1.78	1.57	2.27
LOC100150657	8.90	4.19	8.07	6.65	1.49	1.40	1.16	1.40	0.73	0.36	0.99	0.44	0.32	0.26	0.55	6.38e-02	2.01	1.42	0.45	0.56	1.21	0.82	0.50	0.53	1.10	0.39	0.63	1.55	0.63	1.72	1.18	0.87	2.12	1.90e+01	9.29	1.69e+01	0.13	6.84e-02	8.05e-02	0.68	0.43	1.84	1.19	0.84	1.22	0.26	1.12	0	1.50
LOC100150661	0	0	6.85e-02	0.16	2.99e-02	0.12	3.38e-02	0.17	3.33e-02	0	4.71e-02	0.20	0.12	0	5.80e-02	0.12	0	0	0	6.64e-02	0.23	5.78e-02	0.16	4.40e-02	2.68e-02	0	0.14	8.86e-02	1.43e-02	7.55e-03	0	0	0	0	0	0	6.02e-02	0	7.65e-02	0	0.14	5.77e-02	0	0.10	0	0	4.51e-02	0	0.12
LOC100150670	0.20	0.79	1.36	1.98	1.41	1.06	1.04	0.97	0.45	2.36	0.56	0.41	0.78	0.77	0.79	1.24	1.10	0.96	0.90	0.95	0.87	1.31	0.92	0.47	0.48	0.88	0.56	0.53	0.66	1.87	1.44	1.81	0.31	0.17	1.47	2.61	1.18	0.95	0.73	0.86	0.66	1.18	1.15	1.13	1.24	0.80	0.90	0.79	0.71
LOC100150676	2.18e-02	0.16	0.15	0.28	0.32	0.25	0.34	1.39	0.34	5.96	0.33	0.11	0.46	0.26	0.40	0.34	7.78e-02	9.15e-02	0.86	0.96	1.30	0.90	1.41	0.90	0	0	0.13	0.72	0.94	1.23	1.47	2.14	0.30	0	5.90e-02	0.22	2.05	2.09	2.46	0.19	0.19	0.32	0.38	0.31	0.27	6.58e-02	8.45e-02	5.83e-02	5.61e-02
LOC100150696	4.07	4.10	1.97e+01	4.26e+01	2.36e+01	1.07e+01	1.18e+01	1.06e+01	6.24	1.79e+01	3.30	2.60	8.43	1.12e+01	7.57	9.28	2.02e+01	1.51e+01	8.95	6.06	1.21e+01	1.09e+01	1.05e+01	2.83	2.43	3.63	2.23	3.28	7.32	7.22	5.60	8.25	4.91	2.75	4.07	3.40e+01	9.70	7.95	1.04e+01	1.38e+01	1.01e+01	1.85e+01	1.51e+01	1.68e+01	1.36e+01	3.57	3.78	6.53	9.58
LOC100150699	1.01	2.79	1.60	0.12	0.11	0.10	0	0	0	0.85	0.20	0.14	1.29	1.09	0.94	0.53	1.11	2.31	5.25e-03	1.39	0	7.05e-02	4.06e-02	0.28	0	0.27	1.68	9.70e-02	1.56	0.52	0.25	0.24	1.40	0.19	2.25	0.21	0	0.46	0.22	0.48	1.15	0	0.35	0	6.48e-02	2.37	3.59	5.04	2.77e+01
LOC100150704	0	0	0	4.94e-03	6.37e-03	1.77e-02	3.78e-02	8.22e-02	0	0.38	0	0	0	0	3.98e-02	0	0.36	1.85e-02	0.40	0.14	0.34	0.14	3.99e-02	0.30	0	0	0	0.10	4.93e-03	0.32	0.69	0.60	1.37e-02	0	0	0	0.30	0.32	0.37	0	5.57e-02	0	0	0	0	0	0	0	0
LOC100150707	0.52	0.45	0.21	6.60e-02	1.22e-02	9.88e-02	0.12	0.10	0.99	0.11	2.20	0.67	7.89e-02	0	7.53e-02	7.87e-02	0	0	6.93e-02	0.17	0	3.70e-02	6.81e-02	1.42e-02	3.45e-02	0	3.07e-02	6.86e-02	0.53	0.62	0.65	0.16	0	0.14	7.17e-02	0	0	8.45e-02	9.94e-02	3.01e-02	0	0	0.19	0	0	1.33	0.83	0	0.92
LOC100150713	0	0	0	9.76e-02	0.14	0.31	0.34	0.31	0.82	0.14	4.99e-02	5.21	0	0	0.45	0.12	0	0	5.14e-02	6.39e-02	8.49e-02	1.44	0	2.07e-02	1.36	2.45	0	0	0.11	7.24e-03	0	0	7.97e-02	0.63	0	0	0.23	0.38	0.30	0.36	0.16	0	0	0	0.33	0	0	0	0.23
LOC100150735	0	0	3.09e-03	0	5.48e-03	9.53e-02	0.17	3.17	0.35	0.85	0	2.17	0	0	0	0	0	0	2.63e-02	0.11	0.67	0.86	2.21	3.71e-02	3.98e+01	4.64e-02	2.38e-02	1.76e-02	0.13	1.85e-02	1.67e-02	2.56e-03	2.93e-02	0	0	0	0	0	0	0	1.33e-02	5.67e-02	6.11e-02	4.81e-02	0.15	0	0	0	0
LOC100150764	0.34	0.45	0.62	0.44	0	8.49e-03	2.62e-02	0.15	7.26e-02	2.18	7.33e-02	0.19	0	0.13	0	0	0	0	0.33	0.24	4.75e-02	0.18	0.44	7.97e-02	0	0.19	2.47e-02	0.38	9.60e-02	0.16	7.69e-02	7.36e-02	8.34e-02	0.33	0.81	0.93	0.44	0.61	0.63	0	5.60e-02	5.97e-02	0	0	0	0.16	0.63	0	0.24
LOC100150776	8.09	2.54	6.65	7.51	0.16	0	4.67e-02	0	0.52	0.15	0	0	0	0	0	0	0	0	0	0	0.20	0	0	0	0	0	0	0	3.34e-02	7.56e-02	0.13	5.74e-02	9.59	1.06e+02	3.50e+01	3.13e+01	0.31	0	0	0	0	0	0	0	0	0.44	0.54	0	0
LOC100150789	0	0	0	0	0	0	0	0	0	0	0	0	0	0	0	0	0	0	0	0	0	0	0	0	0	0	0	0	0	0	0	0	0	0	0	0	0	0	0	0	0	0	0	0	0	0	0	0	0
LOC100150803	0	3.32e-02	4.48e-02	0.18	0.11	2.99e-02	0.13	1.49	0.25	0.15	0.32	0.11	0.42	0	0.20	0.42	0.37	0.14	0.37	0.81	1.72	0.72	1.31	0.18	8.73e-02	0.30	0.23	0.23	0.21	0.75	0.38	0.28	0.60	0	0	0.16	0	0.90	1.33	0	0.38	0.35	0.47	1.50	0	0	0	0	0.41
LOC100150807	0	0	0	0	0	0	0	0	0	0	0	0	0	0	0	0	0	0	0	0	0	0	0	0	0	0	0	0	1.56e-02	0	0	0	0	0	0	0	0	0	0	0	0	0	0	0	0	0	0	0	0
LOC100150811	2.34e-02	4.73e-02	0.30	0.42	0.66	6.59e-02	1.11e-02	0	2.26e-02	0	0	0	0	0	0	0	0	0	0	0	0	0	0	0	0	0	0	0	0.59	0	0	0	0.13	0.14	4.82e-02	0.41	0	0	0	0	0	0	0.19	0	0	0	0.32	0	0.31
LOC100150820	4.57	3.03	3.32	2.95	8.00e-02	4.77e-02	5.15e-02	0.16	0.82	1.23	0.47	0.50	0.12	0.12	0	0.12	0.17	0.24	5.09e-02	0.44	0.59	0.21	9.69e-02	0.92	9.98e-02	0.17	8.87e-02	6.62e-02	1.52	0.29	3.61	4.99	2.88	3.95	4.40	2.59	0.23	0.12	0.58	0.22	0.41	0.22	0.25	0.20	0.12	9.96	8.19	0	6.77
LOC100150833	0	0	6.41e-02	0	0	0	0	0	1.75e-02	0	0	0	0	0	0	0	0	0	0	0	0	0	0	0	0	0	0	0	7.45e-03	0	0	0	0	0	0	4.71e-02	0	0	0	2.42e-02	2.83e-02	0	0	0	0	0	0.11	0	0
LOC100150834	2.49e-02	8.49e-03	3.38e-02	7.82e-02	0.11	0.66	0.75	8.07	0.20	0.34	7.82	1.80	0.89	0.90	0.64	0.44	0	2.00e-02	1.95	1.33	2.02	1.73	2.33	0.39	4.79e-02	0.17	3.95e+01	0.32	0.82	0.15	8.08e-02	5.83e-02	2.30	0	0	0.17	2.86	5.94	6.29	0.13	0.25	0.39	0.24	0	0.31	0.30	0.75	1.68e+02	0.87
LOC100150844	1.09	3.68	1.64e+01	1.09e+01	6.57	4.21	6.65	6.91	1.36e+01	3.85	6.03	1.62e+01	5.38	4.60	6.13	4.12	2.48	1.45	4.85	9.14	1.42e+01	1.58e+01	2.43e+01	5.34	7.52	2.22	3.85	1.83	1.54	4.20	2.67	2.08	1.26	1.35	4.46	1.59e+01	7.97	9.34	1.11e+01	4.16	3.92	4.29	3.61	6.54	6.49	3.07	7.40	1.14	7.23
LOC100150847	0	0	1.75e-02	0	2.84e-02	0	0	2.30e-02	0	3.74e-02	6.69e-02	0	0	0	0	0	0	0	0	0	0	7.77e-02	0	0	3.63e-02	0	0	2.40e-02	0	1.55e-02	2.01e-02	7.19e-03	0	0	0	0	0	0	0	0	0	0	0	0	0	3.50e-02	0	0	0
LOC100150849	6.71e-02	0.22	1.06	3.19	4.29e+01	1.29e+01	1.26e+01	6.98	2.60	5.62	2.13e-02	0.12	1.15e+01	1.20e+01	1.26e+01	1.26e+01	4.90	9.67	1.13e+01	7.30	7.02	7.42	8.72	8.20	1.29e-02	4.49e-02	0.35	1.70	1.98	1.26e+01	6.53e+01	3.38e+01	1.83	0	0.21	2.66	7.17	6.72	7.76	1.21e+01	1.03e+01	1.38e+01	1.58e+01	1.14e+01	1.51e+01	0.21	0.15	0.35	1.01
LOC100150861	0	0	0	2.82e-02	0.13	0.31	9.60e-02	0.28	0.11	5.85e-02	0.29	0.37	0.54	0.27	0.53	0.21	3.48e-03	0	0.15	0.48	0.33	0.39	0.45	1.03	0.17	0	0.23	0	6.44e-02	0	0	0	1.10	0.83	1.28e-02	8.12e-02	0.33	0.17	0.29	0.94	1.48	0.32	0.24	0.52	0.43	0	0	0.50	0
LOC100150867	0.43	5.57e-02	1.05e+01	1.61e+01	6.63	2.59	2.54	1.41	0.66	2.31	0.92	0.33	0.35	0.89	0.67	0.76	2.74	2.69	0.90	0.90	0.89	0.61	0.93	0.27	0.44	0.36	0.23	0.44	0.48	1.52	1.05	1.48	0.52	0	8.79e-02	7.31	0.64	0.44	0.81	1.72	1.46	1.97	1.86	1.83	1.14	0	0.96	0.95	1.14
LOC100150874	0	0	1.38e-02	3.83e-02	3.15e-02	0.16	0.16	0.17	5.29	3.30	2.64	0.65	1.09	0.41	0.52	0.88	2.67e-02	1.27e-02	0.12	7.45e-02	0	3.23e-02	0.42	2.47e-02	0.15	0	0	5.95e-02	8.79e-02	8.48e-03	1.64e-02	0	0	0	0	0	0.34	0.22	0.17	0.13	6.08e-02	0.51	0.59	0.33	0.26	0.15	0	0	0.13
LOC100150876	9.57e-03	2.80e-02	0	0	0.13	0.46	0.35	0.59	0	2.21	4.26e-02	2.04e-02	0.57	0.95	0.73	0.52	0.39	0.32	1.35	1.48	1.58	1.19	1.70	0.13	1.04	0.36	0	0.62	0.80	0.43	0.40	0.45	0.24	0.12	6.61e-02	0	5.08	4.73	3.40	1.31	1.38	0.10	0.36	0.27	0.15	0.15	0.11	0	0
LOC100150889	0.26	0.10	0.27	0.46	4.92e-02	9.45e-02	0.22	0.44	1.68	6.07e+01	2.95	2.56	0.52	0.29	0.88	0.23	0.67	0.15	1.60	1.05	4.40	2.62	3.48	5.99	7.59	1.52	2.13	4.79	1.31	1.46e+01	1.06e+01	2.20e+01	1.30	1.21	0.50	0.66	3.03	2.04	3.26	0.12	0.13	1.18	1.38	0.98	1.39	0.49	0.69	1.05	0.79
LOC100150892	3.77e-02	3.45e-03	1.04e-02	2.77e-03	9.64e-02	4.24e-02	0.11	0.57	4.16e-02	3.87	0.87	0.19	0.12	7.17e-02	0.18	7.08e-02	1.91e-02	3.05e-02	0.64	0.48	0.66	0.28	0.75	0.45	0.23	1.50	0.91	0.73	8.61e-02	0.47	0.81	2.60	4.63e-02	0	0	1.75e-02	1.42	1.81	1.57	9.02e-02	9.49e-02	6.09e-02	0.18	0.12	4.87e-02	5.72e-02	0.13	1.15	0.23
LOC100150906	0	2.87e-02	0	0.11	0.18	5.47e-02	0.32	0.27	6.89e-02	0.13	0.18	0	0.38	0	0	0	0.14	0.43	0	0.10	0.13	0	0	0.33	0.16	0.82	0.49	0.79	0.49	0.26	0.29	9.34e-02	0.13	0	0.12	0	0	0	0.24	0.14	0	0.18	0	0	0	0	0	0	0
LOC100150934	0.26	0.52	1.35	1.65	1.15	2.94	3.16	3.60	0.58	1.82	2.42	0.68	2.82	2.28	2.34	1.96	2.62	2.66	3.50	3.39	4.04	3.53	3.23	2.03	3.48	5.29	2.90	1.94	2.41	7.51	4.33	6.11	5.70	0.89	1.17	1.94	2.73	3.07	5.30	1.94	2.39	2.07	2.47	2.69	2.44	0.49	0.67	1.14	0.79
LOC100150965	2.89e-02	8.67e-02	7.89e-02	0.26	0.57	0.37	1.19	2.20	0	2.65e-02	0	0	2.73	1.28	6.50	1.17	0.34	1.00	1.37	1.70	2.08	2.30	3.31	1.48	4.22e-02	0.15	1.02	0.11	0.15	6.04e-03	0.30	3.40e-02	6.57e-02	0.35	0.12	0.36	3.96	3.34	2.21	0.41	0.48	1.10	0.67	4.19	1.67	8.21e-02	0.61	0	0
LOC100150985	0	8.87e-03	7.06e-02	0	0	1.59e-02	1.64e-02	5.60e-02	0.18	0.38	0.34	1.30	0	0	0	0	0	0	0	0	8.41e-02	0.11	0	9.87e-02	0.13	0.17	0.36	0.65	0.20	1.44e-02	0	0	4.87e-02	0	0	0	0.23	0	0	0	6.42e-02	0	0	0	0	6.68e-02	0	0.47	0
LOC100151000	0	0.11	2.95e-02	3.34e-02	1.10e-02	8.92e-02	0.10	3.15e-02	2.37e-02	9.94e-02	0	0	0	0	0	0	0.34	0.21	0	3.90e-02	0	6.74e-02	0	1.29e-02	0	0	2.79e-02	4.15e-02	0	6.20e-02	1.85e-02	1.24e-02	2.38e-02	0.13	0.15	0	7.09e-02	0	0	2.72e-02	3.18e-02	0	0	0	0	0	0	0	0
LOC100151003	0	0	4.74e-03	0	0	1.41e-02	0	0	4.13e-02	0	0	1.65e-02	0	0	0	0	0	0	2.00e-02	0	0	0	0	0	2.02e-02	0	0	1.34e-02	6.82	5.68e-03	0	0	2.20	0	0	0.29	0	0	0	5.82e-02	2.03e-02	0	0	0	0	0	9.42e-02	0	0.27
LOC100151018	0	0	3.57e-02	4.12e-02	8.77e-02	2.80e-02	8.20e-03	0	0	0	0	0	0	0	0	0	0.14	5.55e-02	0	0	0	0	0	0	0	0	0	0	0	3.22e-03	0	4.47e-03	1.71e-02	0	0	0	0	0	0	0	0	0	0	0	0	0	0	0	0
LOC100151026	0.23	0.44	0.47	0.16	2.92e-02	0.47	0.82	0.76	1.36	0.19	0.23	0.26	1.28	0.80	1.38	0.70	1.29	1.63	1.91	2.30	1.57	1.89	1.62	0.29	3.43e-02	7.15e-02	0.53	9.97e-02	1.23	0.53	0.27	5.84e-02	0.80	0.16	0.70	0.61	2.65	2.73	2.11	0.92	0.56	0.26	0.38	1.04	0.42	1.16	1.23	6.24	0.68
LOC100151028	0.10	6.81e-02	9.32e-02	9.28e-02	9.99e-02	8.03e-02	4.94e-02	9.93e-02	0.33	0.29	6.71e-02	0.17	0.23	5.85e-02	0.44	0.23	1.89e-02	0	5.09e-02	0.54	0.22	0.25	5.09e-02	5.26e-02	0.10	0	9.12e-02	0.14	7.70	0.59	0.25	0.23	1.03e+01	0.20	3.47e-02	0.17	0.17	0.19	0.15	0.13	5.16e-02	0	5.99e-02	0.47	6.00e-02	9.13e-02	0.24	0	0.11
LOC100151035	0.17	0.31	0.15	0.48	0.14	8.29e-02	0.39	0.41	0.14	1.05e-02	0	7.71e-02	2.35	0.91	2.12	0.98	0.13	0.56	1.07	2.20	3.28e-02	0.27	0.42	0.16	5.70e-02	0	1.69e-02	1.26e-02	5.07	0.12	0.11	4.62e-02	5.27	0.37	0.34	0.44	0.89	0.96	0.65	9.78e-02	0.21	0.84	0.90	1.75	0.68	9.21e-02	8.14e-02	0	0.25
LOC100151041	1.74	1.51	2.63	2.97	3.49	1.45	0.88	0.46	0.21	0	0	0	0	0.35	0	0	0.54	1.71	0.30	0.19	0.85	0.27	0	0	0	0	0	0	3.64e-02	0	0	0	1.29	0.66	2.03	2.58	0	0.37	0	0.52	0.15	0	0	0.64	0	3.12e+02	7.65e+02	1.38e+01	7.72e+02
LOC100151049	0	0	0.15	0	0	1.54	1.69	2.18e+01	2.39e+01	1.26e+01	7.91e+01	1.59e+02	1.12	3.38	2.13	1.11	0.73	0.94	1.47	0.61	1.49	5.72	1.59	1.32e+01	2.55e+01	5.00	2.21e+01	7.55e+01	6.32	7.90e+01	4.05e+01	6.62	4.09e+01	2.13	0	0	1.23e+01	4.83	1.43e+01	0.85	1.49	1.12	2.59	0	2.48	0.64	0	9.03	0
LOC100151050	0.16	0.14	0.17	0.12	5.45e-02	1.95	3.00	1.36	1.12e+01	1.07e+01	4.03e+02	1.81e+01	0.31	0.52	0.44	0.43	0.71	0.51	1.34	1.68	2.54	1.85	2.76	1.00	0.10	1.64	0.33	0.66	2.13	0.98	1.09	0.55	0.84	0.22	7.52e-03	0	0.61	0.52	0.26	0.19	0.19	0.86	1.34	0.84	1.32	1.08e-02	0	1.66	0
LOC100151066	0	1.56e-03	6.04e-03	0	0	4.37e-02	2.21e-02	2.50e-02	6.61e-03	8.38e-02	0.15	8.22e-02	2.09e-02	4.22e-02	7.97e-02	2.08e-02	1.55e-02	0	9.18e-03	9.13e-02	0	3.08e-02	5.69e-02	3.85e-03	0	0	0.19	0	4.98e-03	6.50e-03	1.50e-02	2.85e-02	6.80e-03	0	0	0	4.14e-02	0	0	0	0	1.98e-02	4.25e-02	0.10	3.57e-02	0	0	8.46e-02	0
LOC100151067	1.04e-02	6.76e-03	4.92e-03	5.64e-03	7.25e-03	2.44	7.36	3.01	7.41e-02	4.68e-02	2.32	1.46	8.69	1.14e+01	7.72	8.44	6.42e-02	3.60e-02	1.25e+01	1.03e+01	8.33	6.04	3.99	0.13	0.25	0.15	1.04e+01	4.16e-02	0.13	3.79e-02	1.72e-02	1.22e-02	1.56e-02	0	0	0	2.60	3.13	2.16	0.46	1.07	1.44e+01	1.64e+01	1.18e+01	1.03e+01	0	0	1.29e+01	0
LOC100151073	0	0	0	0	0	0	0	1.56e-02	3.85e-02	3.86e-02	9.20e-03	9.62e-02	0	0	0	0	0	0	1.10e-02	0	1.95e-02	1.23e-02	4.54e-02	0.26	0.35	0	0.25	0	5.98e-03	0	0	0	8.18e-03	0	0	0	0	2.68e-02	0	0	0	0	0	4.15e-02	0	3.56e-02	0	0.91	4.89e-02
LOC100151078	0.75	4.33	4.74	0.96	6.54e-02	1.11e-02	0	3.34e-02	2.04	0.62	2.27	0.56	0	8.15e-02	0.12	4.02e-02	0	3.85e-02	0	4.41e-02	6.20e-02	0.70	0.11	0.57	0.16	0.19	0.80	1.25	1.07	6.11	2.24	0.29	0.30	1.20	6.59	4.52	0.12	0.17	0	4.61e-02	7.19e-02	0	0	6.50e-02	8.33e-02	1.83e+01	1.46e+01	1.31	4.80
LOC100151089	0	0	0	0	0.15	2.74e-02	1.04e-02	0	0.29	0.53	0.24	9.84e-02	6.53e-02	0.20	6.23e-02	0.13	1.84	1.34	0.14	0.14	4.92e-02	0	0	0	2.87e-02	9.97e-02	0	0	4.87	1.22e-02	3.15e-02	2.58e-02	1.54e+01	1.27	0.81	0.19	6.48e-02	0	0	7.46e-02	0.17	0.11	0	0.22	0	1.94	1.39	0.26	0.25
LOC100151112	0	0	0	7.27e-02	3.95e-02	2.20	1.86	1.13	0.50	0.54	4.03e-03	0.20	3.87	3.23	3.49	3.09	0.41	0.58	2.04	3.13	4.39	5.12	4.79	0.70	0.22	3.52e-02	0.31	0.41	0.21	1.07	0.80	0.32	3.28e-02	3.56e-02	0	0	4.13	3.48	2.52	5.14	4.63	1.64	1.75	3.08	2.72	0	0	0.27	6.52e-02
LOC100151130	0.89	0.39	0.36	0.11	0.15	5.47	3.68	2.14	2.16	0.82	8.00	2.17	3.44	2.83	4.22	1.66	1.96	2.22	1.61	4.31	2.14	2.42e+01	2.01	0.49	0.24	0.90	1.52	0.79	0.33	1.07	1.57	0.24	0.26	0.44	0.13	1.87e-02	1.55	2.24	2.19	4.81	4.43	2.59	2.06	4.00	3.08	0.14	7.74e-02	3.07	4.92e-02
LOC100151145	0.56	1.62	1.65	2.03	0.73	0.85	0.39	0.86	0.40	1.37	0.34	0.46	1.18	1.03	1.05	1.57	0.78	0.57	1.17	1.16	0.88	1.36	1.29	0.68	0.55	0.60	0.46	0.73	0.80	1.73	1.19	1.79	0.26	0.56	1.83	2.63	1.01	1.01	2.37	1.44	1.09	1.26	0.78	1.83	2.10	7.75	4.86	0.32	3.67
LOC100151149	6.60e-02	2.58e-02	2.31e-02	9.89e-03	3.86e-03	4.22e-02	0.13	1.54	1.30e-02	5.25	0	8.86e-03	0.22	0.29	0.19	0.28	0.14	0.13	2.39	1.54	1.72	0.90	2.70	1.51	1.14e-02	3.95e-02	4.06e-02	2.74	0.54	3.15	5.73	6.13	1.29	0	3.97e-02	0	9.01	9.00	8.24	6.86e-02	4.01e-02	0.22	0.33	0.21	0.20	0	0	0	9.90e-02
LOC100151158	0.87	4.00	1.44	0.70	1.61	1.48	1.62	1.09	1.53	1.17	1.50	2.10	1.70	1.72	2.04	1.59	3.10	1.87	3.02	2.14	1.81	2.92	2.48	1.66	1.12	0.54	1.02	0.84	0.72	1.04	1.02	3.67	2.39	1.77	4.89	1.70	1.63	2.05	2.23	1.14	1.19	1.12	1.17	1.08	1.01	4.97	4.72	0.95	2.78
LOC100151162	0.14	0	0.22	0.11	2.15e-02	0.96	1.31	0.98	1.69	0.93	0.64	6.83e-02	1.93	1.49	0.22	0.91	5.35e-02	0.38	0.20	1.49	0.66	0.67	0.19	0.16	0.34	0.17	0.39	0.29	0.18	1.22	0.71	0.34	0.27	0	0	0.59	0.11	0.24	0.72	0.69	6.08	0.70	0.36	0.38	0.76	0	2.34	0.46	1.02e+01
LOC100151165	3.31e-02	1.84e-02	4.90e-03	6.02e-03	1.54e-02	0	0	0	0	0	0	1.85e-02	0	5.09e-02	9.62e-02	5.03e-02	0	0	0	0	0	0	0	0.61	0	0	3.98e-02	0	5.35e-02	0	0	0	1.66e-02	0	0	3.74e-02	0	5.40e-02	6.35e-02	1.92e-02	0	0	0	0	8.71e-02	5.03e-02	2.93e-02	0	0
LOC100151174	3.31e+01	2.05e+01	1.96e+01	2.14e+01	5.20	8.57	9.42	1.19e+01	3.60	7.79	2.06	1.46	7.64	7.89	9.52	7.53	8.83	8.55	9.67	7.85	7.78	9.94	8.37	3.17	0.27	0.54	1.67	3.86	0.68	1.26e+01	1.10e+01	1.46e+01	3.53	2.06e+01	1.07e+01	1.90e+01	1.21e+01	1.21e+01	1.08e+01	5.37	5.05	7.04	6.62	8.34	8.47	1.28	2.65	1.09	6.65
LOC100151192	0	0	0	0	0	0	0	0	0	0	0	0	0	0	0	0	0	0	0	0	0	0	0	0	0	0	0	0	0	0	0	0	0	0	0	0	0	0	0	0	0	0	0	0	0	0	0	0	0
LOC100151195	0	7.12e-03	0	6.88e-02	0.22	0.19	0.13	5.30e-02	2.92e-02	0.28	0	3.98e-02	0.39	0.40	0	0.59	1.56e-02	0	8.66e-02	5.39e-02	0.80	0.50	8.36e-02	0.11	0	0.15	7.61e-02	0.20	5.71e-02	1.22e-02	2.39e-02	0	3.33e-02	0	0	7.33e-02	0.39	0.21	0.12	0.49	0.62	0.42	0.31	0.33	0.72	0	0	0	0
LOC100151196	0	0	0	1.93e-02	5.03e-02	0.35	0.52	0.79	0.38	0.16	0.85	1.46	0.92	0.87	0.85	1.17	0.24	0.21	1.10	1.13	0.64	1.05	1.03	1.43	4.83	1.47	5.29	2.52	0.73	4.70	2.05	0.69	4.47	0	0	0	0.79	2.34	2.20	0.44	0.65	0.95	1.23	0.67	0.77	0	1.84e-02	1.80	6.18e-02
LOC100151202	0.19	0.65	0.16	0.22	0.42	0.39	0.24	0.65	0.18	0.97	6.44e-02	3.13e-02	0.72	0.57	0.38	0.56	0.50	0.43	1.03	1.10	0.72	0.72	1.32	0.12	0.18	0.24	9.40e-02	0.26	0.20	1.27	1.14	1.56	0.48	0.29	0.88	0.36	0.56	0.60	0.30	0.86	0.47	0.55	0.17	0.40	0.36	0.29	0	0.65	0
LOC100151218	2.86e-02	0	7.60e-03	2.84e-02	1.20e-02	4.26e-02	0.52	1.80	1.97	0.41	0	0.38	0.16	0.16	0	0.31	1.30	0.21	1.36	0.34	2.89	0.91	1.14	9.29	0.78	1.30	0.33	0.58	0.97	5.95	1.21e+01	1.27e+01	1.94	0	7.06e-02	0	1.61	0.93	1.84	0	3.53e-02	0.62	0	0.26	8.05e-02	0.13	0.21	0	0
LOC100151239	2.18	1.72	0.60	0.96	0.61	1.37	3.48	2.81	4.65	9.13	3.20	2.13	1.95	1.78	2.26	2.44	5.06	3.23	4.64	3.19	3.27	3.45	3.42	0.87	0.66	0.41	2.35	2.84	0.79	5.61	3.03	2.84	1.04	2.88	3.00	1.30	2.85	3.04	2.62	1.14	0.84	4.58	5.09	4.08	3.56	1.83	0.95	1.26	0.40
LOC100151249	1.09e+02	3.77e+01	4.48e+01	4.30e+01	5.18	6.06	5.32	5.06	1.54e+01	1.30e+01	9.49	8.34	8.77	9.78	7.20	7.30	5.48	8.02	6.63	8.79	8.32	1.05e+01	7.32	3.06	5.84	6.61	3.69	4.97	4.75	8.08	6.18	5.66	9.41	6.60e+01	7.37e+01	7.15e+01	7.11	7.85	6.53	1.44e+01	1.44e+01	5.86	6.44	8.44	8.71	6.79e+01	4.56e+01	1.60e+01	6.92e+01
LOC100151262	6.89e-02	1.72e-02	2.37e-02	5.56e-02	5.78e-02	0.15	6.75e-02	2.28	0.11	0.23	0	0	0	0.23	0.33	0.34	1.80e-02	0.27	0.25	0.19	1.09	0	0.39	0.69	0	0	0	9.87e-02	0.17	1.20e+01	1.73e+01	1.08e+02	0.71	0	0.14	0	1.94	0.86	1.89	8.78e-02	0.10	0	0	0.20	0.12	0	6.70e-02	0	0.22
LOC100151273	4.46	2.97e+01	1.78e+01	1.71e+01	1.25e+01	5.34	4.34	2.85	3.77	3.51	1.13	4.55	3.28	4.94	4.40	4.65	3.29	5.93	3.52	3.15	2.05	2.12	1.57	0.93	1.12	1.41	1.43	0.49	2.68	3.26	2.30	2.87	2.85e+01	2.74	4.08e+01	2.47e+01	1.83	1.85	2.18	6.58	4.70	4.49	4.56	3.77	4.72	2.42e+01	1.76e+01	2.10	1.58e+01
LOC100151285	0	0	0	0	0	0	0	0	0	0	0	0	0	0	0	0	0	0	0	0	0	0	0	0	0	0	0	0	0	0	0	0	0	0	0	0	0	0	0	0	0	0	0	0	0	0	0	0	0
LOC100151290	0	0	0	1.47e-02	0	1.60e-02	0	3.48e-02	0	0	0	0	0	0	0	0	0	0	0	0	0	0	0	0	0	0	0	0	0	0	0	0	0	0	0	0	0	0	0	0	0	0	0	0	0	0	0	0	0
LOC100151294	1.36e-02	7.00e-03	0	3.23e-02	0	0	0	0	0	0	0	0	0	9.29e-02	0	0	0	0	0	0	0	0	0	0	0	0	0	0	1.07e-02	5.67e-03	0	0	0	0	0	6.84e-02	0	0	0	0	0	0	0	0	0	0	0	0	0
LOC100151298	3.49e-02	0	0.48	0.59	0.90	0.83	0.28	0.28	0.34	0.53	2.60	0	0	0.45	0	0.22	0	0	0	0.12	0	0.38	0	0	0	0	0	0	0.12	6.89e-02	0.22	0.16	8.06e-02	0	0	0	0	0	0.57	0.43	0.40	0	1.03	0.40	0	0	0.13	0	0
LOC100151309	0.22	0.14	0.10	0	0	0	0	0	0	0	0	4.59e-02	0	0	0	0	0	0	0	0	0	0	0	0	0	0.12	3.02e-02	0	1.06	0	0	0	0.28	0	9.39e-02	0.17	0	0	0	0	0	0	0	0	0	0.14	0.39	0	0.15
LOC100151328	0	0	4.83e-03	5.53e-03	0	3.81e-02	1.38e-02	8.72e-02	3.71e-02	3.15e-02	1.76e-02	0.12	0	0	4.43e-02	0	0	0	0	0	0	4.47e-02	0	0	2.06e-02	0	0.11	0	1.65e-02	2.90e-03	3.76e-03	0	1.53e-02	8.16e-02	0	0	9.22e-02	4.97e-02	0	0	2.07e-02	0	4.78e-02	0	0	0	2.70e-02	0	0
LOC100151329	0	0	0	0	0	0	0	0	1.31	0.15	0.27	0.28	0	0	0	0	0	4.66e-02	0	0	0	0	0	0	0	0	0	0	0	2.52e-02	0	0	0	0	0	0	0	0	0	0	0	0	0	0	0	0	0	0	0
LOC100151331	0	1.18e-02	1.73e-02	1.54e-02	8.47e-03	7.64e-02	2.51e-02	0.14	1.40	0.50	1.05	1.99	5.52e-02	5.58e-02	0	0	2.18e-02	9.74e-02	2.43e-02	3.02e-02	8.39e-02	0.16	0	0.39	0.51	0.93	0.43	1.27	0.16	0.40	0.18	3.60e-02	0.13	0	1.65e-02	0.20	0.16	0.18	0.14	8.42e-02	0.12	0.19	5.70e-02	0.27	5.71e-02	0	4.10e-02	0.22	0
LOC100151333	0.58	2.08	6.01	6.14	3.23	1.93	1.78	1.36	0.65	9.93	0.85	0.45	1.72	1.42	0.52	1.77	2.65	2.78	1.38	1.24	0.84	1.45	1.87	0.90	0.62	1.01	0.65	1.16	0.69	2.17	1.44	2.36	6.08e-02	0	0.55	3.17	1.33	1.50	1.00	1.17	0.94	1.73	1.54	2.91	1.84	2.90	3.21	1.73	6.52
LOC100151335	3.66e-02	0	0.50	0.54	0.60	0.27	0.32	1.21	3.49	0.57	3.88	4.24	0.22	0.56	0.21	0.33	0.35	0.35	0.34	0.24	0.41	0.88	4.89e-02	4.80	0.50	0.63	1.29	3.13	0.23	0.53	1.21	0.51	0.79	0.13	0	0.78	0.61	0.89	0.98	0.32	0.97	0.38	0.30	0	0.17	0	0	0.67	0
LOC100151337	0.54	3.11	2.40	2.36	0.79	1.04	1.07	0.79	0	6.76e-02	8.65e-02	0.13	0.37	0.37	0.35	0.27	2.88	2.03	0.72	0.92	0.80	0.95	1.46	0.11	0.22	0.14	5.42e-02	0.50	0.16	0.63	0.83	0.97	2.99	0.72	1.33e+01	3.39	9.06e-02	4.89e-02	5.75e-02	0.54	0.33	0.48	0.40	0.45	0.46	0.40	0.58	0	0.71
LOC100151344	2.61e-03	3.97e-03	5.46e-03	0	6.04e-03	0.11	9.42e-02	0.13	0	5.90e-02	1.86e-02	0.11	6.91e-02	0.12	3.13e-02	4.13e-02	0	6.23e-03	2.01e-02	1.79e-02	0.32	0.34	0.49	0	0	0	0	0	1.96e-02	3.80e-02	3.88e-02	4.79e-04	0	0	0	0	8.91e-02	0.22	7.19e-02	0.11	0.27	0.11	9.11e-02	1.97e-02	0.19	0	8.48e-02	0	3.04e-02
LOC100151367	0	0	6.82e-02	0	6.05e-02	0.13	0.19	2.08	1.43	0	0	6.59	0.30	0.30	0.86	0.60	0	0	0.13	0.16	0.58	0.96	1.09	0	0	0	0.74	0	0.13	1.85e-02	2.46e-02	0	0.67	0	0	0.23	3.29	1.94	3.80	0.57	0.54	1.29	0.71	0.55	0.32	0	0	1.22	0
LOC100151406	0	0	0	0	0	0	0	0	0	0	0	0	0	0	0	0	0	0	0	0	0	0	0	0	0	0	0	0	5.02e-02	0	0	0	0.15	0	0	0	0	0	0	0	0	0	0	0	0	0	0	0	0
LOC100151414	0	0	0	0	0	5.00e-03	4.53e-02	7.99e-02	0	0.82	0	3.11e-03	1.84e-02	1.85e-02	2.63e-02	2.75e-02	0.34	5.96e-02	0.16	0.12	0.25	0.42	0.10	0.10	0	1.44e-02	3.70e-03	6.28e-02	1.10e-03	0.47	0.12	0.61	2.97e-03	0	0	0	0.15	0.19	0.17	2.80e-02	1.23e-02	1.74e-02	1.86e-02	1.48e-02	6.26e-02	0	6.81e-03	0	1.79e-02
LOC100151419	0	0	8.50e-03	0	5.77e-02	0	0	1.40e-02	0	0.11	0	0	0	0	0	0	0	0	0	0	0	0.15	0	8.71e-02	0	0	0.13	9.35e-02	1.88e-02	0	0	0	0	0	0	0	0	0	0	0	0	0.13	0	0	0	0	0	0	0
LOC100151449	0.12	0.67	1.75	1.45	2.62	0.48	0.38	0.40	0.11	7.39e-02	5.58e-02	9.26e-02	0.40	0.29	0.43	0.45	0.46	1.05	0.15	0.28	8.11e-02	4.48e-02	0.14	3.35e-02	5.24e-02	8.08e-02	4.16e-02	5.38e-02	0.19	0.53	0.46	0.41	1.36	0.16	1.17	3.31	0.24	0.24	0.26	0.50	0.58	0.36	0.48	0.25	0.90	6.25e-02	0.29	0.26	0.53
LOC100151468	0	0	0	0	0	0	0	4.84e-02	0.18	2.06	1.13	0.42	0	0	0	0	0	0	0	0	0.30	0.24	0	3.67e-02	0	0	3.97e-02	0	1.19e-02	5.41	4.61	0.86	0	0	0	0	0.10	0	0	0	4.59e-02	0	0	0	0	0	0	0.83	0
LOC100151470	0	0	0	0	1.74e-02	7.78e-02	4.70e-02	0	0	0	0	0	0	0	0	0	0	0	0	0.24	0	0	0	0	0	0	0	0	7.69e-02	0	0	0	3.77e-02	0	0	0	0.11	0	0	4.23e-02	0	0.11	0	0	0.12	0	0	0	0
LOC100151477	0.30	0.43	0.15	9.91e-02	2.29e-02	0.49	0.41	0.77	0.52	8.75e-02	0.78	0	0.58	1.61	0.14	0.87	0.51	0.31	0.51	0.71	0.83	1.23	0.59	0.10	0.18	0.86	0.22	0.20	0.98	0.24	0.41	0.35	1.01e+01	0	1.32	0.22	1.58	2.02	1.10	0.50	0.26	0.24	0	0.49	0.15	1.36	0.51	0	0.57
LOC100151479	0	0	0	0	0.37	0.45	0.16	6.87e-02	0	6.76e-02	2.76e-02	0.48	0.42	0.64	0.13	0.70	0	0	0	0.15	5.27e-02	0.27	7.20e-02	6.34e-02	6.16e-02	0	0	2.04e-02	1.66e-02	0.11	0.24	0.16	2.34e-02	0	2.12e-02	0	0.14	0.15	0.27	1.86	2.20	0.11	0	0	0	0	0	0	0
LOC100151486	0	0	0	0	0	1.07e-05	1.22e-05	1.69	2.85e-05	3.48e-02	0	0	6.61e-05	0	0	0	1.18	0.13	1.33	3.34e-05	1.64	1.09	1.18	1.03	0	0	0.11	2.32e-05	2.34e-05	2.67	4.72	3.48	4.57e-05	0	0	0	2.94	3.34	1.21	0	0	0	7.03e-02	0	7.02e-02	0	5.03e-02	0	0
LOC100151502	5.55e-02	2.78e-02	2.17	1.77	9.57e-02	0.16	0.23	0.37	9.47e-02	1.89	2.86e-02	3.21	0.95	0.73	0.58	0.80	3.00	5.93	1.26	0.86	1.03	0.70	1.16	0.36	0.27	2.83	0.38	0.51	0.28	0.35	0.56	0.42	0.16	0.13	1.13e-02	0.68	2.04	2.08	1.30	0.23	0.32	0.30	0.42	0.31	0.29	0	8.87e-02	0.46	0.15
LOC100151512	0	0	0	0	0	0	0	0	0	0	0	0	0	0	0	0	0	0	0	0	0	0	0	0	0	0	0	0	0	0	0	0	0	0	0	0	0	0	0	0	0	0	0	0	0	0	0	0	0
LOC100151516	6.96e-02	3.74e-02	9.62e-02	0.34	0.40	0.52	0.57	0.41	1.11	0.64	0	0.27	0.26	0.17	0.33	0.34	0.46	0.64	7.52e-02	4.68e-02	0.19	0.12	0.22	0	3.73e-02	0.13	3.33e-02	2.47e-02	1.86e+01	0.49	0.20	0.16	2.72e+01	0	0.16	0.32	8.50e-02	0.28	0.22	0.42	1.34	0	0.27	1.00	1.11	0.12	4.98e-02	0	0
LOC100151562	0.41	0.38	0.47	0.34	7.59e-02	1.69	1.75	2.02	1.66e+01	5.00	2.97e+01	1.26e+01	2.00	1.46	1.76	1.68	2.01	2.53	1.85	2.82	3.15	7.48	2.61	1.32	0.77	2.71	4.20	2.01	1.53	1.57	2.59	0.77	0.80	0.24	0.57	0.63	3.45	2.97	2.94	2.06	2.55	1.63	1.73	1.84	2.11	0.51	0.53	1.29e+01	0.27
LOC100151564	0	1.04e-02	7.61e-03	0	0	0	0	0	2.04e-02	4.98e-02	8.60e-02	0	0	0	0	0	1.17e-02	0	0	3.97e-02	0	0	0	0	3.18e-02	0	0	0.15	8.50e-03	2.70e-02	2.98e-02	0	2.42e-02	0	0	0	0	7.77e-02	0	0	0	0	0	0	0	3.06e-02	0	0.29	0
LOC100151570	4.83	1.02	1.38e+02	1.54e+02	5.05e+01	0.87	0.87	0.60	3.48	4.19	1.67	2.04	0.79	0.87	0.92	0.74	1.13	1.10	1.07	0.54	1.61	1.55	1.22	1.35	0.73	0.97	0.63	0.94	1.53	4.01	3.71	5.47	0.44	0.40	1.13	1.01e+02	0.83	0.64	0.87	1.24	1.24	1.14	1.37	0.90	1.38	2.29	3.58e+01	2.80	1.09e+02
LOC100151575	0.34	1.15	2.79	4.01	2.49	1.35	0.85	1.20	1.86	4.78	1.37	2.59	0.73	0.74	0.76	0.97	0.48	0.51	0.51	0.43	0.74	1.04	1.18	0.66	0.78	1.03	0.79	0.69	1.05	3.18	3.67	3.29	1.31	0.54	1.26	4.79	0.42	0.72	1.00	1.49	1.41	1.95	0.81	1.69	1.52	1.45	0.50	1.48	0.95
LOC100151584	0	0	0	0	0	0	0	0	0	0	0	0	0	0	0	0	0	0	0	0	0	0	0	0	0	0	0	0	7.98e-03	0	1.09e-02	0	2.26e-02	0	0	0	0	0	0	0	0	0	0	0	0	0	0	0	0
LOC100151585	0	0	0	0	0	0	0	0	2.29e-02	0	0	0	0	0	0	0	0	0	0	0	0	0	0	1.45e-02	0	0.12	0	0	9.40e-03	0	0	0	0	0	0	5.98e-02	0	0	0	0	0	0	0	0	0	0	0	0	0
LOC100151586	6.41e-02	2.34e-02	1.46	5.41	1.25	0.42	0.98	4.41	0.74	1.58	0.82	2.16	0.55	1.04	1.13	0.79	9.95e-02	0.12	2.33	2.46	2.24	2.56	2.86	0.43	0.31	0.96	5.42e+01	0.21	0.42	3.18	2.15	1.58	0.40	0	2.40e-02	1.00	2.51	3.22	3.69	0.15	0.18	1.35	1.37	1.05	0.82	3.33e-02	0.33	1.18e+02	4.31
LOC100151589	0.11	9.47e-02	0.22	0.57	0.70	0.20	0.21	2.13e+01	6.89e-02	1.30e+02	3.92	0.91	4.04e-02	0.18	0.26	0.22	0.16	0.43	2.13	0.61	7.36	4.12	3.56	6.56e-02	5.98e-02	6.93e-02	1.37	2.04e+01	0.73	2.06	6.56	0.99	0.31	7.89e-02	0.19	0.33	1.40e+01	1.55e+01	2.14e+01	0.79	1.34	0.39	0.63	0.44	0.37	0.46	0.29	0.18	1.05
LOC100151592	0.19	0.68	0.75	2.00	6.38	7.53	7.81	2.84	1.56	5.97	2.12	2.32	8.00	5.06	7.97	3.95	2.84e+01	4.89e+01	6.53	1.29e+01	6.21	5.17	6.92	0.98	1.48	1.20	1.09	1.39	1.69	2.09e+01	1.28e+01	7.31	7.29	0.94	0.84	3.93	1.92	1.32	1.77	3.35e-02	3.92e-02	3.91	4.93	5.82	6.15	1.80	1.08	3.20	0.51
LOC100151594	0	0	0	0	0	0	0	0	3.41	0	0	0	0	0	0	0	0.23	0	0	0	0	0	0.38	0	0	0	0	0	0	0	0	0	0	0	0	0	0	0	0	0	0	0	0	0	0	0	0	0	0
LOC100151597	0	0	0	0	0	2.73e-02	2.96e-02	8.15e-03	4.59e-02	0.19	2.78e-02	0	0.20	5.05e-02	0	0	9.70e-02	0.32	8.78e-02	0.11	0	4.80e-02	0	0.15	2.21e-02	0	0	2.93e-02	1.18e-02	2.80e-02	5.67e-02	0	0	0	0	0	9.91e-02	5.35e-02	0	0	0	0	0	8.34e-02	0	0	0	0	0
LOC100151603	0	0	3.66e-03	3.44e-02	1.85e-02	5.82e-02	1.12e-02	6.02e-03	0	9.17e-02	0	0	3.78e-02	0	0	3.77e-02	7.89e-02	1.44e-02	0	2.06e-02	5.82e-02	0.13	0	6.91e-03	0	0	0	1.11e-02	0.16	0.11	0.11	0.10	6.20e-02	0	0	5.60e-02	3.75e-02	4.04e-02	0	0	0	0	0	0	0	0	0	0	0
LOC100151629	0	0	0	0	0	1.76e-02	8.57e-03	0	1.65	0.21	1.39	4.19	0	0	0.18	0.12	0	0	0	3.37e-02	0.23	0.18	0	1.12	0.41	0	1.16	0.66	0.14	0.25	7.48e-02	3.19e-02	0.20	0	0	0	0	6.60e-02	7.76e-02	2.35e-02	2.75e-02	0.10	0.21	0	0	0	7.16e-02	0.25	0
LOC100151638	0	0	0	0	0	0	0	0	0	0	0	0	0	0	0	0	5.23e-02	0	0	0	0	0	0	0	0	0	0	0	2.26	0	0	0	2.17	0	0	0	0	0	0	5.34e-02	0	0	0	0	0	0	0	0	0
LOC100170201	0	0	0	0	0	0	0	0	1.31	1.26	0	5.70	0.57	0	0	0	0	0	0	0	0	0	0	0.17	1.24	0	1.46	0.28	0.17	1.22	0.56	0	1.63	0	0	0	0	0	0.73	0	0	0	0	0	0	0	0	0	0
LOC100216314	0	0	0	0	0	0	0	0	0	0	0	6.64e+02	0	0	0	0	0	0	0	0	5.74	0	0	4.46	1.40e+02	1.43e+03	0	1.22e+02	5.00	0	0	0	1.18e+01	0	0	0	0	0	0	0	0	0	0	0	0	0	0	0	0
LOC100301575	1.20	5.86	1.36	8.34	0.69	0.33	0.25	4.60e-02	7.90e+01	2.81	2.42	1.46e+02	0	0.20	0	0	0	4.58e-02	0	0.11	0	0	0.47	3.46e-02	0	0	7.45e-02	0	0	0	0	0	5.51e+02	1.20e+01	9.05	2.19e+01	0	0	0	0.23	0.18	0	0.48	0.33	0	1.72e+02	1.26e+02	2.13e+01	5.83e+01
LOC100302390	1.72e-02	0	0.77	2.42	1.38	2.24	5.97	9.35	1.53e+01	3.28	1.58e+01	2.05e+01	1.08e+01	8.13	9.09	8.57	0.49	0.14	5.73	4.29	1.11e+01	1.20e+01	1.02e+01	1.24	1.26	1.56e+01	1.13e+01	2.17	6.98	0.28	0.44	0.25	2.08e+01	5.16e-02	0	0	1.25e+01	1.20e+01	1.16e+01	1.45	1.04	6.20	6.46	5.09	5.28	2.96e-02	9.44e-02	4.40e+01	0.40
LOC100302585	0	0	3.71e-02	0	7.11e-02	4.53	3.99	1.08	0	0	1.05	0.17	3.14	3.80	2.00	3.13	0	0	0.31	0.38	1.37	1.34	0.62	0	0	0	1.06	0	3.70e-02	2.11e-02	7.30e-02	6.47e-02	0	0	0	0	0	0	0	1.46	0.36	0	0.41	0	0.38	0	0	0	0
LOC100307079	2.01	1.48	0.21	8.46e-02	0.20	0.67	1.17	1.73	4.39	5.75	9.94	3.01	0.12	0.12	5.71e-02	9.85e-02	0.26	0.17	0.26	0.20	0.78	0.77	0.34	0.18	0.19	9.33e-02	0.48	0.23	0.20	0.82	0.92	1.65	0.18	0.87	0.43	8.87e-02	0.14	0.19	0.15	0.15	7.12e-02	0.98	0.76	0.94	0.63	7.04e-02	2.32e-02	0.40	3.89e-02
LOC100329231	0	0	0	0	0	0	0	0	0	0	0	0	0	0	0	0	0	0	0	0	0	0	0	0	0	0	0	0	0	0	0	0	6.72e-02	0	0	0	0	0	0	0	0	0	0	0	0	0	0	0	0
LOC100329232	9.78e-03	0	6.00e-02	7.94e-02	0	0	0	0	0	0	0	0	0	0	0	0	0	0	0	0	0	9.47e-02	0	0	0	0	0	0	0	0	0	0	0	0	0	0.20	0	0	0	5.08e-02	0	0	0	0	0	0.45	1.10	0	4.16
LOC100329239	0.14	0.38	0.56	0.13	6.56e-02	0.94	0.87	0.90	2.31	0.47	4.55	0.85	2.97	3.61	2.69	3.19	1.74	1.38	3.29	5.85	3.79	9.30	6.02	0.52	0.12	0.35	0.42	0.37	1.04	2.95	1.25	1.66	1.60	0.20	0.49	0.36	5.33	5.63	5.16	2.66	2.38	0.69	0.47	0.92	0.69	0.19	0.19	1.07	7.33e-02
LOC100329241	1.12e+02	2.46e+01	1.57e+01	2.58e+01	9.77	1.80	1.24	0.90	1.59e+01	2.48	1.61	9.76	1.21	1.37	1.08	0.96	0.99	1.64	0.64	0.88	1.36	1.65	1.35	0.79	2.40	1.22	0.90	2.20	4.55	0.74	0.46	0.14	1.01e+01	1.02e+02	1.79e+01	9.27	0.73	0.73	0.71	3.82	3.05	1.45	1.98	1.82	1.64	7.88e+01	1.49e+01	1.85	1.10e+01
LOC100329252	2.63e-02	3.54e-02	2.14e-02	7.66e-02	0.10	7.20e-02	3.88e-02	1.11	0.48	3.14e-02	6.90e-02	8.61	0	0	0.11	9.25e-02	7.62e-03	8.76e-03	8.14e-02	0	0.23	0.28	0.19	3.65e-02	1.73e+01	0.14	3.67e-02	4.08e-02	6.56e-02	0	0	0	3.05e-02	0	0	0	0.11	0.34	0.59	7.41e-02	0.21	0	0.16	7.47e-02	4.79e-02	0	2.69e-02	0	0
LOC100329254	0	0	3.67e-02	1.10e-02	2.40e-02	0.25	0.79	0.62	5.28	0.25	0.23	2.22	0.32	0.19	0.26	0.41	0.11	0.31	0.57	0.50	1.06	0.71	1.06	3.29	6.13e-02	7.09e-02	0.29	0.50	0.30	0.70	5.62	9.79	0.58	8.08e-02	0	0	0.46	0.39	0.52	0.18	8.21e-02	0.51	0.25	0.53	0.38	2.66e-02	2.68e-02	0	0
LOC100329262	3.26e-02	0.15	0.37	0.30	0.16	0.44	0.22	0.27	0.63	2.42	8.58e-02	0.17	1.34	0.63	1.20	0.51	3.31e-02	0	0.66	0.67	0.57	1.07	1.42	0.17	4.93e-02	0	0.20	9.78e-02	0.47	0.96	7.70	8.67	0.42	0	0.27	0	0.55	0.54	0.34	1.28	1.29	0.75	0.61	0.83	0.96	0.31	0.20	0	0.43
LOC100329265	0.66	0.64	0.94	1.56	2.33	0.42	1.26	3.17	0.59	7.23	0.46	1.52	0.65	0.99	1.24	0.43	0.71	1.85	5.53	1.66	4.60	4.03	3.93	0.69	0.28	0	0.25	1.09	4.21	2.26	3.83	4.26	3.05	1.95	0.67	1.78	5.60	3.60	4.24	0.45	0.63	2.26	1.57	1.61	2.16	1.51	0.30	1.32	1.27
LOC100329274	8.60e+01	2.70e+01	1.85e+01	1.75e+01	1.42e+01	8.84	8.30	7.17	1.17	1.67	1.95	1.19	9.95	7.85	8.72	9.22	1.37e+01	2.18e+01	8.17	8.22	5.04	7.66	5.43	2.23	1.88	2.46	3.12	2.95	2.12e+01	7.95	6.13	6.25	5.69e+01	8.21e+01	2.08e+01	1.47e+01	6.27	7.28	7.12	7.15	5.92	1.20e+01	1.09e+01	1.24e+01	1.18e+01	9.56	1.19e+01	2.70	1.11e+01
LOC100329277	4.57e+01	2.81e+01	4.56e+01	4.75e+01	2.52e+01	1.87e+01	1.12e+01	4.51	7.64	4.31	1.99	6.77	8.12	1.11e+01	5.91	1.09e+01	1.56e+01	3.16e+01	3.97	4.91	6.40	6.69	5.05	2.09	3.14	1.27	1.63	2.60	3.38	5.09	3.61	3.74	4.49	5.94e+01	2.70e+01	2.55e+01	5.02	4.46	4.23	2.20e+01	1.84e+01	1.14e+01	1.34e+01	1.13e+01	1.17e+01	4.98	3.93	0.95	7.15
LOC100329284	0.55	0.74	0.13	0.14	0.15	0.36	0.32	0.36	1.38	6.77	1.55	1.13	0.57	0.35	0.28	0.49	1.61	1.63	0.55	0.91	0.94	1.36	1.54	0.48	0.58	0.71	5.44	0.83	0.85	2.02	2.38	1.86	0.19	0.34	0.39	0.24	1.37	0.94	0.72	0.52	0.23	0.95	0.99	0.70	0.54	2.16	0.55	4.15	0.67
LOC100329285	0	0	0	0	0	0.66	0.43	0.35	0	0.12	0.13	0.70	1.32	1.43	0.87	1.21	0.14	0	2.49	3.05	1.49	1.59	0.69	0.31	3.63	5.45e+01	7.80e-02	2.44	3.51e-02	0.42	0.29	0.26	4.36e-02	0	0	0	0.91	0.43	0.64	1.62	1.35	2.27	2.63	3.52	2.97	4.32e-02	0.13	0.82	0.20
LOC100329290	0.61	0.27	1.09	1.55	1.32	0.56	0.40	0.26	0.11	0.10	0	0	0	0.76	0.48	1.01	0.66	1.50	0.11	0.28	0.33	0.21	0	0	0	0	0	0	2.77e-02	0.11	0.12	0	2.92	0.95	0.67	1.89	0.25	0	0	0.67	0.34	0	0.59	0.46	0	4.28e+01	1.58e+02	3.06	1.99e+02
LOC100329294	0	0	0.16	1.04e+01	6.62e+01	6.36	0.62	1.40e+02	0	9.96	4.79	2.39e+02	2.75	3.47	3.28	1.37	0	0	0	0.38	1.78	0.88	2.74	1.59e+01	1.20	0	1.70e+01	1.30	0	0.52	0.39	6.63e-02	0.28	0	0	0	6.87	7.41	1.40e+01	6.02	1.38e+01	5.02	0	1.14	2.86	0	0.52	5.56	1.34
LOC100329295	0	0	5.21e-03	5.98e-03	0.36	2.73e-02	0.10	7.16e-02	0.14	0.15	5.73e-02	5.50e-02	0.15	0.25	0.38	0.15	0.15	0.32	0.44	0.44	0.11	0.60	0.44	0.10	8.87e-02	0	7.91e-02	0.16	0.33	3.11	3.68	8.49e-02	0.18	0	0	0	0.15	0.11	0.32	0.32	0.29	0	0.12	8.08e-02	8.66e-02	0	0	0	0
LOC100329298	4.54e+01	1.35e+01	1.11e+01	6.16	1.69	2.18	3.11	3.66	1.98e+01	4.17	2.03e+01	3.05e+01	2.10	2.62e-04	1.26	1.04	1.80	0.93	1.13e-04	2.22	2.19	1.42	4.04	2.03	5.60	3.28	1.92	3.86	4.82	4.84	3.22	3.24	9.93	8.36e+01	1.33e+01	1.89e+01	1.36	2.41e-04	2.94e-04	2.06	3.28	3.30	2.02	0.93	4.52	2.83	1.34e-02	4.18e-04	8.79
LOC100329304	9.62	1.04e+01	8.24	2.82	1.68	1.86	1.24	2.08	1.64	0.63	1.10	2.07	2.82	3.04	1.61	1.69	0.60	1.20	1.32	2.77	2.47	3.73	1.19	0.65	1.02	1.37	0.70	0.94	6.50	2.75	4.90	3.92	2.87e+01	7.61	3.25e+01	6.46	2.99	2.42	2.13	4.01	3.44	0.31	0.21	1.61	1.14	3.38e+01	6.03e+01	5.33	2.86e+01
LOC100329307	0.33	0.40	0.29	0.27	0.14	0.47	1.04	2.05	8.78e-02	1.98	0.12	9.97e-03	1.51	1.72	1.41	1.90	0.86	0.45	4.97	2.67	1.98	1.64	2.84	1.16	0.22	0.18	0.41	1.50	0.15	4.87	5.72	6.06	0.44	0.25	0.60	0.61	4.42	4.59	5.08	0.50	0.61	2.42	1.74	1.53	1.40	0.14	0.17	0.11	0.33
LOC100329309	7.84e-02	0.10	6.74e-02	3.30e-02	0.23	0.77	1.76	7.15	2.11	3.16e+01	1.37	2.81	1.25	1.25	1.43	1.56	1.91	0.58	4.71	2.67	5.53	3.07	5.77	1.35e+01	0.56	0.73	2.32	4.78	0.84	1.50e+01	4.67e+01	5.46e+01	0.69	0.18	0.14	0.10	1.06e+01	9.58	9.44	0.64	0.69	2.63	2.44	2.66	2.13	0.10	7.33e-02	2.87	5.02e-02
LOC100329312	7.59	2.66	0.78	0.88	4.87	2.73	3.22	3.03	2.23	4.45	1.07	1.36	3.40	4.09	4.38	3.72	5.18	3.61	4.81	5.09	5.62	5.60	5.92	3.04	2.39	1.62	1.80	2.28	2.34	5.89	9.55	1.33e+01	3.11	1.17e+01	2.78	0.97	5.66	4.82	4.15	3.78	3.66	2.97	3.23	3.88	2.72	1.15e+01	4.75	4.76	2.83
LOC100329315	0.92	0.23	0.39	0.98	0.46	0.73	1.93	1.24e+01	1.07	7.20	0.11	1.52e+01	0.43	0.87	0	1.08	0.16	0.33	3.69	2.47	2.48	2.10	1.33	0.81	1.38e+01	0	0.32	1.48	0.70	3.04	2.22	1.52	0.62	2.80	0.28	0	4.93	5.55	5.17	0.41	0.38	0	0.72	1.12	0.62	0	0	0.87	0
LOC100329327	1.51e+02	4.27e+01	1.87e+01	2.57e+01	1.86e+01	9.00	6.12	1.82	1.20	0.45	0.21	1.41	6.45	9.85	6.03	9.52	5.51	9.67	3.80	3.13	4.36	3.19	3.17	0.85	0.90	0.52	0.59	0.73	4.74	4.37	3.92	4.62	5.15e+01	4.27e+02	5.24e+01	2.56e+01	2.86	3.22	4.96	9.16	8.43	1.14e+01	1.05e+01	9.22	1.13e+01	2.33e+01	2.24e+01	2.06	1.93e+01
LOC100329328	3.76e-02	0.11	3.07e-02	7.07e-02	1.57e-02	0.45	0.37	1.13	0.27	0.61	0.25	0.29	1.92	1.23	1.45	1.71	1.21	2.49	2.00	1.55	1.93	2.33	1.45	0.90	0.44	0.91	1.83	1.22	0.44	1.97	2.09	1.33	0.31	0.18	0.22	0.15	2.11	2.60	1.02	0.58	1.22	0.36	0.24	0.69	0.64	0.47	0.27	6.55	0.39
LOC100329330	0.38	0.40	0.10	0.32	0.11	0.79	1.28	1.20	0.25	1.00	0.11	1.35	2.10	1.50	1.87	1.57	0.38	0.26	1.51	2.10	1.04	1.50	2.18	0.37	0	0	4.01	6.41e-02	1.65	0.16	0.38	0.37	0.34	0.15	0.25	0.19	2.47	2.99	2.64	0.68	1.52	1.38	1.37	1.58	1.25	4.36e-02	3.24e-02	1.33e+01	8.50e-02
LOC100329332	0	0	0	0	0	0	0	0	0	0.12	0	0.20	0	0	0	0	0	0	0	0	0	0	0	0	0	0	0	3.42e-02	0	7.40e-03	2.91e-02	0	8.17e-02	0	0	0	0	0	0	0	0	0	0	0	0	0	0	0	0
LOC100329336	0	0	0	0	0	0	0	0	0	0	0	0	0	0	0	0	0	0	0	0	0	0	0	0	0	0	0	0	7.70e-03	0	0	0	0	0	0	0	0	0	0	0	0	0	0	0	0	0	0	0	0
LOC100329339	0	0	0	0	0.35	0.54	0.50	0.79	1.25e-02	0.92	0	0.12	0.28	0.33	0.36	0.47	0.21	4.45e-02	0.74	0.38	0.86	0.97	1.33	0.20	4.16e-02	7.22e-02	0.15	2.08	0.11	0.29	0.71	0.93	0.11	0	0	0	0.84	0.80	1.18	1.02	0.94	0.68	0.21	0.39	1.00	0	0	0.38	0
LOC100329344	2.28e+01	5.35	5.61	2.90e+01	2.05e+01	1.31e+01	8.57	4.87	0.96	1.97	2.54	1.56	1.74e+01	1.61e+01	1.81e+01	1.74e+01	9.51	1.80e+01	7.26	6.72	3.94	4.66	1.08e+01	3.66	8.14	1.01e+01	1.25e+01	6.58	5.68	1.39e+01	1.36e+01	2.23e+01	2.45e+01	7.86e+01	3.42e+01	3.17e+01	3.59	4.76	7.03	1.92e+01	1.59e+01	1.50e+01	1.99e+01	1.54e+01	1.66e+01	1.62e+01	8.11	1.67	9.06
LOC100329351	0	0	0	0	0	0	0	0	0.87	0.82	0.52	0.77	0	0	0	0	0	0	2.23	2.12	0	0.13	0	0	0	0	5.63e-02	0	0	7.38e-02	0	1.32e-02	0.10	0	4.70e-02	0.89	0	0	0	6.32	1.18e+01	0	0	0	0	0	0	0	0
LOC100329357	0	0	0	0	0	0	0	0	0	0	0	0	0	0	0	0	0	0	0	0	0	0	0	0	0	0	0	0	0	0	0	0	0	0	0	0	0	0	0	0	0	0	0	0	0	0	0	0	0
LOC100329358	0.98	1.04	3.57	1.37	2.52	2.53	1.16	0.69	0	0	4.20	4.93e-02	0.23	0.47	0.22	0.23	0.48	0.64	0.26	0.38	0.51	0.27	9.78e-02	0	0	0	0	0	4.04e-02	0.13	0.13	4.11e-02	1.67	0.84	0.40	0.96	0.81	0.25	0.15	0.13	0.10	0	0.40	0.19	0.12	2.83e+02	2.95e+02	4.74	2.65e+02
LOC100329365	1.26e-02	1.88e-02	1.84e-07	0	0	2.45e-02	0	0	1.15	2.27e-02	0	0.73	3.97e-06	0	0	0	0	0	5.98e-07	0	0	0	0	7.64e-07	0.23	0	6.62e-02	7.39e-02	2.92e+01	4.76e-02	1.38e-02	7.42e-03	5.03e+01	0	0	0	0	9.13e-02	1.72e-06	3.25e-02	0	0	0	0	0	0	0	0	0
LOC100329374	2.31e-02	0	0.24	0.24	0.25	1.12e-02	0	0	0	0	0	0	0	0	0	0	0	0	0	0	0	0	0.14	0	0	0	0	0	0	1.46e-02	0	2.03e-02	0	0	0	0.47	0	0	9.84e-02	0	6.98e-02	0	0	0	0	0	6.62	0	6.15
LOC100329377	0.17	0.12	2.45	6.88	2.29	0.49	0.45	0.27	0	0	0	7.18e-02	0	0	0	0	0.37	0.47	0	0	0	0	0	2.72e-02	6.59e-02	0	0	4.38e-02	5.31e-02	0.13	5.06e-02	6.90e-02	5.40e-02	0	0.25	9.18	0	0	0.20	0	0	0	0	0	0	0	9.06e-02	0	0.30
LOC100329381	1.37e+01	5.35	4.82	5.78	2.15	4.45	2.68	1.00	0.18	1.12	0.38	9.47e-02	3.05	5.21	3.63	3.64	1.59	3.42	4.56	5.31	2.91	3.04	3.73	0.44	0.24	0.26	3.38e-02	0.60	0.51	3.16	3.10	3.17	5.15	4.00e+01	5.67	6.60	2.33	2.52	2.74	8.08	5.59	1.87	3.81	3.50	3.32	3.81	4.33	0.46	7.07
LOC100329388	0	0	0	0	0	0	0	0	0	7.95e-03	0	0	0	0	0	0	0	0	0	0	0	0	0	0	0	0	0	0	0	1.44e-02	1.06e-02	1.70e-02	0	0	0	0	0	0	0	0	1.47e-02	0	0	0	0	0	0	0	0
LOC100329390	1.07e+02	5.01e+01	9.36e+01	1.15e+02	1.35e+02	5.60e+01	5.39e+01	2.49e+01	1.57e+01	2.56e+01	1.79e+01	2.16e+01	6.13e+01	7.31e+01	5.05e+01	6.22e+01	1.08e+02	1.78e+02	4.42e+01	4.87e+01	4.15e+01	3.73e+01	3.12e+01	9.55	1.20e+01	1.53e+01	1.89e+01	1.34e+01	2.29e+01	4.09e+01	2.53e+01	3.44e+01	3.50e+01	1.68e+02	8.60e+01	1.84e+02	2.90e+01	3.17e+01	3.46e+01	6.42e+01	5.58e+01	6.06e+01	7.10e+01	5.70e+01	6.10e+01	8.08	1.83e+01	8.47	2.51e+01
LOC100329393	0	0	0	0	0.23	0.12	0.36	6.87e-02	0	0.33	0	1.47	0.26	0.53	0.75	0	0	4.24e-02	0.11	0	0	0	0.39	0	6.05	0.37	0.38	0	2.86e-02	6.42e-02	8.55e-02	0	9.53e-02	0	0	0	0	0	0	0.20	0	0	0.62	0	2.17	0	0	0	0
LOC100329397	1.07e+01	4.05	6.23	1.98e+01	1.88e+01	9.43	1.00e+01	1.57e+01	1.55e+01	6.59e+01	1.13e+01	3.31	9.65	7.64	7.95	8.58	8.35	4.15	1.42e+01	1.19e+01	1.50e+01	1.51e+01	1.49e+01	5.14	4.20	1.23e+01	4.91	7.40	2.71	3.63e+01	2.62e+01	2.86e+01	2.13	2.09	3.79	1.25e+01	1.18e+01	1.36e+01	1.40e+01	1.07e+01	9.12	1.20e+01	1.10e+01	1.47e+01	1.49e+01	2.49	3.73	1.10e+01	6.08
LOC100329398	2.31e-02	2.37e-02	0	0	0	2.91e-02	0	3.74e-02	0.46	0.56	8.70	2.62	0.21	0.31	0.39	0.31	0	0	0	0	0	0	0	1.84e-02	0	0	3.98e-02	2.02	1.20e-02	0.67	0.97	0.18	0.17	0	0	0	2.67	2.77	1.69	0	0	0.59	1.55	1.85	1.70	0	0	0	0
LOC100329400	0.68	0.44	0.48	0.22	0.19	1.45	1.79	1.15	1.72	0.12	0.53	0.47	5.57	4.28	8.75	3.66	0.66	0.63	3.15	3.45	2.20	2.91	1.79	0.15	0.13	0	1.11e+01	5.95e-02	0.34	4.69e-02	4.84e-02	6.54e-03	0.17	0.17	0.20	8.91e-02	2.19	2.19	2.68	1.86	3.14	5.27	2.89	3.97	4.19	0	0	3.61	0
LOC100329403	3.20e-02	2.65e-02	3.69e-02	4.40e-02	0.15	0.29	0.29	0.74	8.11e-02	0.12	0.17	0.25	1.37	0.80	1.45	0.29	0	0.13	0.22	0.36	0.43	0.44	0.19	0.35	2.35	1.32	0.34	0.23	0.25	1.33	0.22	0.19	0.34	0	0	5.37e-02	0.72	0.70	1.18	0.25	0.52	0.49	0.60	0.24	0.73	0	0	0	0.14
LOC100329407	2.38e-02	6.70e-03	0.30	0.68	5.60e-02	0.93	2.70	4.83	0.14	1.46e+01	0	1.60e-02	1.95	2.28	2.35	2.59	1.12e+01	3.33	1.09e+01	5.81	4.43	3.90	7.34	1.64	2.06e-02	3.58e-02	0.15	3.02	0.17	8.35	7.91	8.79	0.13	0	2.71e-02	0.21	7.97	7.86	8.72	0.60	0.58	4.56	3.62	3.49	2.76	0.12	0.13	9.31e-02	0.90
LOC100329422	1.52	0.58	2.10	2.70	5.32	1.39	1.81	0.37	0.28	0	0	0	0.29	0.29	0	0	0.99	0.65	0	0.62	0.55	0	0.21	0	0	0	0	0	0	1.73e-02	0	0	2.63	0.54	0.68	0.86	0.57	0	0	0.44	0.13	0	0.67	0.47	0.31	1.80e+01	1.25e+02	1.16	2.04e+02
LOC100329423	0.51	0.53	2.92	5.70	3.31	0.77	0.75	8.45e-02	0.79	1.79e-02	0	0	0.77	0.42	0.27	0.49	0.84	1.89	0.21	0.23	0.31	0.39	0.24	0	0	0	0.11	0	4.07e-02	9.50e-02	5.03e-02	9.10e-02	1.23	0.86	1.22	5.06	0.34	0.30	8.76e-02	0.29	0.53	6.61e-02	0.53	0.23	0.65	8.88	7.39e+01	0.56	8.50e+01
LOC100329433	0	0	1.41e-02	1.68e-02	0	0	0	4.06e-02	4.18e-02	0	0.40	0	0	0.13	0	0	0	0	0	0	0	0	0	0.14	0.28	0	1.20	7.47e-02	0.56	0	4.39e-02	0	0.41	0	0	0	0	0	0	5.01e-02	0	0	0	0	0	0	0	3.20	0
LOC100329434	9.06	1.73e+01	2.22e+01	1.91e+01	2.95e+01	1.34e+01	1.47e+01	1.84	0.35	0.42	0.84	0.21	3.91e+01	4.03e+01	4.33e+01	3.72e+01	2.59e+01	5.07e+01	8.92	1.16e+01	4.74	5.38	6.23	0.45	9.33e-02	0.43	0.76	0.19	0.16	3.50	2.03	0.77	2.74	8.97	3.29e+01	2.75e+01	6.92	7.43	7.73	2.99e+01	1.74e+01	3.71e+01	3.69e+01	3.42e+01	3.68e+01	2.52	1.32e+01	1.13	2.18e+01
LOC100329446	0.22	0.35	0.78	0.58	0.25	0.27	0.19	0.20	0	0.10	6.11e-02	8.90e-02	0.92	0.54	0.88	0.84	0.40	1.14	0.67	0.76	1.26	0.36	1.13	0.62	0.98	1.87	8.99e-02	6.68e-02	0.44	0.21	0.86	0.75	0.38	0.41	1.16	1.37	0.38	0.74	0.97	1.11	1.44	1.16	0.68	1.01	1.07	1.50	1.35	0	1.20
LOC100329448	0	2.41e-03	0	1.85e-02	1.76e-02	1.38e-02	9.98e-03	6.38e-02	0.13	0.12	0.18	0.11	0	0	6.45e-02	3.37e-02	0	0	2.97e-02	1.85e-02	0.16	0.15	3.04e-02	6.20e-02	0.20	5.23e-02	0.13	0.16	0.16	0.26	0.16	7.45e-02	2.21e-02	5.91e-02	1.00e-02	0.13	6.71e-02	7.24e-02	0.17	0	0	0	3.46e-02	5.61e-02	3.49e-02	0	8.94e-02	0.41	6.59e-02
LOC100329450	2.14e+01	1.38e+01	4.58	4.43	1.05e+01	8.16	7.36	5.66	3.21	3.97	7.33	5.04	1.93e+01	1.58e+01	1.73e+01	1.53e+01	9.84	1.51e+01	1.14e+01	1.82e+01	8.67	1.24e+01	1.04e+01	7.05	1.23e+01	5.12	7.07	4.50	5.58	9.71	1.09e+01	9.58	2.76e+01	2.41e+01	1.73e+01	7.12	1.19e+01	1.56e+01	1.68e+01	1.02e+01	1.01e+01	1.39e+01	1.55e+01	1.46e+01	1.74e+01	2.22	2.47	5.88	3.17
LOC100329456	0	2.49e-03	0	5.79e-03	1.40e-02	0.36	1.05	1.15	8.65e-03	7.96e-02	1.24e-02	8.09e-02	0.82	0.66	0.57	0.83	0	1.72e-02	1.15	2.27	1.33	0.67	0.96	0.13	5.19e-03	0.16	1.70	6.86e-03	2.62e-02	1.51e-02	5.54e-03	1.72e-02	7.48e-03	2.00e-02	0	0	1.93	2.60	1.47	2.64e-02	3.08e-02	0.81	1.06	1.20	0.84	0	0	7.00	0
LOC100329462	7.78e-03	1.56e-02	2.15e-02	6.37e-03	0.24	7.17e-03	6.32e-02	3.13	0.47	3.02	0.59	7.84e-02	0	0	0	0	0.18	2.69e-02	1.01	0.23	1.13	0.84	0.61	3.55e+01	2.35e-02	0	0.27	1.43	0.28	1.16e+01	4.40e+01	4.55e+01	0.16	0	7.96e-02	7.90e-02	3.22	6.95	6.37	0	2.37e-02	0.17	5.50e-02	0	0	5.32e-02	0.10	0.22	0
LOC100329471	1.76	1.78	0.72	1.62	1.05	1.86	1.92	4.06	0.24	0.56	2.18	2.97	1.58	2.67	1.20	2.75	0.58	0.47	2.67	1.29	2.20	2.38	2.30	1.03	2.37e+01	4.10e+01	1.16	3.00	1.55	1.28	1.83	2.82	1.89	3.65	3.94	1.80	1.94	4.09	2.80	2.22	1.19	1.43	2.07	1.06	1.35	0.33	0.31	2.26	8.51e-02
LOC100329473	1.64e-02	2.41e-02	0.13	0.17	4.88e-02	8.11e-03	0.22	2.18	1.26	1.95	6.63e-02	0.54	6.09e-02	2.05e-02	7.74e-02	0.18	2.60e+01	2.77	8.69	1.64	4.54	4.30	4.51	6.07	8.20e-02	0.32	0.29	0.36	2.86e+01	2.47e+01	1.50e+01	5.53e+01	3.36e+01	5.77e-02	5.96e-03	0.29	3.53	2.42	2.76	7.58e-02	0.13	0	3.93e-02	0.20	0	5.84e-02	0.14	0.49	0.55
LOC100329477	4.94e-02	9.92e-03	0.37	0.27	3.98e-02	0.11	0.16	2.04	0.10	1.98e+01	1.82e-02	0.28	5.86e-02	0	0	5.21e-02	2.38e-02	0	0.54	0.14	0.79	0.35	0.80	0.53	0	0.37	3.49	4.00	4.20e-02	3.25	2.98	1.09	4.68e-02	9.80e-02	8.04e-03	7.94e-02	2.80	2.62	2.72	4.06e-02	0	0.12	3.00e-02	6.45e-02	6.68e-02	0	0	0.69	0.31
LOC100329478	0	0	1.66e-02	0	2.90e-02	4.64e-02	3.29e-02	9.11e-03	0	0	0	0	0	0	5.28e-02	0	4.52e-02	0	7.29e-02	9.07e-02	4.20e-02	0	4.88e-02	1.01e-02	0	0	2.18e-02	3.24e-02	2.78	6.89e-03	8.91e-03	4.77e-03	2.64	0	0	4.11e-02	0	0	0	0	0	0	0	0	0	0	0	0.22	0
LOC100329480	8.86e-02	0.21	0.12	8.97e-02	0.27	0.30	0.37	0.20	3.24e-02	0.37	0.13	7.74e-02	0.19	0.19	0.39	0.22	0.10	0.46	0.36	0.27	4.84e-02	9.16e-02	0.31	0.12	0.64	0.49	0.16	5.54e-02	1.79	0.34	0.21	0.11	0.42	5.47e-02	0.47	0.21	0.59	0.30	0.16	0.29	0.35	0.35	0.36	0.36	0.24	0.27	0.20	0.13	0.24
LOC100329481	2.75e-02	8.89e-03	0	0	0	0	1.98e-02	2.31e-02	0.46	0.30	0.21	4.02	0	0	0.12	0.24	0	0	0.11	0	0	0	0.10	0.30	0.37	0	2.76	1.95	2.24	0.23	8.90e-02	1.08e-02	1.46	0	0	0	0	0.26	0.46	0	0	0.52	0	0	0	7.07e-02	0	2.97	0
LOC100329483	2.73e-02	1.37e-02	1.46e-02	9.03e-02	0.49	0.49	0.46	0.89	0.80	0.13	0	0	0.19	0.33	8.94e-02	4.67e-02	0.40	0.17	1.44	0.82	1.65	0.92	1.95	8.54e-02	0	7.22e-02	0	6.87e-02	6.09e-02	0.46	0.29	0.28	0.28	0	5.59e-02	3.48e-02	1.39	1.86	2.06	0.18	0.29	0.17	0.19	0.15	0.15	0	8.17e-02	0	0
LOC100329486	0.14	0.15	0.16	7.80e-02	5.73e-03	2.00e-02	5.07e-02	2.73	1.21e-02	1.41e-02	0	0.13	7.95e-02	0.13	8.17e-02	0.13	5.06e-02	0	0.60	0.39	2.99	2.50	2.66	3.40e-03	0	9.58e-03	8.88e-02	3.64e-03	5.80e-02	8.40e-03	2.94e-03	2.60e-03	9.50e-02	5.30e-02	0.12	0.21	3.87	6.10	6.89	1.40e-02	8.18e-03	9.85e-02	9.50e-02	7.89e-02	3.34e-02	7.14e-02	0.13	4.95e-02	0.31
LOC100329489	0.21	0.36	1.71	1.43	0.54	0.53	0.88	0.94	0.68	4.28	0.84	0.52	1.52	1.46	0.79	0.76	1.37	1.26	1.30	1.88	1.04	0.91	1.02	1.06	1.24	1.26	0.57	0.80	0.76	2.29	2.43	2.59	0.37	0.12	0.54	1.74	1.99	1.11	1.39	1.39	0.89	1.59	0.79	1.36	0.84	0.52	0.60	0.56	2.69
LOC100329491	2.79	1.52	3.53	7.09	7.58	3.85	3.01	3.23	0.29	0.22	0.24	0.24	7.25	5.97	7.65	5.26	2.05	5.13	5.28	4.80	2.92	2.83	3.85	1.03	1.01	1.71	7.63	0.60	0.31	3.61	3.11	2.71	1.08e+01	0.68	1.36	3.63	4.20	6.63	9.88	4.08	3.18	3.92	4.90	3.83	4.50	0.17	0.31	3.44	0.39
LOC100329495	4.02	3.84	5.23	1.90	0.31	0.44	0.27	0.77	1.19	1.10e+01	0	2.57	0.43	0.44	0.62	0.43	0	0	3.70	1.77	3.66	1.74	3.17	0.29	0	0	0.16	2.44	0.14	1.09	1.57	1.27	0.54	4.42	8.40	6.80	5.58	2.32	4.09	1.81	1.16	0.36	0	0	0.23	7.45	8.01	0	3.37
LOC100329499	2.76e+01	9.60	8.64	3.71	0.17	0.86	0.70	1.55	2.11	0.56	1.56	2.03	2.85	1.15	3.32	1.06	1.50	0.81	2.53	1.35	2.51	2.07	2.44	3.39	0.33	0.30	0.20	0.76	0.59	2.85	1.36e+01	1.55e+01	1.91	2.84e+01	1.21e+01	1.01e+01	4.74	5.27	4.81	1.96	1.37	0.82	0.47	1.58	1.35	9.69	1.71e+01	0.40	1.34e+01
LOC100329505	3.37	3.79	6.55	7.39	2.66e+01	1.38e+01	1.30e+01	9.38	8.13	9.49	1.08e+01	1.88e+01	1.02e+01	9.65	1.08e+01	9.05	8.87	8.40	8.56	7.29	1.14e+01	1.02e+01	9.26	2.77	5.23	2.41e+01	1.77	3.51	2.37	8.32	6.56	8.58	1.48	2.02	6.94	1.01e+01	8.47	7.80	7.46	1.70e+01	1.80e+01	1.03e+01	8.70	9.36	9.19	7.28	8.50	3.16	7.75
LOC100329508	0	0	0	0	0	0	0	0	4.79e-02	0	0.18	0	0	0.14	0	0	0	0	0	0	0	0	0	0	0	0	0	0	0	0	0	0	4.63e-02	0	4.22e-02	0	0	0	0	0	0	0	0	0	0	7.79e-02	0	0	0
LOC100329514	0	8.46e-03	5.59e-03	4.81e-02	0.28	0.10	8.52e-02	7.76e-02	7.46e-03	0.13	2.13e-02	1.02e-02	0.32	8.77e-02	0.17	0.12	6.08e-02	1.30e-02	5.08e-02	4.74e-02	0	0.21	0.31	3.72e-02	0	0	2.31e-02	2.56e-02	2.06e-02	1.80	0.97	1.56	9.47e-03	5.05e-02	8.57e-03	8.57e-02	0.63	0.53	0.36	9.93e-02	0.17	8.23e-02	0.14	0	7.94e-02	0	0	0	0
LOC100329515	0	2.83e-02	1.44e-02	5.76e-03	3.26e-02	0.10	0.12	0.24	0	4.79e-02	1.68	0	0.14	0.15	0.23	0.29	3.17e-02	0	0.36	0.16	7.38e-02	0.21	0.26	0.78	0	0	7.64e-02	8.49e-02	9.13e-02	0.57	3.87	4.73	1.59e-02	0	0	0	0.43	0.57	0.24	0.13	0.11	4.59e-02	0.39	0.32	4.99e-02	2.04e-02	9.20e-02	0	0
LOC100329520	5.28e-02	4.89e-02	0	3.74e-02	6.84e-02	0.58	0.60	0.72	5.16e-03	0	0.11	0.34	0.41	1.20	0.12	0.19	0	0	0	0	0.74	0.41	0.92	0.28	1.33	1.94e+01	1.29e-02	0.42	0.18	1.72	7.01	0.53	0.21	0.11	7.12e-02	0	1.21	1.39	1.33	0.49	0.14	0	0	0	6.22e-02	0.59	0.59	1.62	6.29e-02
LOC100329523	0	0	0	0	0	0.11	3.88e-02	4.08e-02	4.42e-02	1.81	0.18	0	0.20	3.43e-02	0.19	6.77e-02	0.44	0.19	2.98e-02	1.85e-02	0.13	0.28	0.30	6.22e-03	0	0	1.35e-02	1.00e-02	0	0.67	0.12	0.72	0	0	1.00e-02	0	6.73e-02	7.27e-02	8.55e-02	5.18e-02	1.51e-02	0.14	0.16	0.11	5.83e-02	0	0	0.14	0
LOC100329525	0	9.64e-03	2.14e-02	0	0	0.17	0.45	1.76	0	5.10	0.13	0	0.44	0.55	0.37	0.74	0.12	0.19	3.10	2.27	1.42	0.84	2.98	0.17	0	0	5.17e-02	0.93	1.37e-02	0.60	0.72	0.97	1.43e-02	0	1.29e-02	0	3.25	2.80	3.62	0.12	0.21	0.72	0.65	0.94	0.73	0	0	0.18	0
LOC100329528	7.70e-02	2.72e-02	9.55e-02	9.76e-02	0	2.20e-02	4.59e-02	0.55	4.50	3.99e+01	3.06	1.23	0.74	0.53	1.36	0.84	0.22	0.73	0.25	0.55	0.64	1.34	0.42	1.93	0.51	8.09e-02	1.43	4.58	1.35	6.62	4.31	4.63	1.46	9.26e-02	0.35	0.39	0.73	0.45	0.40	0.42	1.43	0.41	0.29	0.17	0.25	9.12e-02	0.18	0.85	4.72
LOC100329541	0.14	0.25	0.28	0.23	0.16	0.35	0.42	1.05	1.41	1.17	1.17	8.05	0.20	0.13	0	0.45	4.41e-02	1.05e-02	5.64e-02	0.35	0.18	0.71	0.41	0.50	1.33	1.36e-03	1.02	4.55	0.70	2.85	2.14	0.41	3.16	0	0.63	1.39	0.13	0.14	7.32e-03	0.15	0.49	6.31e-02	0	0	0.36	0.35	0.11	0	0
LOC100329543	0	0	6.27e-03	8.34e-03	3.39e-02	0.10	1.27e-02	0.28	0.11	6.94e-02	0	0.78	0.65	6.03e-03	0	0.60	0.72	0.36	0.14	0.13	0.27	0.21	0.39	0	3.94	0	0	0	0.36	0.16	5.83e-02	2.82e-02	7.75e-02	0	0	6.73e-02	0.56	1.17	0.50	5.15e-02	5.27e-02	0	0.31	0.15	0.16	0	0	0	0.18
LOC100329545	3.86e-02	3.13e-02	3.15e-02	0.11	0.14	2.21	0.79	3.13	0.22	0.11	0.78	8.48e-02	2.60	2.62	1.78	2.90	0.25	0.38	0.91	0.68	2.59	1.86	3.16	0.54	0.49	0	3.76	0.15	0.40	2.97	1.99	0.40	0.67	1.86	0.16	0	3.81	4.34	5.89	2.49	2.96	1.84	1.42	1.35	1.78	8.75e-02	0	2.10	0
LOC100329558	0	0	0	0	0	0	0	0	0	8.27e-02	0	4.96e-02	0	0	0	0	0	0	0	0	0	0	0	0	0	0	4.50e-02	0	0	0	0	0	0	0	0	0	0	0	0	0	0	0	0	0	0	0	0	0	0
LOC100329560	0.36	0.29	5.86	1.32e+01	3.20	1.54	2.21	1.29	1.01	0.55	6.63e-02	0.70	0.17	0.70	0.99	0.46	0.51	1.47	0.28	0.41	0.52	0.93	0.91	6.25e-02	0	0	0	0.15	6.08e-02	0.39	0.42	0.10	0.63	0.20	0.15	6.43	0.97	0.37	0.14	0.55	0.84	1.25	3.10	1.22	1.84	8.84	2.02e+01	0	2.92e+01
LOC100329563	5.42e-02	0.68	0.49	0.56	0.19	0.13	0.16	0.44	9.35e-02	2.16	0	0	0.52	1.16	0.50	0.31	0.27	0.17	3.39	2.85	1.22	1.01	2.38	0.67	0	1.10	0	0.30	6.03e-02	1.61	2.69	2.70	7.05e-02	0.19	0.86	1.16	5.07	5.24	4.33	0.79	0.28	0	0.36	0.18	0	0.50	1.69	0	0.81
LOC100329578	1.20e-02	0	0.16	0.20	0.11	0	0	0	0	0	0	0	0	0	0	0	0	0	0	0	0	0	0	0	0	0	0	0	0	0	0	0	0	0	0	0.12	0	0	0	3.10e-02	0	0	0	0	0	3.43e-02	4.48	0.33	8.57
LOC100329579	0	0	0	0	0	0	0	0.18	9.14e-02	0	0	0.25	0	0	0	0	0	0	0	7.69e-02	0	0	0	0	1.24e+01	0	0	0	6.43e-02	0	0	0	0	0	0	0.10	0	0	0	5.37e-02	0	0	0	0	0	8.13e-02	0.10	0	0
LOC100329580	2.11e-02	0.12	0.77	0.93	0.95	4.47	3.87	0.86	0.33	5.52	0.25	0.79	4.51	2.89	4.31	3.86	1.79	2.47	2.86	5.17	0.81	0.74	3.17	1.54	0.75	2.18	0.48	1.14	0.50	0.58	0.61	0.59	0.21	0.25	8.65e-02	1.17	2.20	1.61	1.98	2.29	2.04	2.27	3.22	4.01	5.28	7.15e-02	0.12	0	0
LOC100329582	0	0	6.11e-02	3.45e-02	0	0	1.07e-02	0	0	0	0	0	0	3.67e-02	0	0	1.81e-02	0	0	3.97e-02	0	0	3.26e-02	0	0	0	0	0	0	1.13e-02	5.89e-03	9.33e-03	5.96e-02	0	0	5.39e-02	0	0	0	0	1.62e-02	0	0	0	0	0	0	0	0
LOC100329591	0	0	0	0	0	0	0	0	0	0	0	0	0	0	0	0	0	0	0	0	0	0	0	0	0	0	0	0	1.93e-02	0	2.77e-02	0	0	0	0	0	0	0	0	0	0	0	0	0	0	0	0	0	0
LOC100329592	0	0	0.30	6.10e-02	0.29	5.18e-02	0.11	0.25	0	2.54e-02	0.73	0.19	7.55e-02	0.27	0.20	0.15	7.36e-02	1.40e-02	4.45e-02	0.17	0.43	0.25	0.53	0	0.12	0.40	0.54	0.83	0.17	0.33	3.65e-02	0	1.21	0	0	0	7.49e-02	0.56	0.83	0	0	3.20e-02	0	0	0	0	0	0.92	0
LOC100329607	0	0	0	0	0	3.79e-02	4.19e-02	2.62	7.95e-02	4.72	0	0	9.11e-02	0	0	0.27	0	8.36e-02	2.04	0.50	3.43	0.85	4.43	0.23	0	0	0.21	7.87	6.35e-02	1.92	4.39	2.88	6.12e-02	0	0.14	0.14	6.32	1.10e+01	1.04e+01	0	4.06e-02	0	0	0	9.48e-02	0	0	0	0
LOC100329620	0.16	4.76e-02	0.11	0.18	0.20	1.02	0.88	2.82	0.54	9.91e-02	0.24	0.29	0.13	0.20	0.19	0	0.52	0.53	0.45	0.49	0.54	0.64	0.68	0.32	2.84e-02	0	0.58	0.19	0.42	0.71	0.53	0.28	1.10	1.83	0.27	0.19	0.51	0.83	0.57	0.39	0.32	0.50	0.49	0.33	0.18	0	0	0	0
LOC100329627	1.66	4.19	2.20e+01	3.40e+01	1.77e+01	7.33	8.55	5.75	1.69	2.36	1.77	1.22	4.93	5.87	4.83	5.19	1.07e+01	1.15e+01	4.24	4.60	2.73	3.06	4.11	1.56	1.59	3.76	2.62	1.97	2.50	3.64	4.43	4.61	1.12	2.06	4.97	1.78e+01	2.17	2.49	3.02	5.03	3.99	7.14	7.48	7.02	6.50	4.87	7.72	6.92	1.33e+01
LOC100329632	1.29e-02	1.67e-03	0.16	0.13	0.16	2.63	3.17	2.77	1.86e+01	0.95	2.68	1.76	3.29	4.49	3.58	4.10	4.48	4.02	5.32	5.22	7.02	7.34	6.71	1.55	0.30	0.31	3.42	1.20	0.48	2.24	1.74	0.75	0.27	0.12	0.91	0.89	7.49	6.12	4.39	5.20	4.44	2.02	2.01	2.48	1.95	0.14	0.30	3.44	0.39
LOC100329641	0	1.19e-02	1.63e-02	0	0	2.18e-02	9.63e-02	0.35	0.55	0	0.33	1.35	0.16	0	0	0	0.20	0	0.39	8.79e-02	0.72	0.23	0.76	0.91	7.03e-02	0.12	0.75	9.31e-02	0.27	0.13	0.29	0.23	0.30	0.57	0	0	0.24	0.34	0.20	0	3.58e-02	0.21	0	0.13	8.35e-02	0	5.97e-02	0.33	0.16
LOC100329648	1.21	1.31	2.04	3.15	5.81	1.28e+01	6.83	0.46	2.89	0.22	0	3.49	1.58	2.12	3.26	2.36	0	0	0	0	0.52	0.75	0.20	4.39e-02	0	0	0.19	0	6.98e+01	0.69	0.18	7.15e-02	1.10e+02	0	0.35	0.39	0	0.28	0	1.43e+01	1.15e+01	1.52	1.21	0.86	2.31	4.44	0.15	0	0.51
LOC100329650	0	0	0	0	0	0	0	1.26e-02	0	0	0	0	0	0	0	0	0	0	0	4.32e-02	0	0	0	0	0.30	0	0	0	0	1.72e-02	1.26e-02	3.37e-03	0	0	0	0	0	0	4.97e-02	0	0	0	0	0	0	0	0	0.16	0
LOC100329657	0.12	0.18	0.27	0.16	3.99e-02	0.24	0.17	0.14	0.44	0.40	0.59	6.19	0.75	0.78	0.33	0.19	8.73e-02	9.99e-02	0	0	0.42	1.37	0.27	0.15	0.55	7.69e-02	0.43	0.47	6.23e-02	1.01	0.55	0.12	0.56	0.20	0.30	0.11	0.11	0.37	0	9.53e-02	8.27e-02	0.29	0	0.16	0.22	6.09e-07	0	1.21	0
LOC100329660	8.89e-02	0.15	0.17	4.53e-02	0.12	0.36	0.94	2.62	0.11	2.03e+01	2.82e-02	4.02e-02	1.58	2.04	1.76	2.06	5.33	1.71	9.76	7.96	5.49	1.45	7.08	3.15	3.16e-02	4.11e-02	0.53	6.69	0.63	1.31e+01	9.98	1.33e+01	0.26	9.11e-02	0.14	0.14	1.78e+01	2.01e+01	1.51e+01	0.96	0.88	1.13	1.07	1.61	0.83	3.13e-02	8.99e-02	3.55e-02	0.15
LOC100329662	2.56	1.09	2.19	1.47	0.29	0.36	0.25	1.42	0	0.64	0.23	0.16	2.17	1.52	2.23	1.17	1.11	1.62	5.44	6.03	2.81	2.35	3.22	2.41	1.41	4.42	1.06	2.34	1.82	5.31	4.78	8.80	9.97	6.12	8.78	1.87	9.64	1.18e+01	1.08e+01	2.87	2.24	0.60	1.49	0	1.18	2.41	1.00e+01	1.02e+01	6.52
LOC100329670	0	0	0	0	0	9.35e-02	0.10	7.51e-02	3.89e-03	0	0	1.06e-02	0.12	0.19	0.22	0.12	0	0	2.72e-02	3.38e-02	0.36	0.34	0.17	0	0	0	2.03e-02	0	0	0	0	0	0	0	4.54e-03	0	7.67e-02	4.97e-02	0.14	0.27	0.11	0.30	4.71e-02	0.33	0.37	0	0	0.40	0
LOC100329682	0	1.06e-02	1.51e-02	8.00e-02	1.34e-02	9.74e-03	0	0	0.77	0.24	0.71	1.53	0	0	0	0	0	0	0	0	0	3.39e-02	0	1.04e+01	6.31e-02	0	0.76	0.13	0.12	0	5.77e-03	0	4.79e-02	0.13	0	5.34e-02	0	0	0	0	0	0	0	0	0	0	0	0	0
LOC100329687	2.09	4.60	2.14	0.73	0.10	0.10	0.16	0.61	0.23	3.04	3.89	0.20	7.46e-02	0.32	7.12e-02	0.22	0.48	0.14	1.45	2.00	1.74	1.12	2.24	3.34	0.11	0.18	4.48	0.80	0.15	3.25	1.25e+01	2.71e+01	0.12	1.49	6.90	1.97	5.73	5.73	5.48	0.68	0.82	2.69e-02	0	4.57e-02	0	2.67	2.50	2.70e+01	1.96
LOC100329690	1.19e-02	0	0.67	0.41	0.13	3.34e-02	5.95e-02	0.11	9.17e-02	0.23	0.45	0.25	0	0	0.15	0	2.85e-02	1.48e-02	0.11	1.32	0.18	0	6.93e-02	0.17	0	0.12	1.68e+01	9.32e-02	0.43	0.29	0.37	0.36	1.05	2.44e+02	0	0.12	0	8.62e-02	0	0	0	0.21	0	0.27	0	6.78e-02	0.23	1.40e+01	0
LOC100329691	2.52e-02	0	7.98e-02	0.15	8.19e-02	1.08e-02	1.59e-02	5.12e-02	1.10	1.57	1.22	2.34	0.61	5.14e-04	0.56	0.16	0	2.83e-03	0.14	0.18	5.41e-04	0.21	8.35e-02	0.24	0.39	0.16	0.21	0.78	0.32	0.98	1.08	0.47	0.67	0	9.31e-02	0.11	0	0.95	0.53	0.10	0.23	1.69e-05	4.02e-02	0	0.11	1.31e-04	1.36e-02	8.67e-04	0.17
LOC100329707	1.10e+01	5.19	7.45	7.10	1.84e+01	8.78	8.51	9.04	1.50e+01	8.19	6.76	2.41	1.24e+01	1.30e+01	1.40e+01	1.34e+01	1.27e+01	1.05e+01	1.45e+01	8.86	1.48e+01	1.40e+01	1.56e+01	4.18	2.32	3.99	2.58	4.52	0.74	1.57e+01	9.10	1.69e+01	2.24	8.17	6.92	1.13e+01	1.68e+01	1.62e+01	1.62e+01	1.29e+01	1.10e+01	1.02e+01	1.19e+01	1.08e+01	1.17e+01	1.72	1.43	5.58	3.35
LOC100329712	1.02e-02	0	0.33	0.47	2.35e-02	0	0	0	1.93e-02	8.44e-02	0	2.63e-02	0	0	0	0	2.71e-02	0	3.04e-02	0	0	0	0	0	0	0	0	0	0	0	0	0	4.61e-02	0	0	0.72	0	7.41e-02	0	0	0	0	0	0	0	0.80	0.80	0	2.83
LOC100329721	2.78e+01	1.31e+01	1.21e+01	1.25e+01	1.01e+01	4.16	3.81	3.68	1.62	5.19	2.69	1.69	1.04e+01	1.10e+01	1.04e+01	9.29	5.36	7.09	1.10e+01	1.16e+01	8.72	9.99	1.05e+01	4.01	2.94	4.26	3.94	2.41	2.23	8.59	1.71e+01	1.74e+01	9.31	2.65e+01	2.43e+01	2.48e+01	1.14e+01	1.33e+01	1.21e+01	1.10e+01	8.09	5.69	5.22	6.11	4.85	1.06e+01	1.34e+01	1.23e+01	1.73e+01
LOC100329723	6.72e-02	8.63e-03	1.86	3.61	0.87	0.37	8.41e-02	2.08e-02	0	0	4.77e-02	0	0	0	0	0	0.55	0.92	0	0	8.20e-02	0.10	9.45e-02	4.00e-02	0	0	0	0	2.60e-02	5.58e-02	4.54e-02	9.86e-03	0	0	0	4.70	0	0	0	0.26	0.10	0.18	0.12	0.18	0	0.23	0.79	0	2.20
LOC100329726	0	0	0	0	0	4.00e-02	7.75e-02	5.52e-02	1.03	0.38	2.67	1.69	0	0	0	7.07e-02	0	0	0	0	0.16	0.27	6.16e-02	0.32	1.62	0.32	0.47	3.70	0.41	1.16	0.57	0.12	0.31	0	0	0	7.03e-02	0.30	0.18	0	0	0	0.24	0	0	0	4.12e-02	0	0
LOC100329730	0.17	0.23	0.37	7.69e-02	0.23	0.27	0.63	3.98	4.13	1.21e+01	2.76	2.12	0.45	6.42e-02	0.73	0.38	1.56	0.31	3.83	2.89	3.74	4.14	4.24	1.30	0.20	0.19	0.33	1.35	2.04	1.37e+01	7.98	8.40	0.99	0.11	0.54	0.14	3.79	3.21	3.53	0.66	0.88	0.86	0.55	1.15	0.57	0.29	0.29	2.06	0.50
LOC100329742	1.10e+01	3.73e+01	1.93e+01	8.28	2.96	2.25	1.68	2.65	2.79	1.38	1.20	2.09	1.79	1.64	1.26	1.28	2.68	2.29	2.53	1.72	2.16	1.83	2.01	1.60	0.89	1.45	1.20	1.09	1.62	4.60	5.16	6.76	1.60e+01	6.81	5.10e+01	1.44e+01	1.61	1.14	1.83	0.70	0.61	2.63	1.44	2.52	2.53	3.08e+01	1.66e+01	2.59	1.12e+01
LOC100329743	0	5.10e-03	3.38e-03	3.41e-02	4.95e-02	8.70e-02	0.33	1.41	4.43e-03	5.85	6.35e-03	6.03e-03	0.53	0.32	0.42	0.51	4.55e-02	3.63e-02	1.52	1.73	1.34	0.53	2.30	0.91	6.30e-02	0.16	4.92e-02	0.88	8.37e-03	2.03	7.68	8.84	2.28e-02	0	1.03e-02	2.59e-02	2.40	2.66	2.84	6.68e-02	3.12e-02	0.88	0.49	0.54	0.48	0	4.63e-02	0	3.41e-02
LOC100329748	0	0	0	1.77e-03	0	1.05e-02	8.65e-03	0.17	0	3.55e-02	0	0.22	7.71e-02	2.50e-02	0	1.97e-02	0	0	0	1.43e-02	0.14	5.55e-02	0.21	1.26e-02	0	0	0.67	9.04e-03	1.86e-03	0	0	0	2.66e-02	0	0	0	0.12	0.16	0.14	0.14	0.16	0	1.56e-02	0	4.85e-02	0	0	1.83	0
LOC100329750	0	0	0	0	0	0	0	0	0	0	0	0	0	0	0	0	0	0	0	0	0	0	0	0	0	0	0	0	0	0	0	0	0	0	0	0	0	0	0	0	0	0	0	0	0	0	0	0	0
LOC100329753	0	0	0	0	0	0	0	0	0	6.65e-02	0	0	0	0	0	0	0	0	0	0	0	0	0	0	0	0	0	0	0	0	0	0	0	0	0	0	0	0	0	0	0	0	0	0	0	0	0	0	0
LOC100329755	0	0	0	0	0	0	0	0	0	0	0	0	0	0	0	0	0	0	0	0	0	0	0	0	0	0	0	0	0	0	0	0	0	0	0	0	0	0	0	0	0	0	0	0	0	0	0	0	0
LOC100329766	0	8.46e-03	2.26e-02	3.79e-02	4.66e-02	0.17	0.15	0.16	0	0.27	9.41e-02	8.30e-02	0	0	0	0	2.94e-02	5.62e-02	7.39e-02	6.13e-02	0.26	0.13	4.94e-02	0.23	0.45	4.13	0.18	0.36	0.12	2.44e-02	2.30e-02	3.65e-02	1.86e-02	0.30	1.68e-02	0	5.56e-02	6.00e-02	7.06e-02	6.41e-02	0.25	5.33e-02	0	9.05e-02	0	0	4.16e-02	0	0.11
LOC100329767	0	0	0	0	0	0	0	6.28e-02	0.56	0.59	1.17	0.84	0	0	0	0	0	0	0	0	0	0	0	0.80	7.18	1.69	3.06	1.61	0.37	0.71	0.45	0.21	0.81	0	0	0	0	0	9.99e-02	0	0	0	0	0	0	0	0	1.61	0
LOC100329768	0	0	6.61e-03	0	0	9.01e-03	2.76e-02	0.44	0.31	0.16	9.84e-02	0	0	0	0	6.30e-02	0	0	0.14	6.91e-02	0.19	0.12	0	2.29e-02	0.11	0	0.15	1.84e-02	1.58e-02	3.92e-03	4.18e-02	1.64e-02	1.37e-06	0	0	0	0.38	0.88	0.56	2.41e-02	0	0	0	0	0	0	0	0.51	0
LOC100329771	0	0	0	0	0	0	0	0	0	0	0	0	0	0	0	0	0	0	0	0	0	0	0	0	0	0	0	0	0	0	0	0	0	0	0	0	0	0	0	0	0	0	0	0	0	0	0	0	0
LOC100329773	0	4.30e-03	6.24e-03	0	0.15	2.42e-02	7.35e-02	0.64	1.63e-02	0.98	0	0	0.18	0.30	0	0.12	0.11	7.51e-02	2.89	0.69	1.36	0.71	2.05	0.14	0	0	2.35e-02	0.42	0	0.69	0.68	0.90	0.18	0	5.38e-02	0.22	2.08	2.94	4.37	0	0	0.42	0.27	9.65e-02	0.12	3.45e-02	4.44e-02	0	0.12
LOC100329775	1.13e-02	0.10	0.74	0.26	1.42e-02	9.40e-02	0.20	0.47	4.32e-02	0.12	0	0.21	0	0.23	0.15	0	5.70e-02	0	0.13	4.18e-02	0.29	7.19e-02	0.20	0.19	3.35e-02	0	0	0	1.79e-02	0	0	0	0.66	0.54	0.42	0.45	0.30	0.16	0.29	0	3.41e-02	0	0	0.13	0	0.15	0.59	0.62	0.15
LOC100329786	0.70	3.04	5.66	7.59	5.04	2.30	1.75	1.24	0.44	4.82	0.21	0.63	0.69	0.33	0.55	0.46	0.94	1.17	0.24	0.19	0.40	0.74	0.56	0.27	0.26	0.59	0.31	0.26	1.36	5.09e-02	3.37e-02	0.13	1.24	0	3.24	1.64	0.72	1.08	0.68	1.03	0.79	0.49	0.81	1.14	0.36	1.72	0.45	0	0.86
LOC100329789	1.69	0.71	0.31	0.27	6.16e-02	0.10	0.22	0.48	2.83e-02	0.78	8.12e-02	8.49e-02	0.73	0.85	1.02	0.89	0.44	0.34	1.87	1.21	1.40	0.98	1.45	2.26	5.98e-02	0.31	0.18	0.42	6.63e-02	1.57	9.20	1.28e+01	0.39	0.43	0.29	0.33	3.15	4.78	5.12	0.39	0.41	0.53	0.48	0.69	0.72	1.67	1.85	0.81	1.65
LOC100329790	0	0	6.36e-02	1.32e-02	1.65e-02	2.98e-02	7.88e-02	1.93e-02	0	0	0	0	0	0	0	0	0	5.13e-02	9.30e-02	0	0	0	0	0	0	0	0	0	0	0	0	0	0	0	3.25e-02	0	0	0	0	0	0	0	0	0	0.19	0	0	0	0
LOC100329792	2.89e+01	8.99	7.97	5.21	2.97	3.47	2.94	3.18	0.51	5.15	0.15	0.78	9.92	9.92	8.99	9.53	1.01e+01	1.78e+01	9.93	5.50	7.05	5.19	8.93	1.07	0.32	0	0.30	3.19	2.96	9.99	4.29	8.32	1.01e+01	2.93e+01	1.02e+01	8.75	9.55	1.10e+01	1.10e+01	6.70	6.01	6.16	5.82	6.75	5.58	3.19	4.68	0.25	5.27
LOC100329793	1.15e-02	1.69e-02	0	9.54e-03	6.78e-02	0.51	1.82	0.82	6.36e-02	0.25	0.16	0.12	1.89	1.39	1.75	3.43	0.11	1.93e-02	1.32	1.65	0.29	0	0.54	0	6.83e-02	0	0	2.26e-02	1.75	5.65e-02	0.14	2.71e-02	0.99	0.55	3.73e-02	0	1.55	1.57	1.67	0.25	0.50	2.46	3.42	1.81	2.50	5.36e-02	0.17	1.39	0
LOC100329795	0.63	8.82e-02	9.85e-02	0.14	2.05e-02	1.72e-02	3.64e-02	3.37e-02	3.24	0.14	0.34	1.73	0	4.24e-02	8.01e-02	0	1.67e-02	1.59e-02	1.84e-02	0.14	3.22e-02	8.11e-02	3.74e-02	0.22	0.37	0.84	0.62	1.18	1.30e+02	8.61e-02	0.22	0.15	1.76e+02	0.66	4.99e-02	0.19	4.16e-02	0.18	5.28e-02	0	5.61e-02	0	0	0.21	4.33e-02	0.15	0.14	0.34	0.33
LOC100329796	0	0	0	0	0	0	0	0	0	0.13	0.22	7.01e-02	0	0	0	0	0	0	3.89e-02	4.84e-02	0	0	0	0.25	2.55	0.13	0.41	0.26	0.13	0.57	0.26	0	0.15	0	0	0	0	0	0	0	0	0	0	0	0	0	0	0.72	0
LOC100329806	1.29e-02	2.59e-02	3.03e-02	3.76e-02	1.09e-02	4.93e-02	2.56e-02	0.67	3.21e-02	0	0	4.79	0	0	0	0	0	0	2.60e-02	3.25e-02	0.56	9.19e-02	0.26	1.07e-02	2.09e+01	1.17	0	0.21	4.15e-02	0	0	0	0	0	0	0	5.83e-02	0	7.40e-02	4.48e-02	5.24e-02	0	0	0	6.08e-02	0	0	0	0
LOC100329809	3.64	6.74	5.62	0.50	9.71e-02	1.23	0.83	0.53	1.60	0.55	1.18	2.44	0.96	1.05	0.75	1.39	0.25	0.83	0.50	9.50e-02	0.52	1.01	0.60	0.12	0.49	0.26	3.37e-02	0.20	6.22	1.19	1.18	0.43	1.50e+01	6.18	4.95	1.94	0.86	1.30	0.99	2.09	1.70	0.86	1.32	1.02	1.06	5.87	3.63	1.06	2.37
LOC100329813	0	0	2.04e-03	0	2.59e-03	0.17	6.10e-02	7.07e-02	0	0	2.05e-02	6.96e-02	9.94e-02	0.10	4.06e-02	9.91e-02	7.09e-03	4.24e-03	5.61e-02	0.11	3.34e-02	9.26e-02	5.19e-02	2.92e-02	6.38e-03	0	1.24	8.43e-03	5.19e-03	1.24e-02	2.28e-02	1.71e-02	0	0	0	1.57e-02	8.44e-02	3.04e-02	7.14e-02	7.03e-02	0.12	5.00e-02	5.76e-02	9.24e-02	0.14	0	0	0.17	0
LOC100329816	0	0	0	0	0	0	0	0	0	0	0	0	0	0	0	0	0	0	0	0	0	0	0	0	0	0	0	0	0	0	0	0	0	0	0	0	0	0	0	0	0	0	0	0	0	0	0	0	0
LOC100329825	0	0	0	0	0	0	0	0	0	0	0	8.06e-02	0	0	0	0	0	0	0	0	0	0	0	0	0	0	0	0	0	3.81e-02	0.15	5.21e-02	0.47	0	0	0	0	0	0	0	0	0	0	0	0	0	0	0	0
LOC100329833	0.82	1.08	1.31e+01	1.23e+01	4.67	1.81	2.06	0.13	0.51	2.38	0.68	0.96	2.31	3.11	2.02	2.86	5.68	3.59	2.35	1.63	2.44	2.79	1.84	0.43	0.30	0.36	2.65e-02	3.97e-02	0.95	2.50	3.97	5.11	0.72	0.75	1.94	1.32e+01	2.86	1.73	1.75	3.94	3.75	1.57	3.09	2.66	2.22	0.79	1.21	9.40e-02	1.43
LOC100329836	0	2.17e-03	9.06e-03	0	0	8.60e-03	2.34e-02	2.00e-02	0.17	0.24	0.25	0.49	9.16e-02	0	0	3.04e-02	0	0	4.02e-02	0	0	1.49e-02	2.75e-02	0.11	0.29	0	0.19	0.48	0.22	0.24	0.15	8.35e-02	4.99e-02	5.33e-02	5.41e-02	2.26e-02	9.08e-02	0	0	0	0	0.13	3.12e-02	0	0	0	8.86e-02	1.24	0.12
LOC100329837	0	0	0	0	0	0	1.09e-02	0	0.62	0.68	0.19	2.13	0	0	0	0	0	6.84e-02	0	0	0	0	0	0.41	0.63	0.21	0.75	0.36	0.16	8.52e-02	0.13	1.78e-02	0.30	0	0	0	0	0	0	0	0	0	0	0	0	0	0	0.28	0
LOC100329844	0.79	2.96	4.42	8.64	4.85	3.29	2.94	3.21	1.39	3.94	1.09	1.15	3.67	2.92	3.05	5.53	4.88	4.91	4.42	3.16	2.45	2.45	3.03	1.15	1.02	1.31	1.37	1.36	0.95	5.92	5.40	5.89	3.76	0.55	7.80	1.08e+01	4.88	3.18	2.36	4.70	2.99	4.49	4.35	2.96	4.18	3.25	3.58	9.48	1.19e+01
LOC100329847	1.73e+01	2.08e+01	4.95e+01	7.71e+01	3.56e+01	2.50e+01	1.86e+01	1.31e+01	6.74	5.29	1.15e+01	4.63	1.58e+01	1.95e+01	1.13e+01	1.92e+01	3.78e+01	3.73e+01	1.87e+01	1.91e+01	1.44e+01	1.51e+01	1.43e+01	7.22	5.77	7.64	2.19e+01	1.07e+01	6.09	3.04e+01	1.75e+01	1.92e+01	2.40e+01	5.64	1.55e+01	8.75e+01	1.12e+01	1.22e+01	1.16e+01	2.43e+01	1.72e+01	2.44e+01	2.09e+01	2.00e+01	2.07e+01	2.23e+01	1.91e+01	8.01e+01	2.94e+01
LOC100329851	0	0	4.44e-03	2.10e-02	0	1.26e-02	0	0	4.87e-02	3.38e-02	6.92e-02	0.12	4.57e-02	4.62e-02	0	4.56e-02	2.26e-02	0	4.02e-02	2.50e-02	0	6.61e-02	4.06e-02	0.85	1.40	0.21	0.94	0.52	0.32	0.50	0.10	6.27e-02	0.15	0.16	0	0	0	0	0	0	2.04e-02	0	0	0	0	0	0	4.07	0
LOC100329853	0	2.28e-02	7.81e-02	1.96e-02	0	4.32e-02	0	1.13	0	9.25e-02	0	0	0	0	0	0	2.31e-02	2.64e-02	0	0	0.43	0.40	0.37	2.64e-02	0	0	0	0	5.16e-02	1.87e-02	0	0	0	0	0	0	0.30	0.81	0.76	0.17	6.74e-02	0	0	0	0	0	0	0	0.29
LOC100329854	3.62	3.89	1.78	0.57	0.23	0.62	0.66	0.60	0.40	0.73	0.90	0.51	0.64	0.83	0.87	0.46	4.49	3.73	0.60	1.00	0.88	0.51	0.23	0.30	7.97e-02	0.14	0.11	7.92e-02	9.58e-02	0.16	0.26	0.26	0.46	5.06	4.14	1.50	0.91	1.57	0.58	0.77	0.94	0.24	0.50	0	0.26	1.94	1.48	0.74	0.71
LOC100329858	0	0	0	0	0	0	5.20e-02	0	0.13	5.89e-02	1.47	0.26	0	0.18	0.17	0.18	5.39e-02	0	0	9.83e-02	0	0.16	0	3.11e-02	0	0	6.69e-02	0	2.39	0	0	3.21e-02	7.95	0	0	0	0	0.19	0	6.86e-02	0	0	0	0	0	0	0	0	0
LOC100329860	1.10e-02	3.90e-02	3.13e-02	3.49e-02	1.39e-02	0	1.19e-02	0	0	0	0	0	0	0	0	0	0	0	3.28e-02	0	5.58e-02	0	0	0	0	0	0	0	1.75e-02	1.39e-02	0	1.01e-02	0.15	0	0.14	0	0	0	0	0	0	7.10e-02	0	0	0	0	5.54e-02	0	0
LOC100329862	4.84e-02	8.66e-03	3.79e-03	0	0.17	9.21	8.19	5.26	3.08e-02	8.01e-02	1.54e+01	0.44	1.54e+01	1.58e+01	1.46e+01	1.69e+01	8.19e-02	1.49e-02	8.54	1.30e+01	8.12	7.79	8.99	0.44	1.74e-02	6.04e-02	3.09e+01	9.21e-02	0.34	2.19e-02	1.88e-02	4.55e-02	2.57e-02	0.14	8.13e-02	2.90e-02	9.12	9.21	7.09	4.67	4.24	9.36	1.16e+01	1.08e+01	1.26e+01	1.65e-02	0	5.26e+01	0
LOC100329879	0.32	0.69	0.43	1.54	9.06	7.09	6.37	5.47	6.36	6.55	1.80e+01	6.62	1.36e+01	1.90e+01	1.74e+01	1.31e+01	1.12e+01	1.38e+01	1.48e+01	1.84e+01	1.75e+01	1.75e+01	1.65e+01	5.51	1.03e+01	2.87	1.06e+01	4.31	4.04	9.82	9.83	8.40	3.28	1.97	0.43	0.75	1.31e+01	1.37e+01	1.59e+01	2.08e+01	2.36e+01	6.57	6.44	7.45	7.12	0.57	0.38	6.49e+01	1.56
LOC100329882	8.46	4.04	2.81	1.85	0.42	0.36	0.34	0.95	5.70	3.29	6.05	8.57	0.53	0.62	0.48	0.36	0.92	0.41	1.14	0.45	1.08	1.47	1.61	0.81	2.43	2.79	0.62	1.02	4.35	2.88	1.46	1.83	4.85	3.60	5.04	2.72	1.15	1.62	1.49	0.67	0.79	0.63	0.48	0.41	0.15	7.52	5.60	1.46	4.40
LOC100329883	6.49	4.80	1.52	0.49	0.40	0.58	0.51	0.90	0.96	2.77	2.21	1.57	1.43	1.28	1.84	1.18	2.65	3.14	2.81	2.21	3.99	3.83	4.32	4.40	1.55	1.95	2.30	3.30	5.93	2.03e+01	2.56e+01	4.54e+01	1.44	1.58e+01	5.99	1.76	4.35	3.94	3.49	1.90	2.38	0.55	0.67	0.87	0.54	7.30	4.51	1.40e+01	2.00
LOC100329887	0	0	0	0	0	2.53	7.39e+01	6.74e+02	0	0	0	0	1.57e+01	2.61e+01	1.67e+01	3.38e+01	6.54e+02	8.54e+02	1.83e+02	1.14e+02	3.97e+01	1.91e+01	1.83e+01	0	0	0	0	0	0	2.54e-02	0	7.42e-02	0	0	0	0	6.64e+01	1.38e+02	8.70e+01	0	9.20e-02	1.42e+01	1.53e+01	1.56e+01	8.74	0	0	0	0
LOC100329890	0.67	0.34	3.23e-02	0.15	0.12	6.17e-02	4.69e-02	4.26e-02	3.84e-02	0.13	3.93e-02	6.72e-02	0	0	0	2.15e-02	0.34	0.37	0.37	0.47	0.22	0.28	0.14	0.36	0.45	0.74	0.14	0.19	0.15	0.44	0.83	1.04	0.11	1.95	1.16	0.69	0.17	0.18	0.11	0.21	9.60e-02	3.50e-02	5.10e-02	0	3.69e-02	0.16	0.15	2.27	0.25
LOC100329905	0	2.57e-03	0	5.76e-02	0.20	8.53e-02	0.12	4.59e-02	0.21	0.76	9.42e-02	8.78e-02	0.22	0.44	0.21	0.25	0.38	0.42	0.75	0.79	0.33	0.44	0.87	0.32	0	5.58e-02	2.87e-02	8.51e-02	7.71e-02	1.01	1.00	1.06	0.17	6.32e-02	2.14e-02	0	0.57	0.70	0.77	0.40	0.45	0.10	7.40e-02	0.30	0.32	0	0	0.15	0
LOC100329908	0	0	0	0	0	0	0	0	0	0	0	0	0	0	0	0	0	0	0	0	0	0	0	0	0	0	0	0	0	0	0	0	0	0	0	0	0	0	0	0	0	0	0	0	0	0	0	0	0
LOC100329917	0	0	0	0	0	0	0	0	0	0	0	0	0	0	0	0	0	0	0	0	0	0	0	0	0	0	0	0	0	0	0	0	0	0	0	0	0	0	0	0	0	0	0	0	0	0	0	0	0
LOC100329926	0.16	0.51	0.14	0.18	0.50	0.32	0.52	1.10	1.08	7.04	0.47	1.65e-02	0.32	0.83	0.35	0.72	0.74	0.53	3.97	2.80	2.88	2.17	3.95	1.57	0	0	0.23	1.09	0.19	6.38	7.21	7.18	0.30	7.97e-02	0.38	0.37	3.47	4.52	4.17	0.55	0.73	0.35	0.48	0.37	0.13	0.35	0.28	0.18	8.85e-02
LOC100329927	0	0	0	0	0	3.43e-02	0.15	0.10	0.13	0.39	0.69	0.46	0	0	0	0	0	0	0	0	0.11	8.69e-02	3.21e-02	1.96e-02	3.19e-02	0	5.69e-02	0.12	7.21e-02	0.28	0.12	4.46e-02	4.69e-02	0.13	0	0	3.55e-02	0	4.50e-02	1.36e-02	1.59e-02	0.21	3.66e-02	0.35	0.34	0	0	0.72	0.14
LOC100329944	1.92	2.18	2.01	0.96	0.15	3.69	4.03	2.82	5.53e-02	3.21	0.70	0.24	3.90	6.80	3.57	5.56	0.81	0.46	6.98	7.31	4.30	4.07	4.52	0.74	1.12	0.21	2.45e+01	2.58	1.30	0.85	0.43	0.36	1.10	0.42	1.33	1.55	6.05	6.57	5.96	4.14	4.12	7.26	7.42	4.92	4.30	0.51	0.96	2.88e+01	0.89
LOC100329948	2.13e+01	1.27e+01	1.48e+01	6.26	3.09	1.92	1.17	1.13	2.49	0.43	2.82	2.02	4.03	2.44	3.08	1.61	2.03	4.69	0.82	1.70	3.84	3.60	1.47	0.56	1.37	2.18	0.73	0.54	2.11	2.47	2.26	1.90	4.61	1.68e+01	1.78e+01	1.77e+01	3.20	3.32	2.89	3.31	3.25	0.34	0.84	1.72	1.16	5.98e+01	4.61e+01	1.63e+01	4.63e+01
LOC100329955	9.04e-03	4.42e-03	6.02e-03	2.47e-02	9.12e-02	0.57	0.51	1.18	1.69e-02	1.96	9.57e-02	0.32	1.30	0.88	0.76	1.05	2.31e-02	0.32	1.49	1.35	1.72	1.44	2.38	0.12	1.09	1.98	0.12	1.71	0.30	0.53	0.53	0.91	0.29	0	3.70e-02	9.15e-02	3.12	3.96	4.89	0.65	0.56	0.47	0.40	0.60	0.56	0	0	0.50	0
LOC100329984	0.48	0.20	6.87e-02	0.12	0.16	3.52e-02	2.54e-02	2.60e-02	9.64e-02	1.38e-02	3.18e-02	9.09e-02	2.88e-02	5.81e-02	0	2.87e-02	5.37e-02	3.32e-02	2.53e-02	0.16	2.23e-02	0.13	2.60e-02	0	1.29e-02	0	0	8.50e-02	0.98	7.56e-02	0.29	4.32e-02	1.18	0.15	0.54	0.28	2.85e-02	3.08e-02	7.24e-02	7.68e-02	0.19	0	6.81e-02	9.53e-02	2.96e-02	0.20	0.20	0	0
LOC100329987	0	0	0	0	0	0	0	0	0	0	0	0	0	0	0	0	0	0	0	0	0	0	0	0	0	0	0	0	0	0	0	0	0	0	0	0	0	0	0	0	0	0	0	0	0	0	0	0	0
LOC100329994	0	0	0	0	0	0	0	0	0	0	0	0	0	0	0	0	0	0	0	0	0	0	0	0	0	0	0	0	0	0	0	0	0	0	0	0	0	0	0	0	0	0	0	0	0	0	0	0	0
LOC100329998	0	3.22e-02	2.23e-02	4.33e-03	0	7.55e-02	0.21	1.72	5.23e-02	7.20	5.40e-02	1.31e-02	0.18	0.11	0.14	3.66e-02	7.31e-02	2.81e-02	1.26	0.70	0.88	1.21	1.38	0.56	1.63e-02	0	0.19	1.05	0.97	1.01	1.59	2.13	0.72	6.41e-02	3.26e-02	0	1.75	1.18	1.62	6.99e-02	8.17e-02	0.10	0.56	0.18	0.16	0.10	4.85e-02	0	0
LOC100330010	7.96	5.35	1.83	0.74	0.49	0.48	0.56	0.44	0.15	1.44	0.89	0.47	4.07	4.62	2.83	3.63	1.92e+01	1.48e+01	5.10	2.96	1.51	2.49	1.45	1.25	0.70	0.13	1.05	0.71	1.38	5.46	5.71	7.75	8.24	7.08	2.21e+01	2.39	4.20	3.81	3.74	2.62	2.61	2.96	1.58	3.09	1.42	0.97	1.11	1.37	0.83
LOC100330019	0.38	0.55	0.37	0.11	5.43e-02	0.21	0.30	0.47	0.37	1.29	0.15	9.70e-02	0.28	0.22	0.29	0.26	1.54	0.47	2.75	2.55	1.60	1.68	2.33	0.60	4.50e-02	0.34	0.16	0.93	9.58e-02	1.31	1.41	1.52	0.32	0.35	0.57	0.22	3.84	3.46	2.60	0.67	0.53	7.06e-02	0.12	3.31e-02	0	0.21	0.26	0.57	0.20
LOC100330025	0.72	0.41	0.76	0.52	0.76	1.73	1.62	0.99	0.79	0.93	0.14	0.50	4.99	2.52	2.58	2.28	2.94	4.63	1.86	2.95	1.35	1.47	1.93	0.50	0.24	0.32	0.19	0.40	7.61	2.01	2.77	1.97	8.80e+01	0.86	0.75	0.26	1.65	2.75	2.97	2.19	3.71	3.51	3.64	3.31	3.05	0.20	0.16	0	0.14
LOC100330028	9.77e-02	0.25	0.25	0.10	0.28	0.29	0.40	0.69	2.37e-02	2.34	0	3.23e-02	0.74	1.00	0.32	0.58	0.42	0.52	0.87	0.68	1.72	1.47	2.21	5.94e-02	0	0	0	0.31	0.47	0.60	0.39	1.06	0.14	0	0.20	0.31	2.79	3.90	3.23	2.65	1.25	0.24	8.65e-02	0.28	0.23	0.34	0.73	0	1.13
LOC100330048	0.23	0.27	0.11	0.16	0.55	0.15	0.40	1.82	0.10	2.68	5.57e-02	0.11	0.63	0.76	0.43	0.57	0.48	0.39	1.48	0.86	1.14	0.62	1.68	1.57	1.35e-02	0.14	0.14	1.05	7.17e-02	1.89	4.33	4.33	1.12	5.26e-02	0.14	0.33	2.39	2.10	2.28	0.18	0.17	0.51	1.13	0.98	0.98	4.75e-02	1.75e-02	0	0
LOC100330055	1.75e-02	0.23	0.23	0.36	0.29	0.23	0.12	0.25	0.64	1.00	0	1.62	7.91e-02	0	7.55e-02	0.16	0.19	0.11	0.10	0.13	0.41	0.26	0.14	1.42e-02	0	0	6.16e-02	0.23	2.20	1.27	0.66	0.30	1.98	0	0.24	0.53	0.16	0.17	0.20	0.21	0.21	0.13	8.26e-02	0	0.16	0.28	1.08	0	1.08
LOC100330057	0	0	0	0	0	0	0	0	0	0	0	0	0	0	0	0	0	0	0	0	0	0	0	0	0	0	0	0	0	0	0	0	0	0	0	0	0	0	0	0	0	0	0	0	0	0	0	0	0
LOC100330060	2.68e-02	6.02e-02	1.85e-02	5.76e-02	0.27	0.40	0.65	1.07	0.87	0.88	0.41	1.40	1.00	1.28	0.95	1.45	2.43	2.09	2.23	0.84	4.22	2.65	3.95	1.43	1.03e+01	1.70e+01	0.56	2.35	1.39	2.28	2.00	3.55	0.46	0.32	0	0	4.31	3.98	3.99	0.62	0.61	0.49	0.48	1.20	1.07	0	0	0.73	0
LOC100330069	1.09	1.15	0.55	0.39	0.47	0.58	1.51	1.97	4.97e-02	4.16	0.10	6.79e-02	1.90	1.39	1.89	1.20	1.36	0.55	3.90	2.64	3.97	1.85	2.88	1.13	0	0.13	0.10	1.42	1.46	4.49	7.01	6.19	4.74	0.61	1.42	0.32	5.48	5.36	5.97	0.95	0.50	1.13	0.88	0.70	1.29	0.72	0.48	0	0.17
LOC100330073	0	0	0	0	1.50e-02	1.85e-02	5.25e-02	2.99e-02	8.50e-02	0.38	0.20	0.30	0	0	0	0	3.53e-02	0	1.95e-02	2.42e-02	6.79e-02	0.32	3.95e-02	0.13	0.35	6.84e-02	0.32	6.51e-02	6.82e-02	0.24	0.16	6.46e-02	8.76e-02	0	0	0	4.40e-02	0	0	1.69e-02	0	0	0	0	4.58e-02	0	0	0.54	0
LOC100330077	3.23e+01	4.85e+01	3.48e+01	1.29e+01	7.84	5.11	4.18	4.65	3.27	2.34	1.77	4.89	5.62	5.13	5.36	5.03	9.60	1.51e+01	4.21	4.21	5.51	6.86	4.72	2.17	3.95	3.10	3.32	2.30	4.99	5.02	6.01	5.78	2.61e+01	1.41e+01	7.55e+01	3.66e+01	3.29	5.57	5.06	7.71	7.43	3.48	3.23	3.35	3.57	1.01e+02	7.10e+01	1.28e+01	5.75e+01
LOC100330084	0.27	0.82	0.55	0.44	0.45	1.83	2.11	3.02	4.40	4.16	5.82	2.63	3.43	4.20	3.50	4.27	3.36	2.88	5.75	6.42	5.22	6.94	4.28	1.56	0.58	1.46	1.17	2.41	1.04	9.99	5.15	6.61	0.75	0	0.27	0.18	5.35	4.72	2.31	2.19	2.13	2.42	2.94	1.66	2.03	0.23	0.21	6.94	0
LOC100330105	6.03e-02	7.81e-02	3.60e-02	1.31	0.84	2.39	2.95	5.03	0	0.26	1.21	0	3.00	0.93	2.09	1.73	0	8.34e-02	2.38	4.73	0.92	0.16	0.58	6.13e-02	0	0	8.84e-02	0.13	0	9.01	1.03e+01	0.22	0	0.21	0.11	0.60	8.36	8.28	9.59	1.80	1.18	1.45	1.65	1.74	1.33	4.86e-02	0.22	0	1.12
LOC100330113	0	0	0	0	0	0	0	0	0	0	0	0	0	0	0	0	0	0	0	0	0	0	0	0	0	0	0	0	0	0	0	0	0	0	0	0	0	0	0	0	0	0	0	0	0	0	0	0	0
LOC100330140	0	1.02e-02	0.13	0.23	6.68e-02	0	5.91e-02	0	4.21e-02	0	0	0	0	0	0	0	0.31	0.88	0	0	0	0	0	0	0	0	0	0	0	0	0	0	0	0	0	9.86e-02	0	0	0	0.10	0.12	0	0	0	0	0	0.20	0	0
LOC100330147	0.12	9.55e-02	3.20e-02	4.85e-02	7.31e-02	0.25	0.38	0.84	0.21	7.14	0.20	9.01e-02	0.99	0.92	0.64	0.83	0.99	0.79	3.58	2.86	1.83	0.77	1.84	0.50	0	3.15e-02	0.11	0.92	0.48	1.90	1.67	1.71	0.22	0.32	7.13e-02	4.49e-02	3.19	3.40	3.66	0.69	0.59	0.35	0.19	0.63	0.22	3.72e-02	4.17e-02	0	3.94e-02
LOC100330151	0	4.81e-03	0	0	7.45e-02	4.69e-02	3.74e-02	0	1.86e-02	0	2.63e-02	7.62e-02	6.71e-02	6.78e-02	0	0	3.26e-02	0	0	0	0	0	0	0.12	0	0.10	2.63e-02	0.12	2.26	4.58e-02	0.38	0.22	1.79	0	0	0	0	0	0	2.56e-02	2.99e-02	0	0	0	0	0	3.90e-02	0	0
LOC100330152	1.45	3.42	3.86	1.15	5.22	2.64	2.16	2.41	2.09	0.46	0.88	1.71	3.55	4.65	2.88	3.29	1.80	3.64	3.05	3.29	3.64	4.90	5.01	1.51	1.63	0.77	1.82	0.55	0.97	3.59	4.79	3.04	0.90	1.16	6.48	5.75	5.43	4.36	5.13	5.60	4.95	0.97	0.93	1.92	1.65	1.78	3.91	1.30e+01	4.50
LOC100330155	0.26	0.48	0.30	0.37	6.60e-02	0.65	1.08	2.39	0.48	2.13e+01	0.67	0.17	1.77	2.00	1.73	1.68	0.73	0.16	3.82	2.87	2.74	4.33	4.53	1.64	1.91e-02	0	0.72	3.00	0.90	1.30e+01	1.41e+01	1.52e+01	0.85	7.56e-02	0.77	0.77	7.01	6.55	6.84	1.95	1.65	1.55	1.40	1.89	1.71	1.08	1.48	1.22	0.17
LOC100330159	7.41e-02	9.73e-02	5.15e-02	0	0.17	1.95	0.83	0.37	0.44	0	0	0.23	2.11	3.51	1.55	3.89	9.03e-02	0.22	0.43	0.46	0.68	0.68	0.32	0	0	0	0	0	6.51	1.66	1.12	0.81	4.10e+01	0	0	0	0.21	0	1.23	1.04	1.09	1.59	2.76	1.16	1.44	0	0.15	0	0
LOC100330160	9.69e-03	0	0.26	0.34	1.31	7.83	1.01e+01	9.87	1.26e+01	2.74e+01	5.67e+01	1.37e+01	1.10e+01	1.20e+01	1.40e+01	1.10e+01	1.98e+01	1.69e+01	1.93e+01	1.40e+01	1.83e+01	1.70e+01	1.71e+01	1.35e+01	1.94e+01	8.54	8.93	9.37	5.52	2.94e+01	2.03e+01	2.31e+01	3.21	2.64	0	0.39	2.07e+01	1.80e+01	2.19e+01	1.19e+01	8.36	1.23e+01	1.02e+01	1.07e+01	7.88	6.98e-02	7.72e-02	2.67e+01	0.17
LOC100330163	0	0	0	0	0	0	0	0	0	4.42e-02	0	0	0	0	0	0	0	0	0	0	0	0	0	0	0	0	0	0	0	0	0	0	0	0	0	0	0	0	0	0	0	0	0	0	0	0	0	0	0
LOC100330171	8.10e+01	2.88e+01	3.55e+01	6.61e+01	2.72e+01	1.06e+01	1.16e+01	2.45e+01	1.46e+01	4.80e+01	1.28e+01	3.26e+01	1.78e+01	7.70	2.31e+01	6.94	3.52	3.27	1.01e+01	1.29e+01	1.54e+01	2.03e+01	1.65e+01	6.65	8.32	5.03	3.00e+01	1.23e+01	5.16	1.79e+01	1.71e+01	1.40e+01	2.98e+01	1.23e+02	4.59e+01	6.57e+01	1.39e+01	1.24e+01	1.34e+01	6.51	8.88	7.94	1.08e+01	1.54e+01	1.90e+01	2.10e+01	3.59e+01	7.92e+01	3.73e+01
LOC100330186	0.39	0.16	0.13	0.47	0.19	1.18	1.84	9.39	2.28e+01	8.65e+01	2.92	2.23	1.42	2.11	1.30	1.86	2.18	1.20	1.23e+01	1.08e+01	8.56	8.88	1.12e+01	9.00	0.27	1.38	5.19	1.31e+01	2.47	1.65e+01	2.38e+01	3.10e+01	2.97	0.11	0.13	2.54e-02	1.48e+01	1.66e+01	1.76e+01	2.02	2.56	1.88	1.17	1.96	1.32	3.58e-02	8.20e-02	8.77	0
LOC100330206	2.08	6.00	6.17	1.12e+01	1.75e+01	1.12e+01	8.03	8.31	2.08	1.12	2.88	4.87	8.17	1.09e+01	7.13	1.02e+01	6.68	1.85e+01	6.11	9.50	1.19e+01	6.60	8.04	1.66	2.19	2.80	1.23	2.28	4.63	7.06	4.55	2.91	1.66e+01	5.10	9.82	1.60e+01	5.18	6.71	7.24	2.13e+01	1.77e+01	5.74	9.31	8.49	7.43	1.56e+01	1.72e+01	9.86	1.49e+01
LOC100330218	0	0	7.36e-03	0	0	0	0	0	0	1.96e-02	0	0	0	0	0	0	0	0	0	0	0.17	3.53e-02	0.13	0	0	0	0	0	0	6.06e-02	1.87e-02	0	6.76	0	0	0	0	0	0	0	0	0	0	0	0	0	0	0	0
LOC100330221	1.99e-02	0	0	0	0.13	0.40	0.67	0.71	0.10	0.69	0.44	3.56e-02	3.32	1.90	2.74	2.77	0.86	0.14	5.95	5.25	2.39	1.88	3.07	0.80	7.81e-02	0	0.10	0.85	0.19	6.98	5.86	3.68	0.21	0	0	0	6.50	7.59	8.37	1.85	1.00	1.21	1.48	1.03	0.97	0	0	0	0
LOC100330227	0.41	0.54	0.40	3.10e-02	0	7.61e-02	0.14	0.23	8.07e-02	7.54e-02	8.31e-02	7.77e-02	0	7.11e-02	6.72e-02	0.22	1.14e-02	0.12	0.22	0.12	8.80e-02	0.11	0.21	0	0	0	0.19	0	2.47e-02	4.74e-02	3.68e-02	2.43e-02	0.19	0	6.83e-02	0.31	0.21	0.38	0	8.62e-02	4.96e-02	0	7.32e-02	0.12	7.30e-02	0.49	0.33	0	0.22
LOC100330229	0	0	0	9.40e-02	4.58e-02	1.67e-02	7.35e-02	0	7.52e-02	0	0.10	0	0	0	0	0	0	0	0	0	0.26	5.49e-02	0	0	0	0	0	3.45e-02	0.71	3.75e-02	0.42	0.21	2.27	0	0	0	0	0	0	9.23e-02	5.40e-02	0	0	0	0	0	0	0	0
LOC100330230	9.29	6.51	1.13e+01	4.97	0.22	0.24	0.67	6.12	4.30e+01	0.86	4.93e+01	3.76e+01	0.39	0.20	1.61	0.23	0.13	4.72e-02	0.84	0.43	4.13	5.62	4.03	4.67	1.45	0.79	1.24e+01	8.84	3.01	1.88	0.93	0.11	0.71	6.04	6.84	5.52	3.46	3.44	2.96	2.99e-02	6.99e-02	0.66	0.45	0.84	1.20	3.63	2.58	1.33e+01	0.23
LOC100330238	1.64e-02	7.17e-02	0.17	8.28e-02	8.05e-02	0.89	2.67	2.60	1.67	0.75	1.09	1.28	2.35	2.99	2.81	2.38	2.64	2.81	2.49	5.50	4.99	8.42	5.41	0.78	0.39	0	0.98	0.82	3.37	0.51	0.40	0.11	2.43e+01	8.68e-02	0.11	0.22	2.51	3.13	3.52	1.17	0.39	1.82	1.93	1.87	2.54	0.15	0.14	1.20	0
LOC100330246	7.80e-03	0	0.17	0.59	6.40e-02	0.39	0.71	0.43	9.85e-02	6.56	4.95e-02	2.70e-02	0.70	0.84	0.64	0.75	0.17	9.51e-02	2.46	1.47	1.75	1.25	1.99	0.15	6.02e-02	0	0.15	0.87	1.92e-02	6.54e-02	0.16	4.50e-02	1.76e-02	0	0	0.58	1.25	1.24	1.69	0.49	0.50	2.22	2.24	1.44	1.27	1.55e-02	2.00e-02	0.22	0.10
LOC100330250	0	0	0.28	3.64	1.94	0	0	7.72e-02	1.77	0.36	1.97	4.86	0	0	0	0	0	0	0	0	0	0	8.62e-02	8.36	0	0	0.93	0	3.79e-02	0	0	8.87e-03	0.11	1.83	0.16	0.84	0	0	0	0	0	0	0	0	0	0.10	0	0.59	0
LOC100330256	0	0	0	0	0	0	0	0	0	0	0	3.14e-02	0	0	0	0	0	1.49e-02	0	0	0	0	0	0	0	0	0	0	0.16	0	0	0	1.27	0	0	0	0	0	0	0	0	0	0	0	0	0	0	0	0
LOC100330257	0.18	0.33	0.19	0.16	0.82	0.53	0.65	0.45	0.14	2.78	0.19	0	0.56	0.96	0.53	1.12	0.17	0	0.70	0.88	0.79	1.32	0.66	4.51e-02	5.51e-02	0	0	0	8.76e-02	1.30e-02	1.75e-02	3.62e-02	0.45	0	0.43	0.26	0.47	0.60	0.30	0.53	0.90	0.33	0.51	0	1.21e-06	6.90e-02	0	0	0
LOC100330259	3.19e-02	9.72e-03	0.14	1.32	0.32	1.80	0.83	1.12	2.81	7.36	8.29	1.21	4.60	2.90	7.61	3.35	1.17	1.14	4.37	1.06e+01	4.57	7.48	7.01	3.38	0.16	0.95	1.51e+01	1.89	0.29	2.87e+01	1.53e+01	1.05e+01	0.31	0.19	0	0.48	8.42	8.03	9.25	3.47	3.33	6.08	5.92	5.82	6.06	3.03e-02	0.11	5.00e+01	1.05
LOC100330261	0.23	0.22	0.11	0.52	0.52	0.60	0.61	0.89	0.38	0.53	0.83	0.39	0.25	0.18	3.35e-02	0.11	1.29	0.94	0.39	7.67e-02	0.22	6.83e-02	0.28	0.39	0.50	0.43	0.25	0.29	0.19	0.42	0.27	0.69	0.83	0.18	0.60	0.36	0.24	0.11	0.22	1.34e-02	0	0.12	0.26	0.34	0.41	0.43	7.82e-02	0	0.27
LOC100330275	5.27e-02	4.38e-02	0.14	0.28	1.05	3.75e+01	8.96	5.67	8.19e-02	0.18	1.48e+01	0.40	1.39e+01	1.20e+01	1.37e+01	1.49e+01	0.64	0.85	4.86	7.19	5.79	6.64	5.58	4.34e-02	2.42e-02	0	2.72e+01	8.59e-02	2.11	0.14	4.62e-02	1.46e-02	3.95	0	0.27	0.49	3.53	2.90	2.66	4.45e+01	3.34e+01	1.13e+01	1.35e+01	8.82	1.15e+01	0.11	3.48e-02	9.16e+01	0.12
LOC100330276	4.23	2.89	4.90	4.44	1.12	3.39	4.28	8.14	2.05	1.12e+01	4.18e+01	3.97	8.40	7.14	7.21	7.29	4.28	2.18	9.88	1.26e+01	9.87	7.31	1.09e+01	2.42	0.13	0.19	5.39e+01	2.63	0.26	7.23	6.61	8.47	0.90	1.17	3.03	3.41	8.57	8.86	1.06e+01	2.40	3.80	1.01e+01	1.15e+01	8.85	9.78	0.20	0.26	6.44e+01	0.47
LOC100330283	6.75e-02	2.59e-02	4.59e-03	4.29e-02	2.84e-02	6.62e-02	0.12	0.37	3.51e-02	1.71	0	3.19e-02	0.18	0.49	0.42	0.26	0.17	0.13	0.80	1.09	0.71	0.83	1.37	6.44e-02	3.92e-02	0	5.24e-02	0.61	0.10	0.34	0.40	0.18	4.36e-02	7.74e-02	0	0	2.10	2.79	3.61	0.22	0.22	4.19e-02	0.20	0.29	0.44	0	3.28e-02	0	0.26
LOC100330288	0.35	1.21e-02	8.07	2.07e+01	6.24	2.87	1.32	0.25	0	0.11	0	0.16	0.92	4.99	0.40	2.42	8.04e-02	4.13e-02	0.66	1.14	0	0.55	7.19e-02	3.00e-02	0.40	0	3.25e-02	0	0.40	3.63e-02	4.13e-02	0	0.17	0	0	1.71e+01	8.30e-02	8.96e-02	0.11	4.85	4.03	5.31	7.01	0.82	2.59	0	0.36	0	3.75
LOC100330289	0	0	0	0	0	0	0	0	2.03e-02	0	5.71e-02	0	0	0	0	0	0	0	0	0	0	0	0	2.61e-02	0	0	2.83e-02	2.10e-02	0	1.79e-02	4.14e-02	6.28e-03	2.41e-02	0	0	0	0	0	0	0	0	0	0	0	0	0	0	0.29	0
LOC100330290	1.95e+01	5.82	5.75	3.52	1.14	1.19	2.43	2.31	0.74	1.96	0.62	0.97	7.81	1.02e+01	8.59	1.28e+01	4.14	3.73	1.39e+01	1.16e+01	6.96	6.54	1.21e+01	4.89	1.65	2.15	0.78	1.51	1.10	2.64e+01	3.58e+01	3.85e+01	5.98	4.00e+01	7.66	8.23	1.34e+01	1.81e+01	1.91e+01	3.11	4.50	5.90	5.98	7.42	7.00	0.27	1.75	1.94	0.94
LOC100330293	0.36	0.75	0.41	0.17	0	1.48e-02	1.52e-02	0.11	0.65	1.07	0.18	0.44	0.43	0.22	0.10	0.21	7.86e-02	0.18	0.38	0.35	7.87e-02	0.20	0	1.15	1.72	0	0.87	0.56	0.62	0.39	0.22	7.52e-02	0.33	0.19	0.20	0	0.96	0.69	0.81	0	0	0	0.11	0.18	0	0.22	0.21	0.44	0
LOC100330300	1.61e+01	6.44	3.17	3.42	2.31	3.10	3.66	2.73	7.34	6.46	7.14	8.66	1.05	1.58	2.95	3.05	1.67	2.45	1.88	1.39	5.14	4.56	4.58	1.51	1.85	1.89	1.68	1.56	2.89	4.55	5.07	6.61	3.00	1.84e+01	7.43	3.68	2.53	1.86	1.93	4.19	4.71	3.94	3.85	3.51	5.15	1.08e+01	7.47	2.48	4.44
LOC100330312	0.52	2.27	1.32	2.67	4.02	4.39	4.00	4.16	0.92	9.28	0.54	1.03	2.14	0.42	0.58	1.03	5.14	2.95	0.98	1.94	1.15	0.89	2.65	1.15	1.59	5.30	1.86	1.65	2.68	4.09	4.31	4.54	1.19	0	1.77	1.14	0.78	1.11	1.12	1.46	1.58	3.45	3.35	3.31	4.20	1.32	0.41	2.99	1.34
LOC100330314	4.52e-02	5.26e-02	5.53e-02	6.44e-02	0.12	0.10	0.20	0.83	0.21	1.45	0.65	0.16	6.56e-02	0.30	0.34	0.26	0.50	6.27e-03	1.20	0.54	1.06	0.62	0.94	0.55	0.18	0	1.31e-02	0.48	0.25	1.39	1.10	2.40	0.38	0	7.76e-02	7.29e-02	1.56	1.44	1.28	0.14	0.10	0.32	0.10	0.32	0.15	8.44e-02	4.34e-02	0	6.39e-02
LOC100330319	5.21e-02	5.25e-02	7.59e-02	0.17	0.32	0.34	0.63	2.48	4.24	1.77	1.58	0.89	0.89	0.81	0.74	0.78	0.19	0.24	1.36	0.86	2.02	2.16	3.05	0.43	0.20	0.32	5.66	0.35	1.71	1.06	1.98	1.42	0.73	0.48	2.47e-02	0.30	3.54	4.15	4.13	0.62	0.31	0.95	1.16	1.03	0.73	2.88e-02	1.56e-02	3.73	0
LOC100330322	3.83	1.39	4.58	9.24	2.94	0.19	0.24	0.57	0.28	0.87	0.58	0.14	6.24	0.72	8.20	0.51	0.16	9.67e-02	0.66	1.04	1.10	0.99	1.83	1.89	9.22e-02	0.19	0.56	0.74	8.19e-02	4.55	2.13e+01	1.39e+01	0.62	4.24	1.32	6.21	2.60	3.52	4.37	0.51	0.75	0.34	0.47	1.67	1.27	0.94	0.63	0.90	1.83
LOC100330331	0.76	1.28	0.51	0.35	9.73e-02	0.27	0.22	0.25	0.16	0.24	0.21	1.26	0.23	0.27	0.30	0.27	0.24	0.43	5.98e-02	9.91e-02	6.94e-02	0.94	0.77	0.38	0.68	8.11	0.52	1.08	1.90	0.13	0.12	0.14	3.63	1.83	1.35	0.71	0.81	0.83	0.40	0.16	0.12	4.31e-02	0.11	0.22	9.37e-02	0.59	0.39	1.10	0.71
LOC100330335	0.69	0.25	0.12	4.58e-02	0.14	0.31	0.41	1.57	1.61	2.93	0.16	1.13	0	0.22	0.35	0	0.37	0.14	1.02	0.54	0.61	0.88	0.60	0.31	0.16	0.36	1.38	0.58	3.61e+01	2.04	1.67	2.17	7.92e+01	0.87	0.23	0	0.84	1.03	0.55	2.54e-02	0.11	0.31	0	0.21	0.21	0.39	0.41	1.47	0.23
LOC100330342	1.90	1.46	1.40	3.64	0.65	0.90	0.82	0.69	1.08e+01	3.49	1.47e+01	6.99	0.12	6.24e-02	0.24	6.16e-02	0.37	0.67	0.24	0.44	9.34e-02	5.88e-02	0.25	0	0	0	0	0	0	2.39	2.14	3.08	2.13	2.51	2.10	2.61	0.80	0.78	0.78	1.37	1.82	0.88	0.68	0.82	0.47	3.57e-02	0	0	0.12
LOC100330344	5.12	0.88	0.88	3.96	2.22	3.32	6.17	2.20e+01	0.35	0.16	2.54	0.49	0.19	1.17	0.18	0	0	6.54e-02	8.46e-02	0.32	0	0	0	5.43	1.12e+01	2.54e+01	4.04e+01	4.81	2.87	0.11	4.83e-02	0.35	4.96	7.10	0.56	1.44	0	0	0.24	0	0	0.32	0	0	0	1.89	1.92	2.57e+01	1.13
LOC100330348	0	7.49e-03	5.46e-03	0	8.04e-03	0	2.38e-02	0.46	0.63	0.13	2.30	2.52	5.24e-02	0	0	0	0	0	2.30e-02	0	4.21e-02	0.13	0.23	9.11e-02	0	0	0.68	1.53e-02	5.07e-02	1.63e-02	5.51e-02	1.35e-02	1.73e-02	0.28	1.57e-02	0	0	0.17	6.60e-02	0	0	8.54e-02	0.12	8.76e-02	0	5.23e-02	3.04e-02	0.73	0.20
LOC100330352	0	6.56e-03	7.01e-02	9.06e-02	7.08e-03	1.93e-02	1.46e-02	7.75e-02	0.84	0.65	1.12	4.54	0.14	4.67e-02	0.25	4.31e-02	0.17	0.31	5.70e-02	0.24	7.07e-02	0.22	0.19	1.75	0.67	0.14	1.23	0.53	3.33	0.17	0.16	0.17	0.70	0	1.38e-02	0	9.17e-02	9.90e-02	0.23	7.05e-02	0.14	4.39e-02	0.19	0.38	0.80	2.67e-02	0.12	0.75	9.01e-02
LOC100330353	3.11	5.90	3.98	7.37	1.38	1.02e+01	8.81	7.44	7.61	5.51	6.60e+01	5.32	1.28e+01	1.04e+01	1.24e+01	9.10	2.33	5.48	5.26	8.74	6.69	9.87	8.38	1.82	9.76	3.40e+01	2.93	6.43	2.48	2.52	2.52	1.35	2.66	8.51	5.20	6.98	7.74	9.28	8.89	8.07	9.39	9.81	9.96	8.45	1.02e+01	4.67	6.74	7.27	6.47
LOC100330358	0.24	0.12	0.42	3.76	1.52e+01	3.25	2.42	2.44	6.11e-02	1.01	1.12	6.21e-03	6.30	4.37	5.30	5.71	1.92	3.28	4.40	6.74	3.11	5.64	2.88	0.99	9.73e-02	0.17	0.28	0.79	0.80	4.16	3.23	3.90	0.79	0.90	0.65	4.07	6.74	6.92	7.06	6.51	9.13	2.40	2.22	2.93	2.61	0.88	1.33	1.02	2.46
LOC100330359	0	0	0	0	2.24e-02	1.63e-02	0.12	1.69	3.65e-02	0.20	0.15	0.25	0.12	0.12	0.11	0	0.11	0.30	0.47	0.52	0.69	0.59	0.30	0.61	0.46	4.78	0	0.14	0.44	3.28	6.16	8.33	0	0	3.66e-02	0	2.00	2.79	3.43	9.02e-02	5.27e-02	0.31	0	0	0.12	0.14	0	0	0
LOC100330365	3.23	4.17	7.06	3.00	0.57	1.79	2.74	4.79	0.82	1.97e+01	0.82	0.96	2.73	3.14	2.76	3.63	3.35	4.92	6.49	3.65	4.02	2.97	4.89	1.48	0.38	0.29	0.70	3.40	3.33	7.81	5.00	7.74	1.77	0.97	2.80	4.17	6.29	6.87	5.98	2.25	2.46	4.21	3.76	3.46	2.73	4.34	2.63	0.43	3.31
LOC100330380	0	0	0	0	0	0	0	0.47	4.11e-02	0.33	5.66e-02	0	0	0	0	0	0	0	0	0	9.33e-02	0	0.21	0	0	0	0	0	0	4.94e-02	0	0	4.44e-02	0	0	0	0.13	0	0.33	0	0	0	0	0	0	0	0	0	0
LOC100330381	0	0	0	0	0	0	0	0	0	0	0	0	0	0	0	0	0	0	0	0	0	0	0	0	0	0	0	0	0	0	0	0	0.44	0	0	0	0	0	0	0	0	0	0	0	0	0	0	0	0
LOC100330384	7.94e-03	1.21e-02	1.66e-02	5.52e-02	0	0.11	0.14	0.22	0	0.39	0	0	0.16	0.33	0.21	0.43	0.13	0.19	0.17	0.24	0.25	0.42	0.19	0	0	0	0	0.19	5.12e-02	3.38e-03	8.74e-03	1.87e-02	0	0	1.63e-02	0.16	0.48	0.17	0.34	0.33	0.27	0.32	0.37	0.18	5.62e-02	0	0	0	0
LOC100330387	9.47e-02	0.13	4.74e-02	5.06e-02	5.44e-02	0.21	0.49	2.16	5.65e-02	4.83	0	0.13	0.34	0.27	0.32	0.74	0.22	0.12	2.06	1.45	1.58	1.28	3.01	0.56	0	0	5.31e-02	1.34	0.21	1.80	2.06	2.09	0.63	0.12	0.10	0.10	2.36	2.47	2.65	2.59e-02	6.05e-02	0.87	0.83	0.78	0.82	0	0.20	0.55	0
LOC100330395	4.05e+01	1.52e+01	7.11	1.30	0.25	0.36	0.24	0.67	0.75	0.29	1.30e+01	1.43	0.32	0.26	0.25	0.45	0	4.42e-02	0.23	0.53	0.63	1.40	0.28	0.10	0.37	9.84e-02	2.52e-02	0.41	4.56	0.24	0.25	0.10	6.26	1.16e+01	1.27e+01	5.40	0.96	0.48	0.57	0.59	0.69	0	0.13	0.21	0	3.14e+01	1.51e+01	1.04	1.02e+01
LOC100330404	0	6.83e-03	8.84e-03	1.11e-02	0	0	0	0	2.61e-02	0	0	0	0	9.07e-02	0	0	0	0	0	0	0	0	0	0	3.91e-02	0	0	2.59e-02	1.13	0	0	0	3.74	0	0	0	0	0	0	0	0	0	0	0	0	0	0	0	0
LOC100330405	2.50e+01	5.16e+01	4.04e+01	1.91e+01	1.24e+01	8.94	8.99	1.95e+01	4.62e+02	7.01e+01	9.68e+02	2.46e+02	1.08e+01	3.14	1.03e+01	5.66	1.41	1.58	2.30	5.31	1.24e+01	2.49e+01	1.27e+01	3.56e+01	1.85e+01	9.45e+01	6.64e+01	1.06e+02	4.81e+01	7.01e+01	6.60e+01	2.70e+01	3.92e+01	1.43e+01	3.84e+01	1.66e+01	1.42e+01	1.26e+01	9.58	5.73	6.36	6.85	6.66	1.66e+01	1.77e+01	3.50e+01	4.31e+01	1.80e+02	6.23e+01
LOC100330415	0	4.36e-02	2.59e-02	2.66e-02	2.44e-02	0	0	0.87	0.30	0.10	0.44	8.03	0	0	0	0	0	3.31e-02	0	0	0	0	4.85e-02	0.14	2.99	4.56e+01	6.51e-02	2.28	9.34e-02	5.88e-02	8.83e-03	3.69e-02	5.47e-02	0	1.65e-02	0	0.16	0.35	0.28	0	0	0	0.16	0	0	0	1.33e-05	1.61	1.07e-05
LOC100330427	0	0	0	0	0	0	0	0	0	0	0	0	0	0	0	0	0	0	0	0	0	0	0	1.25e-02	0	0	0	0	4.07e-02	0	0	1.20e-02	0.16	0	0	0	0	0	8.75e-02	0	0	0	0	0	0	0	0	0	0
LOC100330433	3.82e+01	1.06e+01	1.05e+01	9.08	7.47	8.16	6.49	3.45	4.13	2.14	5.49	9.62	8.04	8.98	9.56	8.48	8.42	1.23e+01	5.52	5.80	5.53	4.84	5.59	1.34	1.94	5.98	1.86	1.10	2.21	3.90	3.56	3.65	1.53e+01	7.34e+01	1.95e+01	1.78e+01	4.52	4.65	5.65	1.05e+01	8.66	9.70	1.02e+01	9.42	8.63	4.00	4.05	2.99	6.77
LOC100330435	1.85e-02	2.35e-03	9.95e-03	2.41e-02	0.82	2.17e+01	2.25e+01	0.76	0.62	4.92e-02	0.91	2.45e+01	3.74	4.38	4.60	4.35	1.10e-02	7.98e-03	0.32	0.44	1.13e+01	5.70	3.37	1.53	2.30e+01	2.15e+02	3.14e-02	1.46e+01	0.23	5.59e-02	3.28e-02	3.57e-02	9.40e-02	1.93e-02	2.28e-02	7.42e-02	1.33	1.24	1.14	1.31e+01	1.44e+01	2.19	1.88	1.54	1.75	6.43e-03	8.27e-03	0.77	9.85e-02
LOC100330438	0	0	0	0	0	0	0	0	0	0	0	0	0	0	0	0	0	0	0	0	0	0	0	0	0	0	0	0	0	0	0	0	0	0	0	0	0	0	0	0	0	0	0	0	0	0	0	0	0
LOC100330439	8.84e-03	8.64e-03	0.11	8.58e-02	0.28	0.12	0.17	0.50	0.12	0.32	0.17	0.32	0.18	0.12	5.76e-02	0.18	1.01	0.43	0.32	0.20	9.13e-02	0.23	5.29e-02	0.54	3.99	0	0.17	0.37	0.50	0.14	0.34	0.32	0.30	0	0	0.13	1.14	2.07	1.82	0.41	0.43	0.21	0.14	0.10	0.17	0	0	0.98	0
LOC100330440	0.18	0.11	2.96e-02	2.66e-02	6.57e-02	0.48	0.47	1.32	6.15e-02	0.51	0.90	0.87	5.48	1.11	7.25	1.46	0.77	3.20	1.19	3.51	1.64	1.00	1.65	2.19	2.40	1.39e+01	8.99	1.99	1.92	3.44	1.47e+01	1.32e+01	0.78	0.91	1.02	0.43	3.04	3.44	3.68	0.92	0.55	0.47	0.53	1.33	1.80	0.43	0.30	7.40	0
LOC100330441	3.78	2.21	2.24	0.82	0.46	0.49	0.34	0.26	0.34	0.27	0	0.42	0.40	0.15	0	0.25	0.82	2.20	6.09e-02	8.03e-02	9.05e-02	0.19	0.19	4.43e-02	0.12	0.37	4.79e-02	7.15e-02	0.53	0.83	0.49	0.32	4.68	3.85	2.09	3.01	0	0.16	0.79	0.10	0	0.83	0.73	0.77	0.62	1.03	0.39	0.51	0.26
LOC100330442	0.31	0.26	0.32	0.15	3.68	5.32	5.62	9.09	4.19	4.58e+01	5.80	3.18	7.20	7.44	8.20	6.77	9.13	6.12	1.25e+01	9.80	7.95	6.15	1.08e+01	5.11	0.22	0.14	2.21	6.13	1.08	1.78e+01	1.80e+01	3.38e+01	1.18	0.30	0.25	0.28	1.25e+01	1.43e+01	1.21e+01	6.72	5.79	9.08	9.01	8.57	8.85	8.58e-02	0.11	6.07	0.12
LOC100330444	8.47e-03	6.32e-02	3.54e-02	4.29e-03	0.70	0.55	0.90	0.15	0.52	0.49	1.70	0.15	0.47	0.63	0.31	0.69	0.14	5.57e-02	0	0	1.34	1.24e+01	0.88	0	0	0	0	0	0	0.23	0.79	0.12	0	0	0	0	3.85e-02	0.21	0.29	0.37	0.42	0.27	0.40	0.19	0.20	6.69e-02	0.11	0.47	0
LOC100330452	0.39	4.26e-02	1.76e+01	1.70	0	1.37e-02	0	0	2.78e-02	0	0	0.11	0	0	0	0	3.01e-02	0	0	0	0	0	0	0	0	0	0	0	2.20e-02	0	0	0	0.19	0.51	0.84	5.01	0	0	0	0	4.23e-02	0	0	0	0	0	0.36	0	0.74
LOC100330485	0	6.43e-02	8.68e-02	0.15	0.12	1.90e-02	1.06e-02	5.80e-02	0.22	3.41e-02	0.23	2.30	6.65e-02	6.72e-02	6.35e-02	0	9.92e-02	0	0	0	0	0	0	6.01e-02	1.07e+02	0.30	5.21e-02	5.81e-02	0.14	0.11	0.18	2.88e-02	0.13	0	0.16	9.87e-02	6.60e-02	0	0	0	2.96e-02	6.32e-02	0	0.32	0.12	0.92	8.80e-02	0.27	0.13
LOC100330487	0	0	1.10e-02	0	0	0	0	2.04e-02	0	9.30e-02	0	4.59e-02	0	0	0	0	0	0	4.86e-02	6.05e-02	0	0	9.30e-02	3.93e-02	0	0	0.13	9.51e-02	0	2.74e-02	6.24e-02	8.28e-02	0	0	0	0	0	0.12	0	0	0	0	0	0	0	0	0	0.45	0
LOC100330495	1.66	3.37	4.75	1.19	3.10	1.70	1.21	1.89	1.85	2.32e+01	0.75	1.78	2.49	2.11	2.38	2.39	2.08	2.16	2.47	2.57	3.25	3.25	2.60	3.31	5.26	2.91e+01	1.93	1.16e+01	1.70	4.57	8.25	9.11	0.19	0.58	3.44	2.27	4.47	4.34	4.15	5.21	4.75	1.35	1.27	1.51	1.41	0.88	0.54	5.95	0.74
LOC100330496	6.49e-02	0.14	0.59	1.93	9.74	6.00	4.68	4.40	6.35	6.30	4.02	2.71	8.12	8.01	4.91	5.73	4.85	4.45	4.18	3.97	5.06	5.36	4.84	2.54	2.72	4.37	5.06	2.35	2.22	3.75	4.07	4.86	1.06	0.30	0.22	0.74	4.76	4.89	5.02	7.35	5.23	5.95	6.64	6.37	6.65	8.22e-02	0.17	6.99	0.45
LOC100330499	0.34	0.15	0.15	0.21	9.76e-02	1.29e-02	6.45e-02	1.58e-02	0	0	3.64e-02	0	0.18	9.04e-02	0.26	8.92e-02	0.13	0.18	0.16	0.44	0.40	0.58	0	6.41e-02	0	0	0	0	2.08e-02	0.11	7.20e-02	0.10	3.01e-02	0.96	0.19	0.53	0.44	0.19	1.01	1.33	0.96	0	0	0	0	2.29	0.65	0.72	1.22
LOC100330505	0	0	0	0	0	0	0	0	0	0	0	0	0	0	0	0	0	0	0	0	0	0	0	0	0	0	0	0	0	0	0	0	0.29	0	0	0	0	0	0	0	0	0	0	0	0	0	0	0	0
LOC100330508	1.19	2.53	1.60	1.07	1.85	4.22	3.51	5.28	1.41	5.32	0.42	0.60	4.52	2.75	5.17	3.23	0.36	0.16	3.25	3.56	4.23	3.35	3.40	2.39	0.15	3.49e-02	2.12	1.15	1.20	2.52	4.92	1.38e+01	0.95	1.53	3.27	3.24	2.94	3.71	3.48	2.10	2.82	3.04	3.00	3.90	3.83	6.57	5.11	4.61	2.76
LOC100330514	3.61	1.76	2.43	1.92	0.82	2.72	1.74	1.36	0.21	7.81e-02	4.97e-02	0.45	1.50	3.08	1.25	2.67	0.30	0.22	2.43	3.53	1.80	1.59	1.67	1.30	2.68	0.15	0.35	6.37e-02	0.80	0.78	3.04	2.67	3.73	5.03	2.98	3.47	1.53	2.53	3.05	2.74	3.53	4.46	4.09	3.48	2.40	2.47	3.20	0.32	3.81
LOC100330518	8.80e-03	2.22e-02	0.18	2.17e-02	0.20	8.37e-02	7.27e-02	0.11	0.12	0.52	0.19	0.13	0	0	0.11	0	0.26	0.41	5.28e-02	0.16	0.41	0.51	0.42	0.17	0.34	0.18	0.24	0.35	0.81	0.38	0.31	0.14	0.18	0	5.41e-02	0.13	0.30	0.39	0.15	0.18	0.21	5.71e-02	0.33	0.20	0.17	0	6.98e-02	0.73	0.12
LOC100330519	1.09e-02	0	4.45e-02	2.70e-02	0.15	0.28	0.29	0.45	6.23e-02	0.49	0.15	0	7.39e-02	0	0	0	0.32	0.32	9.74e-02	8.08e-02	0.22	0.21	6.41e-02	0	0	0	0	0	0	5.97e-02	2.38e-02	5.75e-02	4.93e-02	0	0	0	0.29	0.24	0.28	0.14	0.13	0.19	0	0	0	0	9.78e-02	0.30	0
LOC100330524	4.11e-05	4.35e-05	8.36e-02	0.75	0	8.32e-05	8.25e-05	5.77e-05	1.47e-04	3.88e-04	1.31e-04	0.91	2.61e-04	2.66e-04	2.60e-04	2.63e-04	1.13e-04	1.13e-04	1.29e-04	1.30e-04	1.96e-04	1.91e-04	1.94e-04	8.10e-05	0	1.43	8.82e-05	0.28	8.74e-05	3.44e-02	9.79e-02	1.85e-02	1.58e-04	0	1.59e-04	0.68	2.89e-04	2.93e-04	2.93e-04	8.16e-05	1.04e-04	7.68e-04	7.29e-04	3.73e-04	7.44e-04	0	5.83e-04	4.23e-04	4.15e-04
LOC100330526	1.29	3.31	1.87e+01	3.34e+01	1.11e+01	4.92	4.53	2.09	0.65	5.08	0.45	0.35	1.94	1.96	1.73	2.38	3.99	4.22	2.64	3.00	1.70	1.99	1.92	0.12	0.34	0.20	0.13	0.11	0.28	1.96	1.03	1.48	0.36	0	1.53	1.01e+01	2.05	0.90	1.14	1.62	2.22	1.85	3.26	2.02	3.07	0.27	1.64	0	2.77
LOC100330539	3.00	1.38e+01	2.83e+01	3.26e+01	5.24e+01	1.50e+01	1.42e+01	9.84	1.01e+01	5.54e+01	8.14	8.56	1.55e+01	2.01e+01	1.50e+01	1.75e+01	3.69e+01	3.80e+01	1.41e+01	1.48e+01	1.09e+01	9.60	1.45e+01	7.71	5.13	4.98	6.96	6.49	4.74	1.47e+01	1.88e+01	2.19e+01	9.17	1.40	1.77e+01	2.23e+01	1.38e+01	1.38e+01	1.32e+01	2.59e+01	1.93e+01	2.05e+01	2.21e+01	1.96e+01	1.90e+01	5.04	7.16	1.32e+01	1.70e+01
LOC100330546	0	0	0.16	0.22	0.44	6.82e-02	5.06e-02	0	0	0	0	0	5.55e-02	0	0	0	0.42	0.32	0	0	4.22e-02	0.13	0	2.02e-02	4.91e-02	0	0	0	1.19	9.10e-02	0.15	0.16	2.72	0	0	4.12e-02	0	0	0	6.35e-02	9.90e-02	0	0.13	8.96e-02	9.61e-02	0	0	0	0.22
LOC100330554	0.47	0.78	0.94	1.26	2.35	1.59	1.30	3.94	0.71	0.99	2.15	0.57	3.16	2.78	2.93	1.85	2.53	2.13	5.99	1.45	2.45	2.00	3.93	3.52	0.35	0.77	0.28	0.30	0.89	1.62e+01	2.34e+01	2.10e+01	2.71	1.03	3.21	2.46	6.31	7.63	6.76	3.25	3.70	3.14	1.86	2.07	2.99	1.64	1.93	2.01	0.66
LOC100330556	2.23	1.88	5.00	5.98	6.01	2.60	3.05	1.38	0.46	0.79	0	1.98	0.44	0.45	0	2.20	0.42	0.79	0	0.72	1.04	0.64	0.29	0	0	0	0	0	0.55	0.50	7.31e-02	4.09e-02	6.19	0.86	0.48	0.33	1.32	1.42	2.23	0.34	0.59	0	0	0.73	0	2.10e+02	2.08e+02	1.25e+01	2.52e+02
LOC100330558	4.19	6.62	1.71	2.71	3.49	1.45e+01	1.47e+01	2.52e+01	6.25	1.52e+01	1.53e+01	1.46e+01	7.11	8.30	9.96	1.06e+01	9.53	1.23e+01	1.12e+01	1.18e+01	1.60e+01	1.23e+01	8.87	9.17	1.17e+01	1.47e+01	2.28e+01	1.26e+01	2.23e+01	2.89e+01	3.21e+01	3.52e+01	6.60e+01	6.20	1.36e+01	4.99	9.49	1.12e+01	1.37e+01	1.22e+01	1.16e+01	1.14e+01	1.52e+01	1.11e+01	9.70	2.27e+01	1.14e+01	3.51e+01	4.33
LOC100330563	4.02e-02	1.02e-02	6.32e-02	4.56e-02	0.20	2.86e-02	9.64e-03	1.17e-02	0.12	0.12	0.42	0.88	0	0	0	0	0	0	0	0	0	0	0	1.09	0.37	0	0.21	0.30	0.95	2.90e-02	2.72e-02	3.58e-02	0.22	9.50e-05	4.35e-02	6.38e-02	0	0	0	0	0	0	0	0	0	8.55e-02	0	0	0.34
LOC100330565	0	2.98e-03	0	0.19	1.72	0.21	6.26e-02	1.41	0	1.02e-02	3.14e-02	1.50e-02	0.13	0.17	0.12	4.17e-02	0.78	0.10	2.83	0.34	4.10	1.59	2.61	0.93	0	0	0	1.23e-02	4.45e-02	1.41	5.14	1.45e+01	1.37e-02	0	0	3.10e-02	3.85	3.44	3.63	0.18	0.19	0.22	8.58e-02	0.28	0	0	2.43e-02	0	0.16
LOC100330568	2.62e+01	9.76	1.01e+01	3.08	5.26	4.02	3.08	1.55	0.47	1.22	0.77	0.75	5.70	8.86	5.94	7.74	7.05	1.58e+01	4.02	4.52	4.43	2.86	3.56	1.12	0.98	0.83	1.14	0.54	1.03	4.19	3.36	4.47	7.65	2.05e+01	1.26e+01	4.43	4.04	5.55	5.25	7.31	4.86	4.56	5.41	5.10	4.74	1.73	2.95	1.86	2.98
LOC100330570	4.15	3.39	2.96	2.88	0.26	0	0	2.46e-02	1.19	0	0	6.15	0.13	0	0	0	0	0	0.17	0	0	0	0	2.27e-02	0	0	0	0	1.43	7.97e-03	1.05e-02	0	1.01e+01	2.09	5.20	2.78	0	0	0.32	4.90e-02	0	0	0	0	0	6.43	4.68	0.52	1.50
LOC100330575	1.24e-02	4.05e-03	2.24e-02	0.10	1.52	8.45	7.28	5.15	8.81e-02	1.18	1.20	0.45	2.83e+01	2.21e+01	2.22e+01	1.88e+01	1.32	1.92	8.05	1.18e+01	5.85	6.41	8.74	0.84	1.27e-02	0.18	4.05	0.51	0.24	4.11	2.15	1.54	0.19	0	0.14	6.33e-02	8.82	8.66	7.57	2.17e+01	1.74e+01	1.39e+01	1.63e+01	1.40e+01	1.73e+01	4.05e-02	0.15	2.98e+01	0.17
LOC100330576	0.61	0.33	5.70e-02	9.91e-03	5.36e-03	0.11	0.26	2.67	2.78	6.91	5.14	2.55	0.33	0.33	0.34	0.12	0.56	1.52	0.44	0.21	2.52	2.66	1.15	7.14	1.80e+01	1.68e+01	5.99	3.32	1.16	2.02	1.89e+01	2.20e+01	0.45	0.33	0.25	0.11	3.50	3.90	3.35	1.13e-02	0	0.40	6.06e-02	0.72	0.55	0.38	0.47	5.72	0.14
LOC100330581	8.21	1.24e+01	6.33	1.39	1.54	2.45	2.56	1.65	9.79	5.26	1.79	4.15	1.99	2.48	2.13	2.60	8.42	7.94	2.79	2.83	2.22	1.89	2.33	2.05	0.21	0.35	0.52	1.13	1.32e+01	5.28	7.69	9.88	1.33e+01	3.95	9.95	1.90	2.47	1.67	1.78	3.26	3.12	2.98	3.52	2.87	2.74	2.90	1.86	0.70	2.71
LOC100330585	0.13	0.73	0.25	0.11	0.17	0.59	0.42	0.23	4.85e-02	0.15	0.30	6.62e-02	0.41	0.36	5.65e-02	0.24	0.29	0.75	0.70	0.55	0.45	0.25	0.52	0.29	0.65	3.99	1.51	0.16	0.44	1.58	2.09	1.86	0.41	0.84	1.69	0.35	0.35	0.44	0.22	2.26e-02	2.64e-02	0.67	0.42	0.68	0.33	0.24	0	0	0.12
LOC100330593	1.36e-03	6.69e-04	9.09e-04	0	0	1.32e-03	2.95e-03	4.87e-02	8.88e-03	0	0	0	0	0	0	0	7.72e-02	9.20e-03	0.10	5.17e-03	0.83	0.26	0.23	0.25	0	0	0	0	1.13e-03	3.78	9.87	9.46	0	0	0	0	0.15	9.10e-02	0.13	0	0	0	0	0	0	0	0	0	0
LOC100330598	5.13e+02	5.79e+01	2.93e+01	7.48e+01	4.91e+01	4.14e+01	3.38e+01	1.29e+02	1.69e+01	3.30e+01	7.04e+01	2.13e+01	1.80e+02	8.85e+01	9.63e+01	5.08e+01	2.49e+01	5.21e+01	4.74e+01	1.15e+02	4.20e+01	1.02e+02	6.52e+01	1.86e+01	3.10e+01	5.41e+01	1.39e+02	4.02e+01	2.18e+01	9.35e+01	5.11e+01	4.95e+01	2.04e+02	1.62e+03	5.42e+01	5.70e+01	5.74e+01	8.29e+01	7.50e+01	4.85e+01	1.40e+02	4.94e+01	6.84e+01	5.91e+01	9.57e+01	2.42e+02	1.81e+02	3.49e+02	1.89e+02
LOC100330622	4.08e+01	1.72e+01	2.34e+01	2.93e+01	3.53e+01	3.25e+01	1.69e+01	5.23e+01	4.65	9.22	3.87e+01	6.59	2.28e+01	2.19e+01	2.84e+01	2.43e+01	3.82	3.23	1.85e+01	2.16e+01	2.07e+01	2.55e+01	1.61e+01	2.02e+01	1.48e+01	3.92e+01	1.65e+01	1.59e+01	3.85	6.18e+01	7.53e+01	4.00e+01	2.32e+01	5.92e+01	3.47e+01	2.71e+01	2.54e+01	3.54e+01	2.30e+01	1.76e+01	2.31e+01	1.66e+01	1.24e+01	1.01e+01	1.11e+01	3.25e+01	3.76e+01	5.95e+01	5.35e+01
LOC100330630	0.35	0.41	3.38e-02	3.23e-02	0.19	0.18	0.17	0.26	1.85	2.29	1.10	5.40	0.11	0.12	4.02e-02	0.18	0.11	9.80e-02	0.17	6.97e-02	0.23	0.66	0.49	0.75	1.07	0.66	1.50	3.21	3.03	1.37	0.84	0.23	1.18	0.28	0.20	9.81e-03	0.38	0.84	0.60	0.36	0.25	0.25	0.22	0.22	0.11	1.37	0.14	0.75	0.13
LOC100330638	3.99e-02	2.67e-02	9.10e-02	1.31	3.60	1.74	1.85	3.86	0.11	2.50e-02	9.64e-03	0.38	9.24	1.10e+01	9.85	1.22e+01	0.38	0.16	1.03e+01	1.05e+01	1.48e+01	1.62e+01	1.34e+01	1.66	0.19	4.08e-02	0.68	7.76e-03	4.38e-02	0.10	7.63e-02	0.12	0.10	0.46	7.74e-03	0.53	1.22e+01	2.39e+01	1.88e+01	3.20	5.27	4.19	4.81	4.54	4.40	2.62e-02	0	0.21	0.10
LOC100330643	0	0	4.89e-03	0	2.31e-02	5.16e-02	8.18e-02	0.16	0.10	2.07e-02	0	0.17	9.40e-02	9.50e-02	4.49e-02	0	0	1.19e-02	4.13e-02	0.15	0.11	0.18	0.46	0.78	0.10	0.43	0.37	8.27e-02	7.78e-02	0.78	0.18	0.13	0	8.25e-02	0	0	4.66e-02	0.15	0	0.11	6.29e-02	0.17	4.84e-02	0.23	9.72e-02	0	0	0	0
LOC100330645	4.76e+01	4.85e+01	8.10e+01	1.13e+02	1.55e+02	9.99e+01	9.29e+01	5.09e+01	4.08e+01	6.32e+01	5.21e+01	4.74e+01	9.63e+01	1.06e+02	8.06e+01	9.98e+01	2.24e+02	2.18e+02	9.59e+01	7.73e+01	6.47e+01	5.05e+01	7.00e+01	3.36e+01	2.47e+01	2.02e+01	2.97e+01	2.38e+01	1.41e+01	6.02e+01	8.43e+01	1.02e+02	2.62e+01	3.63e+01	6.11e+01	1.13e+02	6.49e+01	6.56e+01	6.66e+01	9.37e+01	8.88e+01	1.10e+02	9.70e+01	1.01e+02	8.60e+01	2.83e+01	3.01e+01	1.82e+01	4.31e+01
LOC100330650	6.88e-02	6.29e-02	2.71e-02	2.85e-02	0.26	7.45e-02	6.83e-02	0.24	0.37	1.18	0	0.23	0.13	0.14	4.29e-02	8.97e-02	0	0	0.28	9.83e-02	0.62	0.59	0.32	3.28e-02	0	6.93e-02	0.11	0.28	1.50	7.04e-02	0.54	0.24	0.21	0	0.12	6.67e-02	0.71	0.67	0.79	0.17	0.16	0.16	0.11	7.49e-02	4.65e-02	0	6.68e-02	0.36	8.76e-02
LOC100330651	0	3.83e-02	8.34e-03	0	1.75e-02	0	1.19e-02	0.11	0	2.25e-02	0	3.33e-02	0	0	0	0	0	0	0	9.73e-02	0	0.17	0.40	0	0	0	0.25	0	0	2.21e-02	3.41e-02	7.31e-02	0	0.30	0.10	6.30e-02	0.18	0.30	0.23	0	0	0	0	0	0	0	0	0.38	0
LOC100330652	0.20	1.57	1.24	1.03	1.49	1.93	1.28	0.41	0.53	8.40e-02	0	0.77	1.31	1.53	0.63	1.44	6.50	8.37	1.24	0.39	0.54	0.53	0.34	1.19e-02	5.78e-02	0	0	0	1.82	1.08	0.90	0.42	4.95	0.23	1.78	1.95	0.26	0.56	0.25	0.55	0.44	1.96	1.35	1.84	1.71	1.31	0.29	0	0.38
LOC100330653	0	7.95e-03	0	0	0	0.11	0.13	5.24e-02	0	6.14e-02	0	4.54e-02	1.21	1.88	1.99	3.94	0.13	7.97e-02	0.92	2.16	1.12	0.60	1.48	1.95e-02	0.14	0	0	0	0	0	8.83e-03	0	0	0	0	0	0.11	0.71	1.11	0.71	1.81	0.57	0.52	0.72	0.62	0	0	0	0
LOC100330660	8.18	2.98	3.29	9.88	1.17e+01	1.11e+01	1.10e+01	1.10e+01	2.93	2.54	5.85	2.50	2.84e+01	3.16e+01	2.03e+01	2.72e+01	2.54	8.51	2.38e+01	1.94e+01	1.45e+01	1.19e+01	1.46e+01	5.75	3.97	2.02e+01	1.45e+01	4.55	3.62	2.16e+01	1.79e+01	1.87e+01	5.43e+01	2.75e+01	7.25	6.89	1.80e+01	2.14e+01	3.07e+01	2.17e+01	1.83e+01	1.16e+01	1.59e+01	1.09e+01	1.60e+01	1.69	2.95	1.25e+01	4.11
LOC100330665	6.57e-02	6.11e-02	4.22e-02	4.30e-02	3.40e-02	3.82e-02	0.11	3.48e-02	0.54	3.54e-02	0	0.34	0.21	6.94e-02	6.56e-02	6.86e-02	0	0	6.04e-02	7.51e-02	5.17e-02	0.16	0	2.48e-02	3.02e-02	0.21	8.07e-02	9.99e-02	3.27e+01	4.35e-02	1.11e-02	1.19e-02	1.78e+01	0.36	6.22e-02	5.10e-02	6.96e-02	0.29	0	7.86e-02	6.62e-02	6.54e-02	7.14e-02	0	0	0.85	0.32	0.56	0.40
LOC100330672	2.42e-02	8.81e-03	4.37e-02	2.53e-02	6.90e-02	1.67e-02	2.50e-02	8.98e-02	0.23	0.11	0.59	0.69	4.32e-02	4.36e-02	8.24e-02	2.58e-02	0	3.36e-03	3.03e-02	0.29	0.39	0.71	1.02	3.39	3.89e-03	0	1.34	4.37e-02	0.18	0.21	0.20	7.18e-02	0.12	0.15	1.77e-02	4.47e-02	0.10	0.54	1.56	1.65e-02	3.08e-02	8.18e-03	0	2.78e-02	0	8.62e-03	6.40e-03	0.35	0
LOC100330674	0.45	0.16	0.18	0.19	0.10	7.28e-02	0.15	5.38e-02	1.14e-02	4.01e-02	0	1.55e-02	0	0	0	0	3.55e-02	0	0	0	0	0	0	0	0	0	0	0	3.57e-02	1.61e-02	3.45e-03	2.59e-02	9.92e-02	0.45	0.18	3.19e-02	0	0	0	3.28e-02	0	0	0	0	8.89e-02	0.10	5.00e-02	0	8.39e-02
LOC100330675	3.71	2.66	2.83	2.36	3.46	3.66	3.12	2.87	1.06	0.67	0.74	0.50	9.70	8.16	9.53	7.78	7.19	1.10e+01	4.97	4.41	4.21	4.80	3.32	3.21	0.74	0.14	3.20	0.96	5.78	7.41	1.48e+01	1.79e+01	2.77e+01	2.37	4.97	3.25	5.94	6.62	8.86	5.54	4.96	6.48	7.42	7.14	7.53	8.01e-02	0.50	0.38	0.37
LOC100330676	6.25e-02	0.18	9.45e-02	0.35	0.88	0.93	0.72	1.01	0.49	0.23	7.70e-02	0.22	1.09	1.27	1.10	1.13	0.37	0.52	1.59	3.09	0.87	0.88	1.37	2.45	0.48	0.46	0.19	0.31	0.54	5.66	9.54	1.05e+01	0.31	0.21	0.11	0.22	3.22	5.09	4.43	1.53	1.78	0.82	0.93	0.34	0.88	2.52e-02	0	0	0.12
LOC100330677	0	1.32e-02	2.90e-02	0.23	0.20	7.55e-02	0.24	6.47e-02	2.67e-02	0	0	7.28e-02	0	9.24e-02	0	0	0	0	0	5.00e-02	0	4.25e-02	0	0	0	0	0	0	5.32e-02	0	0	0	3.08e-02	0	0	0	0	0	0	0.21	0.49	8.71e-02	0.22	0.30	0	0	5.32e-02	0	0
LOC100330679	5.44e-02	0.35	1.67	2.86	2.00	0.70	0.80	0.62	0.24	0.26	0.22	0.55	0	0	0	0	0.54	0.93	8.07e-02	0.15	0.20	8.53e-02	0.78	0.74	0.92	0.97	3.20	1.62	4.02	5.70e-03	0	0	0.59	0.16	0.11	0.96	0	0	0	1.02	1.31	1.21	1.23	0.61	1.44	0.92	1.07	2.23	1.25
LOC100330681	0	4.48e-03	6.20e-03	2.03e-02	0	4.18e-02	0.10	0.34	1.62e-02	0.47	0	0	5.94e-02	0.48	5.67e-02	0.41	0	2.22e-02	0.18	9.73e-02	0.18	0.31	0.47	4.31e-02	0	0	4.67e-02	0.21	0.47	0.12	9.17e-02	7.46e-02	0.63	0	0.14	0.31	0.77	0.57	0.82	2.26e-02	0	0.15	0.18	0.20	6.15e-02	0	3.45e-02	0	0
LOC100330690	0.12	5.31e-02	2.11	4.69	8.20	2.76	1.15	0.11	1.83e-02	0.30	0.27	9.71e-02	0.13	0.40	0.38	0.39	0.53	0.36	1.16	0.32	0	0.16	0.12	3.58e-02	0.12	0	2.58e-02	0	3.10	0	0	0	0.68	0.12	1.99e-02	2.25	0	0	0	0	0.50	0.43	0.77	1.11	0.85	6.59e-02	0.17	0	2.06
LOC100330698	6.62	6.52	6.94	5.93	3.91	1.00	0.55	0.69	0.29	0.51	4.80e-02	0.36	2.66	2.37	4.07	1.97	7.04e-02	5.02e-02	1.22	2.60	3.18	3.00	2.65	1.11	4.90	0.19	0.46	0.29	0.97	0.27	0.24	0.18	3.84	1.06e+01	2.05e+01	1.83e+01	2.82	2.25	3.82	3.68	2.98	0.76	1.90	1.94	1.37	1.69e+01	2.68e+01	0	1.10e+01
LOC100330703	0	0	1.36e-02	0.25	0.87	0.25	0.44	0.92	4.51e-02	0	2.57e-02	0.22	3.25	4.82	3.37	3.86	0.18	4.18e-02	1.76	2.97	7.98	8.77	6.70	0.29	6.17e-02	0	6.88e-02	0	4.10e-03	1.94e-02	8.30e-03	4.32e-02	2.27e-02	0	0	0	8.44	1.25e+01	9.49	1.91	2.31	0.31	0.83	1.02	1.30	0	4.57e-02	0.14	0.13
LOC100330706	0.29	1.28e-02	9.08	1.50	0.68	1.50	0.79	9.73e-02	0	3.22e-02	8.80e-02	0.10	0.49	0.30	1.00	0.50	7.31e-02	0.11	7.91e-02	0.86	0.35	0.48	8.12e-02	1.65e-02	3.16e-02	0	2.81e-02	0	4.21e-02	2.08e-02	1.90e-02	3.01e-02	3.04e-02	0	8.28e-02	3.58	0.29	0.39	0.11	1.12	0.76	0.53	0.54	0.88	1.79	0	6.94	0	6.27
LOC100330730	4.10	1.86	0.15	0.39	0.34	0.12	0.25	8.07e-02	4.81	9.20	2.71	3.86	1.09	1.13	1.51	1.41	0.68	0.32	1.68	1.26	1.33	1.57	1.87	1.07	0.95	2.25	0.14	1.05	6.69e+01	2.35	1.92	2.68	3.47e+01	4.61	1.22	0.42	1.73	1.37	1.16	1.34	1.51	2.65	1.90	1.40	2.06	4.49	1.28	0	2.05
LOC100330734	0	0	0	0	0	0	0	5.97e-03	0	0	9.47e-03	2.10e-02	0	0	0	7.11e-05	0	0	0	8.14e-04	0	0	7.67e-04	0	2.75e-02	0.11	5.40e-02	0	0	0	0	1.51e-06	0	0	0	0	0	6.96e-06	0	0	0	1.63e-05	0	1.12e-04	0	1.27e-05	5.18e-02	3.83e-02	0
LOC100330736	1.85e-02	1.14e-02	1.02e-02	1.40e-02	8.54e-02	1.41	1.94	2.73	0.69	6.04	6.67e-02	0.52	1.62	2.14	1.83	1.82	0.16	0.25	1.95	2.10	1.85	2.11	2.41	0.47	0.11	0	0.28	1.17	2.68e+01	2.20	1.77	1.25	5.34e+01	0	1.51e-02	0	2.56	2.27	2.42	0.79	0.86	3.07	2.58	1.66	1.69	2.13e-02	0	0	0
LOC100330743	4.71e-02	2.40e-02	2.24e-02	6.32e-02	3.12e-02	1.86e-02	9.03e-02	7.47e-03	0.38	0.13	0.26	9.73e-02	9.24e-02	9.33e-02	0.13	0.18	0	9.65e-02	0	0	0	0	0	2.53e-02	4.10e-02	0	1.83e-02	0.16	4.44	1.71e-02	2.63e-02	7.92e-03	8.90	8.10e-02	6.88e-02	0	0	9.88e-02	0	1.76e-02	6.17e-02	0	0	7.45e-02	9.54e-02	0	2.68e-02	0.19	0
LOC100330744	0	0	0	0	0	0	0	0	2.09e-02	9.67e-03	5.95e-02	9.95e-02	0	0	0	0	0	0	0	0	0	0	0	0.44	1.64	0.12	0.46	0.56	0.31	0.19	9.94e-02	3.94e-02	0.17	0	0	0	0	0	0	0	0	0	0	0	0	0	0	0.32	0
LOC100330746	0	0	0	0	0	0	1.57e-02	5.32e-02	0	0.51	0	0	0	0	0	0	4.23e-02	2.69e-02	0.20	0.43	0	5.08e-02	0	0	0	0	0	0	0	0.14	0.80	0.50	0.49	0	0	0	0.11	0.48	0.14	0	0	0	0	0	0	0	0	0	0
LOC100330754	5.24e-02	0.19	0.30	0.34	3.06e-02	0.23	0.36	2.04	0.20	0.42	0.75	0.86	0.17	0.26	0.32	0.29	2.11e+01	3.26	1.01e+01	1.42	7.05	3.33	4.55	8.51	0.28	0.18	4.72e-02	0.24	0.36	1.01e+01	2.45e+01	2.56e+01	5.93e-02	0	6.06e-02	0.22	6.45	4.37	5.34	0.22	0.41	0.33	0.18	0	0.12	0.15	2.42e-02	0.17	0.16
LOC100330755	0	0	6.27e-03	0	0	9.16e-03	0	2.08	0	0.22	0.79	0	0	6.49e-02	0	0	0.13	0	0.37	7.02e-02	0.82	0.37	0.79	2.36e+01	0	0	2.52e-02	0.32	3.77e-02	2.32e+01	9.25e+01	9.42e+01	2.13e-02	0	0	0	2.48	2.47	2.59	2.45e-02	0	0	6.67e-02	0	0	0	4.77e-02	0	0
LOC100330765	5.24	1.92e+01	1.93e+01	8.07	0.37	0.34	0.15	0.17	5.14	0.50	6.57e-02	5.82	0.16	9.93e-02	7.48e-02	7.81e-02	0.57	0.84	0.13	0.17	0.22	0.15	4.72e-02	5.17e-02	0.17	0.35	0.21	0.11	4.62e+01	2.76e-02	2.10e-02	1.56e-02	3.69e+01	3.43	2.17e+01	2.41e+01	5.18e-02	5.59e-02	3.29e-02	0.58	0.42	0.23	0.26	0.38	0.30	5.77e+01	3.11e+01	0.40	2.73e+01
LOC100330771	0	0	0	3.45e-02	2.13e-02	3.84e-02	1.92e-02	0	8.65e-02	3.98e-02	0.18	0.30	0	0	0	0	0	2.39e-02	0	0	0	0	0	7.12e-02	1.27	0.20	0.26	0.11	3.09e-02	8.34e-03	1.10e-02	2.38e-02	0.14	0	0	0	0	0	0	5.14e-02	0	0	0	0	0.48	0	0	0	0
LOC100330775	4.23e-03	4.36e-03	3.52e-02	2.96e-02	9.78e-03	1.58e-02	8.59e-03	0	0	0	4.78e-02	0	0	0	2.78e-02	0	0	0	1.28e-02	3.19e-02	0	0	0	0	2.61e-02	0	0	0	7.98e-02	0	0	0	9.53e-03	5.09e-02	8.61e-03	4.32e-02	0	0	0	0	0	0	0	0	3.00e-02	0	0	0	0
LOC100330779	0	7.41e-03	0	0	0	1.40e-02	2.89e-02	0.21	0.26	0.60	1.48	1.48	0	0	0	0	0	0	0.32	0.22	0	0	0	9.13e-02	0	0.15	5.29	0.50	0.82	0.62	0.55	1.22	0.38	7.88	0	7.62e-02	0	0	0	7.81e-02	9.14e-02	0	0	0	0	0	0	0.83	0
LOC100330792	0	0	0	0	3.75e-02	0	0	0	0	0	0	0	0	0	0	0	0	0	0	0	0	0.77	0	0	0.85	0	0	0	5.09e-02	1.42e-02	0	2.08e-02	0.17	0	0	0	0	0	0	0	0	0	0	0	0	0	0	0	0
LOC100330797	2.50	0.60	0.47	0.40	0.71	0.77	0.92	0.84	0.46	0.66	0.45	0.10	6.63	8.68	8.45	6.02	2.18	3.73	5.51	4.37	2.43	4.19	7.49	1.14	0.48	1.98	3.09	0.88	0.60	6.77	7.97	6.84	6.57	8.65	2.97	1.69	2.96	4.92	3.32	4.81	5.81	7.63	7.03	6.04	5.43	0.34	0.49	6.01	0.17
LOC100330801	8.93e-02	1.03e-02	2.87e-02	1.86e-02	4.59e-02	0.12	0.34	0.46	1.75	1.42	2.32	4.15	0.28	4.75e-02	4.49e-02	0.19	0.31	6.55e-02	0.17	0.15	0.39	0.48	0.45	0.63	0.51	0.58	1.87	1.68	0.36	0.41	0.44	0.20	1.52	0.17	7.01e-02	3.49e-02	0.55	0.60	0.71	0.11	4.20e-02	0.30	0	7.84e-02	9.72e-02	7.41e-02	0.14	2.67	0
LOC100330805	0.11	0.29	0.50	0.43	2.24	2.90	3.86	2.08e+01	5.69e-02	0.26	0.23	0.39	4.30	7.52	6.16	1.04e+01	0.54	0.18	7.12	7.77	8.00	1.31e+01	6.37	3.25	3.35	0.24	0.74	9.28e-02	0.11	2.04e-02	9.39e-02	7.33e-02	0.40	1.36e+01	0.47	0.12	1.61e+01	1.61e+01	2.09e+01	3.28	3.83	5.09	5.42	4.94	7.44	0	9.62e-02	1.34	0.32
LOC100330808	0	0	6.00e-03	6.91e-03	0	0	0	0	0	0	0	0	5.75e-02	0	5.49e-02	0	0	0	0	0	0	0	0	4.17e-02	5.08e-02	0	2.26e-02	0	0	7.14e-03	1.85e-02	1.49e-02	0	0	0	0	0	0	0	0	2.56e-02	0	0	0	0	0	4.27e-02	0.23	0
LOC100330813	0	0	0	0	0	0	0	0	2.20e-02	1.02e-02	0.21	0.22	0	0	0	0	0	0	0	0	0	0	0	0.35	0.57	0.19	0.17	0.40	0.14	5.20e-03	6.68e-03	9.22e-03	5.49e-02	7.31e-02	0	0	0	0	0	0	0	0	0	0	0	0	0	0.34	0
LOC100330817	8.72e-03	6.18e-02	1.96e-02	0.10	5.02e-02	0.41	0.50	0.63	0.28	1.51	0.13	0.32	0.40	0.44	0.23	0.48	0.13	2.28e-02	0.54	0.70	0.95	0.44	0.61	1.07	0.55	0.12	0.27	0.53	0.50	3.07	3.31	2.44	0.35	0.14	7.11e-02	0.12	0.59	0.68	0.96	0.73	0.55	0.84	1.29	0.46	0.55	1.68e-02	7.60e-02	0.32	0.47
LOC100330824	1.64	7.87	3.90	1.70	3.38e-02	8.66e-02	0.27	0.60	0.40	3.00	0	8.22e-02	0.59	0.68	0.60	0.67	2.23	2.59	0.81	0.60	0.79	0.21	1.02	2.03	2.26	0	9.39e-02	0.49	0.11	2.76	5.84	8.65	0.14	1.80	9.33	3.89	2.74	2.11	1.84	0.29	0.21	7.49e-02	0.30	0.25	0.20	1.72	7.46	0	4.15
LOC100330831	6.88e-02	0.11	0.11	0.10	1.04e-02	8.26e-02	1.89e-02	0.12	5.55e-02	0.13	0.45	4.97e-02	0.20	0	0	0	6.58e-02	4.97e-02	5.78e-02	7.40e-02	0.30	0.48	0.23	0.16	0	0.21	0.10	3.83e-02	8.64e-02	0.34	0.53	0.46	0	0.12	0.26	0.10	0.20	0.65	0.33	0.21	0.24	0.11	0	0	6.82e-02	0.11	0.10	0	0
LOC100330836	0.12	0.33	0.35	0.33	8.20e-02	2.31e-02	0	0	0	0	0	0	0	0	0	0	1.90e-02	2.04e-02	0	0	0	3.86e-02	0	0.13	0.10	0	0.14	2.08	0.29	0	0	0	2.77e-02	0	0.25	0.37	0	0	0	3.15e-02	0	0	0	0	0.13	0.28	0.62	0	0.80
LOC100330838	2.06e+01	1.84e+01	1.72e+01	2.56e+01	9.70	4.92	4.29	2.82	0.43	1.22	0.59	0.28	4.11	3.60	2.41	3.48	2.83	4.42	1.98	2.17	3.25	2.11	2.92	1.20	1.57	2.28	1.30	0.72	3.08	3.61	3.94	5.39	1.64e+01	6.12	2.43e+01	2.34e+01	1.61	2.27	1.55	5.98	4.80	4.05	3.66	4.61	2.56	2.44e+01	1.95e+01	2.34	2.26e+01
LOC100330842	0	0	2.28e-02	3.06e-02	0.12	0.19	6.64e-02	5.96e-02	6.41e-02	8.59e-02	3.01e-02	0	7.57e-02	0	0	0	0.16	0.14	3.33e-02	0.12	0	0	0	0	0	0	0	0	0	0.11	7.99e-02	0.19	5.06e-02	0	0	0	0.30	0.16	9.53e-02	5.77e-02	0.30	0	0.18	0	0	0	0.26	0	0
LOC100330856	0	0	0	0	0	0	0	0	0	0	0	0	0	0	0	0	0	0	0	0	0	0	0	0	0	0	0	0	0	0	0	0	0	0	0	0	0	0	0	0	0	0	0	0	0	0	0	0	0
LOC100330858	0	8.88e-03	5.74e-03	7.08e-03	2.90e-02	0.31	0.29	2.64	0.43	0	3.22	1.36	0.24	5.95e-02	0.17	0.12	0.15	3.68e-02	0.34	0.71	0.49	0.53	0.67	1.07	2.80	0.45	0.46	0.93	0.75	1.03	2.22	1.00	1.15	0.52	0.14	0.17	5.84e-02	0	0	0.16	2.62e-02	0.11	0.14	0.78	0.35	0	0	0	0
LOC100330861	0	0	0	1.13e-02	4.76e-02	5.06e-02	9.28e-02	1.42	0.13	0.33	3.08e-02	4.41e-02	8.20e-02	0.25	0.27	0.16	8.00e-02	4.17e-02	1.13	0.72	4.27	1.86	1.11e+01	0.64	0.47	1.71	0.18	0.23	0.16	0.14	3.73e-02	4.42e-02	0.11	7.18e-02	3.65e-02	0	7.80	1.66e+01	1.32e+01	0.17	0.13	0.33	0.27	0.33	0.54	0	0	0	0
LOC100330864	1.59	3.24e-02	0	0.21	0.18	3.73e-02	0.16	7.46e-02	1.42	3.01e-02	1.66e-02	1.04	2.15	1.33	1.59	2.10	4.07e-02	0.24	0	0	0	4.24e-02	0.12	0	0	0	0	0	0	0.15	7.05e-02	3.77e-02	4.34	4.57e+01	6.89	1.52e+01	0	0	0	7.52	5.76	0.73	0.57	0.93	0.73	2.49	3.25	0	3.77
LOC100330866	0	0	0	0	0	1.07e-02	6.09e-03	8.00e-02	0.46	9.42e-03	0.26	1.10	0	0	0	3.86e-02	0	3.45e-02	1.70e-02	0	2.98e-02	0.15	3.46e-02	7.79e-02	0.79	7.36	0.15	1.04	5.05e-02	0.11	4.03e-02	2.99e-02	2.54e-02	0	0	0	0	0	0	0	3.45e-02	0	0	0	0	0	0	0.16	7.54e-02
LOC100330869	2.31e+01	1.06e+01	1.29e+01	1.09e+01	2.29	5.47	5.29	6.18	2.26	1.52	4.90	2.53	8.85	9.19	1.06e+01	9.38	1.43	1.58	6.71	9.46	1.16e+01	1.29e+01	1.28e+01	3.44	8.94	1.54	4.12	1.81	1.13	4.42	2.90	0.81	3.08	2.23e+01	1.38e+01	1.73e+01	1.07e+01	1.28e+01	1.20e+01	8.32	1.23e+01	5.59	6.38	8.13	9.62	5.94	6.79	2.39	7.20
LOC100330870	1.46e-02	1.99e-02	3.39e-02	0.11	3.59	1.01	1.68	2.45	0	3.61	3.57e+01	0	6.65e-02	6.71e-02	0.13	0	1.56e+01	4.80	3.71	1.23	4.20	2.01	1.80	0.99	0	0	0.44	0.29	2.34e-02	1.21e+01	9.37	9.97	0	0.12	0	9.87e-02	0.53	0.50	0.42	0.84	0.41	0.55	0.66	0.11	0.35	0	0	0	0
LOC100330873	0.11	2.86e-02	3.39	1.75	0.17	3.96e-02	6.35e-02	2.37e-02	0	0	0	0	4.87e-02	0	0	0	0.11	8.60e-02	2.14e-02	2.66e-02	0	0	0	0	0	0	0	0	5.75e-03	5.81e-02	3.90e-02	2.51e-02	3.21e-02	0	0.15	2.17	0	0	0	1.86e-02	2.17e-02	4.62e-02	0	0.24	0	0	0.10	0	9.49e-02
LOC100330877	6.35e-02	4.24e-02	3.82e-02	0	0.13	1.39	2.02	2.79	1.74	1.80	7.83	0.19	1.22	1.14	1.83	1.52	0.77	0.50	2.75	2.59	2.75	2.14	3.29	0.77	0.21	0	0.26	0.38	0.29	3.71	2.69	3.81	0.14	0	3.70e-02	3.08e-02	4.36	5.55	2.97	0.56	0.58	1.29	1.25	1.51	1.17	0	5.49e-02	1.28	0
LOC100330884	0	0	0	0	0	2.65e-02	0	0.99	0	5.12e-02	0	0	0	0	0	0	0	3.45e-02	4.15e-02	5.17e-02	0	8.76e-02	0.16	1.77	0	0	0	0.11	2.20e-02	1.53	1.06e+01	1.40e+01	0	0	0	0	0.28	0.41	0.24	0	0	0	0	0	0	0	0	0	0
LOC100330886	7.74e-02	0.29	0.62	0.39	0.13	0.38	0.50	1.11	0.17	2.19	9.03e-02	7.64e-02	0.97	0.93	1.03	0.81	1.45	1.10	3.67	2.85	3.12	2.70	2.81	4.57	0.17	0.43	1.14	3.08	0.59	6.66	1.06e+01	1.10e+01	0.90	0.24	0.44	0.84	6.62	6.74	6.99	0.64	0.51	0.68	0.53	0.46	0.58	0.24	0.48	3.69	0.27
LOC100330891	7.24e-02	0.20	0.22	0.43	5.06e-02	1.48e-02	1.52e-02	0.36	6.50e-02	3.01e-02	0	0.58	0.11	0	0	0	0.10	7.85e-02	4.74e-02	5.90e-02	0.16	0.15	9.09e-02	9.61e-02	0.14	3.07	0.12	0.25	0.29	9.35e-02	0.14	9.41e-02	0.44	0	3.32e-02	0.24	0.21	0.23	0	8.23e-02	0	0.10	0.11	0	0.19	6.23e-02	0	0	0
LOC100330897	0.91	1.45	1.32	0.94	6.73e-02	0.29	0.38	0.62	3.60	2.37	1.32e+01	1.34e+01	1.36	0.61	3.23	0.32	3.81e-02	0.19	0.39	0.39	1.77	4.02	2.03	1.22	1.59	0.43	2.76	3.08	3.96	1.32e+01	1.35e+01	1.02	2.03	0.56	2.14	1.75	0.80	2.14	1.02	0.34	0.59	0.20	0.44	0.58	0.69	8.80	1.15e+01	0.65	3.60
LOC100330908	5.24e-02	0.14	2.80e-02	2.34e-02	1.77e-02	2.90e-02	9.01e-02	0.23	4.47e-02	2.43e-02	1.93e-02	7.31e-02	7.08e-02	0.11	0.22	0.12	0.31	0.16	0.52	0.75	0.48	0.48	0.34	3.92e-02	0	0	3.55e-02	5.25e-03	0.32	0.10	0.13	2.35e-02	8.63e-02	9.23e-02	0.15	0.12	0.77	0.51	0.65	6.07e-02	8.68e-02	0.17	0.11	0.17	0.11	4.83e-02	4.97e-02	0	0.21
LOC100330916	1.46e-02	1.02e-02	2.16e-02	0.11	4.52	1.30	0.84	0.55	7.03e-02	0.23	0.10	5.69e-02	4.01	4.04	2.56	3.79	0.27	0.54	2.28	3.02	2.02	2.24	1.15	0.34	9.14e-03	1.06e-02	0.50	4.22e-02	0.14	0.28	0.22	2.10e-02	0.24	0.40	3.94e-03	9.99e-03	1.84	3.15	2.69	3.49	3.53	2.21	2.54	2.42	2.71	5.69e-03	2.18e-02	2.00	0.21
LOC100330919	0	0	0	1.60e-02	0	0	0	0	0	0	0	0	0	0	0	0	0	0	0	0	0	0	0	0	0	0	0	0	0	0	0	0	4.30e-02	0	0	0	0	0	0	4.79e-02	0	0	0	0	0	0	0	0	0
LOC100330920	4.83e-02	0	0	0	0	1.63	5.52	1.79e+01	0.16	0.99	0.63	0.36	7.13	6.98	6.91	1.00e+01	1.02	0.63	1.16e+01	1.03e+01	1.48e+01	1.29e+01	1.24e+01	1.80	1.49	3.24	3.45e+01	1.95	1.53	6.46	3.89	3.47	1.65e+01	2.32	0	0.32	1.07e+01	1.42e+01	1.48e+01	1.44	1.64	8.58	1.05e+01	8.34	9.26	4.55e-02	0.14	7.61e+01	0
LOC100330934	0	0	0	2.69e-02	0.34	5.78e-02	0.19	0.53	0	0	0	0	0.40	0	0.38	0	0.12	0	0	0	0	0	0	0.24	0	0	0	0	8.90e-02	0	0	0	0	0.37	0	0	0	0.21	0	7.58e-02	0	0	0	0.70	0	0	0	0	0
LOC100330940	0	6.77e-03	2.91e-02	4.45e-02	0	5.26e-02	0.13	0.78	2.75e-02	0	3.84e-02	0.32	0	0	0	0	5.97e-02	0	8.25e-02	0	0.21	0.61	0	3.36e-02	0.37	7.36	0	0.19	0	1.16e-02	1.50e-02	0	3.16e-02	0	8.59e-02	0	0.37	0	0.12	0	4.18e-02	0	0	0	0	0	0	0	0
LOC100330946	1.49e+01	1.41e+01	2.55e+01	1.81e+01	6.08	3.74	3.33	2.07	0.25	0.38	0.41	0.28	4.77	6.50	5.58	4.31	6.36	4.97	4.37	5.36	2.79	3.05	2.65	0.57	1.36	1.33	0.64	0.78	1.66	2.55	1.52	2.10	1.80	1.44e+01	2.06e+01	2.83e+01	3.85	4.64	4.69	7.94	5.06	0.81	1.02	3.03	1.62	7.74	9.82	5.95	1.67e+01
LOC100330953	0.73	0.68	0.51	0.93	2.99	1.51	1.54	1.31	0.32	0.19	4.98	0.45	2.87	3.24	2.90	2.45	1.55	2.64	1.89	2.99	4.63	5.79	6.91	0.45	7.62e-02	3.78e-02	0.56	0.74	7.53e-02	0.59	1.56	1.51	0.48	2.24	1.55	1.06	3.78	4.19	3.36	2.98	2.49	1.18	1.23	1.30	1.34	0.70	1.45	0.98	0.62
LOC100330956	2.72	2.78	6.56e+01	1.55e+02	1.96	0.29	0.38	2.83e-02	0.62	0.31	2.54e-02	2.03	0.98	0.59	1.06	0.65	0.83	1.08	0.26	0.25	9.82e-02	0.28	0	0.13	5.73e-02	0	7.66e-02	9.48e-02	1.57	0.32	0.36	0.30	0.74	0.58	6.03	1.25e+02	0.39	0.14	0.16	0.87	1.36	0.57	0.14	0.64	0.81	1.82	1.42e+01	0.26	5.57e+01
LOC100330960	0	0	0	0	0	4.84e-02	0.16	0.52	0.84	0	0	3.46e-02	0	8.86e-02	0.25	8.75e-02	1.40e-02	4.82e-02	0.23	0.29	0.32	1.10	0.60	0	0	0	0.10	7.59e-02	6.12e-02	3.26e-02	5.81e-02	7.64e-03	2.94e-02	0	2.67e-02	0	1.04	1.69	1.22	3.34e-02	0.12	8.35e-02	0	0	0	0	0	0	0
LOC100330961	0.25	0.11	0.11	0.21	0.14	0.10	0.41	4.84	1.02e+02	1.19	2.96e+01	1.84e+01	0.44	0.52	0.49	0.52	0.26	0.34	0.85	1.66	2.86	5.93	3.66	2.28	0.65	4.20	5.32	2.24	0.65	4.73	4.36	3.47	1.13	0.51	0.18	0.17	7.17	8.10	7.39	0.20	0.23	0.35	0.49	0.50	0.45	1.69e-02	1.70e-02	8.46	2.85e-02
LOC100330974	0.31	0.47	0.16	0.10	4.67e-02	1.23	2.54	4.88	0.94	7.00	0.43	1.65	1.96	1.21	1.52	1.62	2.32	1.10	1.13e+01	4.77	6.84	5.86	7.43	2.07	0.65	0.18	2.02	0.91	0.16	0.33	0.17	0.22	0.48	1.89	0.56	0.20	6.58	5.74	6.22	1.16	0.67	2.48	2.20	2.22	2.10	0.11	0.16	0.46	0.13
LOC100330978	6.95e-02	2.45e-02	0.84	1.70e+01	2.45e+01	7.08	3.76	2.50	3.40	0.29	5.83e-02	0.20	6.15	8.07	5.28	8.43	0.66	0.33	3.55	5.07	7.28	8.64	7.30	1.64	3.60e-02	6.24e-02	0.52	5.94e-02	0.14	8.39e-02	0.11	5.08e-02	4.56e-02	0.66	5.89e-03	4.81	3.42	3.28	3.20	1.07e+01	1.45e+01	5.41	7.51	5.71	6.58	1.16e-02	2.65e-02	0.32	3.28
LOC100330980	1.55e+01	6.48	4.79	2.91	3.20	1.79	1.86	1.08	0.44	0.53	0.66	0.32	7.76	7.96	6.70	7.19	4.76	5.36	4.45	5.05	2.47	1.84	2.36	0.63	0.58	1.44	0.81	0.44	0.39	1.54	2.18	2.20	1.34	6.32	5.02	2.76	7.57	9.26	1.03e+01	5.75	4.04	1.14	1.31	1.78	0.89	1.36	3.49	2.98	3.98
LOC100330987	1.22e-02	1.86e-02	6.87e-02	0.17	0.13	0.39	1.99	2.29e+01	1.82e+02	3.06e+01	7.66e+01	1.74e+01	2.66	1.51	6.02	1.57	0.90	0.49	3.86	1.99e+01	6.97	1.57e+01	8.92	2.70e+01	5.51	2.01e+01	4.71e+01	1.79e+01	2.42e+01	9.63e+01	7.10e+01	3.91e+01	0.97	0.29	2.52e-02	0	1.17e+01	1.53e+01	1.05e+01	0.54	0.78	2.05	2.30	5.20	3.30	8.29e-02	0	1.13e+02	0
LOC100330990	2.78e-02	3.60e-02	8.12e-02	0.29	0.25	0.12	0.13	0.15	0.78	0.12	2.08e-02	0.36	5.43e-02	0.38	0.16	0.16	8.87e-03	0.13	0.24	0.18	0.25	0.31	0.19	9.86e-03	7.20e-02	0	0	9.52e-02	1.84e+01	3.72e-02	8.72e-03	9.31e-03	1.54e+01	0	6.50e-02	0.40	0.16	0.17	0.14	0.50	0.44	0.45	0.52	0.98	0.88	2.29e-02	6.31e-02	0	0.21
LOC100331000	4.77e-03	0	8.26e-02	8.62e-02	2.91e-02	3.15e-02	2.39e-02	1.04e-02	0.19	0.15	1.00	0.38	0	9.96e-02	0	0	3.27e-02	0	0	0	0	1.60e-02	8.86e-02	1.20e-02	1.47e-02	0	2.62e-02	1.94e-02	2.34e-02	8.19e-03	0.15	5.62e-03	0.16	0.11	9.72e-03	0	0	0	0	1.25e-02	0	0.12	0	0.16	3.39e-02	0	1.91e-02	0	6.40e-02
LOC100331003	0.10	0.25	2.37	2.75	1.53	0.95	0.85	0.44	0.50	3.96	0.38	0.20	0.81	1.16	0.65	1.28	3.54	3.46	1.49	1.29	0.66	0.22	0.18	0.29	0.18	0.52	0.24	0.28	1.45	1.28	1.60	1.62	1.53	0	0.24	3.21	1.21	0.94	0.43	1.24	0.90	0.86	0.99	1.56	0.63	1.05	0.30	0.27	0.79
LOC100331021	0.83	1.25	2.02	0.82	1.13	0.24	0.18	8.01e-02	0.78	0.36	0.53	0.88	0.68	0.80	0.54	1.05	0.92	2.63	0.78	0.82	0.73	0.55	0.56	0.21	0.19	0	6.19e-02	2.27e-02	0.17	3.28	1.16	1.13	0.60	5.72e-02	9.02e-02	0.22	0.26	0.60	0.19	0.57	0.40	0.59	0.75	0.16	0.15	2.26	3.86	0.92	8.41
LOC100331025	0	0	0	0	0	0	0	0	2.28e-02	0.29	0	0	0	0	0	0	0	0	0	0	0	0	0	0.41	0	0	0.10	0	0	2.14e-02	1.04e-02	0	2.83e-02	0.15	0	3.19e-02	0	0	0	0	0	0	0	0	0	0	0	0	0
LOC100331029	0.42	0.51	0.39	0.25	0.28	0.23	0.48	0.25	0.29	1.50	0.19	0.10	0.14	9.43e-02	0.13	0.28	0.79	0.63	0.29	0.31	0.32	0.47	2.03	0.75	0.14	1.08	0.98	1.07	0.60	1.95	1.84	1.73	0.48	0.41	1.32	0.80	0.23	0.15	0.12	8.89e-02	2.08e-02	0	0.16	0.15	0.13	0.94	0.48	2.08	0.73
LOC100331032	0	0	0	0	0	0	0	0	0	0	0	0	0	0	0	0	0	0	0	0	0	0	0	3.05e-02	0	0	0	0	0	0	0	0	0	0	0	0	0	0	0	0	0	0	0	0	0	0	0	0	0
LOC100331045	5.19e-02	1.72e-02	4.88e-02	0.15	1.21e-02	2.18e-02	4.53e-02	0.16	0.86	0.55	4.27	8.15	7.82e-02	7.90e-02	0	0	0.17	0	0	4.27e-02	0.35	1.10	0.20	0.63	1.50	0.59	1.04	3.58	0.37	2.68	2.62	0.59	0.50	0	0.90	0.12	0.16	0	0.39	0	3.49e-02	0	0.18	0.13	0.16	0.14	0	0	0
LOC100331049	0	0	0	0	0	0	0	0	0	0	0	0	0	0	0	0	0	0	0	0	0	0	0	0	0	0	0	0	0	0	0	0	5.17e-02	0	2.34e-02	5.74e-02	0	0	0	0	0	0	0	0	0	0	4.49e-02	0	0.15
LOC100331050	0	1.39e-02	9.64e-03	0	0	0	0	2.57e-02	0.82	0.21	9.00e-02	0.24	0	0	0	0	0	0	0	0	0	0	0	0.64	1.03	0.83	0.14	0.34	0.36	0	0	0	0	0	0	6.79e-02	0	0	0	0	0	0	0	0	0	0	5.31e-02	0.37	0
LOC100331051	0.68	3.74	6.67	3.85	2.17	0.38	0.32	4.00e-02	8.23e-06	0.11	6.17e-02	0	2.36	4.54	1.95	6.38	2.59	7.20	2.18	3.34	1.05	0.84	0.56	0	2.29e-02	0	0	0	2.51e-02	8.49e-02	1.97e-02	5.38e-03	0.13	0.22	3.67	1.51e+01	2.63	2.25	1.66	4.18	4.66	0.34	1.08	1.18	0.61	9.56	1.40e+01	0	1.40e+01
LOC100331063	0	0	7.92e-03	0	0	3.35e-02	3.54e-02	5.84e-02	2.83	0.15	1.12	9.33	0	0	0	8.04e-02	7.83e-02	0	0	0	0	0.26	0	5.80e-02	0	0	0	0	9.41e-03	4.50e-02	3.96e-02	0	0	0	0	0	0	0	0	0	0	0	0	0	0	0	0	0	0
LOC100331067	0	1.18e-02	3.36e-02	0	2.56e-02	4.75e-02	0	0	0	0	0	0	0.16	0.16	0.15	0	0	0	0.14	0	0.11	0	0	0	6.80e-02	0	0	4.52e-02	9.12e-02	0.24	0.13	2.85e-02	5.59e-02	0	0	0	0.16	0	0.20	0.12	7.17e-02	0.15	0	0	0	0.16	9.36e-02	0	0
LOC100331068	0	0	0	0	0	0	0	2.26e-02	5.74e-02	0.11	7.19e-02	5.87e-02	5.58e-02	0	0	0	0	0	0	0	0	0	0.23	8.71e-02	0.45	2.25	8.91e-02	0.30	5.64e-02	3.48e-03	0	0	0	0	0	0	8.30e-02	2.99e-02	0	0	0	0	0	4.62e-02	0	0	0	0	0
LOC100331070	1.11e-02	0	0	0.23	3.73e-02	4.14e-02	0	0	0	0	0	0.12	0	0	0	0	1.21e-02	0	0	0	0	0	0	6.78e-02	0.40	0	5.87e-02	0	1.76e-02	0	0	0	0	0	0	0.73	0	0	0	0	0	0	0	0	0	0	0	0	0.15
LOC100331072	0	0	0	0	1.70e-02	8.05e-02	7.52e-02	8.67e-02	0.12	0.33	3.88e-02	0.22	0	7.01e-02	3.31e-02	3.46e-02	3.12e-02	6.19e-02	3.05e-02	3.79e-02	5.36e-02	0.22	3.12e-02	0.13	4.42	0	0.19	0.22	0.18	1.94e-02	1.71e-02	2.97e-02	5.68e-02	6.07e-02	0	0	3.44e-02	3.72e-02	0	0	0	8.94e-02	0.12	0	0	0	2.58e-02	0	0
LOC100331077	1.21e-02	0	3.28e-02	9.53e-02	1.27e-02	5.70e-02	0.12	8.82e-02	4.69e-02	0.12	0	0	0.33	0.33	0.16	0.16	0	0	0.11	0.22	0.12	3.84e-02	0.21	0	0	0	0	0	2.87e-02	1.02e-02	2.65e-02	1.43e-02	0.19	0	2.49e-02	0	0.57	0.18	0.41	3.13e-02	3.66e-02	0.13	0.17	0.14	0	0	0	0	0
LOC100331078	0	0	0	0	0	0	0	0	0	0	0	0	0	0	0	0	0	0	0	0	0	0	0	0	0	0	0	0	0	0	0	0	0	0	0	0	0	0	0	0	0	0	0	0	0	0	0	0	0
LOC100331079	0	0	0	0	0	0	0	0	0	0	0	0	0	0	0	0	0	0	0	0	0	0	0	0	0	0	0	0	0	0	0	0	0	0	0	0	0	0	0	0	0	0	0	0	0	0	0	0	0
LOC100331081	0	0	0.13	5.54e-02	0.13	0.16	6.04e-02	9.52e-03	0.20	4.00e-02	3.22e-02	0.44	0	0	0	0	6.96e-02	3.24e-02	2.53e-02	0	0.26	0.44	0	0	0	0	0	0	6.77e-03	0	0	0	0	0	0	0	0.74	0.55	0.58	2.19e-02	0.10	9.38e-02	0	0	0.16	0	0	0	0
LOC100331083	0.16	0	0	0	1.87e-02	0.17	0.18	0.25	7.36e-02	0.14	5.09e-02	5.04e-02	0.36	0.12	0.11	0.12	0	5.72e-02	0.31	0.20	8.63e-02	0.11	9.93e-02	0	0	0	0	0	4.11e-02	0.27	0.30	0.11	4.06e-02	0	0	0	0.47	0.51	0.45	0.23	0.11	0.42	0.53	0.40	0	0	6.93e-02	0	0
LOC100331090	1.11	0.66	0.70	0.89	1.15	1.36	0.85	0.39	0.44	0.40	0.47	0.48	1.14	1.19	0.60	0.98	1.37	3.47	0.24	0.58	0.12	5.72e-02	0.49	7.20e-02	0.77	0.24	6.25e-02	0.13	0.51	0.66	0.38	0.39	3.07	2.07	1.01	1.14	0.43	0.42	0.35	0.75	0.54	0.68	0.86	0.96	1.10	3.83	0.65	0	1.00
LOC100331092	0.23	4.18e-02	5.65e-02	2.28e-02	0.11	0.26	0.11	0.19	5.85	0.25	0.61	0.70	0.28	0.65	0.70	0.55	0.63	0.19	0.41	0.60	0.61	0.30	0.24	1.65e-02	0.28	0	0	0.11	7.66	0	0	0	1.33e+01	0.16	0.14	0	0.27	0.49	0.35	0.35	0.62	8.79e-02	0	0.16	0.42	3.89e-02	0.14	0.37	0
LOC100331097	0	0	8.67e-03	0	2.19e-02	7.36e-02	7.84e-02	0.19	3.56e-02	0.36	5.06e-02	0.15	0	0	0	0	6.03e-02	9.58e-02	1.96e-02	0.15	0.10	0.17	0.16	2.44e-02	3.33	0	0	0	2.11e-02	7.55e-02	0.13	0.12	2.94e-02	0	0	0	0.13	0.14	0.17	0	0	0	0	7.20e-02	0	0	0	0	0
LOC100331105	0.76	1.53	0.61	7.95e-02	0.18	2.45e-02	2.71e-02	0.76	0.29	0.17	0.37	0.18	0.54	0.27	0.34	0	0	0	0.20	0.30	1.00	0.50	0.46	6.49	0.27	0	0.52	0.36	0.36	3.40	4.51e+01	4.24e+01	0.97	0.16	1.62	0.80	2.68	2.12	2.72	6.87e-02	0	0.15	0	0.15	9.38e-02	1.49	2.30	2.19	0.70
LOC100331115	5.85e+01	2.82e+01	3.00e+01	2.75e+01	2.05e+01	1.11e+01	1.47e+01	3.98	0.45	0.52	0.52	0.56	2.30e+01	3.18e+01	2.60e+01	2.96e+01	2.85e+01	2.51e+01	2.77e+01	2.31e+01	1.10e+01	8.58	1.05e+01	0.55	0.30	0.31	0.61	0.74	0.46	1.59e+01	4.44	3.70	1.01e+01	6.66e+01	7.02e+01	3.80e+01	1.09e+01	1.24e+01	1.39e+01	2.80e+01	1.86e+01	2.66e+01	2.49e+01	2.80e+01	1.74e+01	8.42	9.18	0.54	1.35e+01
LOC100331116	1.45	1.10	1.26	1.61	3.40e-02	9.92e-02	0.12	0.65	0.20	1.49	4.08e-02	0.20	0.20	0.40	0.38	0.39	0	0	1.04	1.19	1.31	0.91	0.84	0.42	0	0	3.82e-02	0.80	6.88e-02	3.70	1.77	0.80	1.17	0.88	1.12	0.74	3.63	3.81	3.86	0.11	8.82e-02	0.44	0	0.16	0.17	0.30	0.30	0	0.39
LOC100331123	6.12e-03	1.85e-02	5.44e-03	7.68e-03	0	7.33e-02	0.12	0.18	1.17	0.53	0.10	0.38	5.63e-02	0.14	0.11	8.42e-02	9.38e-02	0	0.14	0.29	0.13	0.17	7.62e-02	5.17e-02	7.55e-02	4.37e-02	0.13	0.11	1.03e+01	2.10e-02	9.75e-02	0.10	2.37e+01	0	4.15e-02	2.09e-02	0.31	0.30	0.21	9.65e-02	3.76e-02	0.13	0.31	0.23	0.18	6.06e-02	0	0.11	0
LOC100331140	0	0	8.95e-03	7.47e-02	0	1.22e-02	0	5.33e-02	0.12	9.91e-02	3.43e-02	0.13	0	0	0	0	0	0	0	0	0	0	0	1.52e-02	0.70	0.13	0.13	2.46e-02	3.96e-02	0	0	0	0.11	0	0	0.19	0	0	0	0	0	0	0	0	0	0	6.31e-02	0	0
LOC100331149	1.81e-02	2.91e-02	3.00e-02	1.97e-02	4.42e-02	0.10	0.45	4.52	0.15	1.48	0	9.72e-02	4.96e-02	0.15	9.47e-02	0.25	2.49	0.33	2.64	0.38	3.78	1.64	1.63	9.01	2.20e-02	0	5.88e-02	0.22	0.58	1.32e+01	9.42e+01	1.11e+02	1.01	0	4.44e-02	0	3.94	4.41	3.12	0	2.21e-02	0.44	0.58	0.24	0.22	0	8.64e-02	0	0
LOC100331153	0	0	0	0	0	0	0	0	0	0	0	0	0	0	0	0	0	5.86e-02	0	0	0	0	0	0	0	0	0	0	0	0	0	0	0	0	0	0	0	0	0	0	0	0	0	0	0	0	0	0	0
LOC100331159	0	0	1.39e-02	0	2.92e-02	9.38e-03	1.01e-02	5.81e-02	8.88e-03	3.29e-02	8.88e-02	0.11	0	0	0	0	0	0	3.00e-02	3.73e-02	5.27e-02	3.32e-02	0	9.38e-02	0.15	0	2.72e-02	3.02e-02	6.89e-02	1.06e-02	8.24e-03	2.94e-03	0	0	0	0	0	0	0	0	0	0	3.49e-02	0	0	1.44e-02	0	0	0
LOC100331161	0	0	0	0	0	0	0	0	0	0	0	0.80	0	0	0	0	0	0	4.93e-02	0	0	0	0	0	0	0	0	0	0	0	0	0	0.15	0	0	0	0	0	0	0	1.00e-01	0	0	0	0	0	0	0.45	0
LOC100331162	0	0	0	0	3.10	2.44e+02	6.87e+02	4.60e+02	6.08e+01	1.20e+01	1.48e+01	4.68e+01	8.96e+01	1.94e+02	1.26e+02	1.61e+02	5.18e-05	1.08e-04	9.40e+01	0.89	1.79e+02	1.39e+02	1.34e+02	2.01e+02	2.90	1.06e-04	7.58	7.14e-05	1.57	2.95e-02	7.50e-05	7.05e-02	1.69e-04	0	2.52e-04	0	8.74e+01	1.59e+02	1.49e+02	8.78	8.57	2.51e+02	2.38e+02	1.42e+02	1.42e+02	0	0	3.99	0
LOC100331172	1.36e-02	8.28e-03	1.09e-02	4.42e-03	1.14e-02	1.56e-02	2.80e-02	0.14	3.92e-02	6.18e-02	0.25	8.02e-02	7.49e-02	0	3.57e-02	7.47e-02	4.36e-02	1.91e-02	1.91	2.15	2.94	2.14	0.20	0.92	1.05	2.60	0.64	0.31	0.76	3.73e-02	6.03e-03	9.63e-03	0.79	0	2.22e-02	0	0.33	0.36	0.52	4.01	3.75	0.77	0.97	1.15	1.79	0.41	0.88	0.61	0.88
LOC100331176	0.13	0.40	0.52	0.25	0	2.59e-02	6.50e-03	2.73e-02	1.25e-02	0.16	0	0	0	4.74e-02	0	4.68e-02	2.31e-02	8.87e-03	0.14	0.15	0.14	0.11	8.33e-02	6.84e-02	0	0	0.46	5.51e-02	6.10e-02	0.41	0.11	3.85e-02	3.09e-02	8.24e-02	0.15	0.45	0.42	0.45	0.24	5.37e-02	6.28e-02	0	0	0	0	0.85	0.71	1.71	0.46
LOC100331179	1.51	1.54	2.11	1.85	0.17	0.42	0.52	0.54	1.18e+01	5.96	7.09e+01	2.67e+01	4.30	2.29	3.65	1.88	2.39	1.83	1.02	3.48	3.79	6.18	5.11	2.32	3.95	2.77e+01	7.71	8.58	8.74	3.89	6.28	6.01	8.26	1.74	2.31	3.36	7.63	6.01	5.76	3.33	3.98	0.95	0.31	1.15	0.85	1.37	3.28	3.15e+01	5.79
LOC100331184	0	3.25e-03	1.26e-02	5.14e-03	0.12	7.19e-02	0.24	0.20	2.29e-02	2.21	6.53e-02	3.13e-02	0.52	0.48	0.41	0.82	7.13e-03	0	1.75	0.38	0.96	0.29	0.35	0	0	0	0	0	0	8.14	1.02e+01	1.08e+01	7.12e-02	0	1.29e-02	3.21e-02	2.28	1.44	2.45	0.26	0.35	0.23	0.19	0.28	0.16	0	0	0	0
LOC100331186	0.47	0.67	0.38	0.25	0.44	1.19	1.57	1.44	1.11	1.21	3.75	0.98	1.67	2.00	1.72	2.33	1.34	2.23	2.26	3.30	2.36	2.40	2.27	0.77	1.25	1.97	1.53	0.61	1.04	2.56	2.35	3.32	0.87	1.39	1.06	0.26	3.10	3.16	2.77	2.35	1.86	1.41	2.11	1.81	1.84	0.71	1.34	4.99	0.43
LOC100331190	3.10e-02	0	1.77e-02	7.94e-03	5.11e-02	0.40	0.49	2.83	0.17	5.13	2.98e-02	0.13	0.52	1.11	0.68	0.72	0.28	0.20	2.08	1.85	1.97	1.54	3.33	0.97	5.64e-02	0	0.36	1.27	0.45	3.78	3.07	3.41	0.73	8.79e-02	2.97e-02	1.87e-02	4.04	4.39	3.73	0.48	0.72	0.77	0.87	0.71	0.55	4.39e-06	8.53e-02	0.31	0
LOC100331195	3.40e-02	9.51e-02	4.70e-02	0	2.70e-02	1.47e-02	5.32e-02	0.60	0.20	2.58e-02	0.47	2.07	0.36	0	0.30	0.21	9.04e-02	9.73e-03	0	2.82e-02	0.35	0.89	0.64	2.82e-02	9.15e-02	0	0.27	0.23	0.53	4.36	0.31	4.44e-02	0.61	9.09e-02	0.37	3.83e-02	0.10	0.28	0.91	7.88e-02	4.61e-02	0	0.12	8.63e-02	0.11	0.52	0.24	0	0.10
LOC100331199	0	0	0	0	0	0	0	0	0	0	0	0	0	0	0	0	0	0	0	0	0	0	0	0	0	0	0	0	0	0	0	0	0	0	0	0	0	0	0	0	0	0	0	0	0	0	0	0	0
LOC100331203	0	0	0	0	0	7.10e-03	1.39e-02	5.52e-02	1.34e-02	0.29	0	0.18	0.20	0.10	4.78e-02	0	0.32	0.96	0.24	2.74e-02	7.63e-02	0.19	0.13	0.46	0	0	0	0.12	1.18e-02	0.38	0.21	3.69e-02	1.65e-02	0	0	0	9.93e-02	0	0	0	4.46e-02	0	0	8.36e-02	0	0	0	0	0
LOC100331204	0	0	0	0	0	0	0	0	9.97e-02	0	0	0.14	0	0	0	0	0	0	0	0	0	0	0	0	0	0	5.66e-02	0	5.13e-02	0	2.42e-02	0	5.19e-02	0	0	0	0	0	0	5.72e-02	0	0	0	0	0	0	0	0	0.29
LOC100331208	0	3.96e-02	0.17	4.38	2.43	3.08	2.99	5.87e+02	5.73	0.30	0.69	3.53	0	0.51	2.42	0.51	1.65	0	1.78	0.28	1.32e+01	1.03e+01	4.79	0.78	6.77e+02	1.46e+02	1.35e+01	8.56e+02	7.97	0	4.16e-02	0	7.83e+01	0	0	0	3.39e+01	2.40e+01	5.20e+01	1.54	4.74	0	0.63	2.82	1.12	0	0	2.05	0
LOC100331214	8.55e-02	0.37	5.54e-03	2.11e-02	1.63e-02	0.27	0.23	0.58	3.20	0.55	3.70	3.34	0.71	0.28	0.41	0.33	0.38	0.65	0.35	1.57	0.61	1.04	1.00	0.71	0.33	1.63	0.50	0.28	0.47	0.16	0.26	0.19	2.18	0.47	0.27	7.88e-02	0.70	0.30	1.01	0.48	0.85	0.76	0.45	1.24	0.84	0.75	0.28	3.01	0
LOC100331216	0	8.08e-03	1.54e-02	0.11	3.07e-02	5.64e-02	0.12	0.35	1.15	1.18e+01	2.13	7.95e-02	0.11	0.19	0.25	0.15	0.40	0.22	2.01	1.36	2.06	1.62	1.96	2.05	4.96e-02	0	0.32	0.55	2.64e-02	1.75	6.62	1.34e+01	2.44e-02	0	2.20e-02	2.75e-02	6.48	6.28	4.96	0.20	0.12	0.13	3.81e-02	0.12	0.23	0.15	2.16e-02	0.15	7.24e-02
LOC100331219	0.12	0.22	2.19	3.74	1.13	0.33	0.35	0	0	0.14	0	0	0.15	0.38	0.14	0.15	0.46	0.88	6.63e-02	0.21	0.23	3.55e-02	0.33	1.36e-02	0	0	0	0	1.77e-02	3.28e-02	6.06e-03	0	0	0	0.11	1.74	0.22	0.16	9.51e-02	0.14	0.10	0.14	0	0.75	0.16	0	8.78e-02	0	0.59
LOC100331226	6.57e-02	2.09e-02	4.26e-03	1.46e-02	4.14e-02	1.71e-02	1.78e-02	0.62	0	7.54e-02	0.21	1.47e-02	0	0	0	0	1.15	5.47e-02	1.55	0.22	3.21	0.91	1.17	1.56	0	6.33e-02	0	1.21e-02	8.26e-02	3.07	8.54	8.67	0.16	7.19e-02	2.44e-02	3.04e-02	1.18	1.01	0.46	6.25e-02	3.66e-02	6.68e-02	4.21e-02	0	0.13	1.73e-02	3.04e-02	0.33	0.40
LOC100331227	1.25e+01	1.74e+01	3.15e+01	2.87e+01	4.81e+01	3.42e+01	3.00e+01	1.81e+01	2.85	6.97	7.55	4.77	1.78e+01	2.87e+01	1.88e+01	2.20e+01	2.66e+01	5.24e+01	2.00e+01	1.81e+01	1.48e+01	1.21e+01	1.10e+01	3.83	4.65	1.46	5.08	2.25	4.07	1.59e+01	9.92	1.37e+01	1.70e+01	9.66	1.38e+01	3.64e+01	1.14e+01	1.21e+01	1.39e+01	2.74e+01	2.41e+01	2.18e+01	2.47e+01	1.50e+01	1.73e+01	3.74e+01	3.97e+01	7.43e+01	3.33e+01
LOC100331236	0	0	0	0	0	0	1.14e-02	0.17	3.05	0.56	9.88	1.20e+01	7.18e-02	0	0	0	0	0	3.15e-02	0	0	0	0	0.65	2.14	0.33	0.73	0.88	0.25	0.51	0.10	6.21e-02	0.19	0	0	0	0	0	0.36	0	0	0	0	0	7.44e-02	0	0	0	0
LOC100331237	0	0	1.41e-02	0	0	0	5.89e-02	0	0	6.10e-02	0	0	0	0	0	0	0	4.68e-02	0	0	0	0	0	0	0	0	0	0	0	0.36	3.21e-02	0	0	0	0	0	0	0	0	0	0	0	0	0.21	0	0	0	0	0
LOC100331241	1.40e-02	4.23e-02	9.29e-03	7.72e-02	0.24	0.54	0.47	0.35	1.05	0	0.54	0.11	0.94	1.24	0.63	0.66	0.45	0.65	1.04	2.52	1.11	2.18	1.85	0.54	0.53	0.28	0.91	0.52	0.30	0.18	0.11	6.56e-02	6.35e-02	0	2.88e-02	0	2.15	2.32	2.49	3.02	3.11	8.98e-02	9.91e-02	0.30	9.82e-02	3.97e-02	0.12	1.45e+01	0
LOC100331248	4.26e+01	2.34e+01	1.84e+01	1.06e+01	5.17	8.35	7.16	4.24	6.26	2.01	4.34	6.83	5.86	7.09	5.59	5.89	4.54	4.55	7.03	1.06e+01	9.58	1.18e+01	7.07	3.88	4.99	1.44	3.14	1.66	1.21	7.32	9.08	5.21	5.99	4.59e+01	2.54e+01	1.65e+01	4.79	6.01	4.95	1.01e+01	1.04e+01	8.01	7.16	7.12	6.86	1.62	3.64	1.85	4.19
LOC100331249	0	0	0	0	0	5.34e-03	6.63e-02	2.20	1.98e-02	0	3.49e-02	0.19	0.11	3.82e-02	3.61e-02	0	0	0	0.25	0.21	8.73e-02	1.83e-02	0	2.08e-02	0	0	0	0	4.93e-02	9.41e-03	9.07e-03	6.48e-03	1.24e-02	0	0	0	0.94	1.66	0.90	5.76e-02	6.74e-02	0.28	0.26	6.09e-02	0	0	0	0.15	0
LOC100331253	9.85e+01	2.89e+01	5.96	1.10	7.82e-02	0.12	7.31e-02	7.08e-02	1.95	9.32e-02	5.38e-02	3.78	0.25	0.50	0.24	0.75	2.35e-02	0.14	5.47e-02	0	0	0	0.31	0	5.34e-02	0	4.75e-02	0	9.09	1.54e-02	3.00e-02	1.09e-02	1.04e+01	4.91e+01	9.28	1.67	0	0	0	4.74e-02	0.22	0.41	0.40	0.21	0.35	2.47e+01	1.43e+01	1.01	5.34
LOC100331256	0.14	9.23e-02	0.41	0.28	3.69e-02	0.28	0.33	0.79	0.19	0.73	6.74e-02	0.30	0.24	0.27	0.27	0.78	0.53	0.18	2.09	1.87	1.73	0.92	1.48	0.26	1.10e-02	0	7.14e-02	0.36	0.91	2.79	3.83	2.40	2.19	1.19	0.75	0.83	4.28	3.50	3.39	0.47	0.18	0.32	0.26	8.57e-02	7.70e-02	0.71	0.16	0.12	0
LOC100331257	3.69e-02	0.15	0.32	7.20e-02	2.88	0.68	0.48	0.33	0.24	8.55	0.22	0.20	0	0.50	9.47e-02	0.20	8.52e-02	0.21	1.79	1.08	1.17	1.05	2.10	0.55	4.30e-02	0.45	7.66e-02	0.66	1.36	0.95	2.43	2.83	2.18	0	0	7.38e-02	3.35	1.91	2.50	2.42	2.79	0	0.44	0	0.10	0	0	0.40	0
LOC100331260	0.15	0.27	0.29	0.96	0	3.82e-02	3.94e-02	0.82	0.85	0.54	0.92	1.17	0	0	0	0	0	0	0.12	0	5.13e-02	0.87	0.20	3.43	9.29	0.86	1.26	1.73	1.24	0.26	0.15	2.44e-02	3.20	0.50	3.84	0.20	0	0.29	0.34	0	0	0	0	0	0.28	0.53	0.90	0	0
LOC100331268	5.52e+01	7.84	3.72	2.37	1.18	0.19	0.18	2.45	0.39	3.25	0	0.47	0.82	0.75	0.42	0.89	0.66	7.78e-02	4.61	3.56	2.32	1.64	3.25	1.29	0	0	0	1.05	0.45	7.47	2.44e+01	2.73e+01	1.37e+01	5.29e+01	4.33	2.87	6.00	6.81	7.46	0.51	0.66	1.77	1.31	0.74	1.43	1.11e+01	7.77	2.21	7.21
LOC100331270	7.80e-03	0	0.15	0.61	0.79	0.82	0.42	2.45	0.13	0.50	0.45	1.70	6.48e-02	0.34	0.26	0.58	0	1.89e-02	0.19	0.26	0.45	0.93	0.65	0.16	0.92	1.97e+01	1.08e-02	0.70	3.20e-02	0.24	0.14	0.20	2.64e-02	0	0	3.99e-02	4.36	9.14	7.37	0.37	0.11	0.64	0.67	0.53	0.50	2.69e-02	1.57e-02	0.11	0
LOC100331277	2.15e-02	3.21e-02	2.25e-02	0	2.49e-02	6.11e-02	0.12	4.48e-02	0.87	1.44	1.04e+01	3.76	0	0	0	0	1.43e-02	0.13	0	0	0.11	0.10	6.34e-02	0	0	0	0	0	0	6.81e-02	8.42e-02	0.21	0	0	0	0	7.26e-02	0	0	2.79e-02	9.78e-02	0.14	0	0.12	0.28	0	0	0	0.14
LOC100331278	1.93e-02	8.53e-02	0.10	9.77e-02	4.28e-02	0.47	0.86	1.18	6.95e-02	2.58e-02	2.83e-02	0.12	0	7.65e-02	0	3.78e-02	0	2.16e-02	3.33e-02	0	0.44	0.66	0.34	0	3.12	1.05	1.50e-02	3.34e-02	6.28	1.65e-02	3.02e-03	0	0.84	0	0	0	0.60	8.10e-02	0.14	2.89e-02	0	0.58	0.22	0.49	0.16	0	2.20e-02	0	0
LOC100331283	0.49	0.19	0.26	0.34	0.14	0.30	0.91	5.78	7.43e-02	7.15e-02	0	3.73e-02	0.50	0.58	0.47	0.57	0.43	5.24e-02	2.71	2.02	6.62	4.66	5.20	2.87e-03	0	0	0.49	0	0.27	2.17e-02	1.27e-02	1.33e-03	0.27	0.27	7.74e-02	0.22	4.20	4.97	5.77	0.24	0.22	0.61	0.64	0.76	0.63	7.34e-02	0.11	0	9.08e-02
LOC100331287	0.39	0.99	0.55	0.33	0.52	2.04	1.69	1.33	0.85	0.92	0.16	0.45	2.27	2.67	1.77	2.53	0.26	0.13	1.16	0.76	2.56	3.48	3.41	0.14	0.57	0	0.17	5.00e-02	0.68	2.37e-02	0.11	0.14	0.34	9.45e-02	0.42	0.32	1.50	1.39	1.41	3.56	3.95	2.19	2.88	2.60	2.89	0.62	7.23e-02	0.12	0.58
LOC100331288	0.43	1.76	0.45	0.15	0.67	0.85	0.56	0.67	0.87	1.04	1.12	1.23	1.99	2.68	1.10	1.36	2.21	4.20	0.89	1.18	1.45	2.32	1.65	0.56	0.88	1.02	0.44	0.47	1.55	2.27	1.62	1.80	1.98	0.15	2.77	0.62	1.58	1.80	1.50	3.68	2.62	0.45	0.81	0.65	0.38	1.33	2.47	1.25	1.98
LOC100331289	0.43	0.25	0.12	2.58e-02	3.38e-02	0.17	5.88e-02	2.42e+01	0.18	3.29e-02	0.63	8.04	6.44e-02	6.51e-02	6.15e-02	6.42e-02	0	0	2.83e-02	0.11	3.45	6.85	4.33	0.19	3.92e+02	2.26	0.83	3.00	0.13	2.54	1.68	0.47	0.58	0.11	0.39	9.56e-02	4.73e+01	4.46e+01	5.24e+01	0.61	0.78	6.12e-02	0	0	0.11	0.14	0	1.83	0
LOC100331291	8.25e-02	7.38e-02	5.02e-02	9.54e-02	1.06e-02	0.93	1.12	1.53	0.16	0.62	7.02e-02	0.23	0.95	0.80	1.12	1.01	0.26	9.49e-02	1.39	1.62	1.81	1.94	2.22	1.16e-02	0	4.89e-02	0.15	1.86e-02	1.07	0.13	9.69e-02	2.97e-02	0.50	5.52e-02	8.40e-02	7.02e-02	1.44	1.52	1.71	0.81	1.11	0.92	1.55	1.49	1.50	1.33e-02	6.52e-02	0	0.12
LOC100331300	2.94	4.48	0.81	0.12	0.56	3.84e-02	3.39e-02	0.11	0.36	9.47e-02	0.49	0.92	4.64e-02	0	8.86e-02	4.63e-02	0	0	2.04e-02	5.07e-02	0.18	8.94e-02	0	0.10	0.39	9.50	3.67e-02	0.18	8.96	0.18	0.11	7.00e-02	4.55	0.33	0.26	0.21	9.20e-02	0	0.29	0.27	0.31	0	4.77e-02	0	8.01e-02	0.73	0.43	0	0.54
LOC100331302	2.28e-02	3.08e-02	2.16e-02	0	3.18e-02	0.23	0.59	2.37	0	1.58e+01	0	0.44	0.31	0.62	0.39	0.41	0.25	1.85e-02	2.06	1.62	2.17	1.65	3.11	0.16	0	0	7.87e-02	2.40	0.28	2.58	0.33	0.35	0.10	0	3.13e-02	7.60e-02	2.13	2.30	2.83	0.16	9.10e-02	0.96	0.32	0.50	0.86	5.89e-02	5.94e-02	0	0
LOC100331306	0	0	0	0	2.73e-02	1.48e-02	3.20e-02	0.24	0.48	3.44	0.16	0.25	5.22e-02	0	0	5.21e-02	8.73e-02	2.64e-02	0.57	0.51	0.36	0.10	0.23	0.16	0	0	0	0.12	3.08e-02	0.58	0.72	0.96	3.45e-02	0	0	3.87e-02	0.78	1.73	1.51	7.96e-02	0.21	4.96e-02	0	0	0	0	0	0.21	0
LOC100331307	0	0	1.68e-02	0.21	0.22	8.36e-02	9.59e-02	4.66e-02	0.40	0.31	0.45	2.91e-02	0.12	0	3.87e-02	4.04e-02	0.21	0.27	3.56e-02	4.43e-02	9.34e-02	3.92e-02	0	0.13	5.41e-02	6.26e-02	9.65e-02	0.14	0.15	0.48	0.93	1.14	1.33e-02	0	0	0	0.36	4.34e-02	0.10	9.27e-02	0.18	0	0	0	0	0	0	0.16	0
LOC100331310	2.05e-02	1.37e-02	9.09e-03	0	4.89e-02	3.84e-02	2.77e-02	1.63e-02	0	0	0	3.68e-02	0	0	0	0	1.47e-02	0	0	0	0	0	0	0	0	0	0	0	0	6.39e-02	2.97e-02	0	0.19	0	5.63e-02	0	0	0	0	0	4.11e-02	0	0	0.15	0	0	0	0	0
LOC100331322	5.70	3.82	2.36	3.92	2.03	9.42e-02	0	0	2.14	0.12	4.65e-02	3.82	0	0	0	0	0	0	0	0.24	0	0	0	0	4.76e-02	0	8.47e-02	0	1.27e-02	0	0	0	5.19e+02	1.33e+01	4.08	3.04	0	0.12	0	8.41e-02	0.25	0	0	0	0	6.37e-02	0	0.89	0.21
LOC100331323	0.95	1.27	1.20	1.72	2.45	3.95	3.84	3.75	8.60e+01	5.86	5.10e+01	2.34e+01	3.71	3.44	2.73	3.44	3.57	3.77	3.14	3.39	6.97	8.06	6.18	2.88	2.63	4.36	4.83	3.56	7.06	2.22	3.89	4.17	9.46	2.31	2.64	1.39	4.83	3.68	4.00	6.73	6.59	4.42	4.44	4.86	4.55	1.98	1.72	5.64	1.27
LOC100331324	1.57e-02	0	1.39e-02	4.46e-02	2.64e-02	6.95e-02	0.17	0.87	3.14	0.65	4.83	5.24	0.85	0.72	1.90	0	0.51	5.31e-02	6.25e-02	0.12	0.53	0.27	0.25	2.86	1.60e+01	2.82	0.97	2.48	1.97	2.30	0.76	7.11e-02	0.81	0	2.15e-02	0	0.14	0.61	0.45	8.13e-02	0.35	0.18	0	0.58	0.30	0	0	0.29	0
LOC100331329	0	0	0	0	0	0	6.69e-02	7.15e-02	0	1.01e-02	0	2.98e-02	0	0	0.24	0.33	6.83e-03	0	0.11	6.78e-02	0.19	0.26	0.48	0.26	0	0	1.64e-02	0	1.96e-02	7.74e-03	0	0	0	7.25e-02	0	0	0.16	0.27	0.47	0	0	0.12	4.25e-02	6.67e-02	4.27e-02	0	0	0	0
LOC100331330	0	1.66e-02	0.12	0	0	1.45	4.20	5.08	7.37	0.33	0.12	1.11	2.69	2.03	2.99	3.35	3.00	5.28	5.70	2.69	6.03	4.42	3.09	3.08	9.21e-02	0	1.47	0.37	0.42	9.14	1.79e+01	1.19e+01	0.72	0	0	0	1.56	1.44	3.95	0.34	0.20	3.32	6.27	1.93	3.07	0	0.39	1.09e+01	0.44
LOC100331337	1.42e+02	1.99e+01	8.74	5.44	3.36	0.44	1.10	3.90	0.76	9.41	0.12	0.66	2.79	1.17	2.88	1.85	2.12	0.58	8.05	5.70	4.98	3.49	4.77	2.59	0	0	0	1.65	0.49	1.31e+01	5.06e+01	5.69e+01	2.10e+01	1.07e+02	7.80	5.04	1.15e+01	1.59e+01	1.14e+01	1.24	0.93	2.27	1.59	0.76	0.92	1.57e+01	1.09e+01	1.88	1.13e+01
LOC100331349	0.24	0.35	0.69	0.21	0.80	4.51	4.05	9.28	8.96e-02	0.12	8.89	0.47	1.79e+01	1.33e+01	1.62e+01	1.02e+01	0.35	1.38	3.45	1.12e+01	6.03	9.33	8.92	0.22	0.11	0.37	6.00e+01	0.11	2.12	0.26	0.42	0.27	1.64e+01	8.41e-02	0.11	0.14	9.17	1.18e+01	1.15e+01	6.55	5.36	8.14	9.30	9.27	1.13e+01	4.78e-02	0	5.95e+01	0
LOC100331351	8.20	7.58	5.85	1.68	0.18	0.34	0.87	1.23	0.25	0.32	0.18	0.44	5.50	1.92	6.17	2.15	0.94	0.69	2.29	3.74	1.52	0.80	3.75	0.41	0.46	0.95	0.37	0.46	0.53	1.69	1.78	0.70	0.94	1.66e+01	1.53e+01	5.00	2.74	3.37	4.16	0.88	1.39	1.87	1.16	2.82	2.18	0.95	1.36	0.43	1.35
LOC100331354	2.19	1.00	1.73	1.74	0.68	0.33	0.23	0.10	0.70	1.06	0.33	0.95	0.80	0.62	0.52	0.51	1.22	1.61	0.19	0.22	0.50	0.58	0.62	6.65e-02	0	0.51	0	3.21e-02	4.31e-03	1.30	1.09	1.45	0.14	2.41	1.21	2.10	1.08	1.05	0.50	1.19	0.66	0.19	0.46	0.30	0.20	0.21	1.05	0	0.21
LOC100331356	0	0	3.38e-03	0	0	8.75e-03	0	8.19e-03	1.70e-02	0	0.12	0.24	0	0	6.24e-02	6.52e-02	0	0	0	3.57e-02	0	0	2.94e-02	1.80e-02	0	5.06e-02	3.90e-02	2.64	3.49e-02	1.46e-02	5.24e-03	0	2.14e-02	0	0	0	3.24e-02	0	0	1.25e-02	2.91e-02	0	0	0	0	0	0	0.13	0
LOC100331359	0	0	0	0	0	5.32e-03	0	0	2.42e-02	0	0.11	7.33e-02	0	0	3.59e-02	0	0	0	0	0	0.12	0	6.74e-02	1.38e-02	0	0	0	0	0	0	0	0	0	0	0	0	3.74e-02	4.03e-02	0.14	0	0	0	0	0	3.89e-02	0	0	1.98	0
LOC100331367	1.77e+01	2.50	2.96	6.53	1.07e+01	8.56	9.88	6.32	0.83	1.74	1.69	0.89	2.50e+01	2.77e+01	2.21e+01	2.44e+01	1.33e+01	2.45e+01	1.97e+01	1.66e+01	9.19	1.07e+01	1.50e+01	5.59	4.36	4.10	7.23	4.09	5.54	1.47e+01	1.63e+01	1.60e+01	2.62e+01	5.59e+01	7.26	1.13e+01	1.12e+01	1.84e+01	2.48e+01	2.15e+01	1.89e+01	2.69e+01	2.85e+01	2.63e+01	2.64e+01	4.51	4.31	1.34e+01	9.09
LOC100331368	2.74e-02	1.39e-02	6.50e-03	0	9.57e-03	0.11	0.15	0.20	3.42e-02	0	0	2.83	0.31	0.38	0.30	0.56	4.04e-02	0	0.19	0.17	0.38	0.65	0.54	0	2.32e+01	9.52e-02	4.89e-02	0	3.66e-02	0	0	0	0	0	0	0	0.19	0.47	0.31	2.37e-02	2.77e-02	0.26	0.58	0.51	0.43	6.21e-02	0	0	0
LOC100331372	0	0	4.88e-03	0	0	0	7.93e-03	8.18e-03	5.39e-02	2.21e-02	1.91e-02	0.18	0	0	0	5.00e-02	0	0	0	0	3.82e-02	2.41e-02	0	0.31	6.66e-02	0	0.26	1.47e-02	2.96e-02	0	0	0	0	0	0	0	0	0	0	0	0	0	0	0	0	0	0	0.81	0
LOC100331378	0	0	0	0	1.59e-02	2.88e-02	0	0	6.09e-02	2.81e-02	0	0.28	0	0	0	0	0	0	0	5.59e-02	0	0	0	0	0	0	0	0	0	0	0	0	0	0	0	0	0.10	0.11	0	0	0	0	0	0	0	0	0	0.41	0
LOC100331381	6.29	1.98	1.18	0.87	3.54e-02	0.11	0.41	2.46	4.32	7.53	0	0.33	0.28	0.24	0.32	0.31	0.11	0.22	3.01	2.45	2.60	0.66	3.14	1.64	3.19e-02	0	9.48e-02	1.03	0.53	3.75	4.77	4.25	0.57	3.47	2.79	0.88	3.29	2.97	3.37	0.11	9.51e-02	0.59	0.46	0.43	0.58	1.45	0.98	0	1.16
LOC100331387	3.09e-02	2.30e-02	0.21	0.87	0.32	0.73	3.82	6.08	0.21	6.08	1.90e-02	0	1.65	2.48	2.74	2.61	7.24	1.47	1.39e+01	8.08	5.95	2.46	8.77	3.71	0	0	8.63e-02	2.35	0.23	1.40e+01	1.80e+01	2.15e+01	0.53	0	3.42e-02	0.15	8.76	9.30	8.54	0.63	0.60	1.84	3.36	2.60	2.38	3.22e-02	2.96e-02	0	0
LOC100331388	0.24	1.75	0.80	0.51	0.70	0.92	0.73	0.54	0.99	7.50	1.14	0.80	0.80	0.68	0.64	1.04	1.75	2.36	1.02	1.21	1.81	2.25	0.78	0.59	0.22	0.66	0.14	0.64	0.32	2.27	2.93	1.77	0.14	0.22	1.77	1.28	0.67	0.46	0.39	2.75	1.78	1.13	1.35	1.42	1.47	4.92	3.83	0.25	1.08
LOC100331400	0	0	0	0	3.34e-03	5.88e-03	6.48e-03	8.82e-03	0.77	0.23	5.34	2.18	0.13	4.45e-02	2.10e-02	4.39e-02	4.46e-03	0	0.14	0.11	0.17	6.49e-02	1.00e-01	0.16	0.51	0.82	1.58	0.10	3.94e-02	1.51e-02	2.84e-02	5.63e-03	0	0	0	0	0.27	0.35	0.14	8.40e-03	1.96e-02	0	0	0	2.27e-02	0	0	0.36	0
LOC100331407	0	0	0	0	0	0	0	2.15	0	0.28	0	0	0	0	0	0	0	0	0	0	0.72	6.42e-02	0.47	0.18	0	0	0	0	4.93e-02	7.12e-02	0	0	0	0	0	0	2.86	2.47	3.45	0	0	0	0	0	0	0	0	0	0
LOC100331408	8.66	2.19	0.46	0.43	0.65	2.79	2.84	2.76	2.10	0.52	1.65	3.09	1.43	1.53	1.67	2.14	1.94	2.81	1.01	1.82	1.90	2.05	4.05	0.93	2.61	2.54	2.54	1.15	0.79	2.23	1.33	0.78	0.72	6.63	1.04	1.12	1.42	0.60	0.80	1.70	1.60	3.05	2.95	4.18	3.73	1.14	1.11	3.54	0.15
LOC100331412	2.47	1.14	3.36	2.81	3.03	0.98	0.51	0.90	0.48	0.82	0	0	0	0	0	0	0	0	0	0.24	0.52	0	0	0	0	0	0	0	0	5.36e-02	3.69e-02	8.38e-02	8.17	1.74	0.82	2.69	0.44	0	0	0.68	0.79	0	0	0.74	0	2.53e+02	7.60e+02	7.22	6.39e+02
LOC100331417	0	4.51e-03	0	0	1.84e-02	0.11	0.17	1.38	0.87	0.14	3.35e-02	0.46	0	6.03e-02	5.70e-02	0	0	0	0	6.52e-02	0.99	0.43	1.31	1.08e-02	2.84	0	0	1.74e-02	7.72e-02	5.56e-02	1.43e-02	1.54e-02	0	0	0	0	2.55	2.24	3.16	1.67	1.77	0	0	0	0	0	3.47e-02	0	0
LOC100331419	0	0	0	0	2.26e-02	1.27e-02	7.26e-03	0.12	9.81e-02	0.17	5.48	1.67e-02	9.21e-02	4.65e-02	4.39e-02	0	0	5.52e-02	0.22	7.55e-02	0.35	0.11	0.20	1.68e-02	2.04e-02	0	7.29e-02	0.12	3.27e-02	7.76e-02	0.19	0.14	1.51e-02	0	0	0	0.14	0.54	0.29	1.75e-02	6.16e-02	0	0	0	0	0	0	0.56	0
LOC100331422	0	0	0	0	3.54e-02	0	0	0	0	0	0	0.22	0	0	0	0	0	0	0	0	0	0	0	0	0	0	0	0	0	0	0	0	0	0	0	0	0	0	0	0	0	0	0	0	0	0	0	0	0
LOC100331423	0.75	1.75	0.78	0.37	1.76	0.62	1.15	4.29	1.02	1.86e+01	4.38e-02	0.79	0.80	0.76	1.07	1.10	6.77	2.28	4.88	2.14	5.28	3.23	4.13	3.78	2.08e-02	0	0.36	1.92	1.33	2.44e+01	2.01e+01	3.07e+01	1.03	0.16	0.60	0.14	3.72	2.32	3.30	1.00	0.96	1.51	0.99	1.23	0.47	9.36e-02	0.21	0	9.13e-02
LOC100331424	0.30	2.44	2.92	2.54	1.99	0.95	0.99	1.17	0.67	4.71	0.28	0.29	2.68	2.57	3.04	1.60	4.21	4.57	2.83	3.02	1.40	1.90	2.35	0.92	0.66	0.88	1.26	0.69	1.12	2.07	2.22	3.23	0.29	3.04	7.14	3.12	3.19	2.93	2.17	1.95	2.07	1.30	1.76	2.84	1.09	4.72	4.50	1.18e+01	5.33
LOC100331428	2.55e-03	2.57e-03	2.29e-02	7.92e-03	1.12e-02	7.43e-02	4.52e-02	0.10	2.47	2.07e-02	0.51	6.15	0.48	0.18	0.34	0.18	5.92e-03	0	4.65e-02	0.18	8.27e-02	0.79	0.13	0.42	9.79	5.47	1.06	4.41	3.45	0.13	9.04e-02	0	9.03	0	0	2.61e-02	0.10	0.13	0.11	0.26	0.54	6.69e-02	0.21	0.43	0.92	3.05e-02	1.31e-02	1.36	3.44e-02
LOC100331431	1.17e+01	3.35e+01	3.86e+01	2.12e+01	2.04e+01	8.28	7.97	4.50	2.54	4.01	2.14	2.38	1.24e+01	1.65e+01	1.24e+01	1.40e+01	1.44e+01	2.11e+01	1.18e+01	1.14e+01	8.02	9.16	1.05e+01	3.15	1.98	2.33	3.82	2.62	5.24	7.93	7.30	7.67	1.39e+01	5.33	3.00e+01	3.12e+01	9.60	1.11e+01	1.09e+01	1.35e+01	1.17e+01	1.21e+01	1.25e+01	1.16e+01	1.06e+01	1.47e+01	2.28e+01	1.05e+01	2.04e+01
LOC100331436	4.80e-02	0.21	7.19e-02	4.70e-02	3.70e-02	0	7.60e-03	0.28	0	0	3.12e-02	0	0	0	0	0	2.03e-07	0	0.27	0.18	0.13	0.27	0.14	0.11	0	0	0.33	0	1.12e-02	1.69	1.19	1.04	5.43e-02	0	0.27	0	0.57	0.33	1.38	0	4.88e-02	0	0	0	0	1.52	0.86	0	0.31
LOC100331439	0	0	4.23e-03	0	0.17	5.78	5.87	3.33	1.41e+01	1.28	1.22e+01	1.14e+01	4.40	6.11	4.70	5.72	0.42	0.31	0.96	1.70	9.20	1.26e+01	5.42	1.41	1.09e+01	1.96e+01	1.66	1.79e+01	1.08	0.88	0.60	0.27	0.68	0.15	3.89e-02	6.67e-07	7.58	6.61	7.87	5.92	6.00	1.83	1.56	2.85	1.44	0	0	1.66	0
LOC100331456	2.72e-02	4.98e-02	0.14	4.97e-02	0.31	2.17	2.30	3.95	4.61	9.00	4.98	1.14	4.72	3.77	4.45	4.33	3.55	3.47	6.22	8.82	8.34	8.24	8.20	2.62	0.77	1.44	8.35	2.88	0.42	9.25	9.65	7.36	0.22	4.87e-02	0.11	6.21e-02	9.59	9.20	7.82	5.07	4.77	1.98	2.15	3.05	1.83	0.12	4.63e-02	3.29e+01	0.11
LOC100331457	2.94e+01	1.34e+01	8.82	6.24	4.20	2.71	2.53	4.25	0.80	3.54	6.06	1.00	8.42	7.01	7.67	3.97	3.10	4.02	4.42	6.94	4.48	7.80	6.06	5.19	5.63	6.40	6.38	3.43	2.80	1.21e+01	2.36e+01	2.46e+01	1.03e+01	2.39e+01	1.42e+01	1.21e+01	8.67	9.27	8.15	5.38	5.01	5.69	5.39	5.03	5.59	4.45	7.00	2.24e+01	7.60
LOC100331458	0.26	0.39	0.41	1.24	0.97	0.77	1.32	1.57	0.73	9.43	0.51	0.76	1.45	1.30	1.02	1.18	1.70	3.08	1.34	1.94	0.82	0.72	1.42	0.94	1.04	0.74	0.78	0.68	0.79	1.74	1.47	3.21	0.30	9.45e-02	9.63e-02	1.04	1.12	1.21	0.27	1.84	1.75	2.13	1.76	1.32	1.26	0.76	0.14	1.74	0.94
LOC100331460	0	6.55e-03	8.48e-03	0	1.34e-02	0	0	3.91e-02	7.46e-02	0	0.10	0.17	0	0	0	0	0	0	0	0	0	0	0	0	0	0	0	0	1.00e-02	0	0	0	0.12	0	5.25e-02	6.41e-02	0	9.23e-02	0	0	3.84e-02	0	0	0	0	0	0	0	0
LOC100331463	0	0	0	0	0	0	0	0	0	0	0	0	0	0	0	0	0	0	0	0	0	0	0	0	0	0	0	0	0	0	0	0	0	0	0	0	0	0	0	0	0	0	0	0	0	0	0	0	0
LOC100331465	1.90e-02	1.95e-02	2.40e-02	2.14e-02	2.88e-02	0.12	9.99e-02	0.34	0.49	0.86	0.31	4.91e-02	0.20	0.59	9.46e-02	6.50e-02	0.25	0.11	1.03	0.74	0.67	0.27	0.87	1.69	2.86e-02	0	6.46e-02	0.20	3.13e-02	0.54	2.39	1.77	2.24e-02	0.12	0.13	7.57e-02	1.97	2.29	1.85	0.27	0.33	0.17	6.76e-02	0	0.15	7.52e-02	4.50e-02	0.26	0
LOC100331467	2.42e-02	0	0	0	0	0	5.23e-02	0	0.72	6.03e-02	0	8.94e-02	0.22	0	0.31	0	0	0	0	0.12	0	0.25	0.18	0	0.28	0	8.32e-02	6.20e-02	2.55e+01	5.85	1.84e-02	9.46e-03	5.54	0	3.33e-02	0	0	0.12	0	4.13e-02	4.83e-02	0.31	0	0	0	0	0	0.44	0
LOC100331478	0	0	0	0	1.00e-02	2.78e-02	1.03e-02	0.11	1.45	0.55	3.13	2.19	0	6.56e-02	6.20e-02	0	0	0	0	0	4.90e-02	0	0.28	4.86	2.20	0	2.11	9.46e-02	6.86e-02	1.21e-02	1.04e-02	1.12e-02	8.64e-02	0.11	0	0.19	0	0	0	0	2.90e-02	0.12	0.49	0.22	0.59	0	0	0.53	0.13
LOC100331484	0.67	3.12e-02	2.03e+01	1.85e+01	5.18	4.82	7.00	2.11e+01	0.80	6.49	4.52	2.15	1.78e+01	4.98	1.91e+01	3.19	4.85	2.28	1.62e+01	3.95e+01	1.07e+01	2.77e+01	1.11e+01	1.57e+01	4.11	1.84	1.19e+01	7.15	0.96	1.86e+01	7.73e+01	5.13e+01	5.66	4.16	0.11	2.05e+01	1.81e+01	8.62	2.62e+01	5.25	8.22	3.56	4.02	7.01	8.31	0	9.82	2.50e+02	2.24e+01
LOC100331492	1.62e-02	8.73e-03	5.78e-03	1.48e-02	5.01e-03	0.14	0.17	0.12	3.51	1.35e-02	0.43	7.89	0.81	0.53	0.49	0.45	2.52e-03	2.13e-02	5.93e-02	0.16	1.18e-02	0.21	0.19	6.65e-02	2.63	6.16	0.30	1.42	1.02	5.34e-02	3.00e-02	2.55e-03	3.07	0	8.80e-03	1.11e-02	5.95e-02	0.19	7.55e-02	2.29e-02	2.01e-02	2.85e-02	3.55e-02	0.34	0.32	6.33e-03	0	0.43	2.92e-02
LOC100331496	3.36e+01	1.70e+01	1.91e+01	1.35e+01	3.28	4.50	3.32	1.25	1.02	1.74	0.45	1.52	3.80	5.16	3.80	4.76	4.73	1.20e+01	2.69	1.56	1.91	1.26	1.75	0.32	0.70	0.12	0.69	0.42	2.74	1.26	1.09	0.72	8.90	6.66e+01	2.07e+01	2.42e+01	2.31	2.17	2.27	5.40	5.17	5.72	5.54	4.12	5.04	1.11e+01	1.16e+01	0.91	1.27e+01
LOC100331497	0	0	2.09e-02	8.42e-03	0.16	0.43	2.31	7.69	2.02e-02	2.26e-02	0.31	0.46	0.99	1.25	1.86	1.52	0.12	0	2.73	4.29	1.83	0.20	0.81	0.13	0	0	8.56e-02	6.06e-02	2.44e-02	0.15	0.32	0.50	4.63e-02	0	0	0	1.28	3.76	3.94	0.29	0.64	1.70	3.45	1.60	1.40	0	0	0.28	0
LOC100331504	0	4.96e-03	3.86e-02	0	0	2.22e-02	9.74e-02	0.49	1.75e-02	2.01	0.15	7.95e-03	2.29e-02	9.25e-02	0.13	0.18	1.31e-02	1.62e-02	1.09	1.33	0.71	0.85	1.12	0.15	1.03e-02	0	2.75e-02	0.70	6.00e-02	0.17	0.23	0.38	4.48e-02	0	0	5.08e-02	2.20	3.04	1.76	9.59e-02	5.10e-02	0.10	4.66e-02	3.78e-02	0	9.64e-03	3.03e-02	9.26e-02	0
LOC100331505	1.07e-02	1.08e-02	8.89e-02	0.13	8.58e-02	1.35	1.41	1.24	1.95	0.41	2.42	2.91	0.95	0.37	1.60	0.87	2.35e-02	0.22	0	0.12	0.44	1.20	0.19	1.68	1.82	1.00	2.99	1.35e+01	1.17	3.34	1.03	0.16	1.34	0	0	5.42e-02	0.58	0.63	0.37	0.17	0.36	0.35	0.55	0.24	0.56	0.15	0.11	3.25	0
LOC100331508	0	0	0	0	0	1.53e-02	0	0	1.50e-02	0.34	2.13e-02	0.38	0	0	0	5.52e-02	0	0	0	0	0	0.11	0	3.02e-02	2.44e-02	0	0	6.47e-02	1.30e-02	0	0	0	0	9.74e-02	0	0	0	0.12	6.97e-02	0	0	0	0	0	0	0	0	6.50	0.11
LOC100331510	5.85	2.64	0.69	0.91	0.43	0.53	0.53	0.50	0.12	0.37	8.96e-02	0.16	1.00	1.85	1.53	1.46	0.23	0.54	1.70	1.71	1.74	0.97	1.40	0.41	0.43	0.95	0.43	0.26	0.22	1.56	1.25	1.56	2.61	2.02e+01	4.69	1.97	1.40	2.67	4.11	0.79	0.67	0.66	0.53	0.61	0.94	1.64	4.27	0.76	2.37
LOC100331515	7.40	4.67	2.25	1.69	0.51	2.91	3.51	2.43	5.99	2.67	3.58	3.06	1.52e+01	1.38e+01	1.63e+01	1.35e+01	4.31	9.22	8.79	6.73	3.78	5.58	4.69	1.59	2.10	3.34	2.64	1.47	0.57	4.70	3.21	3.67	1.37	1.62	2.10	1.87	8.93	7.24	9.17	9.37	9.05	7.12	7.21	9.48	8.34	2.15	2.65	1.09e+01	1.90
LOC100331538	0	0	0	0	0	3.79e-02	4.18e-02	0.62	0.84	0.98	6.42	1.69	0.27	0.14	0	0	0.18	0.22	6.02e-02	0	0.39	0	0	0.63	1.64	2.03	2.03	2.16e+01	1.02	3.02	5.86	0.66	0.42	0	0	0	0.54	0.29	0.35	5.22e-02	0	0.13	0.15	0	0.43	0	0	4.44	0
LOC100331540	0.38	0.56	1.02	0.67	0.27	0.40	0.81	0.48	0.34	7.09	1.47e-02	0.23	1.06	1.27	0.94	0.59	5.08	2.38	4.25	4.20	2.53	1.37	2.38	2.07	1.74e-02	0	0	0.68	1.55	6.49	1.56e+01	1.46e+01	1.54	0.96	2.09	3.23	5.87	5.12	4.74	1.09	0.79	0.46	0.12	0.45	0.45	1.16	2.37	0	1.30
LOC100331542	5.66e-02	1.08e-02	0	0	1.48e-02	8.00e-02	0.22	0.52	2.13	2.20	3.22	7.07	0.29	0.15	0.46	4.83e-02	0.19	7.05e-02	0.45	0.16	0.52	0.37	0.52	2.60	5.26	0.97	4.14	1.65	0.56	1.60	2.27	1.94	1.90	8.51e-02	0	0	0.24	0.41	0.43	0.17	8.64e-02	0.61	0.36	0.55	1.22	0	0	1.96	0
LOC100331557	1.19	2.64	4.06	4.17	1.13	1.39e+01	9.41e+01	1.26e+02	0.65	0.17	2.66	2.02	8.38e+01	9.95e+01	9.48e+01	9.54e+01	6.55e-02	0.15	8.97e+01	8.41e+01	9.30e+01	7.73e+01	1.06e+02	0.72	0.12	0.42	3.87e+02	0.24	0.49	0.15	0.14	3.76e-02	2.20	1.03	2.05	4.23	9.78e+01	1.34e+02	1.16e+02	1.68	3.92	7.25e+01	7.37e+01	7.79e+01	7.65e+01	2.02	1.80	2.38e+02	0.83
LOC100331563	1.18	0.76	0.64	0.91	4.58	3.80	2.40	2.64	7.14	2.38	4.44	4.62	4.60	5.11	4.34	5.33	0.35	0.28	1.79	2.46	1.89	2.48	2.37	1.26	3.91	0.24	2.05e+01	1.90	1.11	1.09	0.98	0.50	0.55	1.08	0.75	1.01	2.89	3.04	2.17	3.14	3.74	3.38	4.66	3.54	3.82	0.78	0.77	3.96e+01	0.50
LOC100331568	2.40e-02	8.24e-03	3.80e-02	8.53e-02	2.21	6.48	5.41	4.29	1.48e-02	0	0.10	8.08e-02	4.26	7.07	5.69	7.68	0.39	5.51e-02	4.44	4.50	7.02	8.97	6.60	1.26	3.50	0.42	1.27	0.11	0.51	7.48e-02	4.85e-02	2.36e-02	0.31	2.31	0	0.12	4.23	6.25	6.80	5.95	5.81	6.00	6.91	3.24	4.55	3.16e-02	3.18e-02	0.89	0.11
LOC100331575	3.89	1.51	0.58	0.91	2.61	2.56	3.61	3.26	2.95	3.17	2.35	2.85	1.93	2.54	1.74	1.87	8.42	6.24	4.04	2.00	4.64	3.39	2.96	1.67	1.53	1.35	0.48	0.97	2.14	5.20	3.42	6.48	1.30	4.69	1.53	0.93	2.80	2.43	2.68	4.02	3.77	3.16	4.34	3.09	2.86	1.34	0.46	0.68	0.71
LOC100331576	0	0	0	0	4.77e-02	0.15	0.25	0.49	0.91	5.15e-02	6.34e-02	0.62	0	4.25e-02	4.02e-02	8.40e-02	1.39e-02	5.36e-02	0.65	0.46	0.42	0.41	0.53	1.08	3.74e-02	6.49e-02	0.48	1.24e-02	0.11	1.83e-02	1.35e-02	0	8.30e-02	0.74	0	3.12e-02	4.17e-02	0	0.11	9.63e-02	9.38e-02	4.00e-02	4.32e-02	6.79e-02	0	0	0	1.36	0
LOC100331581	6.25	4.68	4.09	1.34	5.49e-02	0.29	0.53	1.61	5.40	0.51	0.63	0.72	0.28	1.04e-04	4.27e-02	0.53	0.27	0.36	0.12	0.25	0.59	0.12	0.95	0.14	1.20	0.26	0.48	0.36	0.87	1.20	1.68	0.84	1.75	7.57	5.60	2.62	0.65	0.76	0.43	8.94e-02	2.50e-02	1.13e-05	2.41e-02	1.57e-05	0.28	2.79	4.32	0.36	1.72
LOC100331587	5.78	3.09	5.07	1.89	0.56	0.73	0.73	1.90	1.56	1.43e+01	1.77	1.34	2.75	2.24	2.74	2.52	4.93	5.03	7.71	5.00	3.47	3.85	5.59	3.38	2.11	4.70	2.61	3.99	2.87	9.99	1.00e+01	1.83e+01	7.71	7.03	9.79	2.84	1.11e+01	1.26e+01	1.31e+01	3.39	2.49	1.54	1.32	1.80	1.73	6.59	5.85	1.94	3.82
LOC100331590	0.19	0.77	0.22	6.72e-02	0.11	0.29	0.48	0.77	0.54	4.51	0.63	9.61e-02	0.62	1.12	0.86	0.62	1.09	0.68	4.34	3.72	2.66	1.52	3.29	1.92	7.65e-02	9.96e-02	0.31	1.44	0.63	4.19	8.02	8.97	0.55	0.19	0.94	0.13	6.41	5.71	5.32	0.58	0.67	0.31	0.22	0.71	0.21	0.27	0.16	0.86	0.30
LOC100331594	0	3.16e-02	0	0	0	0	0	0	0.21	0.61	0.72	0	0	0	0	0	0	0	0	0	0	0	0	6.50e-02	0	0	0.28	0.21	8.54e-02	0	0	0	0.16	0	0	0	0	0	0	0	0	0	0	0	0	0	0.85	0	0
LOC100331600	0	0	0	0	0	0	0	0	0	0	0	0	0	0	0	0	0	0	0	0	0	0	0	0	0	0	0	0	0	0	0	0	0	0	0	0	0	0	0	0	2.39e-02	0	0	0	0	0	0	0	0
LOC100331601	0.60	0.37	0.84	0.92	4.84	3.77	6.11	1.41e+01	0.31	6.42	8.52	0.61	4.02	2.45	3.30	3.13	1.60	0.79	1.30e+01	1.01e+01	8.25	9.19	1.01e+01	5.34	0.99	1.38	1.86e+01	4.48	1.45	2.10e+01	5.51e+01	4.58e+01	1.96	1.26	0.21	0.16	1.16e+01	1.16e+01	1.42e+01	1.29	1.50	4.80	4.55	2.56	3.17	2.14e-06	2.94e-02	1.73e+01	9.87e-02
LOC100331609	0	2.08e-03	1.43e-02	1.83e-02	4.22e-02	1.60e-02	4.25e-02	2.10e-02	1.42	0.40	2.03	2.47	2.92e-02	0	2.79e-02	0	0	0	0	0	6.79e-02	0	2.63e-02	0.77	2.39	4.53e-02	0.28	0.43	0.11	0.34	0.39	4.93e-02	6.68e-02	0	0	0	0	3.12e-02	0	0	0	0	0	0	0	3.46e-07	0	0.12	0
LOC100331639	4.90e+01	2.14e+01	2.37e+01	3.28e+01	2.65e+01	8.36e+01	7.19e+01	4.32e+01	4.02e+02	2.89e+01	4.21e+01	6.10e+01	1.38e+02	1.39e+02	1.11e+02	1.30e+02	4.50e+01	5.61e+01	6.15e+01	9.92e+01	7.50e+01	9.27e+01	7.74e+01	2.55e+01	5.16e+01	2.17e+01	2.23e+01	1.56e+01	5.20	2.77e+01	2.04e+01	1.61e+01	1.89e+01	7.94e+01	2.31e+01	2.30e+01	6.21e+01	7.26e+01	6.72e+01	9.94e+01	1.00e+02	1.21e+02	1.33e+02	1.21e+02	1.47e+02	1.40	3.71	8.10	4.74
LOC100331641	0.18	1.07	0.16	0.37	0.34	0.64	0.95	1.67	1.59	2.79	1.11	2.02	0.12	0.12	0.23	0	1.15	0.76	0.16	3.29e-02	9.11e-02	2.87e-02	0.16	1.51	0.77	0.65	1.09	1.25	0.47	0.24	0.28	0.93	1.92	0.42	1.32	0.40	0	6.44e-02	0	0	2.68e-02	0.23	0.61	0.20	0	1.17	0.96	0.49	0.47
LOC100331643	0	0	0.19	0	0	0	0	0	0	0	0	0	0	0	0	0	0	0	0	0	0	0	0	0	0	0	0	0	0	0	0	0	0	0	0	0	0	0	0	0	0	0	0	0	0	0	0	0	0
LOC100331646	0.84	0.44	5.74	1.26e+01	9.87	1.02e+01	1.09e+01	1.40e+01	6.19e+01	1.13e+01	6.17e+01	6.17e+01	6.44	6.46	6.93	5.50	7.23	7.41	6.67	7.74	9.59	1.11e+01	8.95	5.74	9.31	1.27e+01	7.36	6.91	3.76	1.06e+01	1.06e+01	1.21e+01	0.14	1.62	0.39	7.56	8.71	5.13	7.30	9.29	8.85	9.90	9.28	1.00e+01	1.05e+01	0.32	0.91	8.24	2.11
LOC100331651	3.35e+01	9.64	6.66	5.24	1.51	6.25e-02	4.14e-02	0	4.04e+01	2.73	0.44	4.35e+01	0	5.70e-02	0	0	0	1.06e-02	0	0	0	0	0	0	7.47e-02	8.65e-02	2.22e-02	6.59e-02	2.66e-02	0	0	0	5.93e+01	2.65e+01	7.20	8.71	0	0	0	0.13	5.03e-02	0	0	0	0	7.77	6.01	1.14	2.42
LOC100331665	0	0	0	0	3.20e-02	0.11	2.26e-02	0.69	9.33e-02	3.70e-02	6.51	0.22	0.35	5.03e-02	0.28	0.30	0.12	7.85e-02	1.77	0.14	3.22	0.60	0.92	1.07e+01	2.20e-02	0	0.86	0.12	0.12	1.29e+01	7.63e+01	1.97e+02	0.48	0	0	0	9.47	1.22e+01	1.40e+01	1.08	0.93	0	0.15	0	0	0	0	5.44	0
LOC100331676	0	4.11e-03	2.16e-02	6.41e-02	4.70e-02	6.65e-02	2.48e-02	9.82e-02	1.48e-02	0.69	1.69	0.21	0.11	5.51e-02	5.20e-02	5.44e-02	0.25	9.24e-02	4.79e-02	2.98e-02	0.12	5.22e-02	0.14	0.20	0.24	8.37e-02	0.41	0.16	6.42e-02	0.21	0.42	0.43	0.23	9.60e-02	0	8.09e-02	5.41e-02	5.84e-02	0.21	0.27	0.41	0	0.34	9.12e-02	9.44e-02	0	4.05e-02	0.44	0.21
LOC100331680	5.05e-03	2.74e-03	4.40e-02	5.62e-02	8.92e-02	0.18	0.11	0.14	0.96	0.18	1.23	1.25	1.00	0.99	0.91	0.96	0.11	7.70e-02	0.20	0.71	1.38	1.29	1.28	0.59	5.57	2.30	0.92	0.60	0.49	0.95	0.82	0.34	0.29	8.10e-02	0	0.14	0.44	0.89	0.94	0.76	0.88	0.37	0.30	0.35	0.22	4.86e-02	4.20e-02	3.06	4.53e-02
LOC100331689	0	0	0	0	0	0	0	0	0	0	0	0	0	0	0	0	0	0	0	0	0	0	0	8.39e-02	0	0	0.89	0.27	0.11	0	0	0	0.22	0	0	0	0	0	0	0	0	0	0	0	0	0	0	0	0
LOC100331690	0	4.41e-02	0	0	3.72e-02	0	0	0	0.70	0	0	1.05e+01	0	0	0	0	0	0	0	0	0	0	0	0	0	0	0	0	0	0	0	0	8.04	0	0	0	0	0	0	0	0	0	0	0	0	0	0	0	0
LOC100331691	0.90	1.66	0.21	0.40	0.86	4.11e-02	0.28	0.21	0.24	0.19	0.80	0.18	0.49	0.20	0.40	0.46	0.44	0.65	0.34	0.62	0.96	1.37	1.94	8.95e-02	3.36e-02	5.06e-02	0.44	2.89e-02	7.75e-03	0.20	0.59	0.23	0	0	5.50e-03	0	0.42	0.17	0.16	0.91	0.95	0.44	0.22	0.48	0.69	0.51	0.38	2.51	0.32
LOC100331692	5.56	1.66e+01	1.87e+01	4.08	3.95	3.31	2.80	2.13	3.80	2.32	1.47	2.92	5.63	4.69	6.00	5.05	1.34	1.17	4.07	2.92	4.71	9.82	4.93	1.31	0.66	0.87	1.23	5.34	2.18	1.49	1.80	1.59	4.88	4.66	2.04e+01	1.31e+01	6.37	5.59	4.40	7.20	6.01	2.08	2.68	3.07	3.07	1.51e+01	2.06e+01	3.17	4.62
LOC100331694	6.25	3.40	2.37	1.94	0.69	1.01	1.24	1.97	0.72	1.16	1.29	1.02	2.12	1.01	2.26	1.88	0.71	0.84	1.83	2.01	2.40	2.32	2.86	2.15	5.54	2.99	2.37	2.07	1.26	5.35	6.77	5.58	5.87	1.92e+01	3.91	2.64	2.76	2.30	4.72	0.65	0.84	1.20	1.13	1.89	1.84	1.27	1.64	1.60	1.77
LOC100331697	3.32	0.71	0.83	2.40	1.67	1.23	0.47	1.00	1.26	0.32	3.51	1.26	6.26e-02	0	0.12	6.25e-02	3.48e-02	1.17e-02	0	0	1.09	0.36	0.16	1.01	1.65	1.53	0.86	1.93	0.58	1.95e-02	3.52e-02	1.08e-02	0.39	0.99	0.41	0	6.21e-02	0.13	0.16	0.72	0.59	0.26	0.36	0.41	0.63	2.64e-02	8.29e-02	0.76	0
LOC100331704	0.10	1.37e-02	4.44e-02	5.26e-02	5.39e-02	1.06	3.55	2.18	2.45e-02	0.29	0	1.11e-02	2.49	4.43	2.83	6.54	0.16	0.18	4.03	3.27	8.04	7.42	7.63	0.10	0	4.88e-02	0.15	3.72e-02	8.99e-02	8.16e-02	7.12e-02	0.23	0.46	0.50	0.17	0.16	4.25	5.09	5.16	0.65	0.65	4.97	3.92	4.26	2.93	3.15e-02	0	0	6.14e-02
LOC100331714	3.59	2.48	2.65	2.95	0.20	0.17	0.37	1.27	6.95e-02	3.34	4.95e-02	0.12	0.77	0.70	0.67	0.58	0.71	0.24	2.58	2.16	1.94	1.46	3.11	0.90	0	0	8.69e-02	1.28	0.21	3.11	3.26	3.39	0.23	1.15	2.03	1.43	5.06	6.31	4.76	0.40	0.38	0.39	0.62	0.84	0.39	2.00	1.13	0.18	0.99
LOC100331720	0	0	6.58e-02	9.46e-02	1.69e-02	1.56e-02	2.61e-02	0	0	0	0	4.07e-02	0	0	0	0	4.49e-02	4.26e-02	2.42e-02	9.02e-02	0	0	0	0	0	0	0	0	0.14	3.43e-03	4.42e-03	0	0.35	0	0	0.12	0	0	0	0	0	0	0	0	0	0	0	0	0
LOC100331725	0.11	0.11	6.17e-02	0.21	0.45	0.29	0.43	0.52	1.86	0.18	7.23	0.39	0.66	0.89	0.65	1.08	0.83	1.64	1.78	1.08	4.11	4.99	5.02	0.19	0.60	2.45	1.21	0.82	0.59	0.75	0.97	0.42	0.19	0.21	8.21e-02	5.95e-02	5.06	4.20	4.87	0.82	0.79	0.28	0.63	1.11	0.59	1.55e-02	7.64e-02	0.74	0
LOC100331743	1.59e-02	2.06e-03	3.88e-02	0.25	0.18	9.52e-02	0.23	0.79	0.21	0.26	6.45e+01	2.67	0.30	0.28	0.37	0.25	0.10	0.30	0.43	0.42	1.22	0.85	1.29	2.39	0.30	0.64	5.47e+02	0.49	6.25	0.17	0.51	0.91	1.69e+01	0.24	1.62e-02	6.11e-02	0.95	1.79	1.94	6.29e-02	7.35e-02	0.50	0.40	0.31	0.38	7.81e-02	1.60e-02	1.34e+03	0
LOC100331746	0	0	0	4.67e-02	0	0	0	0	0	0	0	0.47	0	0	0	0	0	0	0.14	0.17	0	0	0	0	0	0	0	0	0	3.79e-02	0.13	0	0	0	0	0	0	0	0	0	0	0.52	0	0	0	0	0	0	0
LOC100331748	1.72e+01	1.65e+01	9.95	3.85	0.22	0.61	0.29	0.54	1.77	0.62	1.00e+01	1.27	0.94	0.35	0.96	0.41	0.26	0.32	0.37	0.87	0.40	0.67	0.72	0.64	5.43e-02	5.36e-02	3.40	0.36	5.15	2.96	1.84	1.73	1.11e+01	2.45e+01	1.65e+01	8.29	0.65	0.74	0.65	1.09	1.65	0.58	0.40	0.57	0.98	3.22	4.82	3.79	3.24
[truncated: 38,498 more rows]
[truncated: 179 more columns]
