# Supplementary material for: Comprehensive analysis of coding-lncRNA gene co-expression network uncovers conserved functional lncRNAs in zebrafish
Source: BMC Genomics. 2018 May 9;19(Suppl 2):112. doi: 10.1186/s12864-018-4458-7 (PMC5954278; doi:10.1186/s12864-018-4458-7)
Supplement: Supplementary file 4 — lncRNA GO and KEGG annotation. (ZIP 17127 kb) [file 12864_2018_4458_MOESM4_ESM.zip]

Archive with 14,403 entries (9,997 files):
- lncRNA GO and KEGG annotation/
- lncRNA GO and KEGG annotation/GO/
- lncRNA GO and KEGG annotation/GO/ZFLNCG00002_GO_BP.txt
- lncRNA GO and KEGG annotation/GO/ZFLNCG00003_GO_BP.txt
- lncRNA GO and KEGG annotation/GO/ZFLNCG00004_GO_BP.txt
- lncRNA GO and KEGG annotation/GO/ZFLNCG00006_GO_BP.txt
- lncRNA GO and KEGG annotation/GO/ZFLNCG00007_GO_BP.txt
- lncRNA GO and KEGG annotation/GO/ZFLNCG00008_GO_BP.txt
- lncRNA GO and KEGG annotation/GO/ZFLNCG00015_GO_BP.txt
- lncRNA GO and KEGG annotation/GO/ZFLNCG00016_GO_BP.txt
- lncRNA GO and KEGG annotation/GO/ZFLNCG00017_GO_BP.txt
- lncRNA GO and KEGG annotation/GO/ZFLNCG00018_GO_BP.txt
- lncRNA GO and KEGG annotation/GO/ZFLNCG00019_GO_BP.txt
- lncRNA GO and KEGG annotation/GO/ZFLNCG00021_GO_BP.txt
- lncRNA GO and KEGG annotation/GO/ZFLNCG00022_GO_BP.txt
- lncRNA GO and KEGG annotation/GO/ZFLNCG00023_GO_BP.txt
- lncRNA GO and KEGG annotation/GO/ZFLNCG00024_GO_BP.txt
- lncRNA GO and KEGG annotation/GO/ZFLNCG00025_GO_BP.txt
- lncRNA GO and KEGG annotation/GO/ZFLNCG00026_GO_BP.txt
- lncRNA GO and KEGG annotation/GO/ZFLNCG00029_GO_BP.txt
- lncRNA GO and KEGG annotation/GO/ZFLNCG00030_GO_BP.txt
- lncRNA GO and KEGG annotation/GO/ZFLNCG00031_GO_BP.txt
- lncRNA GO and KEGG annotation/GO/ZFLNCG00033_GO_BP.txt
- lncRNA GO and KEGG annotation/GO/ZFLNCG00034_GO_BP.txt
- lncRNA GO and KEGG annotation/GO/ZFLNCG00035_GO_BP.txt
- lncRNA GO and KEGG annotation/GO/ZFLNCG00036_GO_BP.txt
- lncRNA GO and KEGG annotation/GO/ZFLNCG00037_GO_BP.txt
- lncRNA GO and KEGG annotation/GO/ZFLNCG00038_GO_BP.txt
- lncRNA GO and KEGG annotation/GO/ZFLNCG00039_GO_BP.txt
- lncRNA GO and KEGG annotation/GO/ZFLNCG00040_GO_BP.txt
- lncRNA GO and KEGG annotation/GO/ZFLNCG00042_GO_BP.txt
- lncRNA GO and KEGG annotation/GO/ZFLNCG00043_GO_BP.txt
- lncRNA GO and KEGG annotation/GO/ZFLNCG00044_GO_BP.txt
- lncRNA GO and KEGG annotation/GO/ZFLNCG00046_GO_BP.txt
- lncRNA GO and KEGG annotation/GO/ZFLNCG00048_GO_BP.txt
- lncRNA GO and KEGG annotation/GO/ZFLNCG00049_GO_BP.txt
- lncRNA GO and KEGG annotation/GO/ZFLNCG00050_GO_BP.txt
- lncRNA GO and KEGG annotation/GO/ZFLNCG00053_GO_BP.txt
- lncRNA GO and KEGG annotation/GO/ZFLNCG00055_GO_BP.txt
- lncRNA GO and KEGG annotation/GO/ZFLNCG00060_GO_BP.txt
- lncRNA GO and KEGG annotation/GO/ZFLNCG00061_GO_BP.txt
- lncRNA GO and KEGG annotation/GO/ZFLNCG00065_GO_BP.txt
- lncRNA GO and KEGG annotation/GO/ZFLNCG00066_GO_BP.txt
- lncRNA GO and KEGG annotation/GO/ZFLNCG00068_GO_BP.txt
- lncRNA GO and KEGG annotation/GO/ZFLNCG00069_GO_BP.txt
- lncRNA GO and KEGG annotation/GO/ZFLNCG00070_GO_BP.txt
- lncRNA GO and KEGG annotation/GO/ZFLNCG00071_GO_BP.txt
- lncRNA GO and KEGG annotation/GO/ZFLNCG00074_GO_BP.txt
- lncRNA GO and KEGG annotation/GO/ZFLNCG00079_GO_BP.txt
- lncRNA GO and KEGG annotation/GO/ZFLNCG00080_GO_BP.txt
- lncRNA GO and KEGG annotation/GO/ZFLNCG00081_GO_BP.txt
- lncRNA GO and KEGG annotation/GO/ZFLNCG00085_GO_BP.txt
- lncRNA GO and KEGG annotation/GO/ZFLNCG00088_GO_BP.txt
- lncRNA GO and KEGG annotation/GO/ZFLNCG00090_GO_BP.txt
- lncRNA GO and KEGG annotation/GO/ZFLNCG00091_GO_BP.txt
- lncRNA GO and KEGG annotation/GO/ZFLNCG00092_GO_BP.txt
- lncRNA GO and KEGG annotation/GO/ZFLNCG00096_GO_BP.txt
- lncRNA GO and KEGG annotation/GO/ZFLNCG00098_GO_BP.txt
- lncRNA GO and KEGG annotation/GO/ZFLNCG00103_GO_BP.txt
- lncRNA GO and KEGG annotation/GO/ZFLNCG00106_GO_BP.txt
- lncRNA GO and KEGG annotation/GO/ZFLNCG00108_GO_BP.txt
- lncRNA GO and KEGG annotation/GO/ZFLNCG00109_GO_BP.txt
- lncRNA GO and KEGG annotation/GO/ZFLNCG00111_GO_BP.txt
- lncRNA GO and KEGG annotation/GO/ZFLNCG00112_GO_BP.txt
- lncRNA GO and KEGG annotation/GO/ZFLNCG00113_GO_BP.txt
- lncRNA GO and KEGG annotation/GO/ZFLNCG00115_GO_BP.txt
- lncRNA GO and KEGG annotation/GO/ZFLNCG00119_GO_BP.txt
- lncRNA GO and KEGG annotation/GO/ZFLNCG00121_GO_BP.txt
- lncRNA GO and KEGG annotation/GO/ZFLNCG00122_GO_BP.txt
- lncRNA GO and KEGG annotation/GO/ZFLNCG00125_GO_BP.txt
- lncRNA GO and KEGG annotation/GO/ZFLNCG00126_GO_BP.txt
- lncRNA GO and KEGG annotation/GO/ZFLNCG00127_GO_BP.txt
- lncRNA GO and KEGG annotation/GO/ZFLNCG00129_GO_BP.txt
- lncRNA GO and KEGG annotation/GO/ZFLNCG00130_GO_BP.txt
- lncRNA GO and KEGG annotation/GO/ZFLNCG00132_GO_BP.txt
- lncRNA GO and KEGG annotation/GO/ZFLNCG00133_GO_BP.txt
- lncRNA GO and KEGG annotation/GO/ZFLNCG00134_GO_BP.txt
- lncRNA GO and KEGG annotation/GO/ZFLNCG00135_GO_BP.txt
- lncRNA GO and KEGG annotation/GO/ZFLNCG00138_GO_BP.txt
- lncRNA GO and KEGG annotation/GO/ZFLNCG00139_GO_BP.txt
- lncRNA GO and KEGG annotation/GO/ZFLNCG00140_GO_BP.txt
- lncRNA GO and KEGG annotation/GO/ZFLNCG00141_GO_BP.txt
- lncRNA GO and KEGG annotation/GO/ZFLNCG00144_GO_BP.txt
- lncRNA GO and KEGG annotation/GO/ZFLNCG00145_GO_BP.txt
- lncRNA GO and KEGG annotation/GO/ZFLNCG00146_GO_BP.txt
- lncRNA GO and KEGG annotation/GO/ZFLNCG00147_GO_BP.txt
- lncRNA GO and KEGG annotation/GO/ZFLNCG00148_GO_BP.txt
- lncRNA GO and KEGG annotation/GO/ZFLNCG00149_GO_BP.txt
- lncRNA GO and KEGG annotation/GO/ZFLNCG00150_GO_BP.txt
- lncRNA GO and KEGG annotation/GO/ZFLNCG00151_GO_BP.txt
- lncRNA GO and KEGG annotation/GO/ZFLNCG00153_GO_BP.txt
- lncRNA GO and KEGG annotation/GO/ZFLNCG00154_GO_BP.txt
- lncRNA GO and KEGG annotation/GO/ZFLNCG00158_GO_BP.txt
- lncRNA GO and KEGG annotation/GO/ZFLNCG00159_GO_BP.txt
- lncRNA GO and KEGG annotation/GO/ZFLNCG00160_GO_BP.txt
- lncRNA GO and KEGG annotation/GO/ZFLNCG00163_GO_BP.txt
- lncRNA GO and KEGG annotation/GO/ZFLNCG00164_GO_BP.txt
- lncRNA GO and KEGG annotation/GO/ZFLNCG00169_GO_BP.txt
- lncRNA GO and KEGG annotation/GO/ZFLNCG00170_GO_BP.txt
- lncRNA GO and KEGG annotation/GO/ZFLNCG00172_GO_BP.txt
- lncRNA GO and KEGG annotation/GO/ZFLNCG00173_GO_BP.txt
- lncRNA GO and KEGG annotation/GO/ZFLNCG00174_GO_BP.txt
- lncRNA GO and KEGG annotation/GO/ZFLNCG00182_GO_BP.txt
- lncRNA GO and KEGG annotation/GO/ZFLNCG00187_GO_BP.txt
- lncRNA GO and KEGG annotation/GO/ZFLNCG00189_GO_BP.txt
- lncRNA GO and KEGG annotation/GO/ZFLNCG00191_GO_BP.txt
- lncRNA GO and KEGG annotation/GO/ZFLNCG00193_GO_BP.txt
- lncRNA GO and KEGG annotation/GO/ZFLNCG00194_GO_BP.txt
- lncRNA GO and KEGG annotation/GO/ZFLNCG00197_GO_BP.txt
- lncRNA GO and KEGG annotation/GO/ZFLNCG00198_GO_BP.txt
- lncRNA GO and KEGG annotation/GO/ZFLNCG00204_GO_BP.txt
- lncRNA GO and KEGG annotation/GO/ZFLNCG00207_GO_BP.txt
- lncRNA GO and KEGG annotation/GO/ZFLNCG00211_GO_BP.txt
- lncRNA GO and KEGG annotation/GO/ZFLNCG00212_GO_BP.txt
- lncRNA GO and KEGG annotation/GO/ZFLNCG00214_GO_BP.txt
- lncRNA GO and KEGG annotation/GO/ZFLNCG00215_GO_BP.txt
- lncRNA GO and KEGG annotation/GO/ZFLNCG00216_GO_BP.txt
- lncRNA GO and KEGG annotation/GO/ZFLNCG00217_GO_BP.txt
- lncRNA GO and KEGG annotation/GO/ZFLNCG00222_GO_BP.txt
- lncRNA GO and KEGG annotation/GO/ZFLNCG00223_GO_BP.txt
- lncRNA GO and KEGG annotation/GO/ZFLNCG00224_GO_BP.txt
- lncRNA GO and KEGG annotation/GO/ZFLNCG00226_GO_BP.txt
- lncRNA GO and KEGG annotation/GO/ZFLNCG00228_GO_BP.txt
- lncRNA GO and KEGG annotation/GO/ZFLNCG00231_GO_BP.txt
- lncRNA GO and KEGG annotation/GO/ZFLNCG00232_GO_BP.txt
- lncRNA GO and KEGG annotation/GO/ZFLNCG00233_GO_BP.txt
- lncRNA GO and KEGG annotation/GO/ZFLNCG00234_GO_BP.txt
- lncRNA GO and KEGG annotation/GO/ZFLNCG00236_GO_BP.txt
- lncRNA GO and KEGG annotation/GO/ZFLNCG00237_GO_BP.txt
- lncRNA GO and KEGG annotation/GO/ZFLNCG00238_GO_BP.txt
- lncRNA GO and KEGG annotation/GO/ZFLNCG00239_GO_BP.txt
- lncRNA GO and KEGG annotation/GO/ZFLNCG00241_GO_BP.txt
- lncRNA GO and KEGG annotation/GO/ZFLNCG00242_GO_BP.txt
- lncRNA GO and KEGG annotation/GO/ZFLNCG00243_GO_BP.txt
- lncRNA GO and KEGG annotation/GO/ZFLNCG00245_GO_BP.txt
- lncRNA GO and KEGG annotation/GO/ZFLNCG00255_GO_BP.txt
- lncRNA GO and KEGG annotation/GO/ZFLNCG00256_GO_BP.txt
- lncRNA GO and KEGG annotation/GO/ZFLNCG00257_GO_BP.txt
- lncRNA GO and KEGG annotation/GO/ZFLNCG00262_GO_BP.txt
- lncRNA GO and KEGG annotation/GO/ZFLNCG00264_GO_BP.txt
- lncRNA GO and KEGG annotation/GO/ZFLNCG00265_GO_BP.txt
- lncRNA GO and KEGG annotation/GO/ZFLNCG00267_GO_BP.txt
- lncRNA GO and KEGG annotation/GO/ZFLNCG00269_GO_BP.txt
- lncRNA GO and KEGG annotation/GO/ZFLNCG00270_GO_BP.txt
- lncRNA GO and KEGG annotation/GO/ZFLNCG00271_GO_BP.txt
- lncRNA GO and KEGG annotation/GO/ZFLNCG00272_GO_BP.txt
- lncRNA GO and KEGG annotation/GO/ZFLNCG00273_GO_BP.txt
- lncRNA GO and KEGG annotation/GO/ZFLNCG00274_GO_BP.txt
- lncRNA GO and KEGG annotation/GO/ZFLNCG00277_GO_BP.txt
- lncRNA GO and KEGG annotation/GO/ZFLNCG00278_GO_BP.txt
- lncRNA GO and KEGG annotation/GO/ZFLNCG00279_GO_BP.txt
- lncRNA GO and KEGG annotation/GO/ZFLNCG00280_GO_BP.txt
- lncRNA GO and KEGG annotation/GO/ZFLNCG00282_GO_BP.txt
- lncRNA GO and KEGG annotation/GO/ZFLNCG00285_GO_BP.txt
- lncRNA GO and KEGG annotation/GO/ZFLNCG00288_GO_BP.txt
- lncRNA GO and KEGG annotation/GO/ZFLNCG00289_GO_BP.txt
- lncRNA GO and KEGG annotation/GO/ZFLNCG00295_GO_BP.txt
- lncRNA GO and KEGG annotation/GO/ZFLNCG00299_GO_BP.txt
- lncRNA GO and KEGG annotation/GO/ZFLNCG00306_GO_BP.txt
- lncRNA GO and KEGG annotation/GO/ZFLNCG00308_GO_BP.txt
- lncRNA GO and KEGG annotation/GO/ZFLNCG00309_GO_BP.txt
- lncRNA GO and KEGG annotation/GO/ZFLNCG00310_GO_BP.txt
- lncRNA GO and KEGG annotation/GO/ZFLNCG00316_GO_BP.txt
- lncRNA GO and KEGG annotation/GO/ZFLNCG00317_GO_BP.txt
- lncRNA GO and KEGG annotation/GO/ZFLNCG00322_GO_BP.txt
- lncRNA GO and KEGG annotation/GO/ZFLNCG00323_GO_BP.txt
- lncRNA GO and KEGG annotation/GO/ZFLNCG00325_GO_BP.txt
- lncRNA GO and KEGG annotation/GO/ZFLNCG00327_GO_BP.txt
- lncRNA GO and KEGG annotation/GO/ZFLNCG00339_GO_BP.txt
- lncRNA GO and KEGG annotation/GO/ZFLNCG00342_GO_BP.txt
- lncRNA GO and KEGG annotation/GO/ZFLNCG00344_GO_BP.txt
- lncRNA GO and KEGG annotation/GO/ZFLNCG00345_GO_BP.txt
- lncRNA GO and KEGG annotation/GO/ZFLNCG00352_GO_BP.txt
- lncRNA GO and KEGG annotation/GO/ZFLNCG00353_GO_BP.txt
- lncRNA GO and KEGG annotation/GO/ZFLNCG00354_GO_BP.txt
- lncRNA GO and KEGG annotation/GO/ZFLNCG00355_GO_BP.txt
- lncRNA GO and KEGG annotation/GO/ZFLNCG00356_GO_BP.txt
- lncRNA GO and KEGG annotation/GO/ZFLNCG00358_GO_BP.txt
- lncRNA GO and KEGG annotation/GO/ZFLNCG00359_GO_BP.txt
- lncRNA GO and KEGG annotation/GO/ZFLNCG00360_GO_BP.txt
- lncRNA GO and KEGG annotation/GO/ZFLNCG00362_GO_BP.txt
- lncRNA GO and KEGG annotation/GO/ZFLNCG00363_GO_BP.txt
- lncRNA GO and KEGG annotation/GO/ZFLNCG00364_GO_BP.txt
- lncRNA GO and KEGG annotation/GO/ZFLNCG00369_GO_BP.txt
- lncRNA GO and KEGG annotation/GO/ZFLNCG00370_GO_BP.txt
- lncRNA GO and KEGG annotation/GO/ZFLNCG00374_GO_BP.txt
- lncRNA GO and KEGG annotation/GO/ZFLNCG00376_GO_BP.txt
- lncRNA GO and KEGG annotation/GO/ZFLNCG00377_GO_BP.txt
- lncRNA GO and KEGG annotation/GO/ZFLNCG00380_GO_BP.txt
- lncRNA GO and KEGG annotation/GO/ZFLNCG00383_GO_BP.txt
- lncRNA GO and KEGG annotation/GO/ZFLNCG00384_GO_BP.txt
- lncRNA GO and KEGG annotation/GO/ZFLNCG00385_GO_BP.txt
- lncRNA GO and KEGG annotation/GO/ZFLNCG00386_GO_BP.txt
- lncRNA GO and KEGG annotation/GO/ZFLNCG00387_GO_BP.txt
- lncRNA GO and KEGG annotation/GO/ZFLNCG00393_GO_BP.txt
- lncRNA GO and KEGG annotation/GO/ZFLNCG00395_GO_BP.txt
- lncRNA GO and KEGG annotation/GO/ZFLNCG00396_GO_BP.txt
- lncRNA GO and KEGG annotation/GO/ZFLNCG00397_GO_BP.txt
- lncRNA GO and KEGG annotation/GO/ZFLNCG00398_GO_BP.txt
- lncRNA GO and KEGG annotation/GO/ZFLNCG00399_GO_BP.txt
- lncRNA GO and KEGG annotation/GO/ZFLNCG00400_GO_BP.txt
- lncRNA GO and KEGG annotation/GO/ZFLNCG00402_GO_BP.txt
- lncRNA GO and KEGG annotation/GO/ZFLNCG00404_GO_BP.txt
- lncRNA GO and KEGG annotation/GO/ZFLNCG00405_GO_BP.txt
- lncRNA GO and KEGG annotation/GO/ZFLNCG00408_GO_BP.txt
- lncRNA GO and KEGG annotation/GO/ZFLNCG00409_GO_BP.txt
- lncRNA GO and KEGG annotation/GO/ZFLNCG00411_GO_BP.txt
- lncRNA GO and KEGG annotation/GO/ZFLNCG00412_GO_BP.txt
- lncRNA GO and KEGG annotation/GO/ZFLNCG00415_GO_BP.txt
- lncRNA GO and KEGG annotation/GO/ZFLNCG00416_GO_BP.txt
- lncRNA GO and KEGG annotation/GO/ZFLNCG00418_GO_BP.txt
- lncRNA GO and KEGG annotation/GO/ZFLNCG00423_GO_BP.txt
- lncRNA GO and KEGG annotation/GO/ZFLNCG00424_GO_BP.txt
- lncRNA GO and KEGG annotation/GO/ZFLNCG00428_GO_BP.txt
- lncRNA GO and KEGG annotation/GO/ZFLNCG00432_GO_BP.txt
- lncRNA GO and KEGG annotation/GO/ZFLNCG00434_GO_BP.txt
- lncRNA GO and KEGG annotation/GO/ZFLNCG00437_GO_BP.txt
- lncRNA GO and KEGG annotation/GO/ZFLNCG00439_GO_BP.txt
- lncRNA GO and KEGG annotation/GO/ZFLNCG00442_GO_BP.txt
- lncRNA GO and KEGG annotation/GO/ZFLNCG00445_GO_BP.txt
- lncRNA GO and KEGG annotation/GO/ZFLNCG00446_GO_BP.txt
- lncRNA GO and KEGG annotation/GO/ZFLNCG00448_GO_BP.txt
- lncRNA GO and KEGG annotation/GO/ZFLNCG00449_GO_BP.txt
- lncRNA GO and KEGG annotation/GO/ZFLNCG00450_GO_BP.txt
- lncRNA GO and KEGG annotation/GO/ZFLNCG00452_GO_BP.txt
- lncRNA GO and KEGG annotation/GO/ZFLNCG00455_GO_BP.txt
- lncRNA GO and KEGG annotation/GO/ZFLNCG00457_GO_BP.txt
- lncRNA GO and KEGG annotation/GO/ZFLNCG00459_GO_BP.txt
- lncRNA GO and KEGG annotation/GO/ZFLNCG00461_GO_BP.txt
- lncRNA GO and KEGG annotation/GO/ZFLNCG00464_GO_BP.txt
- lncRNA GO and KEGG annotation/GO/ZFLNCG00465_GO_BP.txt
- lncRNA GO and KEGG annotation/GO/ZFLNCG00467_GO_BP.txt
- lncRNA GO and KEGG annotation/GO/ZFLNCG00470_GO_BP.txt
- lncRNA GO and KEGG annotation/GO/ZFLNCG00473_GO_BP.txt
- lncRNA GO and KEGG annotation/GO/ZFLNCG00476_GO_BP.txt
- lncRNA GO and KEGG annotation/GO/ZFLNCG00480_GO_BP.txt
- lncRNA GO and KEGG annotation/GO/ZFLNCG00482_GO_BP.txt
- lncRNA GO and KEGG annotation/GO/ZFLNCG00483_GO_BP.txt
- lncRNA GO and KEGG annotation/GO/ZFLNCG00484_GO_BP.txt
- lncRNA GO and KEGG annotation/GO/ZFLNCG00485_GO_BP.txt
- lncRNA GO and KEGG annotation/GO/ZFLNCG00487_GO_BP.txt
- lncRNA GO and KEGG annotation/GO/ZFLNCG00488_GO_BP.txt
- lncRNA GO and KEGG annotation/GO/ZFLNCG00489_GO_BP.txt
- lncRNA GO and KEGG annotation/GO/ZFLNCG00490_GO_BP.txt
- lncRNA GO and KEGG annotation/GO/ZFLNCG00493_GO_BP.txt
- lncRNA GO and KEGG annotation/GO/ZFLNCG00494_GO_BP.txt
- lncRNA GO and KEGG annotation/GO/ZFLNCG00495_GO_BP.txt
- lncRNA GO and KEGG annotation/GO/ZFLNCG00496_GO_BP.txt
- lncRNA GO and KEGG annotation/GO/ZFLNCG00497_GO_BP.txt
- lncRNA GO and KEGG annotation/GO/ZFLNCG00500_GO_BP.txt
- lncRNA GO and KEGG annotation/GO/ZFLNCG00501_GO_BP.txt
- lncRNA GO and KEGG annotation/GO/ZFLNCG00503_GO_BP.txt
- lncRNA GO and KEGG annotation/GO/ZFLNCG00506_GO_BP.txt
- lncRNA GO and KEGG annotation/GO/ZFLNCG00508_GO_BP.txt
- lncRNA GO and KEGG annotation/GO/ZFLNCG00512_GO_BP.txt
- lncRNA GO and KEGG annotation/GO/ZFLNCG00516_GO_BP.txt
- lncRNA GO and KEGG annotation/GO/ZFLNCG00517_GO_BP.txt
- lncRNA GO and KEGG annotation/GO/ZFLNCG00520_GO_BP.txt
- lncRNA GO and KEGG annotation/GO/ZFLNCG00521_GO_BP.txt
- lncRNA GO and KEGG annotation/GO/ZFLNCG00522_GO_BP.txt
- lncRNA GO and KEGG annotation/GO/ZFLNCG00523_GO_BP.txt
- lncRNA GO and KEGG annotation/GO/ZFLNCG00524_GO_BP.txt
- lncRNA GO and KEGG annotation/GO/ZFLNCG00528_GO_BP.txt
- lncRNA GO and KEGG annotation/GO/ZFLNCG00529_GO_BP.txt
- lncRNA GO and KEGG annotation/GO/ZFLNCG00532_GO_BP.txt
- lncRNA GO and KEGG annotation/GO/ZFLNCG00533_GO_BP.txt
- lncRNA GO and KEGG annotation/GO/ZFLNCG00534_GO_BP.txt
- lncRNA GO and KEGG annotation/GO/ZFLNCG00537_GO_BP.txt
- lncRNA GO and KEGG annotation/GO/ZFLNCG00539_GO_BP.txt
- lncRNA GO and KEGG annotation/GO/ZFLNCG00540_GO_BP.txt
- lncRNA GO and KEGG annotation/GO/ZFLNCG00541_GO_BP.txt
- lncRNA GO and KEGG annotation/GO/ZFLNCG00542_GO_BP.txt
- lncRNA GO and KEGG annotation/GO/ZFLNCG00545_GO_BP.txt
- lncRNA GO and KEGG annotation/GO/ZFLNCG00546_GO_BP.txt
- lncRNA GO and KEGG annotation/GO/ZFLNCG00547_GO_BP.txt
- lncRNA GO and KEGG annotation/GO/ZFLNCG00553_GO_BP.txt
- lncRNA GO and KEGG annotation/GO/ZFLNCG00554_GO_BP.txt
- lncRNA GO and KEGG annotation/GO/ZFLNCG00557_GO_BP.txt
- lncRNA GO and KEGG annotation/GO/ZFLNCG00559_GO_BP.txt
- lncRNA GO and KEGG annotation/GO/ZFLNCG00561_GO_BP.txt
- lncRNA GO and KEGG annotation/GO/ZFLNCG00563_GO_BP.txt
- lncRNA GO and KEGG annotation/GO/ZFLNCG00564_GO_BP.txt
- lncRNA GO and KEGG annotation/GO/ZFLNCG00565_GO_BP.txt
- lncRNA GO and KEGG annotation/GO/ZFLNCG00566_GO_BP.txt
- lncRNA GO and KEGG annotation/GO/ZFLNCG00567_GO_BP.txt
- lncRNA GO and KEGG annotation/GO/ZFLNCG00568_GO_BP.txt
- lncRNA GO and KEGG annotation/GO/ZFLNCG00570_GO_BP.txt
- lncRNA GO and KEGG annotation/GO/ZFLNCG00571_GO_BP.txt
- lncRNA GO and KEGG annotation/GO/ZFLNCG00572_GO_BP.txt
- lncRNA GO and KEGG annotation/GO/ZFLNCG00573_GO_BP.txt
- lncRNA GO and KEGG annotation/GO/ZFLNCG00574_GO_BP.txt
- lncRNA GO and KEGG annotation/GO/ZFLNCG00575_GO_BP.txt
- lncRNA GO and KEGG annotation/GO/ZFLNCG00576_GO_BP.txt
- lncRNA GO and KEGG annotation/GO/ZFLNCG00577_GO_BP.txt
- lncRNA GO and KEGG annotation/GO/ZFLNCG00578_GO_BP.txt
- lncRNA GO and KEGG annotation/GO/ZFLNCG00579_GO_BP.txt
- lncRNA GO and KEGG annotation/GO/ZFLNCG00580_GO_BP.txt
- lncRNA GO and KEGG annotation/GO/ZFLNCG00581_GO_BP.txt
- lncRNA GO and KEGG annotation/GO/ZFLNCG00583_GO_BP.txt
- lncRNA GO and KEGG annotation/GO/ZFLNCG00584_GO_BP.txt
[truncated: 9,700 more entries]
