# Supplementary material for: Comprehensive analysis of coding-lncRNA gene co-expression network uncovers conserved functional lncRNAs in zebrafish
Source: BMC Genomics. 2018 May 9;19(Suppl 2):112. doi: 10.1186/s12864-018-4458-7 (PMC5954278; doi:10.1186/s12864-018-4458-7)
Supplement: Supplementary file 4 — lncRNA GO and KEGG annotation. (ZIP 17127 kb) [file 12864_2018_4458_MOESM4_ESM.zip › lncRNA GO and KEGG annotation/GO/ZFLNCG00002_GO_BP.txt]

GO	Name	P_value
GO:0050878	regulation of body fluid levels	1.03e-10
GO:0015850	organic hydroxy compound transport	7.11e-10
GO:0050817	coagulation	1.42e-09
GO:0007599	hemostasis	1.42e-09
GO:0007596	blood coagulation	1.42e-09
GO:0044710	single-organism metabolic process	8.62e-09
GO:0030301	cholesterol transport	1.27e-08
GO:0015918	sterol transport	1.99e-08
GO:1900047	negative regulation of hemostasis	9.27e-08
GO:0030195	negative regulation of blood coagulation	9.27e-08
GO:0061045	negative regulation of wound healing	9.27e-08
GO:0071383	cellular response to steroid hormone stimulus	1.26e-07
GO:0071391	cellular response to estrogen stimulus	1.26e-07
GO:0044281	small molecule metabolic process	3.13e-07
GO:1900046	regulation of hemostasis	3.75e-07
GO:0030193	regulation of blood coagulation	3.75e-07
GO:0061041	regulation of wound healing	6.78e-07
GO:0071396	cellular response to lipid	8.65e-07
GO:0043627	response to estrogen	8.65e-07
GO:0050818	regulation of coagulation	1.84e-06
GO:0072376	protein activation cascade	1.84e-06
GO:0048545	response to steroid hormone	2.08e-06
GO:0055114	oxidation-reduction process	2.39e-06
GO:0050819	negative regulation of coagulation	3.11e-06
GO:0006869	lipid transport	3.49e-06
GO:0044712	single-organism catabolic process	3.80e-06
GO:0044282	small molecule catabolic process	4.28e-06
GO:0071407	cellular response to organic cyclic compound	4.49e-06
GO:0072378	blood coagulation, fibrin clot formation	5.34e-06
GO:0008152	metabolic process	7.26e-06
GO:0030168	platelet activation	1.09e-05
GO:0032870	cellular response to hormone stimulus	1.88e-05
GO:1901565	organonitrogen compound catabolic process	2.34e-05
GO:1903035	negative regulation of response to wounding	2.77e-05
GO:0006508	proteolysis	3.73e-05
GO:0033344	cholesterol efflux	4.10e-05
GO:0051258	protein polymerization	4.10e-05
GO:0050896	response to stimulus	5.02e-05
GO:0034284	response to monosaccharide	5.21e-05
GO:0009746	response to hexose	5.21e-05
GO:0009743	response to carbohydrate	5.21e-05
GO:0009749	response to glucose	5.21e-05
GO:1901361	organic cyclic compound catabolic process	7.57e-05
GO:0009617	response to bacterium	8.24e-05
GO:0071495	cellular response to endogenous stimulus	1.13e-04
GO:0009725	response to hormone	1.52e-04
GO:0006082	organic acid metabolic process	2.23e-04
GO:0006629	lipid metabolic process	2.68e-04
GO:0043691	reverse cholesterol transport	2.80e-04
GO:0042730	fibrinolysis	3.07e-04
GO:0019265	glycine biosynthetic process, by transamination of glyoxylate	3.07e-04
GO:0046487	glyoxylate metabolic process	3.07e-04
GO:0001889	liver development	3.12e-04
GO:1901605	alpha-amino acid metabolic process	3.73e-04
GO:1903034	regulation of response to wounding	3.87e-04
GO:0065008	regulation of biological quality	4.14e-04
GO:0033993	response to lipid	4.32e-04
GO:0032374	regulation of cholesterol transport	5.85e-04
GO:0032371	regulation of sterol transport	5.85e-04
GO:0015914	phospholipid transport	6.31e-04
GO:0005996	monosaccharide metabolic process	6.82e-04
GO:0019752	carboxylic acid metabolic process	6.94e-04
GO:1901575	organic substance catabolic process	7.42e-04
GO:0014070	response to organic cyclic compound	7.80e-04
GO:0032368	regulation of lipid transport	7.94e-04
GO:0006006	glucose metabolic process	8.77e-04
GO:0046415	urate metabolic process	9.10e-04
GO:0019628	urate catabolic process	9.10e-04
GO:0046113	nucleobase catabolic process	9.10e-04
GO:0015748	organophosphate ester transport	1.02e-03
GO:0015711	organic anion transport	1.12e-03
GO:0009056	catabolic process	1.16e-03
GO:0071310	cellular response to organic substance	1.16e-03
GO:0006820	anion transport	1.25e-03
GO:0044283	small molecule biosynthetic process	1.27e-03
GO:0072523	purine-containing compound catabolic process	1.34e-03
GO:0009112	nucleobase metabolic process	1.36e-03
GO:0019439	aromatic compound catabolic process	1.49e-03
GO:0046700	heterocycle catabolic process	1.49e-03
GO:0015718	monocarboxylic acid transport	1.56e-03
GO:1901615	organic hydroxy compound metabolic process	1.68e-03
GO:1901606	alpha-amino acid catabolic process	1.77e-03
GO:0070887	cellular response to chemical stimulus	1.79e-03
GO:0042221	response to chemical	1.82e-03
GO:0006520	cellular amino acid metabolic process	1.90e-03
GO:0006094	gluconeogenesis	2.08e-03
GO:0001523	retinoid metabolic process	2.08e-03
GO:0019319	hexose biosynthetic process	2.08e-03
GO:0043436	oxoacid metabolic process	2.45e-03
GO:0006641	triglyceride metabolic process	2.53e-03
GO:0006721	terpenoid metabolic process	2.53e-03
GO:0016101	diterpenoid metabolic process	2.53e-03
GO:0046364	monosaccharide biosynthetic process	2.53e-03
GO:0006144	purine nucleobase metabolic process	2.53e-03
GO:0051707	response to other organism	2.63e-03
GO:0009063	cellular amino acid catabolic process	2.84e-03
GO:0006586	indolalkylamine metabolic process	2.96e-03
GO:0006545	glycine biosynthetic process	2.96e-03
GO:0006568	tryptophan metabolic process	2.96e-03
GO:0009072	aromatic amino acid family metabolic process	3.03e-03
