# Supplementary material for: Comprehensive analysis of coding-lncRNA gene co-expression network uncovers conserved functional lncRNAs in zebrafish
Source: BMC Genomics. 2018 May 9;19(Suppl 2):112. doi: 10.1186/s12864-018-4458-7 (PMC5954278; doi:10.1186/s12864-018-4458-7)
Supplement: Supplementary file 4 — lncRNA GO and KEGG annotation. (ZIP 17127 kb) [file 12864_2018_4458_MOESM4_ESM.zip › lncRNA GO and KEGG annotation/GO/ZFLNCG00003_GO_BP.txt]

GO	Name	P_value
GO:0050727	regulation of inflammatory response	5.11e-03
GO:1903034	regulation of response to wounding	1.02e-02
GO:0031347	regulation of defense response	1.24e-02
GO:0043065	positive regulation of apoptotic process	1.67e-02
GO:0043068	positive regulation of programmed cell death	1.67e-02
GO:0010942	positive regulation of cell death	1.67e-02
GO:0048703	embryonic viscerocranium morphogenesis	2.25e-02
GO:0032101	regulation of response to external stimulus	2.78e-02
GO:0006915	apoptotic process	3.17e-02
GO:0012501	programmed cell death	3.23e-02
GO:0080134	regulation of response to stress	3.40e-02
GO:0008219	cell death	3.48e-02
