# Supplementary material for: Comprehensive analysis of coding-lncRNA gene co-expression network uncovers conserved functional lncRNAs in zebrafish
Source: BMC Genomics. 2018 May 9;19(Suppl 2):112. doi: 10.1186/s12864-018-4458-7 (PMC5954278; doi:10.1186/s12864-018-4458-7)
Supplement: Supplementary file 4 — lncRNA GO and KEGG annotation. (ZIP 17127 kb) [file 12864_2018_4458_MOESM4_ESM.zip › lncRNA GO and KEGG annotation/GO/ZFLNCG00004_GO_BP.txt]

GO	Name	P_value
GO:0045176	apical protein localization	4.26e-03
GO:0008105	asymmetric protein localization	4.26e-03
GO:0048663	neuron fate commitment	6.80e-03
GO:0040023	establishment of nucleus localization	8.50e-03
GO:0051647	nucleus localization	8.50e-03
GO:0060322	head development	1.02e-02
GO:0060219	camera-type eye photoreceptor cell differentiation	1.02e-02
GO:0001754	eye photoreceptor cell differentiation	1.36e-02
GO:0000413	protein peptidyl-prolyl isomerization	1.52e-02
GO:0046530	photoreceptor cell differentiation	1.52e-02
GO:0048484	enteric nervous system development	1.61e-02
GO:0018208	peptidyl-proline modification	1.61e-02
GO:0010842	retina layer formation	2.28e-02
GO:0008360	regulation of cell shape	2.28e-02
GO:0060042	retina morphogenesis in camera-type eye	2.45e-02
GO:0010970	establishment of localization by movement along microtubule	2.45e-02
GO:0060047	heart contraction	3.85e-02
GO:0003015	heart process	3.85e-02
GO:0045165	cell fate commitment	4.35e-02
