# Supplementary material for: Comprehensive analysis of coding-lncRNA gene co-expression network uncovers conserved functional lncRNAs in zebrafish
Source: BMC Genomics. 2018 May 9;19(Suppl 2):112. doi: 10.1186/s12864-018-4458-7 (PMC5954278; doi:10.1186/s12864-018-4458-7)
Supplement: Supplementary file 4 — lncRNA GO and KEGG annotation. (ZIP 17127 kb) [file 12864_2018_4458_MOESM4_ESM.zip › lncRNA GO and KEGG annotation/GO/ZFLNCG00006_GO_BP.txt]

GO	Name	P_value
GO:0032439	endosome localization	1.14e-03
GO:0032196	transposition	1.14e-03
GO:0006313	transposition, DNA-mediated	1.14e-03
GO:0015074	DNA integration	3.41e-03
GO:0032008	positive regulation of TOR signaling	4.54e-03
GO:0001919	regulation of receptor recycling	5.67e-03
GO:0042632	cholesterol homeostasis	7.93e-03
GO:0055092	sterol homeostasis	7.93e-03
GO:0030325	adrenal gland development	1.02e-02
GO:0021854	hypothalamus development	1.13e-02
GO:0010604	positive regulation of macromolecule metabolic process	1.20e-02
GO:0080171	lytic vacuole organization	1.24e-02
GO:0071230	cellular response to amino acid stimulus	1.24e-02
GO:0007040	lysosome organization	1.24e-02
GO:0031325	positive regulation of cellular metabolic process	1.31e-02
GO:0032786	positive regulation of DNA-templated transcription, elongation	1.36e-02
GO:0009893	positive regulation of metabolic process	1.70e-02
GO:0032006	regulation of TOR signaling	1.80e-02
GO:0043200	response to amino acid	1.92e-02
GO:0008643	carbohydrate transport	2.14e-02
GO:0071229	cellular response to acid chemical	2.14e-02
GO:0071417	cellular response to organonitrogen compound	2.36e-02
GO:1901699	cellular response to nitrogen compound	2.36e-02
GO:0045893	positive regulation of transcription, DNA-templated	2.44e-02
GO:1902680	positive regulation of RNA biosynthetic process	2.44e-02
GO:1903508	positive regulation of nucleic acid-templated transcription	2.44e-02
GO:0055088	lipid homeostasis	2.58e-02
GO:0051254	positive regulation of RNA metabolic process	2.61e-02
GO:0032784	regulation of DNA-templated transcription, elongation	2.70e-02
GO:0010557	positive regulation of macromolecule biosynthetic process	2.72e-02
GO:0031018	endocrine pancreas development	2.81e-02
GO:0045935	positive regulation of nucleobase-containing compound metabolic process	2.99e-02
GO:0010628	positive regulation of gene expression	3.06e-02
GO:0031328	positive regulation of cellular biosynthetic process	3.18e-02
GO:0051173	positive regulation of nitrogen compound metabolic process	3.20e-02
GO:0009891	positive regulation of biosynthetic process	3.23e-02
GO:0001101	response to acid chemical	3.80e-02
GO:1901701	cellular response to oxygen-containing compound	4.02e-02
GO:0043410	positive regulation of MAPK cascade	4.67e-02
