# Supplementary material for: Comprehensive analysis of coding-lncRNA gene co-expression network uncovers conserved functional lncRNAs in zebrafish
Source: BMC Genomics. 2018 May 9;19(Suppl 2):112. doi: 10.1186/s12864-018-4458-7 (PMC5954278; doi:10.1186/s12864-018-4458-7)
Supplement: Supplementary file 4 — lncRNA GO and KEGG annotation. (ZIP 17127 kb) [file 12864_2018_4458_MOESM4_ESM.zip › lncRNA GO and KEGG annotation/GO/ZFLNCG00007_GO_BP.txt]

GO	Name	P_value
GO:0034645	cellular macromolecule biosynthetic process	3.09e-02
GO:0009059	macromolecule biosynthetic process	3.25e-02
GO:0044271	cellular nitrogen compound biosynthetic process	4.00e-02
