# Supplementary material for: Comprehensive analysis of coding-lncRNA gene co-expression network uncovers conserved functional lncRNAs in zebrafish
Source: BMC Genomics. 2018 May 9;19(Suppl 2):112. doi: 10.1186/s12864-018-4458-7 (PMC5954278; doi:10.1186/s12864-018-4458-7)
Supplement: Supplementary file 4 — lncRNA GO and KEGG annotation. (ZIP 17127 kb) [file 12864_2018_4458_MOESM4_ESM.zip › lncRNA GO and KEGG annotation/GO/ZFLNCG00008_GO_BP.txt]

GO	Name	P_value
GO:0006814	sodium ion transport	1.68e-04
GO:0090286	cytoskeletal anchoring at nuclear membrane	1.60e-03
GO:0043401	steroid hormone mediated signaling pathway	2.94e-03
GO:0009755	hormone-mediated signaling pathway	4.31e-03
GO:0009584	detection of visible light	6.92e-03
GO:0007269	neurotransmitter secretion	8.38e-03
GO:0006812	cation transport	8.44e-03
GO:0030001	metal ion transport	8.47e-03
GO:0099643	signal release from synapse	9.98e-03
GO:0001945	lymph vessel development	9.98e-03
GO:0050863	regulation of T cell activation	9.98e-03
GO:1903037	regulation of leukocyte cell-cell adhesion	9.98e-03
GO:0050808	synapse organization	1.09e-02
GO:1903034	regulation of response to wounding	1.09e-02
GO:0007268	synaptic transmission	1.10e-02
GO:0099537	trans-synaptic signaling	1.10e-02
GO:0099536	synaptic signaling	1.10e-02
GO:0015672	monovalent inorganic cation transport	1.18e-02
GO:0090134	cell migration involved in mesendoderm migration	1.29e-02
GO:2000310	regulation of N-methyl-D-aspartate selective glutamate receptor activity	1.29e-02
GO:0031644	regulation of neurological system process	1.29e-02
GO:0031646	positive regulation of neurological system process	1.29e-02
GO:0035351	heme transmembrane transport	1.29e-02
GO:0031641	regulation of myelination	1.29e-02
GO:0031643	positive regulation of myelination	1.29e-02
GO:0042068	regulation of pteridine metabolic process	1.29e-02
GO:0030070	insulin processing	1.29e-02
GO:0043363	nucleate erythrocyte differentiation	1.29e-02
GO:1901142	insulin metabolic process	1.29e-02
GO:0034110	regulation of homotypic cell-cell adhesion	1.35e-02
GO:0032507	maintenance of protein location in cell	1.35e-02
GO:0045185	maintenance of protein location	1.35e-02
GO:0051651	maintenance of location in cell	1.35e-02
GO:0065007	biological regulation	1.36e-02
GO:0009628	response to abiotic stimulus	1.42e-02
GO:0048066	developmental pigmentation	1.55e-02
GO:0009416	response to light stimulus	1.59e-02
GO:0050878	regulation of body fluid levels	1.66e-02
GO:0055085	transmembrane transport	1.72e-02
GO:0023061	signal release	1.75e-02
GO:1902532	negative regulation of intracellular signal transduction	1.88e-02
GO:0001944	vasculature development	1.88e-02
GO:0008037	cell recognition	1.88e-02
GO:0051249	regulation of lymphocyte activation	1.97e-02
GO:0055067	monovalent inorganic cation homeostasis	2.00e-02
GO:0050727	regulation of inflammatory response	2.20e-02
GO:0002694	regulation of leukocyte activation	2.44e-02
GO:0006836	neurotransmitter transport	2.50e-02
GO:0042092	type 2 immune response	2.56e-02
GO:0016486	peptide hormone processing	2.56e-02
GO:0090050	positive regulation of cell migration involved in sprouting angiogenesis	2.56e-02
GO:0033630	positive regulation of cell adhesion mediated by integrin	2.56e-02
GO:0002888	positive regulation of myeloid leukocyte mediated immunity	2.56e-02
GO:0010634	positive regulation of epithelial cell migration	2.56e-02
GO:0033628	regulation of cell adhesion mediated by integrin	2.56e-02
GO:0043306	positive regulation of mast cell degranulation	2.56e-02
GO:0021731	trigeminal motor nucleus development	2.56e-02
GO:0033005	positive regulation of mast cell activation	2.56e-02
GO:0033008	positive regulation of mast cell activation involved in immune response	2.56e-02
GO:0048915	posterior lateral line system development	2.56e-02
GO:0046640	regulation of alpha-beta T cell proliferation	2.56e-02
GO:0046641	positive regulation of alpha-beta T cell proliferation	2.56e-02
GO:0090129	positive regulation of synapse maturation	2.56e-02
GO:0010595	positive regulation of endothelial cell migration	2.56e-02
GO:0006000	fructose metabolic process	2.56e-02
GO:0036368	cone photoresponse recovery	2.56e-02
GO:1903672	positive regulation of sprouting angiogenesis	2.56e-02
GO:0010458	exit from mitosis	2.56e-02
GO:0043302	positive regulation of leukocyte degranulation	2.56e-02
GO:0043536	positive regulation of blood vessel endothelial cell migration	2.56e-02
GO:0015734	taurine transport	2.56e-02
GO:0051235	maintenance of location	2.69e-02
GO:0006811	ion transport	2.72e-02
GO:0009581	detection of external stimulus	2.78e-02
GO:0009582	detection of abiotic stimulus	2.78e-02
GO:0008038	neuron recognition	2.94e-02
GO:0060491	regulation of cell projection assembly	2.94e-02
GO:0050865	regulation of cell activation	2.94e-02
GO:0006885	regulation of pH	3.49e-02
GO:0007154	cell communication	3.50e-02
GO:0001505	regulation of neurotransmitter levels	3.77e-02
GO:0045579	positive regulation of B cell differentiation	3.81e-02
GO:0045577	regulation of B cell differentiation	3.81e-02
GO:0090527	actin filament reorganization	3.81e-02
GO:0090330	regulation of platelet aggregation	3.81e-02
GO:1902743	regulation of lamellipodium organization	3.81e-02
GO:0002283	neutrophil activation involved in immune response	3.81e-02
GO:0002281	macrophage activation involved in immune response	3.81e-02
GO:0090128	regulation of synapse maturation	3.81e-02
GO:0006659	phosphatidylserine biosynthetic process	3.81e-02
GO:0010874	regulation of cholesterol efflux	3.81e-02
GO:0090049	regulation of cell migration involved in sprouting angiogenesis	3.81e-02
GO:0010591	regulation of lamellipodium assembly	3.81e-02
GO:2000253	positive regulation of feeding behavior	3.81e-02
GO:1903670	regulation of sprouting angiogenesis	3.81e-02
GO:0050728	negative regulation of inflammatory response	3.81e-02
GO:0042102	positive regulation of T cell proliferation	3.81e-02
GO:0042129	regulation of T cell proliferation	3.81e-02
GO:0019835	cytolysis	3.81e-02
GO:0009314	response to radiation	4.01e-02
