# Supplementary material for: Comprehensive analysis of coding-lncRNA gene co-expression network uncovers conserved functional lncRNAs in zebrafish
Source: BMC Genomics. 2018 May 9;19(Suppl 2):112. doi: 10.1186/s12864-018-4458-7 (PMC5954278; doi:10.1186/s12864-018-4458-7)
Supplement: Supplementary file 4 — lncRNA GO and KEGG annotation. (ZIP 17127 kb) [file 12864_2018_4458_MOESM4_ESM.zip › lncRNA GO and KEGG annotation/GO/ZFLNCG00015_GO_BP.txt]

GO	Name	P_value
GO:0009888	tissue development	1.22e-10
GO:0048856	anatomical structure development	2.02e-10
GO:0032502	developmental process	2.57e-10
GO:0044767	single-organism developmental process	2.70e-10
GO:0009653	anatomical structure morphogenesis	3.09e-10
GO:0007155	cell adhesion	3.54e-10
GO:0022610	biological adhesion	3.54e-10
GO:0007166	cell surface receptor signaling pathway	4.78e-10
GO:0048598	embryonic morphogenesis	3.97e-09
GO:0008544	epidermis development	1.40e-08
GO:0007275	multicellular organism development	2.38e-08
GO:0060429	epithelium development	5.98e-08
GO:0048884	neuromast development	1.37e-07
GO:0007229	integrin-mediated signaling pathway	3.74e-07
GO:0007423	sensory organ development	4.07e-07
GO:0060037	pharyngeal system development	9.21e-07
GO:0031099	regeneration	1.80e-06
GO:0048562	embryonic organ morphogenesis	1.86e-06
GO:0031101	fin regeneration	3.06e-06
GO:0042246	tissue regeneration	5.78e-06
GO:0048731	system development	7.92e-06
GO:0040007	growth	9.99e-06
GO:0007167	enzyme linked receptor protein signaling pathway	1.10e-05
GO:0071696	ectodermal placode development	1.20e-05
GO:0048513	animal organ development	1.27e-05
GO:0044707	single-multicellular organism process	1.36e-05
GO:0001516	prostaglandin biosynthetic process	2.13e-05
GO:0046457	prostanoid biosynthetic process	2.13e-05
GO:0006693	prostaglandin metabolic process	2.13e-05
GO:0006692	prostanoid metabolic process	2.13e-05
GO:0048869	cellular developmental process	3.64e-05
GO:0033334	fin morphogenesis	4.01e-05
GO:0046456	icosanoid biosynthetic process	4.20e-05
GO:1901570	fatty acid derivative biosynthetic process	4.20e-05
GO:0048589	developmental growth	6.14e-05
GO:0048701	embryonic cranial skeleton morphogenesis	6.59e-05
GO:0006636	unsaturated fatty acid biosynthetic process	7.42e-05
GO:0043062	extracellular structure organization	7.54e-05
GO:0030198	extracellular matrix organization	7.54e-05
GO:0035107	appendage morphogenesis	7.80e-05
GO:0019371	cyclooxygenase pathway	9.68e-05
GO:0016055	Wnt signaling pathway	1.19e-04
GO:0048704	embryonic skeletal system morphogenesis	1.45e-04
GO:0051216	cartilage development	1.91e-04
GO:0043049	otic placode formation	2.06e-04
GO:0048705	skeletal system morphogenesis	2.07e-04
GO:0034330	cell junction organization	2.14e-04
GO:0007169	transmembrane receptor protein tyrosine kinase signaling pathway	2.45e-04
GO:0048703	embryonic viscerocranium morphogenesis	2.76e-04
GO:0033333	fin development	3.42e-04
GO:0034329	cell junction assembly	3.66e-04
GO:0048736	appendage development	4.00e-04
GO:0060788	ectodermal placode formation	4.76e-04
GO:0048468	cell development	5.01e-04
GO:0045165	cell fate commitment	5.42e-04
GO:0032501	multicellular organismal process	5.48e-04
GO:0007165	signal transduction	6.26e-04
GO:0021603	cranial nerve formation	7.45e-04
GO:0048732	gland development	7.60e-04
GO:0030182	neuron differentiation	8.21e-04
GO:0050794	regulation of cellular process	8.53e-04
GO:0030916	otic vesicle formation	1.13e-03
GO:0016337	single organismal cell-cell adhesion	1.15e-03
GO:0098602	single organism cell adhesion	1.28e-03
GO:0002064	epithelial cell development	1.30e-03
GO:0030154	cell differentiation	1.37e-03
GO:0001667	ameboidal-type cell migration	1.49e-03
GO:0090092	regulation of transmembrane receptor protein serine/threonine kinase signaling pathway	1.60e-03
GO:0060351	cartilage development involved in endochondral bone morphogenesis	1.74e-03
GO:0071698	olfactory placode development	1.74e-03
GO:0060117	auditory receptor cell development	1.74e-03
GO:1990402	embryonic liver development	1.74e-03
GO:0050789	regulation of biological process	1.77e-03
GO:0006915	apoptotic process	2.03e-03
GO:0090504	epiboly	2.08e-03
GO:0002934	desmosome organization	2.11e-03
GO:2000136	regulation of cell proliferation involved in heart morphogenesis	2.11e-03
GO:0042667	auditory receptor cell fate specification	2.11e-03
GO:0060017	parathyroid gland development	2.11e-03
GO:0014032	neural crest cell development	2.13e-03
GO:0014031	mesenchymal cell development	2.13e-03
GO:0048864	stem cell development	2.13e-03
GO:0032474	otolith morphogenesis	2.27e-03
GO:0048919	posterior lateral line neuromast development	2.27e-03
GO:0012501	programmed cell death	2.38e-03
GO:0030334	regulation of cell migration	2.38e-03
GO:0002009	morphogenesis of an epithelium	2.47e-03
GO:0035138	pectoral fin morphogenesis	2.54e-03
GO:0001501	skeletal system development	2.78e-03
GO:0010862	positive regulation of pathway-restricted SMAD protein phosphorylation	3.00e-03
GO:0035113	embryonic appendage morphogenesis	3.00e-03
GO:0060395	SMAD protein signal transduction	3.00e-03
GO:0009966	regulation of signal transduction	3.02e-03
GO:0040011	locomotion	3.13e-03
GO:0065007	biological regulation	3.16e-03
GO:0048870	cell motility	3.20e-03
GO:0009887	organ morphogenesis	3.33e-03
GO:0015914	phospholipid transport	3.41e-03
GO:0002011	morphogenesis of an epithelial sheet	3.44e-03
GO:2000145	regulation of cell motility	3.47e-03
