# Supplementary material for: Comprehensive analysis of coding-lncRNA gene co-expression network uncovers conserved functional lncRNAs in zebrafish
Source: BMC Genomics. 2018 May 9;19(Suppl 2):112. doi: 10.1186/s12864-018-4458-7 (PMC5954278; doi:10.1186/s12864-018-4458-7)
Supplement: Supplementary file 4 — lncRNA GO and KEGG annotation. (ZIP 17127 kb) [file 12864_2018_4458_MOESM4_ESM.zip › lncRNA GO and KEGG annotation/GO/ZFLNCG00016_GO_BP.txt]

GO	Name	P_value
GO:0008544	epidermis development	3.78e-09
GO:0048598	embryonic morphogenesis	1.80e-07
GO:0009888	tissue development	2.81e-06
GO:0021535	cell migration in hindbrain	4.43e-06
GO:0002011	morphogenesis of an epithelial sheet	9.23e-06
GO:0090504	epiboly	9.61e-06
GO:0060429	epithelium development	3.06e-05
GO:0055113	epiboly involved in gastrulation with mouth forming second	4.04e-05
GO:0042074	cell migration involved in gastrulation	6.85e-05
GO:0060071	Wnt signaling pathway, planar cell polarity pathway	1.34e-04
GO:0016477	cell migration	1.36e-04
GO:0048703	embryonic viscerocranium morphogenesis	1.45e-04
GO:0002009	morphogenesis of an epithelium	1.49e-04
GO:0035567	non-canonical Wnt signaling pathway	2.04e-04
GO:0048870	cell motility	2.12e-04
GO:0009225	nucleotide-sugar metabolic process	3.28e-04
GO:0036342	post-anal tail morphogenesis	3.28e-04
GO:1903225	negative regulation of endodermal cell differentiation	3.64e-04
GO:2000050	regulation of non-canonical Wnt signaling pathway	3.64e-04
GO:0042664	negative regulation of endodermal cell fate specification	3.64e-04
GO:0090175	regulation of establishment of planar polarity	3.64e-04
GO:0001667	ameboidal-type cell migration	5.93e-04
GO:0040011	locomotion	5.99e-04
GO:0045995	regulation of embryonic development	8.28e-04
GO:0048729	tissue morphogenesis	9.24e-04
GO:2000542	negative regulation of gastrulation	1.03e-03
GO:0009996	negative regulation of cell fate specification	1.03e-03
GO:0045216	cell-cell junction organization	1.04e-03
GO:0070586	cell-cell adhesion involved in gastrulation	1.09e-03
GO:0046368	GDP-L-fucose metabolic process	1.09e-03
GO:0042350	GDP-L-fucose biosynthetic process	1.09e-03
GO:0042351	'de novo' GDP-L-fucose biosynthetic process	1.09e-03
GO:0009653	anatomical structure morphogenesis	1.12e-03
GO:0045992	negative regulation of embryonic development	1.35e-03
GO:0010454	negative regulation of cell fate commitment	1.73e-03
GO:0034330	cell junction organization	1.89e-03
GO:0048856	anatomical structure development	1.90e-03
GO:0003181	atrioventricular valve morphogenesis	2.15e-03
GO:0010518	positive regulation of phospholipase activity	2.15e-03
GO:0010517	regulation of phospholipase activity	2.15e-03
GO:0042663	regulation of endodermal cell fate specification	2.17e-03
GO:1903224	regulation of endodermal cell differentiation	2.68e-03
GO:0060030	dorsal convergence	2.68e-03
GO:0018108	peptidyl-tyrosine phosphorylation	3.12e-03
GO:0043062	extracellular structure organization	3.12e-03
GO:0030198	extracellular matrix organization	3.12e-03
GO:0045087	innate immune response	3.14e-03
GO:0003179	heart valve morphogenesis	3.53e-03
GO:0031529	ruffle organization	3.53e-03
GO:0043413	macromolecule glycosylation	3.59e-03
GO:0006486	protein glycosylation	3.59e-03
GO:0032502	developmental process	3.63e-03
GO:0018212	peptidyl-tyrosine modification	3.91e-03
GO:0070085	glycosylation	4.12e-03
GO:0016337	single organismal cell-cell adhesion	4.61e-03
GO:0098602	single organism cell adhesion	4.89e-03
GO:0071698	olfactory placode development	5.23e-03
GO:0021703	locus ceruleus development	5.23e-03
GO:0042659	regulation of cell fate specification	5.39e-03
GO:0003014	renal system process	5.39e-03
GO:0030111	regulation of Wnt signaling pathway	6.17e-03
GO:2000027	regulation of organ morphogenesis	7.04e-03
GO:0010453	regulation of cell fate commitment	7.19e-03
GO:0006002	fructose 6-phosphate metabolic process	7.23e-03
GO:0006047	UDP-N-acetylglucosamine metabolic process	7.23e-03
GO:0070493	thrombin receptor signaling pathway	7.23e-03
GO:0044767	single-organism developmental process	7.77e-03
GO:0007165	signal transduction	7.80e-03
GO:0048857	neural nucleus development	8.21e-03
GO:0032402	melanosome transport	8.21e-03
GO:0032401	establishment of melanosome localization	8.21e-03
GO:0051904	pigment granule transport	8.21e-03
GO:0006672	ceramide metabolic process	8.37e-03
GO:0001764	neuron migration	9.31e-03
GO:0003094	glomerular filtration	9.52e-03
GO:0042770	signal transduction in response to DNA damage	9.52e-03
GO:0060193	positive regulation of lipase activity	9.52e-03
GO:0060191	regulation of lipase activity	9.52e-03
GO:0035556	intracellular signal transduction	9.77e-03
GO:0035148	tube formation	1.05e-02
GO:0051905	establishment of pigment granule localization	1.05e-02
GO:0032400	melanosome localization	1.05e-02
GO:0051875	pigment granule localization	1.18e-02
GO:0030177	positive regulation of Wnt signaling pathway	1.18e-02
GO:0034332	adherens junction organization	1.21e-02
GO:0043408	regulation of MAPK cascade	1.25e-02
GO:0006928	movement of cell or subcellular component	1.27e-02
GO:0010470	regulation of gastrulation	1.31e-02
GO:0051656	establishment of organelle localization	1.38e-02
GO:0007520	myoblast fusion	1.49e-02
GO:0006949	syncytium formation	1.49e-02
GO:0070534	protein K63-linked ubiquitination	1.49e-02
GO:0000768	syncytium formation by plasma membrane fusion	1.49e-02
GO:0030029	actin filament-based process	1.71e-02
GO:0009967	positive regulation of signal transduction	1.92e-02
GO:0051660	establishment of centrosome localization	1.92e-02
GO:0035630	bone mineralization involved in bone maturation	1.92e-02
GO:0070295	renal water absorption	1.92e-02
GO:0006667	sphinganine metabolic process	1.92e-02
GO:1904262	negative regulation of TORC1 signaling	1.92e-02
