# Supplementary material for: Comprehensive analysis of coding-lncRNA gene co-expression network uncovers conserved functional lncRNAs in zebrafish
Source: BMC Genomics. 2018 May 9;19(Suppl 2):112. doi: 10.1186/s12864-018-4458-7 (PMC5954278; doi:10.1186/s12864-018-4458-7)
Supplement: Supplementary file 4 — lncRNA GO and KEGG annotation. (ZIP 17127 kb) [file 12864_2018_4458_MOESM4_ESM.zip › lncRNA GO and KEGG annotation/GO/ZFLNCG00017_GO_BP.txt]

GO	Name	P_value
GO:0001731	formation of translation preinitiation complex	4.15e-12
GO:0006413	translational initiation	1.17e-11
GO:0071826	ribonucleoprotein complex subunit organization	2.98e-11
GO:0034622	cellular macromolecular complex assembly	3.40e-11
GO:0022618	ribonucleoprotein complex assembly	4.48e-11
GO:0006396	RNA processing	5.16e-11
GO:0006412	translation	1.21e-10
GO:0065003	macromolecular complex assembly	1.27e-10
GO:0006725	cellular aromatic compound metabolic process	1.35e-10
GO:0006807	nitrogen compound metabolic process	1.41e-10
GO:0016070	RNA metabolic process	1.41e-10
GO:0006139	nucleobase-containing compound metabolic process	1.58e-10
GO:0090304	nucleic acid metabolic process	1.86e-10
GO:0043043	peptide biosynthetic process	2.14e-10
GO:0046483	heterocycle metabolic process	2.19e-10
GO:0044237	cellular metabolic process	2.42e-10
GO:0006446	regulation of translational initiation	2.44e-10
GO:0043170	macromolecule metabolic process	2.64e-10
GO:0044260	cellular macromolecule metabolic process	2.75e-10
GO:0034641	cellular nitrogen compound metabolic process	2.79e-10
GO:1901360	organic cyclic compound metabolic process	2.82e-10
GO:0034645	cellular macromolecule biosynthetic process	3.11e-10
GO:0044238	primary metabolic process	3.68e-10
GO:0071704	organic substance metabolic process	4.01e-10
GO:0051236	establishment of RNA localization	4.79e-10
GO:0034660	ncRNA metabolic process	6.10e-10
GO:0016071	mRNA metabolic process	9.42e-10
GO:0009059	macromolecule biosynthetic process	1.01e-09
GO:0009987	cellular process	1.11e-09
GO:0043604	amide biosynthetic process	2.42e-09
GO:0010608	posttranscriptional regulation of gene expression	2.92e-09
GO:0006518	peptide metabolic process	3.05e-09
GO:0006913	nucleocytoplasmic transport	3.27e-09
GO:0051169	nuclear transport	3.27e-09
GO:0050658	RNA transport	4.69e-09
GO:0050657	nucleic acid transport	4.69e-09
GO:0006417	regulation of translation	6.64e-09
GO:0044265	cellular macromolecule catabolic process	7.41e-09
GO:0034248	regulation of cellular amide metabolic process	1.31e-08
GO:0015931	nucleobase-containing compound transport	1.39e-08
GO:0008152	metabolic process	1.97e-08
GO:1902593	single-organism nuclear import	2.16e-08
GO:0051170	nuclear import	2.16e-08
GO:0006606	protein import into nucleus	2.16e-08
GO:0034504	protein localization to nucleus	2.16e-08
GO:0022607	cellular component assembly	2.55e-08
GO:0043933	macromolecular complex subunit organization	2.84e-08
GO:0051168	nuclear export	3.02e-08
GO:0009057	macromolecule catabolic process	3.92e-08
GO:0006364	rRNA processing	7.85e-08
GO:0016072	rRNA metabolic process	1.06e-07
GO:0043603	cellular amide metabolic process	1.26e-07
GO:0006397	mRNA processing	1.44e-07
GO:0017038	protein import	1.86e-07
GO:0006457	protein folding	2.18e-07
GO:0051603	proteolysis involved in cellular protein catabolic process	2.33e-07
GO:0008380	RNA splicing	3.01e-07
GO:0044271	cellular nitrogen compound biosynthetic process	4.47e-07
GO:0006405	RNA export from nucleus	4.71e-07
GO:0072594	establishment of protein localization to organelle	4.97e-07
GO:0034470	ncRNA processing	6.47e-07
GO:0071051	polyadenylation-dependent snoRNA 3'-end processing	8.44e-07
GO:0051028	mRNA transport	9.29e-07
GO:0044249	cellular biosynthetic process	1.03e-06
GO:0043632	modification-dependent macromolecule catabolic process	1.13e-06
GO:1902582	single-organism intracellular transport	2.04e-06
GO:1901566	organonitrogen compound biosynthetic process	2.37e-06
GO:0071025	RNA surveillance	2.90e-06
GO:0009058	biosynthetic process	3.46e-06
GO:0033365	protein localization to organelle	5.10e-06
GO:0031125	rRNA 3'-end processing	5.65e-06
GO:1901576	organic substance biosynthetic process	7.47e-06
GO:0016074	snoRNA metabolic process	1.21e-05
GO:0043144	snoRNA processing	1.21e-05
GO:0031126	snoRNA 3'-end processing	1.21e-05
GO:0000956	nuclear-transcribed mRNA catabolic process	1.22e-05
GO:0006511	ubiquitin-dependent protein catabolic process	1.22e-05
GO:0019941	modification-dependent protein catabolic process	1.33e-05
GO:0071840	cellular component organization or biogenesis	1.54e-05
GO:0046907	intracellular transport	1.72e-05
GO:0006401	RNA catabolic process	2.00e-05
GO:0006399	tRNA metabolic process	2.14e-05
GO:0034427	nuclear-transcribed mRNA catabolic process, exonucleolytic, 3'-5'	2.75e-05
GO:0034475	U4 snRNA 3'-end processing	2.75e-05
GO:0071027	nuclear RNA surveillance	2.75e-05
GO:0016043	cellular component organization	3.58e-05
GO:0051649	establishment of localization in cell	3.75e-05
GO:0006402	mRNA catabolic process	3.90e-05
GO:0006418	tRNA aminoacylation for protein translation	3.99e-05
GO:0034472	snRNA 3'-end processing	5.36e-05
GO:0043628	ncRNA 3'-end processing	5.93e-05
GO:0043038	amino acid activation	6.05e-05
GO:0043039	tRNA aminoacylation	6.05e-05
GO:0006886	intracellular protein transport	6.27e-05
GO:0006270	DNA replication initiation	8.41e-05
GO:0070727	cellular macromolecule localization	1.03e-04
GO:1901564	organonitrogen compound metabolic process	1.14e-04
GO:0006406	mRNA export from nucleus	1.16e-04
GO:0000387	spliceosomal snRNP assembly	1.16e-04
GO:0051246	regulation of protein metabolic process	1.18e-04
