# Supplementary material for: Comprehensive analysis of coding-lncRNA gene co-expression network uncovers conserved functional lncRNAs in zebrafish
Source: BMC Genomics. 2018 May 9;19(Suppl 2):112. doi: 10.1186/s12864-018-4458-7 (PMC5954278; doi:10.1186/s12864-018-4458-7)
Supplement: Supplementary file 4 — lncRNA GO and KEGG annotation. (ZIP 17127 kb) [file 12864_2018_4458_MOESM4_ESM.zip › lncRNA GO and KEGG annotation/GO/ZFLNCG00018_GO_BP.txt]

GO	Name	P_value
GO:0070727	cellular macromolecule localization	1.13e-04
GO:0051641	cellular localization	3.81e-04
GO:0006412	translation	5.10e-04
GO:0043043	peptide biosynthetic process	5.44e-04
GO:0043604	amide biosynthetic process	8.52e-04
GO:0006518	peptide metabolic process	8.76e-04
GO:0006913	nucleocytoplasmic transport	9.08e-04
GO:0051169	nuclear transport	9.08e-04
GO:0071034	CUT catabolic process	1.28e-03
GO:0006407	rRNA export from nucleus	1.28e-03
GO:0071043	CUT metabolic process	1.28e-03
GO:0071049	nuclear retention of pre-mRNA with aberrant 3'-ends at the site of transcription	1.28e-03
GO:0051029	rRNA transport	1.28e-03
GO:0006364	rRNA processing	1.41e-03
GO:0016072	rRNA metabolic process	1.48e-03
GO:0033365	protein localization to organelle	1.54e-03
GO:0022618	ribonucleoprotein complex assembly	1.54e-03
GO:0043603	cellular amide metabolic process	1.59e-03
GO:0071826	ribonucleoprotein complex subunit organization	1.85e-03
GO:0071033	nuclear retention of pre-mRNA at the site of transcription	1.92e-03
GO:0034605	cellular response to heat	1.92e-03
GO:0008298	intracellular mRNA localization	2.56e-03
GO:0071051	polyadenylation-dependent snoRNA 3'-end processing	2.56e-03
GO:0006403	RNA localization	2.56e-03
GO:0033036	macromolecule localization	2.61e-03
GO:0016078	tRNA catabolic process	3.19e-03
GO:0043633	polyadenylation-dependent RNA catabolic process	3.19e-03
GO:0043634	polyadenylation-dependent ncRNA catabolic process	3.19e-03
GO:0071035	nuclear polyadenylation-dependent rRNA catabolic process	3.19e-03
GO:0071038	nuclear polyadenylation-dependent tRNA catabolic process	3.19e-03
GO:0071029	nuclear ncRNA surveillance	3.19e-03
GO:0071046	nuclear polyadenylation-dependent ncRNA catabolic process	3.19e-03
GO:0000467	exonucleolytic trimming to generate mature 3'-end of 5.8S rRNA from tricistronic rRNA transcript (SSU-rRNA, 5.8S rRNA, LSU-rRNA)	3.83e-03
GO:0016074	snoRNA metabolic process	3.83e-03
GO:0043144	snoRNA processing	3.83e-03
GO:0000459	exonucleolytic trimming involved in rRNA processing	3.83e-03
GO:0031126	snoRNA 3'-end processing	3.83e-03
GO:1901566	organonitrogen compound biosynthetic process	4.10e-03
GO:0034613	cellular protein localization	4.12e-03
GO:0043928	exonucleolytic nuclear-transcribed mRNA catabolic process involved in deadenylation-dependent decay	4.47e-03
GO:0034427	nuclear-transcribed mRNA catabolic process, exonucleolytic, 3'-5'	4.47e-03
GO:0034475	U4 snRNA 3'-end processing	4.47e-03
GO:0071027	nuclear RNA surveillance	4.47e-03
GO:0090503	RNA phosphodiester bond hydrolysis, exonucleolytic	4.47e-03
GO:0034470	ncRNA processing	4.66e-03
GO:0034641	cellular nitrogen compound metabolic process	4.69e-03
GO:0034472	snRNA 3'-end processing	5.11e-03
GO:0071025	RNA surveillance	5.74e-03
GO:0006807	nitrogen compound metabolic process	6.29e-03
GO:0000291	nuclear-transcribed mRNA catabolic process, exonucleolytic	6.38e-03
GO:0031125	rRNA 3'-end processing	6.38e-03
GO:0016075	rRNA catabolic process	7.02e-03
GO:0070972	protein localization to endoplasmic reticulum	7.65e-03
GO:0016180	snRNA processing	7.65e-03
GO:0034661	ncRNA catabolic process	7.65e-03
GO:0034660	ncRNA metabolic process	8.08e-03
GO:0009408	response to heat	8.29e-03
GO:0016073	snRNA metabolic process	8.92e-03
GO:0000028	ribosomal small subunit assembly	8.92e-03
GO:0034622	cellular macromolecular complex assembly	9.41e-03
GO:0000469	cleavage involved in rRNA processing	9.56e-03
GO:0043628	ncRNA 3'-end processing	9.56e-03
GO:0001731	formation of translation preinitiation complex	1.02e-02
GO:1902582	single-organism intracellular transport	1.17e-02
GO:1901564	organonitrogen compound metabolic process	1.18e-02
GO:0009266	response to temperature stimulus	1.52e-02
GO:0006405	RNA export from nucleus	1.59e-02
GO:0006446	regulation of translational initiation	1.78e-02
GO:0031123	RNA 3'-end processing	1.78e-02
GO:0051179	localization	1.89e-02
GO:0065003	macromolecular complex assembly	1.96e-02
GO:0006396	RNA processing	2.02e-02
GO:1902593	single-organism nuclear import	2.03e-02
GO:0051170	nuclear import	2.03e-02
GO:0006606	protein import into nucleus	2.03e-02
GO:0034504	protein localization to nucleus	2.03e-02
GO:0051168	nuclear export	2.09e-02
GO:0090501	RNA phosphodiester bond hydrolysis	2.15e-02
GO:0044260	cellular macromolecule metabolic process	2.22e-02
GO:0000956	nuclear-transcribed mRNA catabolic process	2.34e-02
GO:0046907	intracellular transport	2.53e-02
GO:0034645	cellular macromolecule biosynthetic process	2.56e-02
GO:0090305	nucleic acid phosphodiester bond hydrolysis	2.66e-02
GO:0006402	mRNA catabolic process	2.72e-02
GO:0009059	macromolecule biosynthetic process	2.75e-02
GO:0050658	RNA transport	2.78e-02
GO:0050657	nucleic acid transport	2.78e-02
GO:0051236	establishment of RNA localization	2.84e-02
GO:0015931	nucleobase-containing compound transport	3.03e-02
GO:0017038	protein import	3.09e-02
GO:0006413	translational initiation	3.15e-02
GO:0006401	RNA catabolic process	3.22e-02
GO:0051649	establishment of localization in cell	3.28e-02
GO:0008104	protein localization	3.32e-02
GO:0044271	cellular nitrogen compound biosynthetic process	3.66e-02
GO:0043170	macromolecule metabolic process	3.78e-02
GO:0072594	establishment of protein localization to organelle	4.82e-02
GO:0034655	nucleobase-containing compound catabolic process	4.94e-02
