# Supplementary material for: Comprehensive analysis of coding-lncRNA gene co-expression network uncovers conserved functional lncRNAs in zebrafish
Source: BMC Genomics. 2018 May 9;19(Suppl 2):112. doi: 10.1186/s12864-018-4458-7 (PMC5954278; doi:10.1186/s12864-018-4458-7)
Supplement: Supplementary file 4 — lncRNA GO and KEGG annotation. (ZIP 17127 kb) [file 12864_2018_4458_MOESM4_ESM.zip › lncRNA GO and KEGG annotation/GO/ZFLNCG00019_GO_BP.txt]

GO	Name	P_value
GO:0016180	snRNA processing	6.14e-12
GO:0051168	nuclear export	1.37e-11
GO:0050658	RNA transport	1.44e-11
GO:0050657	nucleic acid transport	1.44e-11
GO:0007067	mitotic nuclear division	1.64e-11
GO:0006401	RNA catabolic process	2.16e-11
GO:0000398	mRNA splicing, via spliceosome	2.17e-11
GO:0000377	RNA splicing, via transesterification reactions with bulged adenosine as nucleophile	2.17e-11
GO:0051236	establishment of RNA localization	2.20e-11
GO:0022618	ribonucleoprotein complex assembly	2.67e-11
GO:0007049	cell cycle	2.74e-11
GO:0000375	RNA splicing, via transesterification reactions	2.99e-11
GO:0006913	nucleocytoplasmic transport	3.00e-11
GO:0051169	nuclear transport	3.00e-11
GO:0016071	mRNA metabolic process	3.38e-11
GO:0071826	ribonucleoprotein complex subunit organization	3.42e-11
GO:0000280	nuclear division	3.68e-11
GO:0010639	negative regulation of organelle organization	3.68e-11
GO:0006405	RNA export from nucleus	3.72e-11
GO:0034470	ncRNA processing	3.84e-11
GO:0051276	chromosome organization	4.01e-11
GO:0008033	tRNA processing	4.08e-11
GO:0000387	spliceosomal snRNP assembly	4.76e-11
GO:0006406	mRNA export from nucleus	4.76e-11
GO:0008380	RNA splicing	5.04e-11
GO:0006974	cellular response to DNA damage stimulus	5.06e-11
GO:0051301	cell division	5.48e-11
GO:0034622	cellular macromolecular complex assembly	5.51e-11
GO:0006281	DNA repair	5.75e-11
GO:0065003	macromolecular complex assembly	6.19e-11
GO:0051028	mRNA transport	6.37e-11
GO:0006364	rRNA processing	6.80e-11
GO:0010564	regulation of cell cycle process	7.06e-11
GO:0006397	mRNA processing	7.09e-11
GO:0032259	methylation	7.16e-11
GO:0015931	nucleobase-containing compound transport	7.34e-11
GO:0009451	RNA modification	7.50e-11
GO:0034660	ncRNA metabolic process	7.91e-11
GO:0022402	cell cycle process	7.91e-11
GO:1903047	mitotic cell cycle process	7.99e-11
GO:0006399	tRNA metabolic process	8.33e-11
GO:0016073	snRNA metabolic process	8.49e-11
GO:0048285	organelle fission	8.67e-11
GO:0006259	DNA metabolic process	9.08e-11
GO:0000956	nuclear-transcribed mRNA catabolic process	1.02e-10
GO:0007059	chromosome segregation	1.02e-10
GO:0016072	rRNA metabolic process	1.10e-10
GO:0006402	mRNA catabolic process	1.13e-10
GO:0051716	cellular response to stimulus	1.13e-10
GO:0006396	RNA processing	1.14e-10
GO:0033554	cellular response to stress	1.18e-10
GO:0043933	macromolecular complex subunit organization	1.60e-10
GO:1901360	organic cyclic compound metabolic process	1.82e-10
GO:0071840	cellular component organization or biogenesis	1.89e-10
GO:0034655	nucleobase-containing compound catabolic process	2.07e-10
GO:0031123	RNA 3'-end processing	2.33e-10
GO:0090304	nucleic acid metabolic process	2.47e-10
GO:0016070	RNA metabolic process	2.59e-10
GO:0016043	cellular component organization	2.65e-10
GO:0046483	heterocycle metabolic process	2.70e-10
GO:0006139	nucleobase-containing compound metabolic process	2.77e-10
GO:0006725	cellular aromatic compound metabolic process	2.86e-10
GO:0043170	macromolecule metabolic process	2.92e-10
GO:0034641	cellular nitrogen compound metabolic process	2.98e-10
GO:0044237	cellular metabolic process	3.13e-10
GO:0006807	nitrogen compound metabolic process	3.26e-10
GO:0007088	regulation of mitotic nuclear division	3.38e-10
GO:0071704	organic substance metabolic process	3.48e-10
GO:0009987	cellular process	3.49e-10
GO:0044260	cellular macromolecule metabolic process	3.62e-10
GO:0008152	metabolic process	3.71e-10
GO:0044238	primary metabolic process	3.93e-10
GO:0051302	regulation of cell division	4.41e-10
GO:0034427	nuclear-transcribed mRNA catabolic process, exonucleolytic, 3'-5'	8.17e-10
GO:0034475	U4 snRNA 3'-end processing	8.17e-10
GO:0071027	nuclear RNA surveillance	8.17e-10
GO:0051783	regulation of nuclear division	8.39e-10
GO:0006996	organelle organization	8.61e-10
GO:0071705	nitrogen compound transport	9.31e-10
GO:0098813	nuclear chromosome segregation	1.22e-09
GO:0032774	RNA biosynthetic process	1.24e-09
GO:0001510	RNA methylation	1.27e-09
GO:0010605	negative regulation of macromolecule metabolic process	1.35e-09
GO:0033047	regulation of mitotic sister chromatid segregation	1.44e-09
GO:0010965	regulation of mitotic sister chromatid separation	1.44e-09
GO:0006310	DNA recombination	1.50e-09
GO:0000291	nuclear-transcribed mRNA catabolic process, exonucleolytic	1.68e-09
GO:0007346	regulation of mitotic cell cycle	1.93e-09
GO:0006260	DNA replication	2.22e-09
GO:1901990	regulation of mitotic cell cycle phase transition	2.89e-09
GO:1901987	regulation of cell cycle phase transition	2.89e-09
GO:0033045	regulation of sister chromatid segregation	3.08e-09
GO:0010501	RNA secondary structure unwinding	3.64e-09
GO:0009059	macromolecule biosynthetic process	3.78e-09
GO:0016568	chromatin modification	4.00e-09
GO:0090501	RNA phosphodiester bond hydrolysis	4.35e-09
GO:0009892	negative regulation of metabolic process	4.44e-09
GO:0006325	chromatin organization	4.54e-09
GO:0031110	regulation of microtubule polymerization or depolymerization	5.11e-09
GO:0051726	regulation of cell cycle	5.76e-09
