# Supplementary material for: Comprehensive analysis of coding-lncRNA gene co-expression network uncovers conserved functional lncRNAs in zebrafish
Source: BMC Genomics. 2018 May 9;19(Suppl 2):112. doi: 10.1186/s12864-018-4458-7 (PMC5954278; doi:10.1186/s12864-018-4458-7)
Supplement: Supplementary file 4 — lncRNA GO and KEGG annotation. (ZIP 17127 kb) [file 12864_2018_4458_MOESM4_ESM.zip › lncRNA GO and KEGG annotation/GO/ZFLNCG00021_GO_BP.txt]

GO	Name	P_value
GO:0021523	somatic motor neuron differentiation	2.13e-03
GO:0015015	heparan sulfate proteoglycan biosynthetic process, enzymatic modification	2.13e-03
GO:0030201	heparan sulfate proteoglycan metabolic process	5.53e-03
GO:0001569	patterning of blood vessels	6.80e-03
GO:0021522	spinal cord motor neuron differentiation	8.08e-03
GO:0061053	somite development	8.08e-03
GO:0048754	branching morphogenesis of an epithelial tube	8.08e-03
GO:0061138	morphogenesis of a branching epithelium	8.50e-03
GO:0007389	pattern specification process	9.05e-03
GO:0048048	embryonic eye morphogenesis	9.35e-03
GO:0006029	proteoglycan metabolic process	1.02e-02
GO:0001763	morphogenesis of a branching structure	1.06e-02
GO:0009100	glycoprotein metabolic process	1.40e-02
GO:0048592	eye morphogenesis	1.53e-02
GO:0090596	sensory organ morphogenesis	1.61e-02
GO:0021515	cell differentiation in spinal cord	1.61e-02
GO:0007517	muscle organ development	1.78e-02
GO:0048646	anatomical structure formation involved in morphogenesis	1.98e-02
GO:0021953	central nervous system neuron differentiation	1.99e-02
GO:0007275	multicellular organism development	2.16e-02
GO:0048514	blood vessel morphogenesis	2.20e-02
GO:0061061	muscle structure development	2.28e-02
GO:0030154	cell differentiation	2.74e-02
GO:0001756	somitogenesis	3.07e-02
GO:0035282	segmentation	3.32e-02
GO:0048562	embryonic organ morphogenesis	3.65e-02
GO:0006790	sulfur compound metabolic process	4.48e-02
GO:0009952	anterior/posterior pattern specification	4.81e-02
