# Supplementary material for: Comprehensive analysis of coding-lncRNA gene co-expression network uncovers conserved functional lncRNAs in zebrafish
Source: BMC Genomics. 2018 May 9;19(Suppl 2):112. doi: 10.1186/s12864-018-4458-7 (PMC5954278; doi:10.1186/s12864-018-4458-7)
Supplement: Supplementary file 4 — lncRNA GO and KEGG annotation. (ZIP 17127 kb) [file 12864_2018_4458_MOESM4_ESM.zip › lncRNA GO and KEGG annotation/GO/ZFLNCG00022_GO_BP.txt]

GO	Name	P_value
GO:0055129	L-proline biosynthetic process	2.13e-04
GO:0006561	proline biosynthetic process	2.84e-04
GO:0006560	proline metabolic process	4.26e-04
GO:0009084	glutamine family amino acid biosynthetic process	1.07e-03
GO:0009064	glutamine family amino acid metabolic process	1.92e-03
GO:1901607	alpha-amino acid biosynthetic process	3.70e-03
GO:0008652	cellular amino acid biosynthetic process	4.05e-03
GO:1901605	alpha-amino acid metabolic process	7.11e-03
GO:0016053	organic acid biosynthetic process	7.46e-03
GO:0046394	carboxylic acid biosynthetic process	7.46e-03
GO:0044283	small molecule biosynthetic process	1.06e-02
GO:0006520	cellular amino acid metabolic process	1.12e-02
GO:0019752	carboxylic acid metabolic process	2.58e-02
GO:0043436	oxoacid metabolic process	2.79e-02
GO:0006082	organic acid metabolic process	2.81e-02
GO:0044711	single-organism biosynthetic process	3.40e-02
GO:0055114	oxidation-reduction process	3.78e-02
GO:1901566	organonitrogen compound biosynthetic process	3.88e-02
GO:0044281	small molecule metabolic process	4.81e-02
