# Supplementary material for: Comprehensive analysis of coding-lncRNA gene co-expression network uncovers conserved functional lncRNAs in zebrafish
Source: BMC Genomics. 2018 May 9;19(Suppl 2):112. doi: 10.1186/s12864-018-4458-7 (PMC5954278; doi:10.1186/s12864-018-4458-7)
Supplement: Supplementary file 4 — lncRNA GO and KEGG annotation. (ZIP 17127 kb) [file 12864_2018_4458_MOESM4_ESM.zip › lncRNA GO and KEGG annotation/GO/ZFLNCG00023_GO_BP.txt]

GO	Name	P_value
GO:0000028	ribosomal small subunit assembly	2.04e-12
GO:0002181	cytoplasmic translation	5.00e-12
GO:0006446	regulation of translational initiation	7.92e-12
GO:0001731	formation of translation preinitiation complex	1.12e-11
GO:0000027	ribosomal large subunit assembly	1.12e-11
GO:0034248	regulation of cellular amide metabolic process	1.22e-11
GO:0016072	rRNA metabolic process	1.46e-11
GO:0022618	ribonucleoprotein complex assembly	2.10e-11
GO:0010608	posttranscriptional regulation of gene expression	2.10e-11
GO:0006412	translation	3.59e-11
GO:0065003	macromolecular complex assembly	3.88e-11
GO:0006413	translational initiation	3.98e-11
GO:0043603	cellular amide metabolic process	4.00e-11
GO:1901564	organonitrogen compound metabolic process	5.84e-11
GO:0043043	peptide biosynthetic process	6.02e-11
GO:0006417	regulation of translation	6.34e-11
GO:0043009	chordate embryonic development	8.15e-11
GO:0009792	embryo development ending in birth or egg hatching	8.15e-11
GO:0043604	amide biosynthetic process	8.42e-11
GO:1901566	organonitrogen compound biosynthetic process	8.92e-11
GO:0034622	cellular macromolecular complex assembly	9.33e-11
GO:0043933	macromolecular complex subunit organization	9.37e-11
GO:0034470	ncRNA processing	9.43e-11
GO:0071826	ribonucleoprotein complex subunit organization	9.57e-11
GO:0009790	embryo development	9.57e-11
GO:0034660	ncRNA metabolic process	1.01e-10
GO:0009059	macromolecule biosynthetic process	1.03e-10
GO:0022607	cellular component assembly	1.05e-10
GO:0006518	peptide metabolic process	1.06e-10
GO:0006364	rRNA processing	1.08e-10
GO:0034645	cellular macromolecule biosynthetic process	1.14e-10
GO:0044271	cellular nitrogen compound biosynthetic process	1.29e-10
GO:0009058	biosynthetic process	1.36e-10
GO:0034641	cellular nitrogen compound metabolic process	1.41e-10
GO:0006807	nitrogen compound metabolic process	1.56e-10
GO:0044267	cellular protein metabolic process	1.61e-10
GO:0044249	cellular biosynthetic process	1.74e-10
GO:0043170	macromolecule metabolic process	1.76e-10
GO:0019538	protein metabolic process	2.06e-10
GO:1901576	organic substance biosynthetic process	2.17e-10
GO:0008152	metabolic process	2.28e-10
GO:0044260	cellular macromolecule metabolic process	2.41e-10
GO:0009987	cellular process	2.45e-10
GO:0044238	primary metabolic process	2.53e-10
GO:0071704	organic substance metabolic process	2.66e-10
GO:0044237	cellular metabolic process	2.70e-10
GO:0006457	protein folding	3.48e-10
GO:0006396	RNA processing	1.23e-09
GO:0022613	ribonucleoprotein complex biogenesis	8.93e-09
GO:0030218	erythrocyte differentiation	1.13e-08
GO:0006418	tRNA aminoacylation for protein translation	2.01e-08
GO:0044085	cellular component biogenesis	2.59e-08
GO:0043038	amino acid activation	3.62e-08
GO:0043039	tRNA aminoacylation	3.62e-08
GO:0006399	tRNA metabolic process	9.49e-08
GO:0000462	maturation of SSU-rRNA from tricistronic rRNA transcript (SSU-rRNA, 5.8S rRNA, LSU-rRNA)	1.65e-06
GO:0016070	RNA metabolic process	1.75e-06
GO:0090304	nucleic acid metabolic process	1.78e-06
GO:0071840	cellular component organization or biogenesis	2.41e-06
GO:0000463	maturation of LSU-rRNA from tricistronic rRNA transcript (SSU-rRNA, 5.8S rRNA, LSU-rRNA)	7.77e-06
GO:0030490	maturation of SSU-rRNA	8.16e-06
GO:0000470	maturation of LSU-rRNA	1.53e-05
GO:0030099	myeloid cell differentiation	1.93e-05
GO:0006139	nucleobase-containing compound metabolic process	3.25e-05
GO:0046483	heterocycle metabolic process	6.53e-05
GO:0051603	proteolysis involved in cellular protein catabolic process	6.72e-05
GO:0006725	cellular aromatic compound metabolic process	6.89e-05
GO:0006662	glycerol ether metabolic process	1.03e-04
GO:0051726	regulation of cell cycle	1.20e-04
GO:0018904	ether metabolic process	2.04e-04
GO:0006520	cellular amino acid metabolic process	2.04e-04
GO:1901360	organic cyclic compound metabolic process	2.58e-04
GO:0042254	ribosome biogenesis	2.60e-04
GO:0006414	translational elongation	2.76e-04
GO:0000103	sulfate assimilation	3.50e-04
GO:0007275	multicellular organism development	3.69e-04
GO:0032268	regulation of cellular protein metabolic process	4.01e-04
GO:0051246	regulation of protein metabolic process	5.22e-04
GO:0032543	mitochondrial translation	5.51e-04
GO:0045727	positive regulation of translation	8.14e-04
GO:0034599	cellular response to oxidative stress	8.14e-04
GO:0042273	ribosomal large subunit biogenesis	8.14e-04
GO:0034250	positive regulation of cellular amide metabolic process	8.14e-04
GO:0031125	rRNA 3'-end processing	1.14e-03
GO:0008150	biological_process	1.28e-03
GO:0042274	ribosomal small subunit biogenesis	1.44e-03
GO:0034605	cellular response to heat	1.44e-03
GO:0016043	cellular component organization	1.44e-03
GO:0048534	hematopoietic or lymphoid organ development	1.51e-03
GO:0043632	modification-dependent macromolecule catabolic process	2.35e-03
GO:0030097	hemopoiesis	2.78e-03
GO:0006432	phenylalanyl-tRNA aminoacylation	2.84e-03
GO:0048513	animal organ development	2.86e-03
GO:0031123	RNA 3'-end processing	3.15e-03
GO:0048856	anatomical structure development	3.85e-03
GO:0009451	RNA modification	3.85e-03
GO:0000469	cleavage involved in rRNA processing	3.99e-03
GO:0043628	ncRNA 3'-end processing	3.99e-03
GO:0006913	nucleocytoplasmic transport	5.11e-03
GO:0051169	nuclear transport	5.11e-03
