# Supplementary material for: Comprehensive analysis of coding-lncRNA gene co-expression network uncovers conserved functional lncRNAs in zebrafish
Source: BMC Genomics. 2018 May 9;19(Suppl 2):112. doi: 10.1186/s12864-018-4458-7 (PMC5954278; doi:10.1186/s12864-018-4458-7)
Supplement: Supplementary file 4 — lncRNA GO and KEGG annotation. (ZIP 17127 kb) [file 12864_2018_4458_MOESM4_ESM.zip › lncRNA GO and KEGG annotation/GO/ZFLNCG00024_GO_BP.txt]

GO	Name	P_value
GO:0048881	mechanosensory lateral line system development	1.28e-03
GO:0002090	regulation of receptor internalization	1.28e-03
GO:0048259	regulation of receptor-mediated endocytosis	3.83e-03
GO:0048880	sensory system development	6.38e-03
GO:0048925	lateral line system development	6.38e-03
GO:0051865	protein autoubiquitination	8.92e-03
GO:0006306	DNA methylation	1.52e-02
GO:0006305	DNA alkylation	1.52e-02
GO:0070972	protein localization to endoplasmic reticulum	1.52e-02
GO:0031398	positive regulation of protein ubiquitination	1.78e-02
GO:1903322	positive regulation of protein modification by small protein conjugation or removal	1.90e-02
GO:0044728	DNA methylation or demethylation	1.90e-02
GO:0006304	DNA modification	2.03e-02
GO:0006885	regulation of pH	2.90e-02
GO:0030100	regulation of endocytosis	3.03e-02
GO:0030318	melanocyte differentiation	3.40e-02
GO:0031396	regulation of protein ubiquitination	3.52e-02
GO:1903320	regulation of protein modification by small protein conjugation or removal	3.65e-02
GO:0050931	pigment cell differentiation	3.89e-02
GO:0060563	neuroepithelial cell differentiation	4.02e-02
GO:0042592	homeostatic process	4.71e-02
GO:0045454	cell redox homeostasis	4.75e-02
