# Supplementary material for: Comprehensive analysis of coding-lncRNA gene co-expression network uncovers conserved functional lncRNAs in zebrafish
Source: BMC Genomics. 2018 May 9;19(Suppl 2):112. doi: 10.1186/s12864-018-4458-7 (PMC5954278; doi:10.1186/s12864-018-4458-7)
Supplement: Supplementary file 4 — lncRNA GO and KEGG annotation. (ZIP 17127 kb) [file 12864_2018_4458_MOESM4_ESM.zip › lncRNA GO and KEGG annotation/GO/ZFLNCG00025_GO_BP.txt]

GO	Name	P_value
GO:0043153	entrainment of circadian clock by photoperiod	4.26e-04
GO:0042753	positive regulation of circadian rhythm	8.53e-04
GO:0009649	entrainment of circadian clock	8.53e-04
GO:0045475	locomotor rhythm	1.28e-03
GO:0042542	response to hydrogen peroxide	2.13e-03
GO:0007622	rhythmic behavior	2.13e-03
GO:0000302	response to reactive oxygen species	2.13e-03
GO:0048512	circadian behavior	2.13e-03
GO:0019915	lipid storage	2.56e-03
GO:0042752	regulation of circadian rhythm	3.41e-03
GO:0009648	photoperiodism	3.41e-03
GO:0009411	response to UV	5.53e-03
GO:0016525	negative regulation of angiogenesis	5.53e-03
GO:2000181	negative regulation of blood vessel morphogenesis	5.96e-03
GO:1901343	negative regulation of vasculature development	6.38e-03
GO:0051235	maintenance of location	8.50e-03
GO:0007623	circadian rhythm	1.06e-02
GO:0006979	response to oxidative stress	1.44e-02
GO:0048511	rhythmic process	1.44e-02
GO:0045765	regulation of angiogenesis	1.69e-02
GO:0044708	single-organism behavior	1.82e-02
GO:1901342	regulation of vasculature development	1.90e-02
GO:0006836	neurotransmitter transport	2.07e-02
GO:0010035	response to inorganic substance	2.11e-02
GO:0007626	locomotory behavior	2.36e-02
GO:0009416	response to light stimulus	3.16e-02
GO:0007610	behavior	3.98e-02
GO:0009314	response to radiation	4.19e-02
GO:0051093	negative regulation of developmental process	4.68e-02
GO:1901700	response to oxygen-containing compound	4.76e-02
