# Supplementary material for: Comprehensive analysis of coding-lncRNA gene co-expression network uncovers conserved functional lncRNAs in zebrafish
Source: BMC Genomics. 2018 May 9;19(Suppl 2):112. doi: 10.1186/s12864-018-4458-7 (PMC5954278; doi:10.1186/s12864-018-4458-7)
Supplement: Supplementary file 4 — lncRNA GO and KEGG annotation. (ZIP 17127 kb) [file 12864_2018_4458_MOESM4_ESM.zip › lncRNA GO and KEGG annotation/GO/ZFLNCG00026_GO_BP.txt]

GO	Name	P_value
GO:0097428	protein maturation by iron-sulfur cluster transfer	2.84e-04
GO:0006783	heme biosynthetic process	1.99e-03
GO:0006779	porphyrin-containing compound biosynthetic process	2.27e-03
GO:0016226	iron-sulfur cluster assembly	2.41e-03
GO:0031163	metallo-sulfur cluster assembly	2.41e-03
GO:0033014	tetrapyrrole biosynthetic process	2.70e-03
GO:0042168	heme metabolic process	2.84e-03
GO:0006778	porphyrin-containing compound metabolic process	3.12e-03
GO:0033013	tetrapyrrole metabolic process	3.69e-03
GO:0046148	pigment biosynthetic process	3.83e-03
GO:0042440	pigment metabolic process	4.97e-03
GO:0051604	protein maturation	9.22e-03
GO:0051188	cofactor biosynthetic process	9.64e-03
GO:0006790	sulfur compound metabolic process	1.52e-02
GO:0044710	single-organism metabolic process	1.57e-02
GO:0051186	cofactor metabolic process	2.02e-02
