# Supplementary material for: Comprehensive analysis of coding-lncRNA gene co-expression network uncovers conserved functional lncRNAs in zebrafish
Source: BMC Genomics. 2018 May 9;19(Suppl 2):112. doi: 10.1186/s12864-018-4458-7 (PMC5954278; doi:10.1186/s12864-018-4458-7)
Supplement: Supplementary file 4 — lncRNA GO and KEGG annotation. (ZIP 17127 kb) [file 12864_2018_4458_MOESM4_ESM.zip › lncRNA GO and KEGG annotation/GO/ZFLNCG00029_GO_BP.txt]

GO	Name	P_value
GO:0007005	mitochondrion organization	2.69e-08
GO:0007006	mitochondrial membrane organization	5.86e-07
GO:0006914	autophagy	1.18e-06
GO:0042407	cristae formation	1.02e-05
GO:0007007	inner mitochondrial membrane organization	4.20e-05
GO:0044802	single-organism membrane organization	6.85e-05
GO:0061024	membrane organization	9.85e-05
GO:0043562	cellular response to nitrogen levels	2.19e-04
GO:0006995	cellular response to nitrogen starvation	2.19e-04
GO:0016226	iron-sulfur cluster assembly	3.24e-04
GO:0031163	metallo-sulfur cluster assembly	3.24e-04
GO:0009056	catabolic process	5.90e-04
GO:0007033	vacuole organization	6.54e-04
GO:0000045	autophagosome assembly	7.13e-04
GO:1905037	autophagosome organization	7.13e-04
GO:0000422	mitophagy	8.15e-04
GO:0061726	mitochondrion disassembly	8.15e-04
GO:1903008	organelle disassembly	1.31e-03
GO:0006511	ubiquitin-dependent protein catabolic process	1.33e-03
GO:0019941	modification-dependent protein catabolic process	1.38e-03
GO:0016567	protein ubiquitination	1.59e-03
GO:0007034	vacuolar transport	1.62e-03
GO:0043632	modification-dependent macromolecule catabolic process	1.63e-03
GO:0046902	regulation of mitochondrial membrane permeability	1.76e-03
GO:0090559	regulation of membrane permeability	1.76e-03
GO:0009267	cellular response to starvation	1.79e-03
GO:0071496	cellular response to external stimulus	2.16e-03
GO:0031668	cellular response to extracellular stimulus	2.16e-03
GO:0031669	cellular response to nutrient levels	2.16e-03
GO:0043161	proteasome-mediated ubiquitin-dependent protein catabolic process	2.75e-03
GO:0010498	proteasomal protein catabolic process	2.75e-03
GO:0032446	protein modification by small protein conjugation	2.93e-03
GO:0044248	cellular catabolic process	2.96e-03
GO:1902589	single-organism organelle organization	2.98e-03
GO:0042594	response to starvation	3.04e-03
GO:0051603	proteolysis involved in cellular protein catabolic process	4.04e-03
GO:0031667	response to nutrient levels	4.41e-03
GO:0009991	response to extracellular stimulus	4.41e-03
GO:0022411	cellular component disassembly	6.48e-03
GO:0016043	cellular component organization	6.71e-03
GO:0030163	protein catabolic process	6.86e-03
GO:0071840	cellular component organization or biogenesis	7.61e-03
GO:0044265	cellular macromolecule catabolic process	7.72e-03
GO:0090199	regulation of release of cytochrome c from mitochondria	8.10e-03
GO:0090200	positive regulation of release of cytochrome c from mitochondria	8.10e-03
GO:0010566	regulation of ketone biosynthetic process	8.10e-03
GO:0035542	regulation of SNARE complex assembly	8.10e-03
GO:0098869	cellular oxidant detoxification	8.10e-03
GO:0030472	mitotic spindle organization in nucleus	8.10e-03
GO:0019430	removal of superoxide radicals	8.10e-03
GO:0008089	anterograde axonal transport	8.10e-03
GO:0060173	limb development	8.10e-03
GO:0045967	negative regulation of growth rate	8.10e-03
GO:0099517	synaptic vesicle transport along microtubule	8.10e-03
GO:0099514	synaptic vesicle cytoskeletal transport	8.10e-03
GO:1902445	regulation of mitochondrial membrane permeability involved in programmed necrotic cell death	8.10e-03
GO:0036047	peptidyl-lysine demalonylation	8.10e-03
GO:0036046	protein demalonylation	8.10e-03
GO:0040009	regulation of growth rate	8.10e-03
GO:0048490	anterograde synaptic vesicle transport	8.10e-03
GO:0042144	vacuole fusion, non-autophagic	8.10e-03
GO:2000277	positive regulation of oxidative phosphorylation uncoupler activity	8.10e-03
GO:2000275	regulation of oxidative phosphorylation uncoupler activity	8.10e-03
GO:1990748	cellular detoxification	8.10e-03
GO:0006996	organelle organization	8.34e-03
GO:0006476	protein deacetylation	9.15e-03
GO:0033554	cellular response to stress	9.79e-03
GO:0070647	protein modification by small protein conjugation or removal	1.05e-02
GO:0042180	cellular ketone metabolic process	1.12e-02
GO:0044712	single-organism catabolic process	1.19e-02
GO:1901575	organic substance catabolic process	1.22e-02
GO:0007179	transforming growth factor beta receptor signaling pathway	1.24e-02
GO:0009057	macromolecule catabolic process	1.55e-02
GO:0098732	macromolecule deacylation	1.60e-02
GO:0035601	protein deacylation	1.60e-02
GO:0006533	aspartate catabolic process	1.61e-02
GO:0070301	cellular response to hydrogen peroxide	1.61e-02
GO:0034614	cellular response to reactive oxygen species	1.61e-02
GO:0030388	fructose 1,6-bisphosphate metabolic process	1.61e-02
GO:0001780	neutrophil homeostasis	1.61e-02
GO:0034764	positive regulation of transmembrane transport	1.61e-02
GO:0044571	[2Fe-2S] cluster assembly	1.61e-02
GO:0097428	protein maturation by iron-sulfur cluster transfer	1.61e-02
GO:0045843	negative regulation of striated muscle tissue development	1.61e-02
GO:0010155	regulation of proton transport	1.61e-02
GO:1901862	negative regulation of muscle tissue development	1.61e-02
GO:0051716	cellular response to stimulus	1.72e-02
GO:0042398	cellular modified amino acid biosynthetic process	1.73e-02
GO:0006950	response to stress	1.77e-02
GO:0035999	tetrahydrofolate interconversion	2.41e-02
GO:0001776	leukocyte homeostasis	2.41e-02
GO:0031338	regulation of vesicle fusion	2.41e-02
GO:0002262	myeloid cell homeostasis	2.41e-02
GO:0098754	detoxification	2.41e-02
GO:1903523	negative regulation of blood circulation	2.41e-02
GO:0035435	phosphate ion transmembrane transport	2.41e-02
GO:0045822	negative regulation of heart contraction	2.41e-02
GO:0032780	negative regulation of ATPase activity	2.41e-02
GO:0006517	protein deglycosylation	3.20e-02
GO:0009180	purine ribonucleoside diphosphate biosynthetic process	3.20e-02
