# Supplementary material for: Comprehensive analysis of coding-lncRNA gene co-expression network uncovers conserved functional lncRNAs in zebrafish
Source: BMC Genomics. 2018 May 9;19(Suppl 2):112. doi: 10.1186/s12864-018-4458-7 (PMC5954278; doi:10.1186/s12864-018-4458-7)
Supplement: Supplementary file 4 — lncRNA GO and KEGG annotation. (ZIP 17127 kb) [file 12864_2018_4458_MOESM4_ESM.zip › lncRNA GO and KEGG annotation/GO/ZFLNCG00030_GO_BP.txt]

GO	Name	P_value
GO:0002764	immune response-regulating signaling pathway	9.97e-12
GO:0002253	activation of immune response	2.00e-11
GO:0043207	response to external biotic stimulus	2.65e-11
GO:0002682	regulation of immune system process	3.20e-11
GO:0002376	immune system process	4.04e-11
GO:0050776	regulation of immune response	4.35e-11
GO:0002757	immune response-activating signal transduction	5.24e-11
GO:0009607	response to biotic stimulus	5.70e-11
GO:0006952	defense response	5.77e-11
GO:0051704	multi-organism process	6.45e-11
GO:0002252	immune effector process	6.90e-11
GO:0002684	positive regulation of immune system process	8.06e-11
GO:0006955	immune response	9.04e-11
GO:0019882	antigen processing and presentation	9.21e-11
GO:0050778	positive regulation of immune response	1.02e-10
GO:0045087	innate immune response	1.04e-10
GO:0051707	response to other organism	1.04e-10
GO:0045088	regulation of innate immune response	1.69e-10
GO:0050896	response to stimulus	1.87e-10
GO:0031347	regulation of defense response	2.30e-10
GO:0098542	defense response to other organism	2.53e-10
GO:0002221	pattern recognition receptor signaling pathway	2.98e-10
GO:0002218	activation of innate immune response	2.98e-10
GO:0002758	innate immune response-activating signal transduction	2.98e-10
GO:0009615	response to virus	3.01e-10
GO:0009605	response to external stimulus	1.03e-09
GO:0048002	antigen processing and presentation of peptide antigen	1.46e-09
GO:0002474	antigen processing and presentation of peptide antigen via MHC class I	1.46e-09
GO:0045089	positive regulation of innate immune response	7.60e-09
GO:0031349	positive regulation of defense response	1.45e-08
GO:0048584	positive regulation of response to stimulus	3.69e-08
GO:0009617	response to bacterium	3.80e-08
GO:0002224	toll-like receptor signaling pathway	4.94e-08
GO:0038083	peptidyl-tyrosine autophosphorylation	2.10e-07
GO:0080134	regulation of response to stress	2.11e-07
GO:0018108	peptidyl-tyrosine phosphorylation	3.05e-07
GO:0001817	regulation of cytokine production	4.30e-07
GO:0051607	defense response to virus	4.30e-07
GO:0018212	peptidyl-tyrosine modification	6.14e-07
GO:0007159	leukocyte cell-cell adhesion	1.05e-06
GO:0071593	lymphocyte aggregation	1.05e-06
GO:0042110	T cell activation	1.05e-06
GO:0070489	T cell aggregation	1.05e-06
GO:0070486	leukocyte aggregation	1.05e-06
GO:0045321	leukocyte activation	1.14e-06
GO:0001775	cell activation	2.04e-06
GO:0002250	adaptive immune response	2.20e-06
GO:0019221	cytokine-mediated signaling pathway	3.97e-06
GO:0002521	leukocyte differentiation	4.07e-06
GO:0030217	T cell differentiation	4.23e-06
GO:0060326	cell chemotaxis	5.39e-06
GO:0002697	regulation of immune effector process	7.18e-06
GO:0030098	lymphocyte differentiation	8.09e-06
GO:0002429	immune response-activating cell surface receptor signaling pathway	1.17e-05
GO:0042742	defense response to bacterium	1.23e-05
GO:0048583	regulation of response to stimulus	1.72e-05
GO:0001819	positive regulation of cytokine production	1.77e-05
GO:0006950	response to stress	2.44e-05
GO:0006935	chemotaxis	2.69e-05
GO:0002768	immune response-regulating cell surface receptor signaling pathway	2.76e-05
GO:0006959	humoral immune response	2.76e-05
GO:0002237	response to molecule of bacterial origin	3.10e-05
GO:0006954	inflammatory response	3.24e-05
GO:0002460	adaptive immune response based on somatic recombination of immune receptors built from immunoglobulin superfamily domains	3.37e-05
GO:0046649	lymphocyte activation	4.03e-05
GO:0042221	response to chemical	4.17e-05
GO:0010033	response to organic substance	4.27e-05
GO:1903706	regulation of hemopoiesis	4.46e-05
GO:0050865	regulation of cell activation	5.82e-05
GO:0006956	complement activation	7.31e-05
GO:0046777	protein autophosphorylation	7.99e-05
GO:0030595	leukocyte chemotaxis	9.47e-05
GO:0002755	MyD88-dependent toll-like receptor signaling pathway	9.70e-05
GO:0006958	complement activation, classical pathway	9.70e-05
GO:0042127	regulation of cell proliferation	9.81e-05
GO:0002683	negative regulation of immune system process	1.40e-04
GO:0042330	taxis	1.42e-04
GO:0032101	regulation of response to external stimulus	1.59e-04
GO:0050900	leukocyte migration	2.01e-04
GO:0019883	antigen processing and presentation of endogenous antigen	2.17e-04
GO:0019884	antigen processing and presentation of exogenous antigen	2.17e-04
GO:0019885	antigen processing and presentation of endogenous peptide antigen via MHC class I	2.17e-04
GO:0002483	antigen processing and presentation of endogenous peptide antigen	2.17e-04
GO:0046627	negative regulation of insulin receptor signaling pathway	2.17e-04
GO:1900077	negative regulation of cellular response to insulin stimulus	2.17e-04
GO:0002478	antigen processing and presentation of exogenous peptide antigen	2.17e-04
GO:0072593	reactive oxygen species metabolic process	2.81e-04
GO:0002694	regulation of leukocyte activation	2.81e-04
GO:0072376	protein activation cascade	3.28e-04
GO:1903034	regulation of response to wounding	4.03e-04
GO:1990266	neutrophil migration	4.89e-04
GO:0097529	myeloid leukocyte migration	5.14e-04
GO:0010543	regulation of platelet activation	5.26e-04
GO:0042116	macrophage activation	5.26e-04
GO:0050707	regulation of cytokine secretion	5.26e-04
GO:0050851	antigen receptor-mediated signaling pathway	7.02e-04
GO:0097530	granulocyte migration	7.02e-04
GO:1902105	regulation of leukocyte differentiation	7.02e-04
GO:0046626	regulation of insulin receptor signaling pathway	7.19e-04
GO:1900076	regulation of cellular response to insulin stimulus	7.19e-04
