# Supplementary material for: Comprehensive analysis of coding-lncRNA gene co-expression network uncovers conserved functional lncRNAs in zebrafish
Source: BMC Genomics. 2018 May 9;19(Suppl 2):112. doi: 10.1186/s12864-018-4458-7 (PMC5954278; doi:10.1186/s12864-018-4458-7)
Supplement: Supplementary file 4 — lncRNA GO and KEGG annotation. (ZIP 17127 kb) [file 12864_2018_4458_MOESM4_ESM.zip › lncRNA GO and KEGG annotation/GO/ZFLNCG00031_GO_BP.txt]

GO	Name	P_value
GO:0009617	response to bacterium	1.58e-07
GO:0051707	response to other organism	4.67e-06
GO:0051704	multi-organism process	6.42e-06
GO:0002682	regulation of immune system process	8.26e-06
GO:0043207	response to external biotic stimulus	1.72e-05
GO:0009607	response to biotic stimulus	2.04e-05
GO:0006952	defense response	4.09e-05
GO:0002684	positive regulation of immune system process	1.64e-04
GO:0042742	defense response to bacterium	4.67e-04
GO:0009605	response to external stimulus	4.97e-04
GO:0002376	immune system process	6.94e-04
GO:0006955	immune response	9.94e-04
GO:0098542	defense response to other organism	1.66e-03
GO:0032835	glomerulus development	1.69e-03
GO:1902105	regulation of leukocyte differentiation	1.69e-03
GO:0006954	inflammatory response	1.75e-03
GO:0050776	regulation of immune response	2.42e-03
GO:0001503	ossification	2.73e-03
GO:0045087	innate immune response	3.64e-03
GO:0030854	positive regulation of granulocyte differentiation	4.12e-03
GO:0002763	positive regulation of myeloid leukocyte differentiation	4.12e-03
GO:0045660	positive regulation of neutrophil differentiation	4.12e-03
GO:0045639	positive regulation of myeloid cell differentiation	4.12e-03
GO:0002678	positive regulation of chronic inflammatory response	4.12e-03
GO:0002676	regulation of chronic inflammatory response	4.12e-03
GO:0002631	regulation of granuloma formation	4.12e-03
GO:0002633	positive regulation of granuloma formation	4.12e-03
GO:1903706	regulation of hemopoiesis	5.49e-03
GO:0009611	response to wounding	5.89e-03
GO:0030388	fructose 1,6-bisphosphate metabolic process	8.23e-03
GO:1902037	negative regulation of hematopoietic stem cell differentiation	8.23e-03
GO:0002532	production of molecular mediator involved in inflammatory response	8.23e-03
GO:0044236	multicellular organism metabolic process	8.23e-03
GO:0044259	multicellular organismal macromolecule metabolic process	8.23e-03
GO:0032963	collagen metabolic process	8.23e-03
GO:0030574	collagen catabolic process	8.23e-03
GO:0045580	regulation of T cell differentiation	8.23e-03
GO:0044243	multicellular organism catabolic process	8.23e-03
GO:0022407	regulation of cell-cell adhesion	1.01e-02
GO:0030852	regulation of granulocyte differentiation	1.23e-02
GO:0045658	regulation of neutrophil differentiation	1.23e-02
GO:0098754	detoxification	1.23e-02
GO:0097241	hematopoietic stem cell migration to bone marrow	1.23e-02
GO:2000737	negative regulation of stem cell differentiation	1.23e-02
GO:1901533	negative regulation of hematopoietic progenitor cell differentiation	1.23e-02
GO:0050729	positive regulation of inflammatory response	1.23e-02
GO:0042060	wound healing	1.23e-02
GO:0006950	response to stress	1.36e-02
GO:0048583	regulation of response to stimulus	1.37e-02
GO:0002253	activation of immune response	1.41e-02
GO:0050789	regulation of biological process	1.54e-02
GO:0061154	endothelial tube morphogenesis	1.64e-02
GO:1902036	regulation of hematopoietic stem cell differentiation	1.64e-02
GO:0032261	purine nucleotide salvage	1.64e-02
GO:0032264	IMP salvage	1.64e-02
GO:0072554	blood vessel lumenization	1.64e-02
GO:0021572	rhombomere 6 development	1.64e-02
GO:0021571	rhombomere 5 development	1.64e-02
GO:0006003	fructose 2,6-bisphosphate metabolic process	1.64e-02
GO:0050778	positive regulation of immune response	1.67e-02
GO:0065007	biological regulation	1.74e-02
GO:0048584	positive regulation of response to stimulus	1.80e-02
GO:1903707	negative regulation of hemopoiesis	2.04e-02
GO:1902017	regulation of cilium assembly	2.04e-02
GO:0098508	endothelial to hematopoietic transition	2.04e-02
GO:0035701	hematopoietic stem cell migration	2.04e-02
GO:1902107	positive regulation of leukocyte differentiation	2.04e-02
GO:0021546	rhombomere development	2.04e-02
GO:0045619	regulation of lymphocyte differentiation	2.04e-02
GO:0030155	regulation of cell adhesion	2.23e-02
GO:0090594	inflammatory response to wounding	2.45e-02
GO:0014065	phosphatidylinositol 3-kinase signaling	2.45e-02
GO:1990402	embryonic liver development	2.45e-02
GO:0000270	peptidoglycan metabolic process	2.45e-02
GO:0003159	morphogenesis of an endothelium	2.45e-02
GO:0006027	glycosaminoglycan catabolic process	2.45e-02
GO:0039021	pronephric glomerulus development	2.45e-02
GO:0009253	peptidoglycan catabolic process	2.45e-02
GO:0050896	response to stimulus	2.46e-02
GO:0060232	delamination	2.85e-02
GO:0030199	collagen fibril organization	2.85e-02
GO:1903708	positive regulation of hemopoiesis	3.25e-02
GO:0003094	glomerular filtration	3.25e-02
GO:0043567	regulation of insulin-like growth factor receptor signaling pathway	3.25e-02
GO:1901532	regulation of hematopoietic progenitor cell differentiation	3.25e-02
GO:1903036	positive regulation of response to wounding	3.25e-02
GO:0002062	chondrocyte differentiation	3.25e-02
GO:0042127	regulation of cell proliferation	3.54e-02
GO:0030168	platelet activation	3.65e-02
GO:0006188	IMP biosynthetic process	3.65e-02
GO:0021654	rhombomere boundary formation	3.65e-02
GO:0035556	intracellular signal transduction	4.00e-02
GO:0002761	regulation of myeloid leukocyte differentiation	4.05e-02
GO:0002699	positive regulation of immune effector process	4.05e-02
GO:2000736	regulation of stem cell differentiation	4.05e-02
GO:0006956	complement activation	4.05e-02
GO:0048015	phosphatidylinositol-mediated signaling	4.05e-02
GO:0016477	cell migration	4.15e-02
GO:0050794	regulation of cellular process	4.36e-02
GO:0032012	regulation of ARF protein signal transduction	4.44e-02
