# Supplementary material for: Comprehensive analysis of coding-lncRNA gene co-expression network uncovers conserved functional lncRNAs in zebrafish
Source: BMC Genomics. 2018 May 9;19(Suppl 2):112. doi: 10.1186/s12864-018-4458-7 (PMC5954278; doi:10.1186/s12864-018-4458-7)
Supplement: Supplementary file 4 — lncRNA GO and KEGG annotation. (ZIP 17127 kb) [file 12864_2018_4458_MOESM4_ESM.zip › lncRNA GO and KEGG annotation/GO/ZFLNCG00033_GO_BP.txt]

GO	Name	P_value
GO:0051606	detection of stimulus	3.89e-11
GO:0050906	detection of stimulus involved in sensory perception	4.48e-11
GO:0009593	detection of chemical stimulus	4.70e-11
GO:0007606	sensory perception of chemical stimulus	4.70e-11
GO:0050877	neurological system process	5.09e-11
GO:1901565	organonitrogen compound catabolic process	8.05e-11
GO:0007600	sensory perception	8.42e-11
GO:0050907	detection of chemical stimulus involved in sensory perception	9.16e-11
GO:0007608	sensory perception of smell	9.16e-11
GO:0055085	transmembrane transport	9.59e-11
GO:0003008	system process	1.10e-10
GO:0007186	G-protein coupled receptor signaling pathway	1.66e-10
GO:0006811	ion transport	2.18e-10
GO:1902578	single-organism localization	2.69e-10
GO:0044765	single-organism transport	2.75e-10
GO:0015850	organic hydroxy compound transport	2.94e-10
GO:0050896	response to stimulus	4.03e-10
GO:0044281	small molecule metabolic process	5.27e-10
GO:0055114	oxidation-reduction process	1.27e-09
GO:0006820	anion transport	4.88e-09
GO:0009072	aromatic amino acid family metabolic process	1.14e-08
GO:0006810	transport	1.64e-08
GO:0019752	carboxylic acid metabolic process	1.76e-08
GO:0006082	organic acid metabolic process	2.10e-08
GO:0007601	visual perception	2.89e-08
GO:0015696	ammonium transport	3.19e-08
GO:0050953	sensory perception of light stimulus	3.87e-08
GO:1901361	organic cyclic compound catabolic process	5.73e-08
GO:0051234	establishment of localization	1.08e-07
GO:0043436	oxoacid metabolic process	1.16e-07
GO:0034220	ion transmembrane transport	4.72e-07
GO:0050878	regulation of body fluid levels	9.68e-07
GO:0050817	coagulation	9.88e-07
GO:0007599	hemostasis	9.88e-07
GO:0007596	blood coagulation	9.88e-07
GO:0032787	monocarboxylic acid metabolic process	1.03e-06
GO:0051179	localization	1.29e-06
GO:0006508	proteolysis	1.37e-06
GO:0072488	ammonium transmembrane transport	1.49e-06
GO:0009074	aromatic amino acid family catabolic process	1.49e-06
GO:0044712	single-organism catabolic process	3.89e-06
GO:0019740	nitrogen utilization	5.41e-06
GO:0019439	aromatic compound catabolic process	6.41e-06
GO:0046700	heterocycle catabolic process	6.41e-06
GO:0006814	sodium ion transport	6.98e-06
GO:0015711	organic anion transport	1.22e-05
GO:0065008	regulation of biological quality	1.38e-05
GO:0006520	cellular amino acid metabolic process	1.60e-05
GO:0015695	organic cation transport	1.80e-05
GO:0044710	single-organism metabolic process	1.94e-05
GO:0044270	cellular nitrogen compound catabolic process	2.09e-05
GO:0019369	arachidonic acid metabolic process	2.24e-05
GO:0046942	carboxylic acid transport	2.52e-05
GO:0015849	organic acid transport	2.52e-05
GO:0015672	monovalent inorganic cation transport	2.59e-05
GO:0009605	response to external stimulus	2.74e-05
GO:0009063	cellular amino acid catabolic process	2.90e-05
GO:0044282	small molecule catabolic process	4.25e-05
GO:0007154	cell communication	6.30e-05
GO:0030301	cholesterol transport	6.36e-05
GO:0015698	inorganic anion transport	6.76e-05
GO:0001676	long-chain fatty acid metabolic process	6.83e-05
GO:0072376	protein activation cascade	6.94e-05
GO:0072523	purine-containing compound catabolic process	6.94e-05
GO:0006586	indolalkylamine metabolic process	7.25e-05
GO:0006568	tryptophan metabolic process	7.25e-05
GO:0006812	cation transport	7.71e-05
GO:0055067	monovalent inorganic cation homeostasis	7.72e-05
GO:0018298	protein-chromophore linkage	9.49e-05
GO:0007602	phototransduction	9.49e-05
GO:0015918	sterol transport	9.53e-05
GO:0042430	indole-containing compound metabolic process	9.69e-05
GO:0055081	anion homeostasis	9.69e-05
GO:0009583	detection of light stimulus	1.40e-04
GO:0071705	nitrogen compound transport	1.43e-04
GO:1901605	alpha-amino acid metabolic process	1.45e-04
GO:0031667	response to nutrient levels	1.66e-04
GO:0009991	response to extracellular stimulus	1.66e-04
GO:0098656	anion transmembrane transport	1.73e-04
GO:1901568	fatty acid derivative metabolic process	2.31e-04
GO:0006690	icosanoid metabolic process	2.31e-04
GO:0072378	blood coagulation, fibrin clot formation	2.45e-04
GO:0000255	allantoin metabolic process	2.45e-04
GO:0046113	nucleobase catabolic process	2.45e-04
GO:0006144	purine nucleobase metabolic process	2.75e-04
GO:0015718	monocarboxylic acid transport	3.01e-04
GO:0033559	unsaturated fatty acid metabolic process	3.01e-04
GO:1901606	alpha-amino acid catabolic process	3.88e-04
GO:0050819	negative regulation of coagulation	4.58e-04
GO:0016054	organic acid catabolic process	4.63e-04
GO:0046395	carboxylic acid catabolic process	4.63e-04
GO:0048878	chemical homeostasis	4.95e-04
GO:0007267	cell-cell signaling	6.08e-04
GO:0009308	amine metabolic process	6.53e-04
GO:0006836	neurotransmitter transport	7.72e-04
GO:0050801	ion homeostasis	7.86e-04
GO:0010817	regulation of hormone levels	8.21e-04
GO:0055083	monovalent inorganic anion homeostasis	8.71e-04
GO:0044341	sodium-dependent phosphate transport	9.33e-04
GO:1900047	negative regulation of hemostasis	9.33e-04
