# Supplementary material for: Comprehensive analysis of coding-lncRNA gene co-expression network uncovers conserved functional lncRNAs in zebrafish
Source: BMC Genomics. 2018 May 9;19(Suppl 2):112. doi: 10.1186/s12864-018-4458-7 (PMC5954278; doi:10.1186/s12864-018-4458-7)
Supplement: Supplementary file 4 — lncRNA GO and KEGG annotation. (ZIP 17127 kb) [file 12864_2018_4458_MOESM4_ESM.zip › lncRNA GO and KEGG annotation/GO/ZFLNCG00034_GO_BP.txt]

GO	Name	P_value
GO:0043252	sodium-independent organic anion transport	8.29e-06
GO:0006811	ion transport	2.16e-05
GO:0009755	hormone-mediated signaling pathway	5.32e-05
GO:0040008	regulation of growth	6.13e-05
GO:0043401	steroid hormone mediated signaling pathway	6.18e-05
GO:0043567	regulation of insulin-like growth factor receptor signaling pathway	7.95e-05
GO:0045936	negative regulation of phosphate metabolic process	1.04e-04
GO:0010563	negative regulation of phosphorus metabolic process	1.04e-04
GO:0001558	regulation of cell growth	1.17e-04
GO:0044712	single-organism catabolic process	1.35e-04
GO:0007165	signal transduction	2.13e-04
GO:0006470	protein dephosphorylation	3.51e-04
GO:0007157	heterophilic cell-cell adhesion via plasma membrane cell adhesion molecules	4.02e-04
GO:0006090	pyruvate metabolic process	4.24e-04
GO:0006096	glycolytic process	4.26e-04
GO:0006757	ATP generation from ADP	4.26e-04
GO:0006793	phosphorus metabolic process	4.92e-04
GO:0016311	dephosphorylation	6.28e-04
GO:0009416	response to light stimulus	6.47e-04
GO:0008037	cell recognition	7.73e-04
GO:0006091	generation of precursor metabolites and energy	7.79e-04
GO:1904893	negative regulation of STAT cascade	8.41e-04
GO:0046426	negative regulation of JAK-STAT cascade	8.41e-04
GO:0043086	negative regulation of catalytic activity	8.50e-04
GO:0006796	phosphate-containing compound metabolic process	8.53e-04
GO:0046939	nucleotide phosphorylation	9.33e-04
GO:0006165	nucleoside diphosphate phosphorylation	9.33e-04
GO:0046031	ADP metabolic process	1.03e-03
GO:0009185	ribonucleoside diphosphate metabolic process	1.25e-03
GO:0009135	purine nucleoside diphosphate metabolic process	1.25e-03
GO:0009179	purine ribonucleoside diphosphate metabolic process	1.25e-03
GO:0046496	nicotinamide nucleotide metabolic process	1.33e-03
GO:0019362	pyridine nucleotide metabolic process	1.33e-03
GO:0019221	cytokine-mediated signaling pathway	1.56e-03
GO:0006836	neurotransmitter transport	1.86e-03
GO:0033673	negative regulation of kinase activity	2.12e-03
GO:1904892	regulation of STAT cascade	2.47e-03
GO:0046425	regulation of JAK-STAT cascade	2.47e-03
GO:0016310	phosphorylation	2.54e-03
GO:0072524	pyridine-containing compound metabolic process	2.55e-03
GO:0048066	developmental pigmentation	2.81e-03
GO:0001944	vasculature development	3.05e-03
GO:0090286	cytoskeletal anchoring at nuclear membrane	3.11e-03
GO:0002705	positive regulation of leukocyte mediated immunity	3.11e-03
GO:0009132	nucleoside diphosphate metabolic process	3.42e-03
GO:0030818	negative regulation of cAMP biosynthetic process	3.61e-03
GO:0030815	negative regulation of cAMP metabolic process	3.61e-03
GO:0045980	negative regulation of nucleotide metabolic process	3.61e-03
GO:1900372	negative regulation of purine nucleotide biosynthetic process	3.61e-03
GO:0030809	negative regulation of nucleotide biosynthetic process	3.61e-03
GO:0030800	negative regulation of cyclic nucleotide metabolic process	3.61e-03
GO:0030803	negative regulation of cyclic nucleotide biosynthetic process	3.61e-03
GO:1900543	negative regulation of purine nucleotide metabolic process	3.61e-03
GO:0032787	monocarboxylic acid metabolic process	3.80e-03
GO:0044724	single-organism carbohydrate catabolic process	3.94e-03
GO:0006733	oxidoreduction coenzyme metabolic process	3.94e-03
GO:0051348	negative regulation of transferase activity	4.04e-03
GO:0016052	carbohydrate catabolic process	4.52e-03
GO:0015803	branched-chain amino acid transport	4.93e-03
GO:0015820	leucine transport	4.93e-03
GO:0015734	taurine transport	4.93e-03
GO:0042326	negative regulation of phosphorylation	5.03e-03
GO:0044092	negative regulation of molecular function	5.30e-03
GO:0006140	regulation of nucleotide metabolic process	5.33e-03
GO:0015711	organic anion transport	5.37e-03
GO:0030001	metal ion transport	7.71e-03
GO:0006469	negative regulation of protein kinase activity	8.09e-03
GO:0043473	pigmentation	8.35e-03
GO:0007417	central nervous system development	9.59e-03
GO:1903307	positive regulation of regulated secretory pathway	9.77e-03
GO:0032922	circadian regulation of gene expression	9.77e-03
GO:1903305	regulation of regulated secretory pathway	1.04e-02
GO:0006816	calcium ion transport	1.08e-02
GO:0046034	ATP metabolic process	1.19e-02
GO:0006812	cation transport	1.28e-02
GO:0001933	negative regulation of protein phosphorylation	1.33e-02
GO:0009199	ribonucleoside triphosphate metabolic process	1.34e-02
GO:0048488	synaptic vesicle endocytosis	1.37e-02
GO:0071542	dopaminergic neuron differentiation	1.37e-02
GO:0072329	monocarboxylic acid catabolic process	1.39e-02
GO:0042269	regulation of natural killer cell mediated cytotoxicity	1.41e-02
GO:0045954	positive regulation of natural killer cell mediated cytotoxicity	1.41e-02
GO:0002708	positive regulation of lymphocyte mediated immunity	1.41e-02
GO:0001912	positive regulation of leukocyte mediated cytotoxicity	1.41e-02
GO:0001910	regulation of leukocyte mediated cytotoxicity	1.41e-02
GO:0090527	actin filament reorganization	1.41e-02
GO:0002717	positive regulation of natural killer cell mediated immunity	1.41e-02
GO:0002715	regulation of natural killer cell mediated immunity	1.41e-02
GO:0009167	purine ribonucleoside monophosphate metabolic process	1.42e-02
GO:0009126	purine nucleoside monophosphate metabolic process	1.42e-02
GO:1902578	single-organism localization	1.47e-02
GO:0017158	regulation of calcium ion-dependent exocytosis	1.48e-02
GO:0045921	positive regulation of exocytosis	1.48e-02
GO:0006887	exocytosis	1.53e-02
GO:0009119	ribonucleoside metabolic process	1.55e-02
GO:0009314	response to radiation	1.57e-02
GO:0046128	purine ribonucleoside metabolic process	1.59e-02
GO:0009062	fatty acid catabolic process	1.64e-02
GO:0042278	purine nucleoside metabolic process	1.68e-02
GO:0065007	biological regulation	1.72e-02
