# Supplementary material for: Comprehensive analysis of coding-lncRNA gene co-expression network uncovers conserved functional lncRNAs in zebrafish
Source: BMC Genomics. 2018 May 9;19(Suppl 2):112. doi: 10.1186/s12864-018-4458-7 (PMC5954278; doi:10.1186/s12864-018-4458-7)
Supplement: Supplementary file 4 — lncRNA GO and KEGG annotation. (ZIP 17127 kb) [file 12864_2018_4458_MOESM4_ESM.zip › lncRNA GO and KEGG annotation/GO/ZFLNCG00035_GO_BP.txt]

GO	Name	P_value
GO:0055067	monovalent inorganic cation homeostasis	6.44e-09
GO:0006811	ion transport	6.92e-08
GO:0044765	single-organism transport	8.70e-08
GO:0055085	transmembrane transport	1.20e-07
GO:1902578	single-organism localization	1.64e-07
GO:0006885	regulation of pH	8.46e-07
GO:0030004	cellular monovalent inorganic cation homeostasis	1.66e-06
GO:0006810	transport	1.87e-06
GO:0006814	sodium ion transport	1.97e-06
GO:0051234	establishment of localization	2.73e-06
GO:0051179	localization	5.18e-06
GO:0055080	cation homeostasis	5.88e-06
GO:0098771	inorganic ion homeostasis	6.64e-06
GO:0050801	ion homeostasis	7.20e-06
GO:0035725	sodium ion transmembrane transport	9.14e-06
GO:0006820	anion transport	2.39e-05
GO:0048878	chemical homeostasis	2.55e-05
GO:0034220	ion transmembrane transport	2.75e-05
GO:0098656	anion transmembrane transport	3.48e-05
GO:0055078	sodium ion homeostasis	3.58e-05
GO:0006812	cation transport	1.81e-04
GO:0008272	sulfate transport	2.17e-04
GO:0042592	homeostatic process	2.51e-04
GO:0071436	sodium ion export	2.89e-04
GO:0030007	cellular potassium ion homeostasis	2.89e-04
GO:0036376	sodium ion export from cell	2.89e-04
GO:0055075	potassium ion homeostasis	3.71e-04
GO:0015672	monovalent inorganic cation transport	3.82e-04
GO:0030003	cellular cation homeostasis	3.89e-04
GO:0006873	cellular ion homeostasis	4.18e-04
GO:0098660	inorganic ion transmembrane transport	4.29e-04
GO:0072348	sulfur compound transport	4.63e-04
GO:0055082	cellular chemical homeostasis	5.48e-04
GO:0015698	inorganic anion transport	6.46e-04
GO:0030641	regulation of cellular pH	6.76e-04
GO:0051453	regulation of intracellular pH	6.76e-04
GO:0006883	cellular sodium ion homeostasis	9.28e-04
GO:1902476	chloride transmembrane transport	1.22e-03
GO:0030001	metal ion transport	1.84e-03
GO:0098661	inorganic anion transmembrane transport	1.91e-03
GO:0019725	cellular homeostasis	2.16e-03
GO:0010107	potassium ion import	2.99e-03
GO:0045852	pH elevation	3.27e-03
GO:1990118	sodium ion import into cell	3.27e-03
GO:0051454	intracellular pH elevation	3.27e-03
GO:0098655	cation transmembrane transport	4.05e-03
GO:0015991	ATP hydrolysis coupled proton transport	4.87e-03
GO:0090662	ATP hydrolysis coupled transmembrane transport	4.87e-03
GO:0015988	energy coupled proton transmembrane transport, against electrochemical gradient	4.87e-03
GO:1903825	organic acid transmembrane transport	5.81e-03
GO:1905039	carboxylic acid transmembrane transport	5.81e-03
GO:0065008	regulation of biological quality	5.93e-03
GO:0055065	metal ion homeostasis	6.25e-03
GO:0006821	chloride transport	6.47e-03
GO:1903352	L-ornithine transmembrane transport	6.53e-03
GO:0015822	ornithine transport	6.53e-03
GO:0007168	receptor guanylyl cyclase signaling pathway	6.53e-03
GO:0015711	organic anion transport	6.71e-03
GO:0015850	organic hydroxy compound transport	6.82e-03
GO:1902600	hydrogen ion transmembrane transport	9.06e-03
GO:1902475	L-alpha-amino acid transmembrane transport	9.78e-03
GO:0097369	sodium ion import	9.78e-03
GO:0033353	S-adenosylmethionine cycle	9.78e-03
GO:0015992	proton transport	1.03e-02
GO:0006818	hydrogen transport	1.03e-02
GO:0044341	sodium-dependent phosphate transport	1.30e-02
GO:0048899	anterior lateral line development	1.30e-02
GO:0046498	S-adenosylhomocysteine metabolic process	1.30e-02
GO:0033151	V(D)J recombination	1.30e-02
GO:0010390	histone monoubiquitination	1.30e-02
GO:0042391	regulation of membrane potential	1.75e-02
GO:0030183	B cell differentiation	1.95e-02
GO:0009651	response to salt stress	1.95e-02
GO:0098662	inorganic cation transmembrane transport	2.00e-02
GO:0071804	cellular potassium ion transport	2.02e-02
GO:0071805	potassium ion transmembrane transport	2.02e-02
GO:0006575	cellular modified amino acid metabolic process	2.02e-02
GO:0006970	response to osmotic stress	2.27e-02
GO:0061088	regulation of sequestering of zinc ion	2.59e-02
GO:0072488	ammonium transmembrane transport	2.59e-02
GO:0071594	thymocyte aggregation	2.59e-02
GO:0033077	T cell differentiation in thymus	2.59e-02
GO:0046942	carboxylic acid transport	2.75e-02
GO:0015849	organic acid transport	2.75e-02
GO:0046500	S-adenosylmethionine metabolic process	2.90e-02
GO:0016574	histone ubiquitination	2.90e-02
GO:0055081	anion homeostasis	2.90e-02
GO:0006513	protein monoubiquitination	3.22e-02
GO:0002562	somatic diversification of immune receptors via germline recombination within a single locus	3.22e-02
GO:0006817	phosphate ion transport	3.22e-02
GO:0016444	somatic cell DNA recombination	3.22e-02
GO:0035873	lactate transmembrane transport	3.54e-02
GO:0015727	lactate transport	3.54e-02
GO:0035879	plasma membrane lactate transport	3.54e-02
GO:0015696	ammonium transport	3.54e-02
GO:0006875	cellular metal ion homeostasis	3.71e-02
GO:0006813	potassium ion transport	3.85e-02
GO:0002200	somatic diversification of immune receptors	3.85e-02
GO:0015807	L-amino acid transport	4.17e-02
GO:0007043	cell-cell junction assembly	4.17e-02
