# Supplementary material for: Comprehensive analysis of coding-lncRNA gene co-expression network uncovers conserved functional lncRNAs in zebrafish
Source: BMC Genomics. 2018 May 9;19(Suppl 2):112. doi: 10.1186/s12864-018-4458-7 (PMC5954278; doi:10.1186/s12864-018-4458-7)
Supplement: Supplementary file 4 — lncRNA GO and KEGG annotation. (ZIP 17127 kb) [file 12864_2018_4458_MOESM4_ESM.zip › lncRNA GO and KEGG annotation/GO/ZFLNCG00036_GO_BP.txt]

GO	Name	P_value
GO:0043401	steroid hormone mediated signaling pathway	3.60e-04
GO:0009755	hormone-mediated signaling pathway	4.66e-04
GO:0072011	glomerular endothelium development	1.85e-03
GO:0032439	endosome localization	1.85e-03
GO:0072010	glomerular epithelium development	1.85e-03
GO:0030728	ovulation	3.69e-03
GO:0003158	endothelium development	5.53e-03
GO:0017144	drug metabolic process	5.53e-03
GO:0016559	peroxisome fission	5.53e-03
GO:0032008	positive regulation of TOR signaling	7.37e-03
GO:0032088	negative regulation of NF-kappaB transcription factor activity	9.21e-03
GO:0001919	regulation of receptor recycling	9.21e-03
GO:0008206	bile acid metabolic process	9.21e-03
GO:0051489	regulation of filopodium assembly	1.10e-02
GO:0042632	cholesterol homeostasis	1.29e-02
GO:0055092	sterol homeostasis	1.29e-02
GO:0097324	melanocyte migration	1.47e-02
GO:0072009	nephron epithelium development	1.47e-02
GO:0030325	adrenal gland development	1.65e-02
GO:0043252	sodium-independent organic anion transport	1.65e-02
GO:0043433	negative regulation of sequence-specific DNA binding transcription factor activity	1.83e-02
GO:0021854	hypothalamus development	1.83e-02
GO:0009888	tissue development	1.96e-02
GO:0080171	lytic vacuole organization	2.01e-02
GO:0071230	cellular response to amino acid stimulus	2.01e-02
GO:0007040	lysosome organization	2.01e-02
GO:0097205	renal filtration	2.20e-02
GO:0045944	positive regulation of transcription from RNA polymerase II promoter	2.48e-02
GO:0072015	glomerular visceral epithelial cell development	2.74e-02
GO:0072073	kidney epithelium development	2.74e-02
GO:0072310	glomerular epithelial cell development	2.74e-02
GO:0032006	regulation of TOR signaling	2.92e-02
GO:0043200	response to amino acid	3.10e-02
GO:0003014	renal system process	3.45e-02
GO:0071229	cellular response to acid chemical	3.45e-02
GO:0060491	regulation of cell projection assembly	3.81e-02
GO:0071417	cellular response to organonitrogen compound	3.81e-02
GO:1901699	cellular response to nitrogen compound	3.81e-02
GO:0055088	lipid homeostasis	4.17e-02
GO:0010604	positive regulation of macromolecule metabolic process	4.46e-02
GO:0031018	endocrine pancreas development	4.52e-02
GO:0031325	positive regulation of cellular metabolic process	4.82e-02
GO:0010631	epithelial cell migration	4.88e-02
GO:0030318	melanocyte differentiation	4.88e-02
