# Supplementary material for: Comprehensive analysis of coding-lncRNA gene co-expression network uncovers conserved functional lncRNAs in zebrafish
Source: BMC Genomics. 2018 May 9;19(Suppl 2):112. doi: 10.1186/s12864-018-4458-7 (PMC5954278; doi:10.1186/s12864-018-4458-7)
Supplement: Supplementary file 4 — lncRNA GO and KEGG annotation. (ZIP 17127 kb) [file 12864_2018_4458_MOESM4_ESM.zip › lncRNA GO and KEGG annotation/GO/ZFLNCG00037_GO_BP.txt]

GO	Name	P_value
GO:0032439	endosome localization	2.27e-03
GO:0030728	ovulation	4.54e-03
GO:0031174	lifelong otolith mineralization	6.81e-03
GO:0007127	meiosis I	6.81e-03
GO:0055129	L-proline biosynthetic process	6.81e-03
GO:2000253	positive regulation of feeding behavior	6.81e-03
GO:0016559	peroxisome fission	6.81e-03
GO:0045299	otolith mineralization	9.07e-03
GO:0006561	proline biosynthetic process	9.07e-03
GO:0032008	positive regulation of TOR signaling	9.07e-03
GO:0060259	regulation of feeding behavior	1.13e-02
GO:0001919	regulation of receptor recycling	1.13e-02
GO:0043401	steroid hormone mediated signaling pathway	1.29e-02
GO:0006560	proline metabolic process	1.36e-02
GO:0048518	positive regulation of biological process	1.41e-02
GO:0009755	hormone-mediated signaling pathway	1.52e-02
GO:0042632	cholesterol homeostasis	1.58e-02
GO:0055092	sterol homeostasis	1.58e-02
GO:1903225	negative regulation of endodermal cell differentiation	1.81e-02
GO:0097324	melanocyte migration	1.81e-02
GO:0048520	positive regulation of behavior	1.81e-02
GO:0042664	negative regulation of endodermal cell fate specification	1.81e-02
GO:0007126	meiotic nuclear division	1.81e-02
GO:0048285	organelle fission	1.81e-02
GO:0030325	adrenal gland development	2.03e-02
GO:0044702	single organism reproductive process	2.24e-02
GO:0021854	hypothalamus development	2.25e-02
GO:2000542	negative regulation of gastrulation	2.47e-02
GO:0080171	lytic vacuole organization	2.47e-02
GO:0009996	negative regulation of cell fate specification	2.47e-02
GO:0071230	cellular response to amino acid stimulus	2.47e-02
GO:0007040	lysosome organization	2.47e-02
GO:0032786	positive regulation of DNA-templated transcription, elongation	2.70e-02
GO:0045992	negative regulation of embryonic development	2.70e-02
GO:0048522	positive regulation of cellular process	2.84e-02
GO:0022414	reproductive process	2.89e-02
GO:0051781	positive regulation of cell division	2.92e-02
GO:0010454	negative regulation of cell fate commitment	2.92e-02
GO:0042663	regulation of endodermal cell fate specification	3.14e-02
GO:0007413	axonal fasciculation	3.14e-02
GO:0031214	biomineral tissue development	3.36e-02
GO:1903224	regulation of endodermal cell differentiation	3.36e-02
GO:0009084	glutamine family amino acid biosynthetic process	3.36e-02
GO:0009888	tissue development	3.39e-02
GO:0032006	regulation of TOR signaling	3.58e-02
GO:0043200	response to amino acid	3.80e-02
GO:0042659	regulation of cell fate specification	4.24e-02
GO:0071229	cellular response to acid chemical	4.24e-02
GO:0071417	cellular response to organonitrogen compound	4.67e-02
GO:0008038	neuron recognition	4.67e-02
GO:0010453	regulation of cell fate commitment	4.67e-02
GO:1901699	cellular response to nitrogen compound	4.67e-02
