# Supplementary material for: Comprehensive analysis of coding-lncRNA gene co-expression network uncovers conserved functional lncRNAs in zebrafish
Source: BMC Genomics. 2018 May 9;19(Suppl 2):112. doi: 10.1186/s12864-018-4458-7 (PMC5954278; doi:10.1186/s12864-018-4458-7)
Supplement: Supplementary file 4 — lncRNA GO and KEGG annotation. (ZIP 17127 kb) [file 12864_2018_4458_MOESM4_ESM.zip › lncRNA GO and KEGG annotation/GO/ZFLNCG00038_GO_BP.txt]

GO	Name	P_value
GO:0032439	endosome localization	1.35e-03
GO:0030728	ovulation	2.70e-03
GO:0055129	L-proline biosynthetic process	4.05e-03
GO:2000253	positive regulation of feeding behavior	4.05e-03
GO:0043401	steroid hormone mediated signaling pathway	4.64e-03
GO:0006561	proline biosynthetic process	5.39e-03
GO:0032008	positive regulation of TOR signaling	5.39e-03
GO:0009755	hormone-mediated signaling pathway	5.51e-03
GO:0060259	regulation of feeding behavior	6.73e-03
GO:0001919	regulation of receptor recycling	6.73e-03
GO:0008206	bile acid metabolic process	6.73e-03
GO:0006560	proline metabolic process	8.08e-03
GO:0042632	cholesterol homeostasis	9.42e-03
GO:0055092	sterol homeostasis	9.42e-03
GO:1903225	negative regulation of endodermal cell differentiation	1.08e-02
GO:0048520	positive regulation of behavior	1.08e-02
GO:0042664	negative regulation of endodermal cell fate specification	1.08e-02
GO:0030325	adrenal gland development	1.21e-02
GO:0043252	sodium-independent organic anion transport	1.21e-02
GO:0021854	hypothalamus development	1.34e-02
GO:2000542	negative regulation of gastrulation	1.48e-02
GO:0080171	lytic vacuole organization	1.48e-02
GO:0009996	negative regulation of cell fate specification	1.48e-02
GO:0071230	cellular response to amino acid stimulus	1.48e-02
GO:0007040	lysosome organization	1.48e-02
GO:0006629	lipid metabolic process	1.60e-02
GO:0045992	negative regulation of embryonic development	1.61e-02
GO:0051781	positive regulation of cell division	1.74e-02
GO:0010454	negative regulation of cell fate commitment	1.74e-02
GO:0042663	regulation of endodermal cell fate specification	1.87e-02
GO:0007413	axonal fasciculation	1.87e-02
GO:1903224	regulation of endodermal cell differentiation	2.01e-02
GO:0009084	glutamine family amino acid biosynthetic process	2.01e-02
GO:0032006	regulation of TOR signaling	2.14e-02
GO:0043200	response to amino acid	2.27e-02
GO:0042659	regulation of cell fate specification	2.54e-02
GO:0071229	cellular response to acid chemical	2.54e-02
GO:0071417	cellular response to organonitrogen compound	2.80e-02
GO:0008038	neuron recognition	2.80e-02
GO:0010453	regulation of cell fate commitment	2.80e-02
GO:1901699	cellular response to nitrogen compound	2.80e-02
GO:0048518	positive regulation of biological process	2.92e-02
GO:0055088	lipid homeostasis	3.06e-02
GO:0031018	endocrine pancreas development	3.32e-02
GO:0010470	regulation of gastrulation	3.45e-02
GO:0007498	mesoderm development	3.59e-02
GO:0009064	glutamine family amino acid metabolic process	3.59e-02
GO:0048584	positive regulation of response to stimulus	4.22e-02
GO:0048609	multicellular organismal reproductive process	4.37e-02
GO:0001101	response to acid chemical	4.50e-02
GO:1901701	cellular response to oxygen-containing compound	4.75e-02
