# Supplementary material for: Comprehensive analysis of coding-lncRNA gene co-expression network uncovers conserved functional lncRNAs in zebrafish
Source: BMC Genomics. 2018 May 9;19(Suppl 2):112. doi: 10.1186/s12864-018-4458-7 (PMC5954278; doi:10.1186/s12864-018-4458-7)
Supplement: Supplementary file 4 — lncRNA GO and KEGG annotation. (ZIP 17127 kb) [file 12864_2018_4458_MOESM4_ESM.zip › lncRNA GO and KEGG annotation/GO/ZFLNCG00039_GO_BP.txt]

GO	Name	P_value
GO:0097324	melanocyte migration	3.97e-03
GO:1901409	positive regulation of phosphorylation of RNA polymerase II C-terminal domain	4.47e-03
GO:1901407	regulation of phosphorylation of RNA polymerase II C-terminal domain	4.96e-03
GO:1904031	positive regulation of cyclin-dependent protein kinase activity	5.46e-03
GO:0045737	positive regulation of cyclin-dependent protein serine/threonine kinase activity	5.46e-03
GO:0006493	protein O-linked glycosylation	8.43e-03
GO:0000079	regulation of cyclin-dependent protein serine/threonine kinase activity	8.92e-03
GO:1904029	regulation of cyclin-dependent protein kinase activity	9.42e-03
GO:0071902	positive regulation of protein serine/threonine kinase activity	1.24e-02
GO:0010631	epithelial cell migration	1.34e-02
GO:0030318	melanocyte differentiation	1.34e-02
GO:0045787	positive regulation of cell cycle	1.43e-02
GO:0050931	pigment cell differentiation	1.53e-02
GO:0060563	neuroepithelial cell differentiation	1.58e-02
GO:0043473	pigmentation	1.68e-02
GO:0002065	columnar/cuboidal epithelial cell differentiation	2.07e-02
GO:0071900	regulation of protein serine/threonine kinase activity	2.32e-02
GO:0045860	positive regulation of protein kinase activity	3.38e-02
GO:0033674	positive regulation of kinase activity	3.43e-02
GO:0051347	positive regulation of transferase activity	3.82e-02
GO:0030855	epithelial cell differentiation	3.87e-02
GO:0016337	single organismal cell-cell adhesion	3.96e-02
GO:0098602	single organism cell adhesion	4.01e-02
