# Supplementary material for: Comprehensive analysis of coding-lncRNA gene co-expression network uncovers conserved functional lncRNAs in zebrafish
Source: BMC Genomics. 2018 May 9;19(Suppl 2):112. doi: 10.1186/s12864-018-4458-7 (PMC5954278; doi:10.1186/s12864-018-4458-7)
Supplement: Supplementary file 4 — lncRNA GO and KEGG annotation. (ZIP 17127 kb) [file 12864_2018_4458_MOESM4_ESM.zip › lncRNA GO and KEGG annotation/GO/ZFLNCG00040_GO_BP.txt]

GO	Name	P_value
GO:0050804	modulation of synaptic transmission	1.42e-11
GO:0051260	protein homooligomerization	3.40e-11
GO:0007601	visual perception	3.48e-11
GO:0043269	regulation of ion transport	4.11e-11
GO:0034762	regulation of transmembrane transport	4.22e-11
GO:0006813	potassium ion transport	4.22e-11
GO:0098742	cell-cell adhesion via plasma-membrane adhesion molecules	5.41e-11
GO:0050953	sensory perception of light stimulus	6.42e-11
GO:0007187	G-protein coupled receptor signaling pathway, coupled to cyclic nucleotide second messenger	7.83e-11
GO:0007156	homophilic cell adhesion via plasma membrane adhesion molecules	8.56e-11
GO:0007268	synaptic transmission	9.69e-11
GO:0099536	synaptic signaling	9.69e-11
GO:0099537	trans-synaptic signaling	9.69e-11
GO:0098609	cell-cell adhesion	9.76e-11
GO:0007218	neuropeptide signaling pathway	1.04e-10
GO:0007188	adenylate cyclase-modulating G-protein coupled receptor signaling pathway	1.05e-10
GO:0006836	neurotransmitter transport	1.12e-10
GO:0050877	neurological system process	1.15e-10
GO:0034765	regulation of ion transmembrane transport	1.18e-10
GO:0098655	cation transmembrane transport	1.38e-10
GO:0006812	cation transport	1.40e-10
GO:0051049	regulation of transport	1.41e-10
GO:0098662	inorganic cation transmembrane transport	1.42e-10
GO:0023052	signaling	1.48e-10
GO:0098660	inorganic ion transmembrane transport	1.57e-10
GO:0007267	cell-cell signaling	1.61e-10
GO:0007186	G-protein coupled receptor signaling pathway	1.62e-10
GO:0007154	cell communication	1.72e-10
GO:0034220	ion transmembrane transport	1.76e-10
GO:0015672	monovalent inorganic cation transport	1.77e-10
GO:0006811	ion transport	1.99e-10
GO:0055085	transmembrane transport	2.05e-10
GO:0044700	single organism signaling	2.05e-10
GO:0032879	regulation of localization	2.26e-10
GO:0030001	metal ion transport	2.49e-10
GO:0044765	single-organism transport	3.64e-10
GO:1902578	single-organism localization	3.71e-10
GO:0001505	regulation of neurotransmitter levels	3.75e-10
GO:0006810	transport	3.88e-10
GO:0007165	signal transduction	4.14e-10
GO:0051234	establishment of localization	4.91e-10
GO:0051179	localization	5.39e-10
GO:0006814	sodium ion transport	5.60e-10
GO:0007155	cell adhesion	1.02e-09
GO:0022610	biological adhesion	1.02e-09
GO:0051259	protein oligomerization	1.52e-09
GO:0071804	cellular potassium ion transport	1.13e-08
GO:0071805	potassium ion transmembrane transport	1.13e-08
GO:0009583	detection of light stimulus	1.31e-08
GO:0065007	biological regulation	1.61e-08
GO:0023061	signal release	2.21e-08
GO:0007600	sensory perception	2.35e-08
GO:0006816	calcium ion transport	4.00e-08
GO:0009416	response to light stimulus	7.27e-08
GO:0003008	system process	8.59e-08
GO:0065008	regulation of biological quality	9.22e-08
GO:0007602	phototransduction	1.30e-07
GO:1903530	regulation of secretion by cell	2.15e-07
GO:0051046	regulation of secretion	2.15e-07
GO:0007270	neuron-neuron synaptic transmission	3.87e-07
GO:0030818	negative regulation of cAMP biosynthetic process	7.57e-07
GO:0030815	negative regulation of cAMP metabolic process	7.57e-07
GO:0045980	negative regulation of nucleotide metabolic process	7.57e-07
GO:1900372	negative regulation of purine nucleotide biosynthetic process	7.57e-07
GO:0050803	regulation of synapse structure or activity	7.57e-07
GO:0030809	negative regulation of nucleotide biosynthetic process	7.57e-07
GO:0030800	negative regulation of cyclic nucleotide metabolic process	7.57e-07
GO:0030803	negative regulation of cyclic nucleotide biosynthetic process	7.57e-07
GO:1900543	negative regulation of purine nucleotide metabolic process	7.57e-07
GO:0070588	calcium ion transmembrane transport	1.03e-06
GO:0018298	protein-chromophore linkage	1.08e-06
GO:0017157	regulation of exocytosis	1.08e-06
GO:0007193	adenylate cyclase-inhibiting G-protein coupled receptor signaling pathway	1.17e-06
GO:0009581	detection of external stimulus	1.53e-06
GO:0009582	detection of abiotic stimulus	1.53e-06
GO:0050880	regulation of blood vessel size	1.60e-06
GO:0035150	regulation of tube size	1.60e-06
GO:0042391	regulation of membrane potential	1.79e-06
GO:0007271	synaptic transmission, cholinergic	2.16e-06
GO:0045936	negative regulation of phosphate metabolic process	2.79e-06
GO:0010563	negative regulation of phosphorus metabolic process	2.79e-06
GO:1904893	negative regulation of STAT cascade	4.01e-06
GO:0046426	negative regulation of JAK-STAT cascade	4.01e-06
GO:0007194	negative regulation of adenylate cyclase activity	4.15e-06
GO:0051350	negative regulation of lyase activity	4.15e-06
GO:0031280	negative regulation of cyclase activity	4.15e-06
GO:0032412	regulation of ion transmembrane transporter activity	7.66e-06
GO:0003018	vascular process in circulatory system	9.63e-06
GO:0006820	anion transport	1.00e-05
GO:0007189	adenylate cyclase-activating G-protein coupled receptor signaling pathway	1.05e-05
GO:0030817	regulation of cAMP biosynthetic process	1.12e-05
GO:0030814	regulation of cAMP metabolic process	1.12e-05
GO:0015991	ATP hydrolysis coupled proton transport	1.19e-05
GO:0090662	ATP hydrolysis coupled transmembrane transport	1.19e-05
GO:0015988	energy coupled proton transmembrane transport, against electrochemical gradient	1.19e-05
GO:0099643	signal release from synapse	1.21e-05
GO:0070838	divalent metal ion transport	1.27e-05
GO:0072511	divalent inorganic cation transport	1.27e-05
GO:0050789	regulation of biological process	1.29e-05
GO:0022898	regulation of transmembrane transporter activity	1.41e-05
