# Supplementary material for: Comprehensive analysis of coding-lncRNA gene co-expression network uncovers conserved functional lncRNAs in zebrafish
Source: BMC Genomics. 2018 May 9;19(Suppl 2):112. doi: 10.1186/s12864-018-4458-7 (PMC5954278; doi:10.1186/s12864-018-4458-7)
Supplement: Supplementary file 4 — lncRNA GO and KEGG annotation. (ZIP 17127 kb) [file 12864_2018_4458_MOESM4_ESM.zip › lncRNA GO and KEGG annotation/GO/ZFLNCG00042_GO_BP.txt]

GO	Name	P_value
GO:0002684	positive regulation of immune system process	1.67e-11
GO:0050778	positive regulation of immune response	2.57e-11
GO:0002682	regulation of immune system process	2.65e-11
GO:0002376	immune system process	3.86e-11
GO:0006955	immune response	3.91e-11
GO:0050776	regulation of immune response	8.07e-11
GO:0019882	antigen processing and presentation	5.90e-10
GO:0002253	activation of immune response	7.17e-10
GO:0002757	immune response-activating signal transduction	2.94e-09
GO:0002764	immune response-regulating signaling pathway	6.50e-09
GO:0045087	innate immune response	8.38e-09
GO:0006952	defense response	1.59e-08
GO:0045089	positive regulation of innate immune response	6.72e-08
GO:0031349	positive regulation of defense response	1.17e-07
GO:0045088	regulation of innate immune response	2.11e-07
GO:0048002	antigen processing and presentation of peptide antigen	6.82e-07
GO:0002474	antigen processing and presentation of peptide antigen via MHC class I	6.82e-07
GO:0002699	positive regulation of immune effector process	1.94e-06
GO:0002697	regulation of immune effector process	4.01e-06
GO:0010543	regulation of platelet activation	4.94e-06
GO:0002429	immune response-activating cell surface receptor signaling pathway	6.55e-06
GO:0002252	immune effector process	8.87e-06
GO:0002224	toll-like receptor signaling pathway	1.40e-05
GO:0002768	immune response-regulating cell surface receptor signaling pathway	1.56e-05
GO:0048584	positive regulation of response to stimulus	1.95e-05
GO:0002705	positive regulation of leukocyte mediated immunity	2.38e-05
GO:0006914	autophagy	2.41e-05
GO:0050853	B cell receptor signaling pathway	2.50e-05
GO:0002703	regulation of leukocyte mediated immunity	2.50e-05
GO:0031347	regulation of defense response	2.99e-05
GO:0002221	pattern recognition receptor signaling pathway	3.78e-05
GO:0002218	activation of innate immune response	3.78e-05
GO:0002758	innate immune response-activating signal transduction	3.78e-05
GO:0002755	MyD88-dependent toll-like receptor signaling pathway	6.87e-05
GO:0016567	protein ubiquitination	9.19e-05
GO:0090330	regulation of platelet aggregation	1.05e-04
GO:0002283	neutrophil activation involved in immune response	1.05e-04
GO:0032922	circadian regulation of gene expression	1.54e-04
GO:0019883	antigen processing and presentation of endogenous antigen	1.54e-04
GO:0019884	antigen processing and presentation of exogenous antigen	1.54e-04
GO:0019885	antigen processing and presentation of endogenous peptide antigen via MHC class I	1.54e-04
GO:0002483	antigen processing and presentation of endogenous peptide antigen	1.54e-04
GO:0050864	regulation of B cell activation	1.54e-04
GO:0002478	antigen processing and presentation of exogenous peptide antigen	1.54e-04
GO:0002250	adaptive immune response	1.74e-04
GO:0098542	defense response to other organism	2.99e-04
GO:0042119	neutrophil activation	4.05e-04
GO:0036230	granulocyte activation	4.05e-04
GO:0032446	protein modification by small protein conjugation	4.41e-04
GO:0050851	antigen receptor-mediated signaling pathway	4.69e-04
GO:0038083	peptidyl-tyrosine autophosphorylation	4.96e-04
GO:0080134	regulation of response to stress	5.75e-04
GO:0018108	peptidyl-tyrosine phosphorylation	6.10e-04
GO:0051050	positive regulation of transport	6.10e-04
GO:0050878	regulation of body fluid levels	6.75e-04
GO:0048518	positive regulation of biological process	7.97e-04
GO:1900046	regulation of hemostasis	8.26e-04
GO:0030193	regulation of blood coagulation	8.26e-04
GO:0043401	steroid hormone mediated signaling pathway	8.40e-04
GO:0007623	circadian rhythm	8.91e-04
GO:0018212	peptidyl-tyrosine modification	8.98e-04
GO:0002886	regulation of myeloid leukocyte mediated immunity	9.78e-04
GO:0033003	regulation of mast cell activation	9.78e-04
GO:0033006	regulation of mast cell activation involved in immune response	9.78e-04
GO:0002460	adaptive immune response based on somatic recombination of immune receptors built from immunoglobulin superfamily domains	9.78e-04
GO:0043300	regulation of leukocyte degranulation	9.78e-04
GO:0043304	regulation of mast cell degranulation	9.78e-04
GO:0070647	protein modification by small protein conjugation or removal	1.22e-03
GO:0061041	regulation of wound healing	1.25e-03
GO:0009755	hormone-mediated signaling pathway	1.76e-03
GO:0050871	positive regulation of B cell activation	1.89e-03
GO:0002579	positive regulation of antigen processing and presentation	1.89e-03
GO:0002577	regulation of antigen processing and presentation	1.89e-03
GO:0070663	regulation of leukocyte proliferation	1.89e-03
GO:0002591	positive regulation of antigen processing and presentation of peptide antigen via MHC class I	1.89e-03
GO:0002428	antigen processing and presentation of peptide antigen via MHC class Ib	1.89e-03
GO:0050670	regulation of lymphocyte proliferation	1.89e-03
GO:0002484	antigen processing and presentation of endogenous peptide antigen via MHC class I via ER pathway	1.89e-03
GO:0002485	antigen processing and presentation of endogenous peptide antigen via MHC class I via ER pathway, TAP-dependent	1.89e-03
GO:0002481	antigen processing and presentation of exogenous protein antigen via MHC class Ib, TAP-dependent	1.89e-03
GO:0002488	antigen processing and presentation of endogenous peptide antigen via MHC class Ib via ER pathway	1.89e-03
GO:0002489	antigen processing and presentation of endogenous peptide antigen via MHC class Ib via ER pathway, TAP-dependent	1.89e-03
GO:0002589	regulation of antigen processing and presentation of peptide antigen via MHC class I	1.89e-03
GO:0002585	positive regulation of antigen processing and presentation of peptide antigen	1.89e-03
GO:0002583	regulation of antigen processing and presentation of peptide antigen	1.89e-03
GO:0032944	regulation of mononuclear cell proliferation	1.89e-03
GO:0002275	myeloid cell activation involved in immune response	1.89e-03
GO:0006958	complement activation, classical pathway	1.89e-03
GO:0002475	antigen processing and presentation via MHC class Ib	1.89e-03
GO:0002477	antigen processing and presentation of exogenous peptide antigen via MHC class Ib	1.89e-03
GO:0002476	antigen processing and presentation of endogenous peptide antigen via MHC class Ib	1.89e-03
GO:0034154	toll-like receptor 7 signaling pathway	2.23e-03
GO:0090050	positive regulation of cell migration involved in sprouting angiogenesis	2.23e-03
GO:0033630	positive regulation of cell adhesion mediated by integrin	2.23e-03
GO:0002888	positive regulation of myeloid leukocyte mediated immunity	2.23e-03
GO:0010634	positive regulation of epithelial cell migration	2.23e-03
GO:0033628	regulation of cell adhesion mediated by integrin	2.23e-03
GO:0033005	positive regulation of mast cell activation	2.23e-03
GO:0033008	positive regulation of mast cell activation involved in immune response	2.23e-03
GO:0046640	regulation of alpha-beta T cell proliferation	2.23e-03
