# Supplementary material for: Comprehensive analysis of coding-lncRNA gene co-expression network uncovers conserved functional lncRNAs in zebrafish
Source: BMC Genomics. 2018 May 9;19(Suppl 2):112. doi: 10.1186/s12864-018-4458-7 (PMC5954278; doi:10.1186/s12864-018-4458-7)
Supplement: Supplementary file 4 — lncRNA GO and KEGG annotation. (ZIP 17127 kb) [file 12864_2018_4458_MOESM4_ESM.zip › lncRNA GO and KEGG annotation/GO/ZFLNCG00043_GO_BP.txt]

GO	Name	P_value
GO:0007165	signal transduction	2.19e-09
GO:0007166	cell surface receptor signaling pathway	6.18e-08
GO:0050794	regulation of cellular process	4.08e-05
GO:0050789	regulation of biological process	7.93e-05
GO:0065007	biological regulation	1.28e-04
GO:0032502	developmental process	1.59e-04
GO:0007155	cell adhesion	3.15e-04
GO:0022610	biological adhesion	3.15e-04
GO:0032101	regulation of response to external stimulus	5.04e-04
GO:0048856	anatomical structure development	9.40e-04
GO:0019221	cytokine-mediated signaling pathway	9.93e-04
GO:0048731	system development	1.07e-03
GO:0050727	regulation of inflammatory response	1.43e-03
GO:0030334	regulation of cell migration	1.62e-03
GO:0043408	regulation of MAPK cascade	2.15e-03
GO:2000145	regulation of cell motility	2.22e-03
GO:0048884	neuromast development	2.23e-03
GO:0031639	plasminogen activation	2.37e-03
GO:0048583	regulation of response to stimulus	2.44e-03
GO:0048841	regulation of axon extension involved in axon guidance	2.55e-03
GO:0048585	negative regulation of response to stimulus	2.72e-03
GO:0001558	regulation of cell growth	3.01e-03
GO:0007229	integrin-mediated signaling pathway	3.30e-03
GO:1902667	regulation of axon guidance	3.30e-03
GO:0071526	semaphorin-plexin signaling pathway	3.30e-03
GO:0051270	regulation of cellular component movement	3.97e-03
GO:0040012	regulation of locomotion	3.97e-03
GO:0030516	regulation of axon extension	4.97e-03
GO:0031344	regulation of cell projection organization	5.19e-03
GO:0048701	embryonic cranial skeleton morphogenesis	5.25e-03
GO:1902668	negative regulation of axon guidance	5.86e-03
GO:0030148	sphingolipid biosynthetic process	5.86e-03
GO:0046513	ceramide biosynthetic process	5.86e-03
GO:0048843	negative regulation of axon extension involved in axon guidance	5.86e-03
GO:0010975	regulation of neuron projection development	5.97e-03
GO:0044767	single-organism developmental process	6.40e-03
GO:0008610	lipid biosynthetic process	6.92e-03
GO:0006654	phosphatidic acid biosynthetic process	7.61e-03
GO:0046473	phosphatidic acid metabolic process	7.61e-03
GO:0007044	cell-substrate junction assembly	7.61e-03
GO:0001944	vasculature development	7.90e-03
GO:0008037	cell recognition	7.90e-03
GO:0048704	embryonic skeletal system morphogenesis	7.90e-03
GO:0031347	regulation of defense response	7.90e-03
GO:0048066	developmental pigmentation	8.04e-03
GO:0061387	regulation of extent of cell growth	8.82e-03
GO:1902531	regulation of intracellular signal transduction	9.00e-03
GO:0048705	skeletal system morphogenesis	9.53e-03
GO:1904893	negative regulation of STAT cascade	9.82e-03
GO:0050922	negative regulation of chemotaxis	9.82e-03
GO:0046426	negative regulation of JAK-STAT cascade	9.82e-03
GO:0040008	regulation of growth	9.82e-03
GO:0045664	regulation of neuron differentiation	1.03e-02
GO:0001934	positive regulation of protein phosphorylation	1.14e-02
GO:0048562	embryonic organ morphogenesis	1.18e-02
GO:0043413	macromolecule glycosylation	1.19e-02
GO:0042327	positive regulation of phosphorylation	1.19e-02
GO:0006486	protein glycosylation	1.19e-02
GO:0010862	positive regulation of pathway-restricted SMAD protein phosphorylation	1.23e-02
GO:0030517	negative regulation of axon extension	1.23e-02
GO:0060395	SMAD protein signal transduction	1.23e-02
GO:0050771	negative regulation of axonogenesis	1.23e-02
GO:0048521	negative regulation of behavior	1.23e-02
GO:0050920	regulation of chemotaxis	1.24e-02
GO:0001932	regulation of protein phosphorylation	1.34e-02
GO:0070085	glycosylation	1.37e-02
GO:0060393	regulation of pathway-restricted SMAD protein phosphorylation	1.37e-02
GO:0010771	negative regulation of cell morphogenesis involved in differentiation	1.37e-02
GO:0048640	negative regulation of developmental growth	1.52e-02
GO:0043473	pigmentation	1.52e-02
GO:0009968	negative regulation of signal transduction	1.54e-02
GO:0031638	zymogen activation	1.54e-02
GO:0050764	regulation of phagocytosis	1.54e-02
GO:0016126	sterol biosynthetic process	1.57e-02
GO:0050919	negative chemotaxis	1.57e-02
GO:0001503	ossification	1.57e-02
GO:1904892	regulation of STAT cascade	1.68e-02
GO:1903825	organic acid transmembrane transport	1.68e-02
GO:0010977	negative regulation of neuron projection development	1.68e-02
GO:1905039	carboxylic acid transmembrane transport	1.68e-02
GO:0046425	regulation of JAK-STAT cascade	1.68e-02
GO:0023057	negative regulation of signaling	1.74e-02
GO:0010941	regulation of cell death	1.77e-02
GO:0040013	negative regulation of locomotion	1.83e-02
GO:0010648	negative regulation of cell communication	1.83e-02
GO:0030308	negative regulation of cell growth	1.85e-02
GO:1903034	regulation of response to wounding	1.85e-02
GO:0031345	negative regulation of cell projection organization	1.85e-02
GO:0007423	sensory organ development	1.85e-02
GO:0051271	negative regulation of cellular component movement	1.97e-02
GO:0060627	regulation of vesicle-mediated transport	1.97e-02
GO:0042325	regulation of phosphorylation	1.98e-02
GO:0030007	cellular potassium ion homeostasis	2.01e-02
GO:0036376	sodium ion export from cell	2.01e-02
GO:0071436	sodium ion export	2.01e-02
GO:0002062	chondrocyte differentiation	2.01e-02
GO:0048477	oogenesis	2.01e-02
GO:0008038	neuron recognition	2.07e-02
GO:0046165	alcohol biosynthetic process	2.07e-02
GO:0045937	positive regulation of phosphate metabolic process	2.10e-02
