# Supplementary material for: Comprehensive analysis of coding-lncRNA gene co-expression network uncovers conserved functional lncRNAs in zebrafish
Source: BMC Genomics. 2018 May 9;19(Suppl 2):112. doi: 10.1186/s12864-018-4458-7 (PMC5954278; doi:10.1186/s12864-018-4458-7)
Supplement: Supplementary file 4 — lncRNA GO and KEGG annotation. (ZIP 17127 kb) [file 12864_2018_4458_MOESM4_ESM.zip › lncRNA GO and KEGG annotation/GO/ZFLNCG00044_GO_BP.txt]

GO	Name	P_value
GO:0007165	signal transduction	8.09e-05
GO:0016126	sterol biosynthetic process	8.45e-05
GO:0046165	alcohol biosynthetic process	1.28e-04
GO:0016125	sterol metabolic process	7.77e-04
GO:1901617	organic hydroxy compound biosynthetic process	8.71e-04
GO:0008610	lipid biosynthetic process	1.14e-03
GO:0006694	steroid biosynthetic process	1.20e-03
GO:0007340	acrosome reaction	1.57e-03
GO:0050794	regulation of cellular process	2.39e-03
GO:0050789	regulation of biological process	2.63e-03
GO:0030148	sphingolipid biosynthetic process	4.24e-03
GO:0046513	ceramide biosynthetic process	4.24e-03
GO:0007417	central nervous system development	4.26e-03
GO:0010906	regulation of glucose metabolic process	4.28e-03
GO:0031109	microtubule polymerization or depolymerization	5.46e-03
GO:0001934	positive regulation of protein phosphorylation	6.11e-03
GO:0042327	positive regulation of phosphorylation	6.34e-03
GO:0065007	biological regulation	6.46e-03
GO:0008202	steroid metabolic process	6.69e-03
GO:0021854	hypothalamus development	6.77e-03
GO:0010862	positive regulation of pathway-restricted SMAD protein phosphorylation	7.66e-03
GO:0060395	SMAD protein signal transduction	7.66e-03
GO:0010675	regulation of cellular carbohydrate metabolic process	8.21e-03
GO:0015727	lactate transport	8.21e-03
GO:0035879	plasma membrane lactate transport	8.21e-03
GO:0035873	lactate transmembrane transport	8.21e-03
GO:0060393	regulation of pathway-restricted SMAD protein phosphorylation	8.34e-03
GO:0043408	regulation of MAPK cascade	8.97e-03
GO:0006109	regulation of carbohydrate metabolic process	9.77e-03
GO:1903825	organic acid transmembrane transport	9.83e-03
GO:1905039	carboxylic acid transmembrane transport	9.83e-03
GO:0006066	alcohol metabolic process	9.89e-03
GO:0045937	positive regulation of phosphate metabolic process	9.92e-03
GO:0010562	positive regulation of phosphorus metabolic process	9.92e-03
GO:0010907	positive regulation of glucose metabolic process	1.27e-02
GO:0051043	regulation of membrane protein ectodomain proteolysis	1.27e-02
GO:0051045	negative regulation of membrane protein ectodomain proteolysis	1.27e-02
GO:1903729	regulation of plasma membrane organization	1.27e-02
GO:0060365	coronal suture morphogenesis	1.27e-02
GO:0060363	cranial suture morphogenesis	1.27e-02
GO:0045722	positive regulation of gluconeogenesis	1.27e-02
GO:1990755	mitotic spindle microtubule depolymerization	1.27e-02
GO:0034341	response to interferon-gamma	1.27e-02
GO:0090169	regulation of spindle assembly	1.27e-02
GO:0006111	regulation of gluconeogenesis	1.27e-02
GO:0016188	synaptic vesicle maturation	1.27e-02
GO:0071346	cellular response to interferon-gamma	1.27e-02
GO:1903078	positive regulation of protein localization to plasma membrane	1.27e-02
GO:1903076	regulation of protein localization to plasma membrane	1.27e-02
GO:0002548	monocyte chemotaxis	1.27e-02
GO:0033488	cholesterol biosynthetic process via 24,25-dihydrolanosterol	1.27e-02
GO:0090004	positive regulation of establishment of protein localization to plasma membrane	1.27e-02
GO:0090003	regulation of establishment of protein localization to plasma membrane	1.27e-02
GO:1904377	positive regulation of protein localization to cell periphery	1.27e-02
GO:1904375	regulation of protein localization to cell periphery	1.27e-02
GO:1901673	regulation of mitotic spindle assembly	1.27e-02
GO:0046785	microtubule polymerization	1.27e-02
GO:0042998	positive regulation of Golgi to plasma membrane protein transport	1.27e-02
GO:0042996	regulation of Golgi to plasma membrane protein transport	1.27e-02
GO:0034097	response to cytokine	1.32e-02
GO:0048701	embryonic cranial skeleton morphogenesis	1.42e-02
GO:0006487	protein N-linked glycosylation	1.42e-02
GO:0031401	positive regulation of protein modification process	1.48e-02
GO:0006672	ceramide metabolic process	1.62e-02
GO:0001574	ganglioside biosynthetic process	1.72e-02
GO:0046467	membrane lipid biosynthetic process	1.72e-02
GO:1902531	regulation of intracellular signal transduction	1.81e-02
GO:0048704	embryonic skeletal system morphogenesis	1.83e-02
GO:0006688	glycosphingolipid biosynthetic process	1.93e-02
GO:0048705	skeletal system morphogenesis	2.06e-02
GO:0090100	positive regulation of transmembrane receptor protein serine/threonine kinase signaling pathway	2.43e-02
GO:0071356	cellular response to tumor necrosis factor	2.53e-02
GO:1902019	regulation of cilium-dependent cell motility	2.53e-02
GO:0090224	regulation of spindle organization	2.53e-02
GO:0031581	hemidesmosome assembly	2.53e-02
GO:0071222	cellular response to lipopolysaccharide	2.53e-02
GO:0034612	response to tumor necrosis factor	2.53e-02
GO:0042941	D-alanine transport	2.53e-02
GO:0042940	D-amino acid transport	2.53e-02
GO:0060295	regulation of cilium movement involved in cell motility	2.53e-02
GO:0060296	regulation of cilium beat frequency involved in ciliary motility	2.53e-02
GO:0030206	chondroitin sulfate biosynthetic process	2.53e-02
GO:0072676	lymphocyte migration	2.53e-02
GO:0003356	regulation of cilium beat frequency	2.53e-02
GO:0060236	regulation of mitotic spindle organization	2.53e-02
GO:0043467	regulation of generation of precursor metabolites and energy	2.53e-02
GO:0060323	head morphogenesis	2.53e-02
GO:0071347	cellular response to interleukin-1	2.53e-02
GO:0070555	response to interleukin-1	2.53e-02
GO:0097094	craniofacial suture morphogenesis	2.53e-02
GO:0071219	cellular response to molecule of bacterial origin	2.53e-02
GO:0071216	cellular response to biotic stimulus	2.53e-02
GO:0070873	regulation of glycogen metabolic process	2.53e-02
GO:0048247	lymphocyte chemotaxis	2.53e-02
GO:1903651	positive regulation of cytoplasmic transport	2.53e-02
GO:0042126	nitrate metabolic process	2.53e-02
GO:0042128	nitrate assimilation	2.53e-02
GO:0005981	regulation of glycogen catabolic process	2.53e-02
GO:0006665	sphingolipid metabolic process	3.13e-02
GO:0018279	protein N-linked glycosylation via asparagine	3.15e-02
