# Supplementary material for: Comprehensive analysis of coding-lncRNA gene co-expression network uncovers conserved functional lncRNAs in zebrafish
Source: BMC Genomics. 2018 May 9;19(Suppl 2):112. doi: 10.1186/s12864-018-4458-7 (PMC5954278; doi:10.1186/s12864-018-4458-7)
Supplement: Supplementary file 4 — lncRNA GO and KEGG annotation. (ZIP 17127 kb) [file 12864_2018_4458_MOESM4_ESM.zip › lncRNA GO and KEGG annotation/GO/ZFLNCG00046_GO_BP.txt]

GO	Name	P_value
GO:0098742	cell-cell adhesion via plasma-membrane adhesion molecules	4.65e-09
GO:0098609	cell-cell adhesion	1.33e-08
GO:0007156	homophilic cell adhesion via plasma membrane adhesion molecules	1.98e-08
GO:0007155	cell adhesion	1.33e-07
GO:0022610	biological adhesion	1.33e-07
GO:0046578	regulation of Ras protein signal transduction	1.35e-04
GO:0051056	regulation of small GTPase mediated signal transduction	2.90e-04
GO:0007165	signal transduction	5.98e-04
GO:0008015	blood circulation	1.70e-03
GO:0006468	protein phosphorylation	1.92e-03
GO:0007631	feeding behavior	2.10e-03
GO:0007166	cell surface receptor signaling pathway	2.11e-03
GO:0016310	phosphorylation	2.90e-03
GO:0031290	retinal ganglion cell axon guidance	3.94e-03
GO:0035023	regulation of Rho protein signal transduction	4.05e-03
GO:0030705	cytoskeleton-dependent intracellular transport	4.77e-03
GO:0015711	organic anion transport	4.88e-03
GO:0061387	regulation of extent of cell growth	5.00e-03
GO:0006928	movement of cell or subcellular component	5.26e-03
GO:0007411	axon guidance	5.59e-03
GO:0050789	regulation of biological process	5.68e-03
GO:0007157	heterophilic cell-cell adhesion via plasma membrane cell adhesion molecules	5.69e-03
GO:0097485	neuron projection guidance	5.84e-03
GO:0022612	gland morphogenesis	6.13e-03
GO:0050794	regulation of cellular process	6.38e-03
GO:0006813	potassium ion transport	6.65e-03
GO:0010975	regulation of neuron projection development	6.99e-03
GO:0008037	cell recognition	7.36e-03
GO:0051962	positive regulation of nervous system development	8.60e-03
GO:0007167	enzyme linked receptor protein signaling pathway	8.91e-03
GO:0007169	transmembrane receptor protein tyrosine kinase signaling pathway	9.56e-03
GO:0007018	microtubule-based movement	9.74e-03
GO:0002027	regulation of heart rate	1.03e-02
GO:0032456	endocytic recycling	1.03e-02
GO:0030148	sphingolipid biosynthetic process	1.04e-02
GO:0046513	ceramide biosynthetic process	1.04e-02
GO:0048638	regulation of developmental growth	1.21e-02
GO:0046942	carboxylic acid transport	1.28e-02
GO:0015849	organic acid transport	1.28e-02
GO:0007193	adenylate cyclase-inhibiting G-protein coupled receptor signaling pathway	1.28e-02
GO:1902531	regulation of intracellular signal transduction	1.30e-02
GO:0050770	regulation of axonogenesis	1.34e-02
GO:0006820	anion transport	1.41e-02
GO:0016337	single organismal cell-cell adhesion	1.41e-02
GO:0065007	biological regulation	1.41e-02
GO:0098602	single organism cell adhesion	1.48e-02
GO:0045859	regulation of protein kinase activity	1.49e-02
GO:0080171	lytic vacuole organization	1.53e-02
GO:0007040	lysosome organization	1.53e-02
GO:0048670	regulation of collateral sprouting	1.53e-02
GO:0031344	regulation of cell projection organization	1.55e-02
GO:0030516	regulation of axon extension	1.69e-02
GO:0018107	peptidyl-threonine phosphorylation	1.76e-02
GO:0070060	'de novo' actin filament nucleation	1.76e-02
GO:0032418	lysosome localization	1.76e-02
GO:0018210	peptidyl-threonine modification	1.76e-02
GO:0036058	filtration diaphragm assembly	1.76e-02
GO:0045329	carnitine biosynthetic process	1.76e-02
GO:0035351	heme transmembrane transport	1.76e-02
GO:0048917	posterior lateral line ganglion development	1.76e-02
GO:0042551	neuron maturation	1.76e-02
GO:0048708	astrocyte differentiation	1.76e-02
GO:0036060	slit diaphragm assembly	1.76e-02
GO:0043363	nucleate erythrocyte differentiation	1.76e-02
GO:0070358	actin polymerization-dependent cell motility	1.76e-02
GO:0048848	neurohypophysis morphogenesis	1.76e-02
GO:0070983	dendrite guidance	1.76e-02
GO:0010459	negative regulation of heart rate	1.76e-02
GO:0016322	neuron remodeling	1.76e-02
GO:0003403	optic vesicle formation	1.76e-02
GO:0030099	myeloid cell differentiation	1.79e-02
GO:0030225	macrophage differentiation	1.82e-02
GO:0030517	negative regulation of axon extension	1.84e-02
GO:0050771	negative regulation of axonogenesis	1.84e-02
GO:0043549	regulation of kinase activity	1.88e-02
GO:0010771	negative regulation of cell morphogenesis involved in differentiation	2.00e-02
GO:0046580	negative regulation of Ras protein signal transduction	2.12e-02
GO:0051058	negative regulation of small GTPase mediated signal transduction	2.12e-02
GO:0048640	negative regulation of developmental growth	2.16e-02
GO:0010769	regulation of cell morphogenesis involved in differentiation	2.33e-02
GO:0010977	negative regulation of neuron projection development	2.34e-02
GO:0006793	phosphorus metabolic process	2.36e-02
GO:0008286	insulin receptor signaling pathway	2.45e-02
GO:1901652	response to peptide	2.45e-02
GO:0045664	regulation of neuron differentiation	2.49e-02
GO:0030308	negative regulation of cell growth	2.52e-02
GO:0031345	negative regulation of cell projection organization	2.52e-02
GO:0009311	oligosaccharide metabolic process	2.70e-02
GO:1903522	regulation of blood circulation	2.76e-02
GO:0006835	dicarboxylic acid transport	2.79e-02
GO:0045665	negative regulation of neuron differentiation	2.90e-02
GO:0006796	phosphate-containing compound metabolic process	3.05e-02
GO:0045926	negative regulation of growth	3.10e-02
GO:0051338	regulation of transferase activity	3.13e-02
GO:0050982	detection of mechanical stimulus	3.16e-02
GO:0001574	ganglioside biosynthetic process	3.16e-02
GO:0010976	positive regulation of neuron projection development	3.16e-02
GO:0030218	erythrocyte differentiation	3.31e-02
GO:0051179	localization	3.31e-02
GO:0051094	positive regulation of developmental process	3.43e-02
