# Supplementary material for: Comprehensive analysis of coding-lncRNA gene co-expression network uncovers conserved functional lncRNAs in zebrafish
Source: BMC Genomics. 2018 May 9;19(Suppl 2):112. doi: 10.1186/s12864-018-4458-7 (PMC5954278; doi:10.1186/s12864-018-4458-7)
Supplement: Supplementary file 4 — lncRNA GO and KEGG annotation. (ZIP 17127 kb) [file 12864_2018_4458_MOESM4_ESM.zip › lncRNA GO and KEGG annotation/GO/ZFLNCG00048_GO_BP.txt]

GO	Name	P_value
GO:0006270	DNA replication initiation	8.43e-12
GO:1902593	single-organism nuclear import	1.21e-11
GO:0051170	nuclear import	1.21e-11
GO:0006606	protein import into nucleus	1.21e-11
GO:0034504	protein localization to nucleus	1.21e-11
GO:1901990	regulation of mitotic cell cycle phase transition	2.04e-11
GO:1901987	regulation of cell cycle phase transition	2.04e-11
GO:0051302	regulation of cell division	2.13e-11
GO:0051783	regulation of nuclear division	2.43e-11
GO:0051052	regulation of DNA metabolic process	2.43e-11
GO:0051028	mRNA transport	2.43e-11
GO:0051168	nuclear export	2.73e-11
GO:0000375	RNA splicing, via transesterification reactions	2.90e-11
GO:0051276	chromosome organization	2.91e-11
GO:0006260	DNA replication	2.91e-11
GO:0022613	ribonucleoprotein complex biogenesis	3.03e-11
GO:0006402	mRNA catabolic process	3.11e-11
GO:0006364	rRNA processing	3.19e-11
GO:0008380	RNA splicing	4.05e-11
GO:0006302	double-strand break repair	4.24e-11
GO:0000278	mitotic cell cycle	4.26e-11
GO:0032259	methylation	4.36e-11
GO:0007067	mitotic nuclear division	4.59e-11
GO:0008033	tRNA processing	4.59e-11
GO:0048285	organelle fission	4.61e-11
GO:0006281	DNA repair	4.82e-11
GO:0000075	cell cycle checkpoint	5.00e-11
GO:0007059	chromosome segregation	5.00e-11
GO:0007346	regulation of mitotic cell cycle	5.02e-11
GO:0006401	RNA catabolic process	5.29e-11
GO:0050658	RNA transport	5.80e-11
GO:0050657	nucleic acid transport	5.80e-11
GO:0007088	regulation of mitotic nuclear division	5.90e-11
GO:0090501	RNA phosphodiester bond hydrolysis	5.90e-11
GO:0044085	cellular component biogenesis	6.15e-11
GO:0007049	cell cycle	6.50e-11
GO:0016072	rRNA metabolic process	6.61e-11
GO:0010501	RNA secondary structure unwinding	6.63e-11
GO:0031123	RNA 3'-end processing	6.63e-11
GO:0010564	regulation of cell cycle process	6.75e-11
GO:0015931	nucleobase-containing compound transport	7.54e-11
GO:0042254	ribosome biogenesis	7.72e-11
GO:0051301	cell division	8.10e-11
GO:0006974	cellular response to DNA damage stimulus	8.25e-11
GO:0016071	mRNA metabolic process	8.35e-11
GO:0009057	macromolecule catabolic process	8.71e-11
GO:0051782	negative regulation of cell division	8.96e-11
GO:0000280	nuclear division	9.34e-11
GO:0043414	macromolecule methylation	9.34e-11
GO:0010639	negative regulation of organelle organization	9.34e-11
GO:0051726	regulation of cell cycle	1.00e-10
GO:0051236	establishment of RNA localization	1.06e-10
GO:0034470	ncRNA processing	1.06e-10
GO:1903047	mitotic cell cycle process	1.08e-10
GO:0006913	nucleocytoplasmic transport	1.08e-10
GO:0051169	nuclear transport	1.08e-10
GO:0006397	mRNA processing	1.08e-10
GO:0006399	tRNA metabolic process	1.11e-10
GO:0009451	RNA modification	1.12e-10
GO:0006310	DNA recombination	1.12e-10
GO:0000398	mRNA splicing, via spliceosome	1.12e-10
GO:0000377	RNA splicing, via transesterification reactions with bulged adenosine as nucleophile	1.12e-10
GO:0006400	tRNA modification	1.23e-10
GO:0016568	chromatin modification	1.27e-10
GO:0034622	cellular macromolecular complex assembly	1.31e-10
GO:0017038	protein import	1.31e-10
GO:0022618	ribonucleoprotein complex assembly	1.33e-10
GO:0071826	ribonucleoprotein complex subunit organization	1.33e-10
GO:0010948	negative regulation of cell cycle process	1.43e-10
GO:0051716	cellular response to stimulus	1.44e-10
GO:0090305	nucleic acid phosphodiester bond hydrolysis	1.44e-10
GO:0006396	RNA processing	1.49e-10
GO:0072594	establishment of protein localization to organelle	1.51e-10
GO:0001510	RNA methylation	1.53e-10
GO:0007093	mitotic cell cycle checkpoint	1.56e-10
GO:0033554	cellular response to stress	1.69e-10
GO:0033045	regulation of sister chromatid segregation	1.71e-10
GO:0065003	macromolecular complex assembly	1.73e-10
GO:0006325	chromatin organization	1.80e-10
GO:0034660	ncRNA metabolic process	1.80e-10
GO:0022402	cell cycle process	1.80e-10
GO:0044265	cellular macromolecule catabolic process	2.00e-10
GO:0006259	DNA metabolic process	2.14e-10
GO:1902589	single-organism organelle organization	2.37e-10
GO:0032774	RNA biosynthetic process	2.50e-10
GO:0006996	organelle organization	2.55e-10
GO:0043933	macromolecular complex subunit organization	2.62e-10
GO:0051983	regulation of chromosome segregation	2.80e-10
GO:0009059	macromolecule biosynthetic process	2.92e-10
GO:0007051	spindle organization	3.00e-10
GO:0034654	nucleobase-containing compound biosynthetic process	3.22e-10
GO:0006139	nucleobase-containing compound metabolic process	3.22e-10
GO:0034655	nucleobase-containing compound catabolic process	3.25e-10
GO:0031110	regulation of microtubule polymerization or depolymerization	3.27e-10
GO:0034645	cellular macromolecule biosynthetic process	3.31e-10
GO:0016070	RNA metabolic process	3.36e-10
GO:0045930	negative regulation of mitotic cell cycle	3.59e-10
GO:0090304	nucleic acid metabolic process	3.71e-10
GO:0016043	cellular component organization	3.73e-10
GO:0044249	cellular biosynthetic process	3.91e-10
