# Supplementary material for: Comprehensive analysis of coding-lncRNA gene co-expression network uncovers conserved functional lncRNAs in zebrafish
Source: BMC Genomics. 2018 May 9;19(Suppl 2):112. doi: 10.1186/s12864-018-4458-7 (PMC5954278; doi:10.1186/s12864-018-4458-7)
Supplement: Supplementary file 4 — lncRNA GO and KEGG annotation. (ZIP 17127 kb) [file 12864_2018_4458_MOESM4_ESM.zip › lncRNA GO and KEGG annotation/GO/ZFLNCG00050_GO_BP.txt]

GO	Name	P_value
GO:0061588	calcium activated phospholipid scrambling	2.77e-03
GO:0035046	pronuclear migration	2.77e-03
GO:0046099	guanine biosynthetic process	5.54e-03
GO:0007344	pronuclear fusion	5.54e-03
GO:0032263	GMP salvage	5.54e-03
GO:0046166	glyceraldehyde-3-phosphate biosynthetic process	5.54e-03
GO:0006178	guanine salvage	5.54e-03
GO:0031119	tRNA pseudouridine synthesis	5.54e-03
GO:0000741	karyogamy	5.54e-03
GO:0046098	guanine metabolic process	8.29e-03
GO:0016267	O-glycan processing, core 1	8.29e-03
GO:0019405	alditol catabolic process	8.29e-03
GO:0019563	glycerol catabolic process	8.29e-03
GO:0017121	phospholipid scrambling	8.29e-03
GO:0051984	positive regulation of chromosome segregation	8.29e-03
GO:0006168	adenine salvage	8.29e-03
GO:0016266	O-glycan processing	1.10e-02
GO:0032261	purine nucleotide salvage	1.10e-02
GO:0032264	IMP salvage	1.10e-02
GO:0046083	adenine metabolic process	1.10e-02
GO:0046084	adenine biosynthetic process	1.10e-02
GO:0007338	single fertilization	1.10e-02
GO:0019400	alditol metabolic process	1.38e-02
GO:0006071	glycerol metabolic process	1.38e-02
GO:2000053	regulation of Wnt signaling pathway involved in dorsal/ventral axis specification	1.38e-02
GO:0046184	aldehyde biosynthetic process	1.38e-02
GO:0009566	fertilization	1.38e-02
GO:0006166	purine ribonucleoside salvage	1.38e-02
GO:0046037	GMP metabolic process	1.65e-02
GO:0046100	hypoxanthine metabolic process	1.65e-02
GO:0006177	GMP biosynthetic process	1.65e-02
GO:0097035	regulation of membrane lipid distribution	1.65e-02
GO:0007097	nuclear migration	1.92e-02
GO:0043096	purine nucleobase salvage	1.92e-02
GO:0006098	pentose-phosphate shunt	1.92e-02
GO:0009167	purine ribonucleoside monophosphate metabolic process	2.16e-02
GO:0009126	purine nucleoside monophosphate metabolic process	2.16e-02
GO:0019682	glyceraldehyde-3-phosphate metabolic process	2.20e-02
GO:0046174	polyol catabolic process	2.20e-02
GO:0030111	regulation of Wnt signaling pathway	2.36e-02
GO:0006188	IMP biosynthetic process	2.47e-02
GO:0009113	purine nucleobase biosynthetic process	2.74e-02
GO:0051156	glucose 6-phosphate metabolic process	2.74e-02
GO:0006739	NADP metabolic process	2.74e-02
GO:0040023	establishment of nucleus localization	2.74e-02
GO:0051647	nucleus localization	2.74e-02
GO:0009161	ribonucleoside monophosphate metabolic process	2.79e-02
GO:0009123	nucleoside monophosphate metabolic process	2.90e-02
GO:0044275	cellular carbohydrate catabolic process	3.01e-02
GO:0050796	regulation of insulin secretion	3.01e-02
GO:0090276	regulation of peptide hormone secretion	3.01e-02
GO:0048263	determination of dorsal identity	3.01e-02
GO:0002791	regulation of peptide secretion	3.01e-02
GO:0090087	regulation of peptide transport	3.01e-02
GO:0043173	nucleotide salvage	3.28e-02
GO:0019751	polyol metabolic process	3.28e-02
GO:0043174	nucleoside salvage	3.55e-02
GO:0046164	alcohol catabolic process	3.55e-02
GO:0046040	IMP metabolic process	3.55e-02
GO:1901616	organic hydroxy compound catabolic process	3.55e-02
GO:0001522	pseudouridine synthesis	3.81e-02
GO:0046128	purine ribonucleoside metabolic process	3.97e-02
GO:0042278	purine nucleoside metabolic process	4.03e-02
GO:0006094	gluconeogenesis	4.08e-02
GO:0006904	vesicle docking involved in exocytosis	4.08e-02
GO:0046112	nucleobase biosynthetic process	4.08e-02
GO:0019319	hexose biosynthetic process	4.08e-02
GO:0071705	nitrogen compound transport	4.29e-02
GO:1901070	guanosine-containing compound biosynthetic process	4.35e-02
GO:0046883	regulation of hormone secretion	4.35e-02
GO:0046364	monosaccharide biosynthetic process	4.35e-02
GO:0015671	oxygen transport	4.35e-02
GO:0006144	purine nucleobase metabolic process	4.35e-02
GO:0009150	purine ribonucleotide metabolic process	4.49e-02
GO:0006493	protein O-linked glycosylation	4.61e-02
GO:0043101	purine-containing compound salvage	4.61e-02
GO:0015669	gas transport	4.88e-02
GO:0006163	purine nucleotide metabolic process	4.96e-02
