# Supplementary material for: Comprehensive analysis of coding-lncRNA gene co-expression network uncovers conserved functional lncRNAs in zebrafish
Source: BMC Genomics. 2018 May 9;19(Suppl 2):112. doi: 10.1186/s12864-018-4458-7 (PMC5954278; doi:10.1186/s12864-018-4458-7)
Supplement: Supplementary file 4 — lncRNA GO and KEGG annotation. (ZIP 17127 kb) [file 12864_2018_4458_MOESM4_ESM.zip › lncRNA GO and KEGG annotation/GO/ZFLNCG00053_GO_BP.txt]

GO	Name	P_value
GO:0006270	DNA replication initiation	2.00e-11
GO:0010564	regulation of cell cycle process	2.12e-11
GO:0000398	mRNA splicing, via spliceosome	2.31e-11
GO:0000377	RNA splicing, via transesterification reactions with bulged adenosine as nucleophile	2.31e-11
GO:1901990	regulation of mitotic cell cycle phase transition	2.44e-11
GO:1901987	regulation of cell cycle phase transition	2.44e-11
GO:0008380	RNA splicing	2.67e-11
GO:0007067	mitotic nuclear division	2.70e-11
GO:0000375	RNA splicing, via transesterification reactions	3.34e-11
GO:0007049	cell cycle	3.45e-11
GO:0006974	cellular response to DNA damage stimulus	4.56e-11
GO:0006397	mRNA processing	4.68e-11
GO:0065004	protein-DNA complex assembly	4.70e-11
GO:0034470	ncRNA processing	5.08e-11
GO:0006325	chromatin organization	5.32e-11
GO:0034660	ncRNA metabolic process	5.32e-11
GO:0022402	cell cycle process	5.32e-11
GO:0006364	rRNA processing	5.37e-11
GO:0006396	RNA processing	5.75e-11
GO:0000278	mitotic cell cycle	6.36e-11
GO:0051301	cell division	6.55e-11
GO:0048285	organelle fission	7.13e-11
GO:0051726	regulation of cell cycle	7.32e-11
GO:0051276	chromosome organization	7.42e-11
GO:0006260	DNA replication	7.42e-11
GO:1903047	mitotic cell cycle process	8.04e-11
GO:0016072	rRNA metabolic process	9.43e-11
GO:0007059	chromosome segregation	9.63e-11
GO:0016568	chromatin modification	9.80e-11
GO:0000280	nuclear division	1.04e-10
GO:0006259	DNA metabolic process	1.09e-10
GO:0006281	DNA repair	1.17e-10
GO:0031110	regulation of microtubule polymerization or depolymerization	1.17e-10
GO:0033554	cellular response to stress	1.25e-10
GO:0016071	mRNA metabolic process	1.31e-10
GO:0010605	negative regulation of macromolecule metabolic process	1.44e-10
GO:0048523	negative regulation of cellular process	1.44e-10
GO:0070507	regulation of microtubule cytoskeleton organization	1.45e-10
GO:0009892	negative regulation of metabolic process	1.48e-10
GO:0032774	RNA biosynthetic process	1.53e-10
GO:0043933	macromolecular complex subunit organization	1.63e-10
GO:0018130	heterocycle biosynthetic process	1.75e-10
GO:1901362	organic cyclic compound biosynthetic process	1.75e-10
GO:1902589	single-organism organelle organization	1.93e-10
GO:0034654	nucleobase-containing compound biosynthetic process	2.03e-10
GO:0006351	transcription, DNA-templated	2.05e-10
GO:0097659	nucleic acid-templated transcription	2.05e-10
GO:0016070	RNA metabolic process	2.10e-10
GO:0034645	cellular macromolecule biosynthetic process	2.11e-10
GO:0051252	regulation of RNA metabolic process	2.11e-10
GO:0019438	aromatic compound biosynthetic process	2.16e-10
GO:0048519	negative regulation of biological process	2.19e-10
GO:2000112	regulation of cellular macromolecule biosynthetic process	2.26e-10
GO:0090304	nucleic acid metabolic process	2.27e-10
GO:0031324	negative regulation of cellular metabolic process	2.27e-10
GO:0009059	macromolecule biosynthetic process	2.33e-10
GO:0034622	cellular macromolecular complex assembly	2.44e-10
GO:0010556	regulation of macromolecule biosynthetic process	2.58e-10
GO:0006139	nucleobase-containing compound metabolic process	2.70e-10
GO:0010468	regulation of gene expression	2.71e-10
GO:0071840	cellular component organization or biogenesis	2.79e-10
GO:0007346	regulation of mitotic cell cycle	2.80e-10
GO:0019219	regulation of nucleobase-containing compound metabolic process	2.82e-10
GO:0009889	regulation of biosynthetic process	2.85e-10
GO:0031323	regulation of cellular metabolic process	2.91e-10
GO:0006355	regulation of transcription, DNA-templated	2.96e-10
GO:1903506	regulation of nucleic acid-templated transcription	2.98e-10
GO:0046483	heterocycle metabolic process	3.01e-10
GO:2001141	regulation of RNA biosynthetic process	3.05e-10
GO:0019222	regulation of metabolic process	3.10e-10
GO:0006725	cellular aromatic compound metabolic process	3.15e-10
GO:1901360	organic cyclic compound metabolic process	3.30e-10
GO:0060255	regulation of macromolecule metabolic process	3.42e-10
GO:0006807	nitrogen compound metabolic process	3.46e-10
GO:0016043	cellular component organization	3.49e-10
GO:0051171	regulation of nitrogen compound metabolic process	3.53e-10
GO:0044249	cellular biosynthetic process	3.58e-10
GO:0034641	cellular nitrogen compound metabolic process	3.62e-10
GO:0031326	regulation of cellular biosynthetic process	3.79e-10
GO:0044237	cellular metabolic process	3.80e-10
GO:0080090	regulation of primary metabolic process	3.95e-10
GO:0044238	primary metabolic process	4.06e-10
GO:0044260	cellular macromolecule metabolic process	4.09e-10
GO:0032886	regulation of microtubule-based process	4.32e-10
GO:0043170	macromolecule metabolic process	4.39e-10
GO:0071704	organic substance metabolic process	4.90e-10
GO:0009987	cellular process	4.96e-10
GO:0008152	metabolic process	4.97e-10
GO:0006996	organelle organization	5.05e-10
GO:0010639	negative regulation of organelle organization	6.31e-10
GO:1901576	organic substance biosynthetic process	7.58e-10
GO:0051172	negative regulation of nitrogen compound metabolic process	7.62e-10
GO:0031114	regulation of microtubule depolymerization	1.05e-09
GO:0071824	protein-DNA complex subunit organization	1.33e-09
GO:0051302	regulation of cell division	1.33e-09
GO:0007051	spindle organization	1.50e-09
GO:0065003	macromolecular complex assembly	1.86e-09
GO:0016569	covalent chromatin modification	2.35e-09
GO:0007026	negative regulation of microtubule depolymerization	2.51e-09
GO:0031111	negative regulation of microtubule polymerization or depolymerization	2.51e-09
