# Supplementary material for: Comprehensive analysis of coding-lncRNA gene co-expression network uncovers conserved functional lncRNAs in zebrafish
Source: BMC Genomics. 2018 May 9;19(Suppl 2):112. doi: 10.1186/s12864-018-4458-7 (PMC5954278; doi:10.1186/s12864-018-4458-7)
Supplement: Supplementary file 4 — lncRNA GO and KEGG annotation. (ZIP 17127 kb) [file 12864_2018_4458_MOESM4_ESM.zip › lncRNA GO and KEGG annotation/GO/ZFLNCG00055_GO_BP.txt]

GO	Name	P_value
GO:0007270	neuron-neuron synaptic transmission	6.40e-12
GO:0018298	protein-chromophore linkage	9.93e-12
GO:0007602	phototransduction	9.93e-12
GO:0050804	modulation of synaptic transmission	1.28e-11
GO:0007601	visual perception	2.55e-11
GO:0007188	adenylate cyclase-modulating G-protein coupled receptor signaling pathway	2.65e-11
GO:0007218	neuropeptide signaling pathway	2.81e-11
GO:0009581	detection of external stimulus	2.82e-11
GO:0009582	detection of abiotic stimulus	2.82e-11
GO:0051260	protein homooligomerization	4.13e-11
GO:0007187	G-protein coupled receptor signaling pathway, coupled to cyclic nucleotide second messenger	4.18e-11
GO:0006836	neurotransmitter transport	4.22e-11
GO:0051259	protein oligomerization	4.63e-11
GO:0050953	sensory perception of light stimulus	5.12e-11
GO:0007156	homophilic cell adhesion via plasma membrane adhesion molecules	5.34e-11
GO:0034765	regulation of ion transmembrane transport	6.10e-11
GO:0098742	cell-cell adhesion via plasma-membrane adhesion molecules	7.50e-11
GO:0006816	calcium ion transport	8.01e-11
GO:0009583	detection of light stimulus	8.17e-11
GO:0043269	regulation of ion transport	8.47e-11
GO:0050877	neurological system process	8.51e-11
GO:0051606	detection of stimulus	9.42e-11
GO:0015672	monovalent inorganic cation transport	9.61e-11
GO:0034762	regulation of transmembrane transport	9.76e-11
GO:0006813	potassium ion transport	9.76e-11
GO:0051049	regulation of transport	1.03e-10
GO:0098609	cell-cell adhesion	1.20e-10
GO:0007600	sensory perception	1.23e-10
GO:0009416	response to light stimulus	1.27e-10
GO:0098662	inorganic cation transmembrane transport	1.30e-10
GO:0023052	signaling	1.37e-10
GO:0006814	sodium ion transport	1.44e-10
GO:0030001	metal ion transport	1.45e-10
GO:0007267	cell-cell signaling	1.52e-10
GO:0098655	cation transmembrane transport	1.53e-10
GO:0007268	synaptic transmission	1.77e-10
GO:0099536	synaptic signaling	1.77e-10
GO:0099537	trans-synaptic signaling	1.77e-10
GO:0098660	inorganic ion transmembrane transport	1.80e-10
GO:0034220	ion transmembrane transport	1.82e-10
GO:0007155	cell adhesion	1.88e-10
GO:0022610	biological adhesion	1.88e-10
GO:0044700	single organism signaling	1.93e-10
GO:0032879	regulation of localization	1.97e-10
GO:0006812	cation transport	2.26e-10
GO:0055085	transmembrane transport	2.35e-10
GO:0007154	cell communication	2.36e-10
GO:0003008	system process	2.62e-10
GO:0006811	ion transport	2.77e-10
GO:0007186	G-protein coupled receptor signaling pathway	3.34e-10
GO:0051179	localization	4.32e-10
GO:0006810	transport	4.41e-10
GO:0044765	single-organism transport	4.41e-10
GO:0051234	establishment of localization	4.58e-10
GO:0007165	signal transduction	4.71e-10
GO:1902578	single-organism localization	4.73e-10
GO:0007193	adenylate cyclase-inhibiting G-protein coupled receptor signaling pathway	4.97e-10
GO:0050789	regulation of biological process	6.71e-10
GO:0065007	biological regulation	6.93e-10
GO:0050794	regulation of cellular process	7.00e-10
GO:0071804	cellular potassium ion transport	8.14e-10
GO:0071805	potassium ion transmembrane transport	8.14e-10
GO:0070588	calcium ion transmembrane transport	1.62e-09
GO:0070838	divalent metal ion transport	5.35e-09
GO:0072511	divalent inorganic cation transport	5.35e-09
GO:0042391	regulation of membrane potential	5.65e-09
GO:0001505	regulation of neurotransmitter levels	9.03e-09
GO:0050808	synapse organization	1.07e-08
GO:0023061	signal release	1.20e-08
GO:0007399	nervous system development	1.97e-08
GO:0032412	regulation of ion transmembrane transporter activity	2.62e-08
GO:0065008	regulation of biological quality	3.58e-08
GO:0022898	regulation of transmembrane transporter activity	6.93e-08
GO:0007271	synaptic transmission, cholinergic	6.93e-08
GO:0007610	behavior	7.83e-08
GO:0030818	negative regulation of cAMP biosynthetic process	9.71e-08
GO:0030815	negative regulation of cAMP metabolic process	9.71e-08
GO:0045980	negative regulation of nucleotide metabolic process	9.71e-08
GO:1900372	negative regulation of purine nucleotide biosynthetic process	9.71e-08
GO:0050803	regulation of synapse structure or activity	9.71e-08
GO:0030809	negative regulation of nucleotide biosynthetic process	9.71e-08
GO:0030800	negative regulation of cyclic nucleotide metabolic process	9.71e-08
GO:0030803	negative regulation of cyclic nucleotide biosynthetic process	9.71e-08
GO:1900543	negative regulation of purine nucleotide metabolic process	9.71e-08
GO:0007189	adenylate cyclase-activating G-protein coupled receptor signaling pathway	2.26e-07
GO:0009314	response to radiation	4.26e-07
GO:0007194	negative regulation of adenylate cyclase activity	4.89e-07
GO:0051350	negative regulation of lyase activity	4.89e-07
GO:0031280	negative regulation of cyclase activity	4.89e-07
GO:1901385	regulation of voltage-gated calcium channel activity	4.89e-07
GO:0060012	synaptic transmission, glycinergic	4.89e-07
GO:0032409	regulation of transporter activity	5.39e-07
GO:0001963	synaptic transmission, dopaminergic	8.75e-07
GO:0006835	dicarboxylic acid transport	9.50e-07
GO:0051960	regulation of nervous system development	1.12e-06
GO:0050880	regulation of blood vessel size	1.66e-06
GO:0035150	regulation of tube size	1.66e-06
GO:0010243	response to organonitrogen compound	1.68e-06
GO:0007212	dopamine receptor signaling pathway	1.90e-06
GO:0055074	calcium ion homeostasis	2.07e-06
