# Supplementary material for: Comprehensive analysis of coding-lncRNA gene co-expression network uncovers conserved functional lncRNAs in zebrafish
Source: BMC Genomics. 2018 May 9;19(Suppl 2):112. doi: 10.1186/s12864-018-4458-7 (PMC5954278; doi:10.1186/s12864-018-4458-7)
Supplement: Supplementary file 4 — lncRNA GO and KEGG annotation. (ZIP 17127 kb) [file 12864_2018_4458_MOESM4_ESM.zip › lncRNA GO and KEGG annotation/GO/ZFLNCG00060_GO_BP.txt]

GO	Name	P_value
GO:0051568	histone H3-K4 methylation	4.26e-03
GO:0051013	microtubule severing	4.26e-03
GO:0051255	spindle midzone assembly	4.26e-03
GO:0035094	response to nicotine	1.06e-02
GO:0030166	proteoglycan biosynthetic process	1.13e-02
GO:0030513	positive regulation of BMP signaling pathway	1.13e-02
GO:0007274	neuromuscular synaptic transmission	1.13e-02
GO:0000910	cytokinesis	1.27e-02
GO:0043279	response to alkaloid	1.27e-02
GO:0009101	glycoprotein biosynthetic process	1.41e-02
GO:0006023	aminoglycan biosynthetic process	1.41e-02
GO:0006024	glycosaminoglycan biosynthetic process	1.41e-02
GO:0048013	ephrin receptor signaling pathway	1.55e-02
GO:0006029	proteoglycan metabolic process	1.69e-02
GO:0034968	histone lysine methylation	1.69e-02
GO:0007271	synaptic transmission, cholinergic	1.83e-02
GO:0016571	histone methylation	1.90e-02
GO:0090090	negative regulation of canonical Wnt signaling pathway	1.90e-02
GO:0018022	peptidyl-lysine methylation	2.04e-02
GO:0030203	glycosaminoglycan metabolic process	2.25e-02
GO:0009100	glycoprotein metabolic process	2.32e-02
GO:0051168	nuclear export	2.32e-02
GO:0006022	aminoglycan metabolic process	2.60e-02
GO:0048701	embryonic cranial skeleton morphogenesis	2.81e-02
GO:0048704	embryonic skeletal system morphogenesis	3.08e-02
GO:0030178	negative regulation of Wnt signaling pathway	3.08e-02
GO:0008213	protein alkylation	3.22e-02
GO:0048705	skeletal system morphogenesis	3.22e-02
GO:0006479	protein methylation	3.22e-02
GO:0030510	regulation of BMP signaling pathway	3.36e-02
GO:0090100	positive regulation of transmembrane receptor protein serine/threonine kinase signaling pathway	3.43e-02
GO:0060828	regulation of canonical Wnt signaling pathway	3.70e-02
GO:0010243	response to organonitrogen compound	4.46e-02
GO:0007067	mitotic nuclear division	4.87e-02
GO:0006928	movement of cell or subcellular component	4.90e-02
