# Supplementary material for: Comprehensive analysis of coding-lncRNA gene co-expression network uncovers conserved functional lncRNAs in zebrafish
Source: BMC Genomics. 2018 May 9;19(Suppl 2):112. doi: 10.1186/s12864-018-4458-7 (PMC5954278; doi:10.1186/s12864-018-4458-7)
Supplement: Supplementary file 4 — lncRNA GO and KEGG annotation. (ZIP 17127 kb) [file 12864_2018_4458_MOESM4_ESM.zip › lncRNA GO and KEGG annotation/GO/ZFLNCG00061_GO_BP.txt]

GO	Name	P_value
GO:0032922	circadian regulation of gene expression	1.43e-05
GO:0043086	negative regulation of catalytic activity	1.57e-04
GO:0000045	autophagosome assembly	2.04e-04
GO:1905037	autophagosome organization	2.04e-04
GO:0007623	circadian rhythm	3.86e-04
GO:0043562	cellular response to nitrogen levels	4.74e-04
GO:0006995	cellular response to nitrogen starvation	4.74e-04
GO:0044092	negative regulation of molecular function	5.14e-04
GO:0043401	steroid hormone mediated signaling pathway	7.42e-04
GO:0006914	autophagy	7.69e-04
GO:0009755	hormone-mediated signaling pathway	1.33e-03
GO:0007033	vacuole organization	1.55e-03
GO:0048511	rhythmic process	1.67e-03
GO:0090527	actin filament reorganization	1.96e-03
GO:0000422	mitophagy	2.61e-03
GO:0061726	mitochondrion disassembly	2.61e-03
GO:0009416	response to light stimulus	3.16e-03
GO:1903725	regulation of phospholipid metabolic process	3.85e-03
GO:0032329	serine transport	3.85e-03
GO:0015937	coenzyme A biosynthetic process	3.85e-03
GO:0015825	L-serine transport	3.85e-03
GO:0006003	fructose 2,6-bisphosphate metabolic process	3.85e-03
GO:0043551	regulation of phosphatidylinositol 3-kinase activity	3.85e-03
GO:1903008	organelle disassembly	4.78e-03
GO:0007034	vacuolar transport	6.21e-03
GO:0043550	regulation of lipid kinase activity	6.30e-03
GO:0007005	mitochondrion organization	6.32e-03
GO:0022411	cellular component disassembly	7.01e-03
GO:0009267	cellular response to starvation	7.02e-03
GO:0031324	negative regulation of cellular metabolic process	8.35e-03
GO:0031175	neuron projection development	8.36e-03
GO:0071496	cellular response to external stimulus	8.85e-03
GO:0031668	cellular response to extracellular stimulus	8.85e-03
GO:0031669	cellular response to nutrient levels	8.85e-03
GO:0006658	phosphatidylserine metabolic process	9.29e-03
GO:0043161	proteasome-mediated ubiquitin-dependent protein catabolic process	1.06e-02
GO:0010498	proteasomal protein catabolic process	1.06e-02
GO:0007417	central nervous system development	1.07e-02
GO:0009892	negative regulation of metabolic process	1.09e-02
GO:0043549	regulation of kinase activity	1.19e-02
GO:0033866	nucleoside bisphosphate biosynthetic process	1.28e-02
GO:0015936	coenzyme A metabolic process	1.28e-02
GO:0034030	ribonucleoside bisphosphate biosynthetic process	1.28e-02
GO:0034033	purine nucleoside bisphosphate biosynthetic process	1.28e-02
GO:0019220	regulation of phosphate metabolic process	1.31e-02
GO:0051174	regulation of phosphorus metabolic process	1.31e-02
GO:0042594	response to starvation	1.34e-02
GO:0007165	signal transduction	1.42e-02
GO:0045936	negative regulation of phosphate metabolic process	1.45e-02
GO:0010563	negative regulation of phosphorus metabolic process	1.45e-02
GO:0009314	response to radiation	1.48e-02
GO:0006887	exocytosis	1.61e-02
GO:0071941	nitrogen cycle metabolic process	1.68e-02
GO:0009648	photoperiodism	1.68e-02
GO:0045861	negative regulation of proteolysis	1.92e-02
GO:0031667	response to nutrient levels	2.08e-02
GO:0009991	response to extracellular stimulus	2.08e-02
GO:0016310	phosphorylation	2.09e-02
GO:0007194	negative regulation of adenylate cyclase activity	2.12e-02
GO:0051350	negative regulation of lyase activity	2.12e-02
GO:0031280	negative regulation of cyclase activity	2.12e-02
GO:0051601	exocyst localization	2.12e-02
GO:0051338	regulation of transferase activity	2.28e-02
GO:0006140	regulation of nucleotide metabolic process	2.31e-02
GO:0016567	protein ubiquitination	2.45e-02
GO:0042325	regulation of phosphorylation	2.50e-02
GO:0010466	negative regulation of peptidase activity	2.57e-02
GO:0003300	cardiac muscle hypertrophy	2.58e-02
GO:2000310	regulation of N-methyl-D-aspartate selective glutamate receptor activity	2.58e-02
GO:0051043	regulation of membrane protein ectodomain proteolysis	2.58e-02
GO:0051045	negative regulation of membrane protein ectodomain proteolysis	2.58e-02
GO:1903726	negative regulation of phospholipid metabolic process	2.58e-02
GO:0031958	corticosteroid receptor signaling pathway	2.58e-02
GO:0016079	synaptic vesicle exocytosis	2.58e-02
GO:0002860	positive regulation of natural killer cell mediated cytotoxicity directed against tumor cell target	2.58e-02
GO:0045812	negative regulation of Wnt signaling pathway, calcium modulating pathway	2.58e-02
GO:0071548	response to dexamethasone	2.58e-02
GO:1990755	mitotic spindle microtubule depolymerization	2.58e-02
GO:0042921	glucocorticoid receptor signaling pathway	2.58e-02
GO:0001881	receptor recycling	2.58e-02
GO:2000051	negative regulation of non-canonical Wnt signaling pathway	2.58e-02
GO:0051384	response to glucocorticoid	2.58e-02
GO:0090169	regulation of spindle assembly	2.58e-02
GO:0033688	regulation of osteoblast proliferation	2.58e-02
GO:0033689	negative regulation of osteoblast proliferation	2.58e-02
GO:1901142	insulin metabolic process	2.58e-02
GO:0009642	response to light intensity	2.58e-02
GO:0045669	positive regulation of osteoblast differentiation	2.58e-02
GO:0070169	positive regulation of biomineral tissue development	2.58e-02
GO:0003234	bulbus arteriosus formation	2.58e-02
GO:0014896	muscle hypertrophy	2.58e-02
GO:0014897	striated muscle hypertrophy	2.58e-02
GO:0043402	glucocorticoid mediated signaling pathway	2.58e-02
GO:0031960	response to corticosteroid	2.58e-02
GO:0060173	limb development	2.58e-02
GO:0042819	vitamin B6 biosynthetic process	2.58e-02
GO:0090219	negative regulation of lipid kinase activity	2.58e-02
GO:0045967	negative regulation of growth rate	2.58e-02
GO:0003298	physiological muscle hypertrophy	2.58e-02
GO:0030501	positive regulation of bone mineralization	2.58e-02
