# Supplementary material for: Comprehensive analysis of coding-lncRNA gene co-expression network uncovers conserved functional lncRNAs in zebrafish
Source: BMC Genomics. 2018 May 9;19(Suppl 2):112. doi: 10.1186/s12864-018-4458-7 (PMC5954278; doi:10.1186/s12864-018-4458-7)
Supplement: Supplementary file 4 — lncRNA GO and KEGG annotation. (ZIP 17127 kb) [file 12864_2018_4458_MOESM4_ESM.zip › lncRNA GO and KEGG annotation/GO/ZFLNCG00065_GO_BP.txt]

GO	Name	P_value
GO:0008635	activation of cysteine-type endopeptidase activity involved in apoptotic process by cytochrome c	3.48e-03
GO:0008057	eye pigment granule organization	6.95e-03
GO:0006407	rRNA export from nucleus	6.95e-03
GO:0002934	desmosome organization	6.95e-03
GO:0001955	blood vessel maturation	6.95e-03
GO:0006529	asparagine biosynthetic process	6.95e-03
GO:0006528	asparagine metabolic process	6.95e-03
GO:0051029	rRNA transport	6.95e-03
GO:0003128	heart field specification	1.04e-02
GO:0071695	anatomical structure maturation	1.04e-02
GO:0006919	activation of cysteine-type endopeptidase activity involved in apoptotic process	1.39e-02
GO:0018344	protein geranylgeranylation	1.39e-02
GO:0097202	activation of cysteine-type endopeptidase activity	1.39e-02
GO:0032088	negative regulation of NF-kappaB transcription factor activity	1.73e-02
GO:0010092	specification of organ identity	1.73e-02
GO:0009298	GDP-mannose biosynthetic process	1.73e-02
GO:0035912	dorsal aorta morphogenesis	1.73e-02
GO:0019673	GDP-mannose metabolic process	2.07e-02
GO:0035909	aorta morphogenesis	2.07e-02
GO:0018342	protein prenylation	2.07e-02
GO:0097354	prenylation	2.07e-02
GO:0031638	zymogen activation	2.41e-02
GO:0006388	tRNA splicing, via endonucleolytic cleavage and ligation	2.41e-02
GO:0007249	I-kappaB kinase/NF-kappaB signaling	2.75e-02
GO:0000394	RNA splicing, via endonucleolytic cleavage and ligation	2.75e-02
GO:0060034	notochord cell differentiation	2.75e-02
GO:0043433	negative regulation of sequence-specific DNA binding transcription factor activity	3.43e-02
GO:0003406	retinal pigment epithelium development	3.43e-02
GO:0032438	melanosome organization	4.10e-02
GO:0048753	pigment granule organization	4.10e-02
GO:0009226	nucleotide-sugar biosynthetic process	4.44e-02
GO:0009636	response to toxic substance	4.44e-02
GO:0009067	aspartate family amino acid biosynthetic process	4.77e-02
GO:0006541	glutamine metabolic process	4.77e-02
