# Supplementary material for: Comprehensive analysis of coding-lncRNA gene co-expression network uncovers conserved functional lncRNAs in zebrafish
Source: BMC Genomics. 2018 May 9;19(Suppl 2):112. doi: 10.1186/s12864-018-4458-7 (PMC5954278; doi:10.1186/s12864-018-4458-7)
Supplement: Supplementary file 4 — lncRNA GO and KEGG annotation. (ZIP 17127 kb) [file 12864_2018_4458_MOESM4_ESM.zip › lncRNA GO and KEGG annotation/GO/ZFLNCG00066_GO_BP.txt]

GO	Name	P_value
GO:0002934	desmosome organization	5.68e-04
GO:0035265	organ growth	8.53e-04
GO:0030299	intestinal cholesterol absorption	8.53e-04
GO:0006564	L-serine biosynthetic process	8.53e-04
GO:0098856	intestinal lipid absorption	8.53e-04
GO:0050892	intestinal absorption	8.53e-04
GO:0006563	L-serine metabolic process	2.27e-03
GO:0009070	serine family amino acid biosynthetic process	2.84e-03
GO:0022600	digestive system process	3.97e-03
GO:0030301	cholesterol transport	5.11e-03
GO:0048598	embryonic morphogenesis	5.22e-03
GO:0015918	sterol transport	5.39e-03
GO:0009069	serine family amino acid metabolic process	5.67e-03
GO:0045216	cell-cell junction organization	6.81e-03
GO:0034330	cell junction organization	7.94e-03
GO:0015850	organic hydroxy compound transport	1.08e-02
GO:1901607	alpha-amino acid biosynthetic process	1.47e-02
GO:0007417	central nervous system development	1.47e-02
GO:0008652	cellular amino acid biosynthetic process	1.61e-02
GO:0048703	embryonic viscerocranium morphogenesis	2.25e-02
GO:0016337	single organismal cell-cell adhesion	2.28e-02
GO:0098602	single organism cell adhesion	2.31e-02
GO:0009653	anatomical structure morphogenesis	2.37e-02
GO:0006869	lipid transport	2.51e-02
GO:0001947	heart looping	2.59e-02
GO:1901605	alpha-amino acid metabolic process	2.81e-02
GO:0016053	organic acid biosynthetic process	2.95e-02
GO:0003143	embryonic heart tube morphogenesis	2.95e-02
GO:0046394	carboxylic acid biosynthetic process	2.95e-02
GO:0044699	single-organism process	3.13e-02
GO:0060562	epithelial tube morphogenesis	3.26e-02
GO:0048589	developmental growth	3.87e-02
GO:0007507	heart development	4.11e-02
GO:0044283	small molecule biosynthetic process	4.17e-02
GO:0035239	tube morphogenesis	4.36e-02
GO:0006520	cellular amino acid metabolic process	4.42e-02
GO:0040007	growth	4.72e-02
