# Supplementary material for: Comprehensive analysis of coding-lncRNA gene co-expression network uncovers conserved functional lncRNAs in zebrafish
Source: BMC Genomics. 2018 May 9;19(Suppl 2):112. doi: 10.1186/s12864-018-4458-7 (PMC5954278; doi:10.1186/s12864-018-4458-7)
Supplement: Supplementary file 4 — lncRNA GO and KEGG annotation. (ZIP 17127 kb) [file 12864_2018_4458_MOESM4_ESM.zip › lncRNA GO and KEGG annotation/GO/ZFLNCG00068_GO_BP.txt]

GO	Name	P_value
GO:0010771	negative regulation of cell morphogenesis involved in differentiation	1.16e-11
GO:0061387	regulation of extent of cell growth	1.27e-11
GO:0048638	regulation of developmental growth	1.70e-11
GO:0048640	negative regulation of developmental growth	1.99e-11
GO:0016055	Wnt signaling pathway	2.88e-11
GO:0050770	regulation of axonogenesis	2.95e-11
GO:0051093	negative regulation of developmental process	3.17e-11
GO:0010977	negative regulation of neuron projection development	3.32e-11
GO:0010975	regulation of neuron projection development	3.42e-11
GO:0007411	axon guidance	3.53e-11
GO:0051961	negative regulation of nervous system development	3.77e-11
GO:0048585	negative regulation of response to stimulus	4.16e-11
GO:0097485	neuron projection guidance	4.33e-11
GO:0007155	cell adhesion	4.39e-11
GO:0022610	biological adhesion	4.39e-11
GO:0045595	regulation of cell differentiation	4.48e-11
GO:0007399	nervous system development	4.85e-11
GO:0031344	regulation of cell projection organization	4.85e-11
GO:0098609	cell-cell adhesion	5.20e-11
GO:0030308	negative regulation of cell growth	5.43e-11
GO:0031345	negative regulation of cell projection organization	5.43e-11
GO:0050767	regulation of neurogenesis	5.53e-11
GO:0098742	cell-cell adhesion via plasma-membrane adhesion molecules	6.45e-11
GO:0051960	regulation of nervous system development	6.81e-11
GO:0060284	regulation of cell development	6.96e-11
GO:0031290	retinal ganglion cell axon guidance	8.71e-11
GO:0010769	regulation of cell morphogenesis involved in differentiation	8.80e-11
GO:0048731	system development	8.83e-11
GO:0022604	regulation of cell morphogenesis	9.51e-11
GO:2000026	regulation of multicellular organismal development	9.63e-11
GO:0022603	regulation of anatomical structure morphogenesis	9.69e-11
GO:0030516	regulation of axon extension	1.08e-10
GO:0050771	negative regulation of axonogenesis	1.08e-10
GO:0030517	negative regulation of axon extension	1.08e-10
GO:0045596	negative regulation of cell differentiation	1.09e-10
GO:0007156	homophilic cell adhesion via plasma membrane adhesion molecules	1.10e-10
GO:0045664	regulation of neuron differentiation	1.15e-10
GO:0007167	enzyme linked receptor protein signaling pathway	1.19e-10
GO:0050768	negative regulation of neurogenesis	1.30e-10
GO:0051239	regulation of multicellular organismal process	1.37e-10
GO:0045665	negative regulation of neuron differentiation	1.37e-10
GO:0006928	movement of cell or subcellular component	1.42e-10
GO:0007275	multicellular organism development	1.53e-10
GO:0050793	regulation of developmental process	1.54e-10
GO:0051241	negative regulation of multicellular organismal process	1.64e-10
GO:0010468	regulation of gene expression	1.75e-10
GO:0048869	cellular developmental process	1.76e-10
GO:0030154	cell differentiation	1.79e-10
GO:0031326	regulation of cellular biosynthetic process	1.81e-10
GO:2001141	regulation of RNA biosynthetic process	1.82e-10
GO:0010556	regulation of macromolecule biosynthetic process	1.82e-10
GO:0032501	multicellular organismal process	1.88e-10
GO:0044707	single-multicellular organism process	2.02e-10
GO:0007166	cell surface receptor signaling pathway	2.03e-10
GO:0009653	anatomical structure morphogenesis	2.10e-10
GO:0060255	regulation of macromolecule metabolic process	2.12e-10
GO:0045926	negative regulation of growth	2.13e-10
GO:0031323	regulation of cellular metabolic process	2.37e-10
GO:0051171	regulation of nitrogen compound metabolic process	2.42e-10
GO:2000112	regulation of cellular macromolecule biosynthetic process	2.44e-10
GO:0006351	transcription, DNA-templated	2.54e-10
GO:0097659	nucleic acid-templated transcription	2.54e-10
GO:0032502	developmental process	2.57e-10
GO:0048583	regulation of response to stimulus	2.59e-10
GO:0051252	regulation of RNA metabolic process	2.60e-10
GO:0006355	regulation of transcription, DNA-templated	2.67e-10
GO:1903506	regulation of nucleic acid-templated transcription	2.71e-10
GO:0009889	regulation of biosynthetic process	2.95e-10
GO:0019222	regulation of metabolic process	3.01e-10
GO:0019219	regulation of nucleobase-containing compound metabolic process	3.24e-10
GO:0048856	anatomical structure development	3.30e-10
GO:0030182	neuron differentiation	3.34e-10
GO:0044767	single-organism developmental process	3.52e-10
GO:0065007	biological regulation	3.55e-10
GO:0080090	regulation of primary metabolic process	3.58e-10
GO:0050794	regulation of cellular process	3.67e-10
GO:0044699	single-organism process	4.02e-10
GO:0050789	regulation of biological process	4.21e-10
GO:0032774	RNA biosynthetic process	5.36e-10
GO:0001755	neural crest cell migration	5.57e-10
GO:0016477	cell migration	6.71e-10
GO:0048870	cell motility	6.91e-10
GO:0007169	transmembrane receptor protein tyrosine kinase signaling pathway	8.41e-10
GO:0010721	negative regulation of cell development	9.75e-10
GO:0040011	locomotion	1.37e-09
GO:0001667	ameboidal-type cell migration	3.08e-09
GO:0051962	positive regulation of nervous system development	3.13e-09
GO:0009887	organ morphogenesis	6.76e-09
GO:0001558	regulation of cell growth	8.14e-09
GO:0040008	regulation of growth	1.26e-08
GO:0060070	canonical Wnt signaling pathway	1.42e-08
GO:0007165	signal transduction	1.61e-08
GO:0009966	regulation of signal transduction	1.95e-08
GO:0010720	positive regulation of cell development	3.90e-08
GO:0023051	regulation of signaling	4.07e-08
GO:0048513	animal organ development	4.31e-08
GO:0045666	positive regulation of neuron differentiation	4.41e-08
GO:0009888	tissue development	4.72e-08
GO:0050769	positive regulation of neurogenesis	5.20e-08
GO:0010646	regulation of cell communication	7.13e-08
