# Supplementary material for: Comprehensive analysis of coding-lncRNA gene co-expression network uncovers conserved functional lncRNAs in zebrafish
Source: BMC Genomics. 2018 May 9;19(Suppl 2):112. doi: 10.1186/s12864-018-4458-7 (PMC5954278; doi:10.1186/s12864-018-4458-7)
Supplement: Supplementary file 4 — lncRNA GO and KEGG annotation. (ZIP 17127 kb) [file 12864_2018_4458_MOESM4_ESM.zip › lncRNA GO and KEGG annotation/GO/ZFLNCG00069_GO_BP.txt]

GO	Name	P_value
GO:0008544	epidermis development	8.89e-07
GO:1900027	regulation of ruffle assembly	2.27e-03
GO:0060429	epithelium development	2.88e-03
GO:0006508	proteolysis	7.47e-03
GO:0006971	hypotonic response	1.13e-02
GO:0007130	synaptonemal complex assembly	1.13e-02
GO:0070193	synaptonemal complex organization	1.13e-02
GO:0042539	hypotonic salinity response	1.13e-02
GO:0009651	response to salt stress	1.36e-02
GO:0006970	response to osmotic stress	1.58e-02
GO:0030199	collagen fibril organization	1.58e-02
GO:0007015	actin filament organization	1.70e-02
GO:0030593	neutrophil chemotaxis	2.03e-02
GO:0070192	chromosome organization involved in meiotic cell cycle	2.25e-02
GO:0071621	granulocyte chemotaxis	2.25e-02
GO:0019722	calcium-mediated signaling	2.47e-02
GO:1990266	neutrophil migration	3.14e-02
GO:0097530	granulocyte migration	3.36e-02
GO:0009888	tissue development	3.39e-02
GO:0030595	leukocyte chemotaxis	3.58e-02
GO:0071822	protein complex subunit organization	4.60e-02
GO:0060491	regulation of cell projection assembly	4.67e-02
GO:0060326	cell chemotaxis	4.67e-02
GO:0097529	myeloid leukocyte migration	4.67e-02
GO:0007160	cell-matrix adhesion	4.89e-02
