# Supplementary material for: Comprehensive analysis of coding-lncRNA gene co-expression network uncovers conserved functional lncRNAs in zebrafish
Source: BMC Genomics. 2018 May 9;19(Suppl 2):112. doi: 10.1186/s12864-018-4458-7 (PMC5954278; doi:10.1186/s12864-018-4458-7)
Supplement: Supplementary file 4 — lncRNA GO and KEGG annotation. (ZIP 17127 kb) [file 12864_2018_4458_MOESM4_ESM.zip › lncRNA GO and KEGG annotation/GO/ZFLNCG00070_GO_BP.txt]

GO	Name	P_value
GO:0006491	N-glycan processing	3.26e-04
GO:0048638	regulation of developmental growth	9.44e-04
GO:0051660	establishment of centrosome localization	2.49e-03
GO:0036032	neural crest cell delamination	2.49e-03
GO:2000040	regulation of planar cell polarity pathway involved in axis elongation	2.49e-03
GO:0060242	contact inhibition	2.49e-03
GO:0003402	planar cell polarity pathway involved in axis elongation	2.49e-03
GO:0040008	regulation of growth	3.72e-03
GO:0009311	oligosaccharide metabolic process	3.79e-03
GO:0010863	positive regulation of phospholipase C activity	4.97e-03
GO:1900274	regulation of phospholipase C activity	4.97e-03
GO:0051345	positive regulation of hydrolase activity	6.31e-03
GO:1904587	response to glycoprotein	7.44e-03
GO:2000095	regulation of Wnt signaling pathway, planar cell polarity pathway	7.44e-03
GO:0043589	skin morphogenesis	7.44e-03
GO:0006013	mannose metabolic process	7.44e-03
GO:0036503	ERAD pathway	7.44e-03
GO:0007405	neuroblast proliferation	7.44e-03
GO:0097466	glycoprotein ERAD pathway	7.44e-03
GO:0032291	axon ensheathment in central nervous system	7.44e-03
GO:0022010	central nervous system myelination	7.44e-03
GO:0006516	glycoprotein catabolic process	9.91e-03
GO:0006517	protein deglycosylation	9.91e-03
GO:0072089	stem cell proliferation	9.91e-03
GO:0010518	positive regulation of phospholipase activity	9.91e-03
GO:0010517	regulation of phospholipase activity	9.91e-03
GO:0021628	olfactory nerve formation	1.24e-02
GO:0030104	water homeostasis	1.24e-02
GO:0071699	olfactory placode morphogenesis	1.24e-02
GO:0071697	ectodermal placode morphogenesis	1.24e-02
GO:0051642	centrosome localization	1.24e-02
GO:0009887	organ morphogenesis	1.38e-02
GO:0046620	regulation of organ growth	1.48e-02
GO:0060971	embryonic heart tube left/right pattern formation	1.48e-02
GO:0032292	peripheral nervous system axon ensheathment	1.48e-02
GO:0060071	Wnt signaling pathway, planar cell polarity pathway	1.48e-02
GO:0022011	myelination in peripheral nervous system	1.48e-02
GO:0060232	delamination	1.73e-02
GO:0021535	cell migration in hindbrain	1.73e-02
GO:0003002	regionalization	1.85e-02
GO:1903225	negative regulation of endodermal cell differentiation	1.97e-02
GO:0048871	multicellular organismal homeostasis	1.97e-02
GO:2000050	regulation of non-canonical Wnt signaling pathway	1.97e-02
GO:0060193	positive regulation of lipase activity	1.97e-02
GO:0060191	regulation of lipase activity	1.97e-02
GO:0042664	negative regulation of endodermal cell fate specification	1.97e-02
GO:0014033	neural crest cell differentiation	1.97e-02
GO:0035329	hippo signaling	1.97e-02
GO:0048696	regulation of collateral sprouting in absence of injury	1.97e-02
GO:0090175	regulation of establishment of planar polarity	1.97e-02
GO:0048598	embryonic morphogenesis	2.04e-02
GO:0006869	lipid transport	2.06e-02
GO:0045471	response to ethanol	2.22e-02
GO:0044843	cell cycle G1/S phase transition	2.22e-02
GO:0000082	G1/S transition of mitotic cell cycle	2.22e-02
GO:0022603	regulation of anatomical structure morphogenesis	2.24e-02
GO:0021603	cranial nerve formation	2.46e-02
GO:0007520	myoblast fusion	2.46e-02
GO:0006949	syncytium formation	2.46e-02
GO:0000768	syncytium formation by plasma membrane fusion	2.46e-02
GO:0050793	regulation of developmental process	2.52e-02
GO:2000542	negative regulation of gastrulation	2.70e-02
GO:0035845	photoreceptor cell outer segment organization	2.70e-02
GO:0071907	determination of digestive tract left/right asymmetry	2.70e-02
GO:0048762	mesenchymal cell differentiation	2.70e-02
GO:0043406	positive regulation of MAP kinase activity	2.70e-02
GO:0009996	negative regulation of cell fate specification	2.70e-02
GO:0048670	regulation of collateral sprouting	2.70e-02
GO:0006468	protein phosphorylation	2.84e-02
GO:0045992	negative regulation of embryonic development	2.95e-02
GO:0048738	cardiac muscle tissue development	3.19e-02
GO:0048916	posterior lateral line development	3.19e-02
GO:0010454	negative regulation of cell fate commitment	3.19e-02
GO:1901700	response to oxygen-containing compound	3.25e-02
GO:0051239	regulation of multicellular organismal process	3.33e-02
GO:0060972	left/right pattern formation	3.43e-02
GO:0042663	regulation of endodermal cell fate specification	3.43e-02
GO:0002009	morphogenesis of an epithelium	3.46e-02
GO:0051336	regulation of hydrolase activity	3.57e-02
GO:1903224	regulation of endodermal cell differentiation	3.67e-02
GO:0030968	endoplasmic reticulum unfolded protein response	3.67e-02
GO:0044772	mitotic cell cycle phase transition	3.91e-02
GO:1902476	chloride transmembrane transport	3.91e-02
GO:0044770	cell cycle phase transition	4.15e-02
GO:0003140	determination of left/right asymmetry in lateral mesoderm	4.15e-02
GO:0022408	negative regulation of cell-cell adhesion	4.15e-02
GO:0007030	Golgi organization	4.39e-02
GO:0060536	cartilage morphogenesis	4.39e-02
GO:0036342	post-anal tail morphogenesis	4.39e-02
GO:0042659	regulation of cell fate specification	4.62e-02
GO:0097305	response to alcohol	4.62e-02
GO:0048882	lateral line development	4.62e-02
GO:0043085	positive regulation of catalytic activity	4.72e-02
GO:0098661	inorganic anion transmembrane transport	4.86e-02
GO:0030433	ER-associated ubiquitin-dependent protein catabolic process	4.86e-02
GO:0061351	neural precursor cell proliferation	4.86e-02
GO:0045197	establishment or maintenance of epithelial cell apical/basal polarity	4.86e-02
