# Supplementary material for: Comprehensive analysis of coding-lncRNA gene co-expression network uncovers conserved functional lncRNAs in zebrafish
Source: BMC Genomics. 2018 May 9;19(Suppl 2):112. doi: 10.1186/s12864-018-4458-7 (PMC5954278; doi:10.1186/s12864-018-4458-7)
Supplement: Supplementary file 4 — lncRNA GO and KEGG annotation. (ZIP 17127 kb) [file 12864_2018_4458_MOESM4_ESM.zip › lncRNA GO and KEGG annotation/GO/ZFLNCG00071_GO_BP.txt]

GO	Name	P_value
GO:0008544	epidermis development	1.55e-04
GO:0005975	carbohydrate metabolic process	2.32e-04
GO:0043413	macromolecule glycosylation	2.36e-04
GO:0006486	protein glycosylation	2.36e-04
GO:0035556	intracellular signal transduction	2.68e-04
GO:0070085	glycosylation	2.76e-04
GO:0032940	secretion by cell	6.76e-04
GO:0046903	secretion	1.00e-03
GO:0070936	protein K48-linked ubiquitination	1.53e-03
GO:0044723	single-organism carbohydrate metabolic process	2.41e-03
GO:0016042	lipid catabolic process	2.52e-03
GO:0070493	thrombin receptor signaling pathway	3.17e-03
GO:0008360	regulation of cell shape	4.58e-03
GO:0006508	proteolysis	4.81e-03
GO:0030593	neutrophil chemotaxis	5.34e-03
GO:0046626	regulation of insulin receptor signaling pathway	5.34e-03
GO:1900076	regulation of cellular response to insulin stimulus	5.34e-03
GO:0030833	regulation of actin filament polymerization	6.43e-03
GO:0009306	protein secretion	6.63e-03
GO:0007520	myoblast fusion	6.63e-03
GO:0000768	syncytium formation by plasma membrane fusion	6.63e-03
GO:0006949	syncytium formation	6.63e-03
GO:0070534	protein K63-linked ubiquitination	6.63e-03
GO:0071621	granulocyte chemotaxis	6.63e-03
GO:0030832	regulation of actin filament length	7.23e-03
GO:0008064	regulation of actin polymerization or depolymerization	7.23e-03
GO:0006491	N-glycan processing	8.03e-03
GO:0035845	photoreceptor cell outer segment organization	8.03e-03
GO:0032271	regulation of protein polymerization	8.10e-03
GO:0007009	plasma membrane organization	1.03e-02
GO:0032535	regulation of cellular component size	1.05e-02
GO:0006887	exocytosis	1.20e-02
GO:0051660	establishment of centrosome localization	1.26e-02
GO:0006667	sphinganine metabolic process	1.26e-02
GO:1904262	negative regulation of TORC1 signaling	1.26e-02
GO:0006683	galactosylceramide catabolic process	1.26e-02
GO:0036032	neural crest cell delamination	1.26e-02
GO:0008585	female gonad development	1.26e-02
GO:0048250	mitochondrial iron ion transport	1.26e-02
GO:1900027	regulation of ruffle assembly	1.26e-02
GO:1903432	regulation of TORC1 signaling	1.26e-02
GO:0030220	platelet formation	1.26e-02
GO:0003370	cell-cell adhesion involved in mesendodermal cell migration	1.26e-02
GO:0048210	Golgi vesicle fusion to target membrane	1.26e-02
GO:2000401	regulation of lymphocyte migration	1.26e-02
GO:0035621	ER to Golgi ceramide transport	1.26e-02
GO:0035627	ceramide transport	1.26e-02
GO:0034311	diol metabolic process	1.26e-02
GO:0046519	sphingoid metabolic process	1.26e-02
GO:0070656	mechanoreceptor differentiation involved in mechanosensory epithelium regeneration	1.26e-02
GO:0070658	neuromast hair cell differentiation involved in neuromast regeneration	1.26e-02
GO:0003367	cell-cell adhesion involved in ameboidal cell migration	1.26e-02
GO:0002233	leukocyte chemotaxis involved in immune response	1.26e-02
GO:0002232	leukocyte chemotaxis involved in inflammatory response	1.26e-02
GO:0060242	contact inhibition	1.26e-02
GO:0019376	galactolipid catabolic process	1.26e-02
GO:0008286	insulin receptor signaling pathway	1.30e-02
GO:1990266	neutrophil migration	1.30e-02
GO:0097530	granulocyte migration	1.48e-02
GO:0019538	protein metabolic process	1.67e-02
GO:0043254	regulation of protein complex assembly	1.68e-02
GO:0030595	leukocyte chemotaxis	1.68e-02
GO:0044087	regulation of cellular component biogenesis	1.96e-02
GO:0060536	cartilage morphogenesis	2.11e-02
GO:0032956	regulation of actin cytoskeleton organization	2.14e-02
GO:0032970	regulation of actin filament-based process	2.31e-02
GO:0044242	cellular lipid catabolic process	2.49e-02
GO:0006681	galactosylceramide metabolic process	2.50e-02
GO:0032365	intracellular lipid transport	2.50e-02
GO:0046477	glycosylceramide catabolic process	2.50e-02
GO:0002523	leukocyte migration involved in inflammatory response	2.50e-02
GO:0002522	leukocyte migration involved in immune response	2.50e-02
GO:0034334	adherens junction maintenance	2.50e-02
GO:0019374	galactolipid metabolic process	2.50e-02
GO:0060491	regulation of cell projection assembly	2.82e-02
GO:0060326	cell chemotaxis	2.82e-02
GO:0097529	myeloid leukocyte migration	2.82e-02
GO:0031346	positive regulation of cell projection organization	2.82e-02
GO:0032402	melanosome transport	3.08e-02
GO:0032401	establishment of melanosome localization	3.08e-02
GO:0051904	pigment granule transport	3.08e-02
GO:0007162	negative regulation of cell adhesion	3.08e-02
GO:0070588	calcium ion transmembrane transport	3.49e-02
GO:0051234	establishment of localization	3.56e-02
GO:0051905	establishment of pigment granule localization	3.62e-02
GO:0032400	melanosome localization	3.62e-02
GO:0045216	cell-cell junction organization	3.62e-02
GO:0016267	O-glycan processing, core 1	3.73e-02
GO:1904587	response to glycoprotein	3.73e-02
GO:0070586	cell-cell adhesion involved in gastrulation	3.73e-02
GO:0006013	mannose metabolic process	3.73e-02
GO:0036503	ERAD pathway	3.73e-02
GO:0007405	neuroblast proliferation	3.73e-02
GO:0097466	glycoprotein ERAD pathway	3.73e-02
GO:0070285	pigment cell development	3.73e-02
GO:0034331	cell junction maintenance	3.73e-02
GO:0032291	axon ensheathment in central nervous system	3.73e-02
GO:0008406	gonad development	3.73e-02
GO:0022010	central nervous system myelination	3.73e-02
GO:0051875	pigment granule localization	3.91e-02
