# Supplementary material for: Comprehensive analysis of coding-lncRNA gene co-expression network uncovers conserved functional lncRNAs in zebrafish
Source: BMC Genomics. 2018 May 9;19(Suppl 2):112. doi: 10.1186/s12864-018-4458-7 (PMC5954278; doi:10.1186/s12864-018-4458-7)
Supplement: Supplementary file 4 — lncRNA GO and KEGG annotation. (ZIP 17127 kb) [file 12864_2018_4458_MOESM4_ESM.zip › lncRNA GO and KEGG annotation/GO/ZFLNCG00074_GO_BP.txt]

GO	Name	P_value
GO:0001505	regulation of neurotransmitter levels	2.89e-04
GO:0008291	acetylcholine metabolic process	1.07e-03
GO:0045669	positive regulation of osteoblast differentiation	1.07e-03
GO:0006581	acetylcholine catabolic process	1.07e-03
GO:0070169	positive regulation of biomineral tissue development	1.07e-03
GO:0001975	response to amphetamine	1.07e-03
GO:1900619	acetate ester metabolic process	1.07e-03
GO:0033688	regulation of osteoblast proliferation	1.07e-03
GO:0033689	negative regulation of osteoblast proliferation	1.07e-03
GO:0030501	positive regulation of bone mineralization	1.07e-03
GO:2000598	regulation of cyclin catabolic process	1.07e-03
GO:2000599	negative regulation of cyclin catabolic process	1.07e-03
GO:0014075	response to amine	1.07e-03
GO:0045778	positive regulation of ossification	1.07e-03
GO:0033986	response to methanol	4.26e-03
GO:0071405	cellular response to methanol	4.26e-03
GO:0042135	neurotransmitter catabolic process	4.26e-03
GO:1903361	protein localization to basolateral plasma membrane	4.26e-03
GO:0034284	response to monosaccharide	5.32e-03
GO:0009746	response to hexose	5.32e-03
GO:0009743	response to carbohydrate	5.32e-03
GO:0009749	response to glucose	5.32e-03
GO:0045667	regulation of osteoblast differentiation	5.32e-03
GO:0006470	protein dephosphorylation	5.44e-03
GO:0042133	neurotransmitter metabolic process	6.38e-03
GO:0016311	dephosphorylation	7.86e-03
GO:0008277	regulation of G-protein coupled receptor protein signaling pathway	8.50e-03
GO:0035090	maintenance of apical/basal cell polarity	8.50e-03
GO:0070167	regulation of biomineral tissue development	8.50e-03
GO:0030500	regulation of bone mineralization	8.50e-03
GO:0045199	maintenance of epithelial cell apical/basal polarity	8.50e-03
GO:0097306	cellular response to alcohol	9.56e-03
GO:0045471	response to ethanol	9.56e-03
GO:0030011	maintenance of cell polarity	9.56e-03
GO:0050803	regulation of synapse structure or activity	1.06e-02
GO:0007269	neurotransmitter secretion	1.17e-02
GO:1904031	positive regulation of cyclin-dependent protein kinase activity	1.17e-02
GO:0045737	positive regulation of cyclin-dependent protein serine/threonine kinase activity	1.17e-02
GO:0099643	signal release from synapse	1.27e-02
GO:1901799	negative regulation of proteasomal protein catabolic process	1.38e-02
GO:0032435	negative regulation of proteasomal ubiquitin-dependent protein catabolic process	1.38e-02
GO:1903051	negative regulation of proteolysis involved in cellular protein catabolic process	1.38e-02
GO:1903363	negative regulation of cellular protein catabolic process	1.38e-02
GO:0042177	negative regulation of protein catabolic process	1.59e-02
GO:0034314	Arp2/3 complex-mediated actin nucleation	1.59e-02
GO:0023061	signal release	1.69e-02
GO:0007528	neuromuscular junction development	1.69e-02
GO:0030278	regulation of ossification	1.69e-02
GO:0000079	regulation of cyclin-dependent protein serine/threonine kinase activity	1.90e-02
GO:0072659	protein localization to plasma membrane	2.01e-02
GO:0097305	response to alcohol	2.01e-02
GO:1990778	protein localization to cell periphery	2.01e-02
GO:1904029	regulation of cyclin-dependent protein kinase activity	2.01e-02
GO:0071229	cellular response to acid chemical	2.01e-02
GO:0045197	establishment or maintenance of epithelial cell apical/basal polarity	2.11e-02
GO:0061245	establishment or maintenance of bipolar cell polarity	2.32e-02
GO:0031330	negative regulation of cellular catabolic process	2.32e-02
GO:0035088	establishment or maintenance of apical/basal cell polarity	2.32e-02
GO:0009895	negative regulation of catabolic process	2.32e-02
GO:0045010	actin nucleation	2.43e-02
GO:0071902	positive regulation of protein serine/threonine kinase activity	2.63e-02
GO:0099531	presynaptic process involved in synaptic transmission	2.63e-02
GO:0097164	ammonium ion metabolic process	2.74e-02
GO:0045787	positive regulation of cell cycle	3.05e-02
GO:0065008	regulation of biological quality	3.25e-02
GO:0030838	positive regulation of actin filament polymerization	3.26e-02
GO:0030239	myofibril assembly	3.46e-02
GO:0008543	fibroblast growth factor receptor signaling pathway	3.57e-02
GO:0001101	response to acid chemical	3.57e-02
GO:0007163	establishment or maintenance of cell polarity	3.57e-02
GO:0032273	positive regulation of protein polymerization	3.67e-02
GO:0007009	plasma membrane organization	3.77e-02
GO:0050808	synapse organization	3.77e-02
GO:1901701	cellular response to oxygen-containing compound	3.77e-02
GO:0032434	regulation of proteasomal ubiquitin-dependent protein catabolic process	3.87e-02
GO:0008285	negative regulation of cell proliferation	3.87e-02
GO:0006887	exocytosis	3.98e-02
GO:0061136	regulation of proteasomal protein catabolic process	4.18e-02
GO:0045861	negative regulation of proteolysis	4.18e-02
GO:1903050	regulation of proteolysis involved in cellular protein catabolic process	4.39e-02
GO:0007517	muscle organ development	4.39e-02
GO:1903362	regulation of cellular protein catabolic process	4.39e-02
GO:0031334	positive regulation of protein complex assembly	4.59e-02
GO:0071900	regulation of protein serine/threonine kinase activity	4.90e-02
GO:0051495	positive regulation of cytoskeleton organization	4.90e-02
GO:0042176	regulation of protein catabolic process	5.00e-02
