# Supplementary material for: Comprehensive analysis of coding-lncRNA gene co-expression network uncovers conserved functional lncRNAs in zebrafish
Source: BMC Genomics. 2018 May 9;19(Suppl 2):112. doi: 10.1186/s12864-018-4458-7 (PMC5954278; doi:10.1186/s12864-018-4458-7)
Supplement: Supplementary file 4 — lncRNA GO and KEGG annotation. (ZIP 17127 kb) [file 12864_2018_4458_MOESM4_ESM.zip › lncRNA GO and KEGG annotation/GO/ZFLNCG00079_GO_BP.txt]

GO	Name	P_value
GO:0006836	neurotransmitter transport	2.46e-11
GO:0007218	neuropeptide signaling pathway	2.64e-11
GO:0034762	regulation of transmembrane transport	3.15e-11
GO:0007187	G-protein coupled receptor signaling pathway, coupled to cyclic nucleotide second messenger	3.26e-11
GO:0007601	visual perception	3.47e-11
GO:0007268	synaptic transmission	5.14e-11
GO:0099536	synaptic signaling	5.14e-11
GO:0099537	trans-synaptic signaling	5.14e-11
GO:0098742	cell-cell adhesion via plasma-membrane adhesion molecules	5.18e-11
GO:0043269	regulation of ion transport	5.34e-11
GO:0050804	modulation of synaptic transmission	5.42e-11
GO:0050953	sensory perception of light stimulus	6.10e-11
GO:0023052	signaling	8.99e-11
GO:0098609	cell-cell adhesion	9.23e-11
GO:0034765	regulation of ion transmembrane transport	9.49e-11
GO:0007267	cell-cell signaling	1.02e-10
GO:0007156	homophilic cell adhesion via plasma membrane adhesion molecules	1.05e-10
GO:0007399	nervous system development	1.06e-10
GO:0034220	ion transmembrane transport	1.20e-10
GO:0007155	cell adhesion	1.24e-10
GO:0022610	biological adhesion	1.24e-10
GO:0098655	cation transmembrane transport	1.24e-10
GO:0098662	inorganic cation transmembrane transport	1.28e-10
GO:0044700	single organism signaling	1.30e-10
GO:0051049	regulation of transport	1.37e-10
GO:0007154	cell communication	1.37e-10
GO:0006813	potassium ion transport	1.39e-10
GO:0051260	protein homooligomerization	1.43e-10
GO:0098660	inorganic ion transmembrane transport	1.55e-10
GO:0030001	metal ion transport	1.73e-10
GO:0015672	monovalent inorganic cation transport	1.83e-10
GO:0006812	cation transport	1.96e-10
GO:0007186	G-protein coupled receptor signaling pathway	2.52e-10
GO:0006811	ion transport	3.18e-10
GO:0050877	neurological system process	3.49e-10
GO:1902578	single-organism localization	3.57e-10
GO:0044765	single-organism transport	3.68e-10
GO:0051179	localization	3.74e-10
GO:0055085	transmembrane transport	4.14e-10
GO:0051234	establishment of localization	4.45e-10
GO:0006810	transport	4.59e-10
GO:0007165	signal transduction	5.00e-10
GO:0050789	regulation of biological process	5.76e-10
GO:0051259	protein oligomerization	6.30e-10
GO:0050794	regulation of cellular process	6.36e-10
GO:0065007	biological regulation	6.47e-10
GO:0032879	regulation of localization	9.81e-10
GO:0023061	signal release	3.54e-09
GO:0007188	adenylate cyclase-modulating G-protein coupled receptor signaling pathway	1.01e-08
GO:0007600	sensory perception	1.39e-08
GO:0015991	ATP hydrolysis coupled proton transport	3.47e-08
GO:0090662	ATP hydrolysis coupled transmembrane transport	3.47e-08
GO:0015988	energy coupled proton transmembrane transport, against electrochemical gradient	3.47e-08
GO:0031175	neuron projection development	4.17e-08
GO:0009583	detection of light stimulus	6.62e-08
GO:0048731	system development	9.21e-08
GO:0051960	regulation of nervous system development	1.27e-07
GO:0018298	protein-chromophore linkage	1.53e-07
GO:0007602	phototransduction	1.53e-07
GO:0030818	negative regulation of cAMP biosynthetic process	2.08e-07
GO:0030815	negative regulation of cAMP metabolic process	2.08e-07
GO:0045980	negative regulation of nucleotide metabolic process	2.08e-07
GO:1900372	negative regulation of purine nucleotide biosynthetic process	2.08e-07
GO:0030809	negative regulation of nucleotide biosynthetic process	2.08e-07
GO:0030800	negative regulation of cyclic nucleotide metabolic process	2.08e-07
GO:0030803	negative regulation of cyclic nucleotide biosynthetic process	2.08e-07
GO:1900543	negative regulation of purine nucleotide metabolic process	2.08e-07
GO:0006816	calcium ion transport	2.93e-07
GO:0007271	synaptic transmission, cholinergic	3.14e-07
GO:1903530	regulation of secretion by cell	3.40e-07
GO:0051046	regulation of secretion	3.40e-07
GO:0007631	feeding behavior	3.76e-07
GO:0009416	response to light stimulus	5.78e-07
GO:0007270	neuron-neuron synaptic transmission	6.37e-07
GO:0032412	regulation of ion transmembrane transporter activity	1.29e-06
GO:0007194	negative regulation of adenylate cyclase activity	1.32e-06
GO:0051350	negative regulation of lyase activity	1.32e-06
GO:0031280	negative regulation of cyclase activity	1.32e-06
GO:0097485	neuron projection guidance	1.48e-06
GO:0015992	proton transport	2.20e-06
GO:0006818	hydrogen transport	2.20e-06
GO:0071804	cellular potassium ion transport	2.33e-06
GO:0071805	potassium ion transmembrane transport	2.33e-06
GO:0022898	regulation of transmembrane transporter activity	2.42e-06
GO:0030817	regulation of cAMP biosynthetic process	2.58e-06
GO:0030814	regulation of cAMP metabolic process	2.58e-06
GO:1902600	hydrogen ion transmembrane transport	3.02e-06
GO:0006814	sodium ion transport	3.33e-06
GO:0099643	signal release from synapse	3.48e-06
GO:0050767	regulation of neurogenesis	3.74e-06
GO:0007411	axon guidance	4.72e-06
GO:0048812	neuron projection morphogenesis	4.73e-06
GO:0070588	calcium ion transmembrane transport	4.89e-06
GO:0001505	regulation of neurotransmitter levels	5.13e-06
GO:0050803	regulation of synapse structure or activity	5.77e-06
GO:0032409	regulation of transporter activity	6.02e-06
GO:0048666	neuron development	6.75e-06
GO:0065008	regulation of biological quality	7.52e-06
GO:0007420	brain development	7.57e-06
GO:0007193	adenylate cyclase-inhibiting G-protein coupled receptor signaling pathway	7.60e-06
