# Supplementary material for: Comprehensive analysis of coding-lncRNA gene co-expression network uncovers conserved functional lncRNAs in zebrafish
Source: BMC Genomics. 2018 May 9;19(Suppl 2):112. doi: 10.1186/s12864-018-4458-7 (PMC5954278; doi:10.1186/s12864-018-4458-7)
Supplement: Supplementary file 4 — lncRNA GO and KEGG annotation. (ZIP 17127 kb) [file 12864_2018_4458_MOESM4_ESM.zip › lncRNA GO and KEGG annotation/GO/ZFLNCG00080_GO_BP.txt]

GO	Name	P_value
GO:0007601	visual perception	1.93e-11
GO:0009581	detection of external stimulus	3.53e-11
GO:0009582	detection of abiotic stimulus	3.53e-11
GO:0050953	sensory perception of light stimulus	3.58e-11
GO:0007156	homophilic cell adhesion via plasma membrane adhesion molecules	3.81e-11
GO:0007187	G-protein coupled receptor signaling pathway, coupled to cyclic nucleotide second messenger	4.08e-11
GO:0007268	synaptic transmission	4.52e-11
GO:0099536	synaptic signaling	4.52e-11
GO:0099537	trans-synaptic signaling	4.52e-11
GO:0007188	adenylate cyclase-modulating G-protein coupled receptor signaling pathway	5.68e-11
GO:0034765	regulation of ion transmembrane transport	5.72e-11
GO:0007218	neuropeptide signaling pathway	6.12e-11
GO:0044700	single organism signaling	6.47e-11
GO:0006836	neurotransmitter transport	6.56e-11
GO:0043269	regulation of ion transport	6.98e-11
GO:0098662	inorganic cation transmembrane transport	7.46e-11
GO:0050804	modulation of synaptic transmission	8.12e-11
GO:0098742	cell-cell adhesion via plasma-membrane adhesion molecules	8.63e-11
GO:0034762	regulation of transmembrane transport	8.67e-11
GO:0006813	potassium ion transport	8.67e-11
GO:0051049	regulation of transport	9.67e-11
GO:0007154	cell communication	1.02e-10
GO:0009583	detection of light stimulus	1.05e-10
GO:0051260	protein homooligomerization	1.07e-10
GO:0007267	cell-cell signaling	1.08e-10
GO:0034220	ion transmembrane transport	1.15e-10
GO:0015672	monovalent inorganic cation transport	1.17e-10
GO:0098609	cell-cell adhesion	1.31e-10
GO:0007155	cell adhesion	1.47e-10
GO:0022610	biological adhesion	1.47e-10
GO:0050877	neurological system process	1.50e-10
GO:0097485	neuron projection guidance	1.57e-10
GO:0030001	metal ion transport	1.61e-10
GO:0098655	cation transmembrane transport	1.64e-10
GO:0051259	protein oligomerization	1.76e-10
GO:0098660	inorganic ion transmembrane transport	2.05e-10
GO:0023052	signaling	2.05e-10
GO:0032879	regulation of localization	2.43e-10
GO:0006812	cation transport	2.57e-10
GO:0007186	G-protein coupled receptor signaling pathway	2.65e-10
GO:0006811	ion transport	2.88e-10
GO:0007600	sensory perception	3.01e-10
GO:0055085	transmembrane transport	3.09e-10
GO:0044765	single-organism transport	3.30e-10
GO:1902578	single-organism localization	3.35e-10
GO:0007411	axon guidance	3.99e-10
GO:0006810	transport	4.27e-10
GO:0051234	establishment of localization	4.29e-10
GO:0007165	signal transduction	4.39e-10
GO:0051179	localization	4.70e-10
GO:0050789	regulation of biological process	6.18e-10
GO:0050794	regulation of cellular process	6.69e-10
GO:0065007	biological regulation	7.10e-10
GO:0018298	protein-chromophore linkage	7.80e-10
GO:0007602	phototransduction	7.80e-10
GO:0006816	calcium ion transport	1.28e-09
GO:0007399	nervous system development	1.69e-09
GO:0007270	neuron-neuron synaptic transmission	1.80e-09
GO:0009416	response to light stimulus	2.39e-09
GO:0071804	cellular potassium ion transport	6.57e-09
GO:0071805	potassium ion transmembrane transport	6.57e-09
GO:0006814	sodium ion transport	7.86e-09
GO:0032412	regulation of ion transmembrane transporter activity	9.34e-09
GO:0051960	regulation of nervous system development	9.60e-09
GO:0030818	negative regulation of cAMP biosynthetic process	1.17e-08
GO:0030815	negative regulation of cAMP metabolic process	1.17e-08
GO:0045980	negative regulation of nucleotide metabolic process	1.17e-08
GO:1900372	negative regulation of purine nucleotide biosynthetic process	1.17e-08
GO:0030809	negative regulation of nucleotide biosynthetic process	1.17e-08
GO:0030800	negative regulation of cyclic nucleotide metabolic process	1.17e-08
GO:0030803	negative regulation of cyclic nucleotide biosynthetic process	1.17e-08
GO:1900543	negative regulation of purine nucleotide metabolic process	1.17e-08
GO:0023061	signal release	1.67e-08
GO:0022898	regulation of transmembrane transporter activity	2.29e-08
GO:0003008	system process	4.55e-08
GO:0050808	synapse organization	6.87e-08
GO:0007610	behavior	7.03e-08
GO:0007194	negative regulation of adenylate cyclase activity	7.27e-08
GO:0051350	negative regulation of lyase activity	7.27e-08
GO:0031280	negative regulation of cyclase activity	7.27e-08
GO:1901385	regulation of voltage-gated calcium channel activity	7.27e-08
GO:0007193	adenylate cyclase-inhibiting G-protein coupled receptor signaling pathway	1.14e-07
GO:0032409	regulation of transporter activity	1.25e-07
GO:0070588	calcium ion transmembrane transport	1.55e-07
GO:0070838	divalent metal ion transport	2.11e-07
GO:0072511	divalent inorganic cation transport	2.11e-07
GO:0048731	system development	2.48e-07
GO:0050767	regulation of neurogenesis	2.65e-07
GO:0042391	regulation of membrane potential	2.89e-07
GO:0045664	regulation of neuron differentiation	2.94e-07
GO:0001505	regulation of neurotransmitter levels	3.77e-07
GO:0050803	regulation of synapse structure or activity	6.22e-07
GO:0030817	regulation of cAMP biosynthetic process	8.38e-07
GO:0030814	regulation of cAMP metabolic process	8.38e-07
GO:0010975	regulation of neuron projection development	1.05e-06
GO:0007631	feeding behavior	1.36e-06
GO:0007189	adenylate cyclase-activating G-protein coupled receptor signaling pathway	1.43e-06
GO:0007271	synaptic transmission, cholinergic	1.61e-06
GO:0051606	detection of stimulus	1.81e-06
GO:0031175	neuron projection development	1.93e-06
