# Supplementary material for: Comprehensive analysis of coding-lncRNA gene co-expression network uncovers conserved functional lncRNAs in zebrafish
Source: BMC Genomics. 2018 May 9;19(Suppl 2):112. doi: 10.1186/s12864-018-4458-7 (PMC5954278; doi:10.1186/s12864-018-4458-7)
Supplement: Supplementary file 4 — lncRNA GO and KEGG annotation. (ZIP 17127 kb) [file 12864_2018_4458_MOESM4_ESM.zip › lncRNA GO and KEGG annotation/GO/ZFLNCG00081_GO_BP.txt]

GO	Name	P_value
GO:0030001	metal ion transport	7.25e-11
GO:0006811	ion transport	2.33e-10
GO:0006812	cation transport	4.10e-10
GO:1902578	single-organism localization	1.76e-09
GO:0044765	single-organism transport	1.16e-08
GO:0006816	calcium ion transport	1.18e-07
GO:0051179	localization	1.18e-07
GO:0006810	transport	1.84e-07
GO:0051234	establishment of localization	2.55e-07
GO:0015672	monovalent inorganic cation transport	5.35e-07
GO:0006796	phosphate-containing compound metabolic process	1.18e-06
GO:0006793	phosphorus metabolic process	1.62e-06
GO:0016310	phosphorylation	1.79e-06
GO:0070588	calcium ion transmembrane transport	2.47e-06
GO:0070838	divalent metal ion transport	4.24e-06
GO:0072511	divalent inorganic cation transport	4.24e-06
GO:0006468	protein phosphorylation	5.27e-06
GO:0055085	transmembrane transport	6.02e-06
GO:0007268	synaptic transmission	9.71e-06
GO:0099536	synaptic signaling	9.71e-06
GO:0099537	trans-synaptic signaling	9.71e-06
GO:0006813	potassium ion transport	1.20e-05
GO:0086010	membrane depolarization during action potential	2.71e-05
GO:0051899	membrane depolarization	2.71e-05
GO:0042391	regulation of membrane potential	3.53e-05
GO:0035556	intracellular signal transduction	4.45e-05
GO:0098662	inorganic cation transmembrane transport	4.65e-05
GO:0006814	sodium ion transport	4.92e-05
GO:0006464	cellular protein modification process	1.46e-04
GO:0036211	protein modification process	1.46e-04
GO:0098655	cation transmembrane transport	1.51e-04
GO:0034765	regulation of ion transmembrane transport	1.65e-04
GO:0051260	protein homooligomerization	1.69e-04
GO:0007097	nuclear migration	1.70e-04
GO:0034220	ion transmembrane transport	1.75e-04
GO:0034762	regulation of transmembrane transport	1.85e-04
GO:0007187	G-protein coupled receptor signaling pathway, coupled to cyclic nucleotide second messenger	1.85e-04
GO:0007188	adenylate cyclase-modulating G-protein coupled receptor signaling pathway	2.27e-04
GO:0098660	inorganic ion transmembrane transport	2.67e-04
GO:0051259	protein oligomerization	2.73e-04
GO:0050877	neurological system process	2.73e-04
GO:0007193	adenylate cyclase-inhibiting G-protein coupled receptor signaling pathway	2.95e-04
GO:0007165	signal transduction	3.69e-04
GO:0044700	single organism signaling	4.05e-04
GO:0007267	cell-cell signaling	4.40e-04
GO:0043269	regulation of ion transport	4.75e-04
GO:0050954	sensory perception of mechanical stimulus	5.27e-04
GO:0007605	sensory perception of sound	5.27e-04
GO:0051049	regulation of transport	6.19e-04
GO:0023052	signaling	7.34e-04
GO:0043412	macromolecule modification	7.64e-04
GO:0040023	establishment of nucleus localization	9.08e-04
GO:0051647	nucleus localization	9.08e-04
GO:0006897	endocytosis	9.61e-04
GO:0051668	localization within membrane	1.00e-03
GO:0007212	dopamine receptor signaling pathway	1.02e-03
GO:0097120	receptor localization to synapse	1.05e-03
GO:0007189	adenylate cyclase-activating G-protein coupled receptor signaling pathway	1.25e-03
GO:0006874	cellular calcium ion homeostasis	1.56e-03
GO:0072507	divalent inorganic cation homeostasis	1.71e-03
GO:0009190	cyclic nucleotide biosynthetic process	1.74e-03
GO:0052652	cyclic purine nucleotide metabolic process	1.74e-03
GO:0046058	cAMP metabolic process	1.98e-03
GO:0019935	cyclic-nucleotide-mediated signaling	1.98e-03
GO:0019933	cAMP-mediated signaling	1.98e-03
GO:0036269	swimming behavior	1.98e-03
GO:0006171	cAMP biosynthetic process	1.98e-03
GO:0043113	receptor clustering	1.98e-03
GO:0072503	cellular divalent inorganic cation homeostasis	2.00e-03
GO:0007191	adenylate cyclase-activating dopamine receptor signaling pathway	2.03e-03
GO:0090244	Wnt signaling pathway involved in somitogenesis	2.03e-03
GO:0035418	protein localization to synapse	2.03e-03
GO:0009187	cyclic nucleotide metabolic process	2.22e-03
GO:0035235	ionotropic glutamate receptor signaling pathway	2.35e-03
GO:0010996	response to auditory stimulus	2.35e-03
GO:0007205	protein kinase C-activating G-protein coupled receptor signaling pathway	3.43e-03
GO:0007215	glutamate receptor signaling pathway	3.43e-03
GO:0007154	cell communication	3.53e-03
GO:0048854	brain morphogenesis	3.71e-03
GO:0055074	calcium ion homeostasis	3.93e-03
GO:0050851	antigen receptor-mediated signaling pathway	4.86e-03
GO:0008277	regulation of G-protein coupled receptor protein signaling pathway	5.28e-03
GO:0017158	regulation of calcium ion-dependent exocytosis	5.28e-03
GO:0097324	melanocyte migration	5.28e-03
GO:0050890	cognition	5.28e-03
GO:0045732	positive regulation of protein catabolic process	6.24e-03
GO:0008090	retrograde axonal transport	6.81e-03
GO:2000574	regulation of microtubule motor activity	6.81e-03
GO:0019228	neuronal action potential	7.64e-03
GO:0001508	action potential	7.64e-03
GO:0002429	immune response-activating cell surface receptor signaling pathway	7.85e-03
GO:0030030	cell projection organization	8.69e-03
GO:0090090	negative regulation of canonical Wnt signaling pathway	8.75e-03
GO:0050804	modulation of synaptic transmission	9.30e-03
GO:0001941	postsynaptic membrane organization	1.05e-02
GO:0097105	presynaptic membrane assembly	1.05e-02
GO:0097104	postsynaptic membrane assembly	1.05e-02
GO:0097090	presynaptic membrane organization	1.05e-02
GO:0050974	detection of mechanical stimulus involved in sensory perception	1.05e-02
GO:0009581	detection of external stimulus	1.10e-02
