# Supplementary material for: Comprehensive analysis of coding-lncRNA gene co-expression network uncovers conserved functional lncRNAs in zebrafish
Source: BMC Genomics. 2018 May 9;19(Suppl 2):112. doi: 10.1186/s12864-018-4458-7 (PMC5954278; doi:10.1186/s12864-018-4458-7)
Supplement: Supplementary file 4 — lncRNA GO and KEGG annotation. (ZIP 17127 kb) [file 12864_2018_4458_MOESM4_ESM.zip › lncRNA GO and KEGG annotation/GO/ZFLNCG00085_GO_BP.txt]

GO	Name	P_value
GO:0034762	regulation of transmembrane transport	3.70e-11
GO:0006813	potassium ion transport	3.70e-11
GO:0007268	synaptic transmission	4.30e-11
GO:0099536	synaptic signaling	4.30e-11
GO:0099537	trans-synaptic signaling	4.30e-11
GO:0007156	homophilic cell adhesion via plasma membrane adhesion molecules	5.49e-11
GO:0044700	single organism signaling	5.76e-11
GO:0098742	cell-cell adhesion via plasma-membrane adhesion molecules	8.60e-11
GO:0015672	monovalent inorganic cation transport	8.84e-11
GO:0007187	G-protein coupled receptor signaling pathway, coupled to cyclic nucleotide second messenger	1.06e-10
GO:0007267	cell-cell signaling	1.09e-10
GO:0034765	regulation of ion transmembrane transport	1.19e-10
GO:0043269	regulation of ion transport	1.19e-10
GO:0007154	cell communication	1.20e-10
GO:0023052	signaling	1.21e-10
GO:0098609	cell-cell adhesion	1.25e-10
GO:0030001	metal ion transport	1.33e-10
GO:0007155	cell adhesion	1.34e-10
GO:0022610	biological adhesion	1.34e-10
GO:0051049	regulation of transport	1.41e-10
GO:0098655	cation transmembrane transport	1.51e-10
GO:0006812	cation transport	1.92e-10
GO:0050804	modulation of synaptic transmission	2.57e-10
GO:0006811	ion transport	2.64e-10
GO:0007186	G-protein coupled receptor signaling pathway	2.85e-10
GO:0044765	single-organism transport	3.08e-10
GO:0051234	establishment of localization	3.40e-10
GO:0051179	localization	3.46e-10
GO:0006810	transport	3.61e-10
GO:0006814	sodium ion transport	3.66e-10
GO:1902578	single-organism localization	3.79e-10
GO:0098662	inorganic cation transmembrane transport	1.04e-09
GO:0006836	neurotransmitter transport	2.53e-09
GO:0032879	regulation of localization	3.46e-09
GO:0055085	transmembrane transport	5.25e-09
GO:0023061	signal release	1.34e-08
GO:0098660	inorganic ion transmembrane transport	1.86e-08
GO:0051260	protein homooligomerization	2.41e-08
GO:0030818	negative regulation of cAMP biosynthetic process	5.75e-08
GO:0030815	negative regulation of cAMP metabolic process	5.75e-08
GO:0045980	negative regulation of nucleotide metabolic process	5.75e-08
GO:1900372	negative regulation of purine nucleotide biosynthetic process	5.75e-08
GO:0030809	negative regulation of nucleotide biosynthetic process	5.75e-08
GO:0030800	negative regulation of cyclic nucleotide metabolic process	5.75e-08
GO:0030803	negative regulation of cyclic nucleotide biosynthetic process	5.75e-08
GO:1900543	negative regulation of purine nucleotide metabolic process	5.75e-08
GO:0045936	negative regulation of phosphate metabolic process	5.79e-08
GO:0010563	negative regulation of phosphorus metabolic process	5.79e-08
GO:0006816	calcium ion transport	2.09e-07
GO:0032412	regulation of ion transmembrane transporter activity	2.11e-07
GO:0007188	adenylate cyclase-modulating G-protein coupled receptor signaling pathway	2.34e-07
GO:0034220	ion transmembrane transport	3.46e-07
GO:0007165	signal transduction	3.53e-07
GO:0022898	regulation of transmembrane transporter activity	4.05e-07
GO:0007194	negative regulation of adenylate cyclase activity	4.22e-07
GO:0051350	negative regulation of lyase activity	4.22e-07
GO:0031280	negative regulation of cyclase activity	4.22e-07
GO:0006091	generation of precursor metabolites and energy	5.52e-07
GO:0032409	regulation of transporter activity	9.45e-07
GO:0001505	regulation of neurotransmitter levels	9.72e-07
GO:0099643	signal release from synapse	1.00e-06
GO:0051259	protein oligomerization	2.27e-06
GO:0071804	cellular potassium ion transport	2.50e-06
GO:0071805	potassium ion transmembrane transport	2.50e-06
GO:0006090	pyruvate metabolic process	2.66e-06
GO:0045761	regulation of adenylate cyclase activity	2.90e-06
GO:2000311	regulation of alpha-amino-3-hydroxy-5-methyl-4-isoxazole propionate selective glutamate receptor activity	3.06e-06
GO:0019226	transmission of nerve impulse	3.06e-06
GO:1903530	regulation of secretion by cell	3.32e-06
GO:0051046	regulation of secretion	3.32e-06
GO:0007218	neuropeptide signaling pathway	3.67e-06
GO:0006096	glycolytic process	4.06e-06
GO:0006757	ATP generation from ADP	4.06e-06
GO:0046031	ADP metabolic process	4.10e-06
GO:0055074	calcium ion homeostasis	5.37e-06
GO:0086010	membrane depolarization during action potential	5.61e-06
GO:0051899	membrane depolarization	5.61e-06
GO:0032940	secretion by cell	5.63e-06
GO:0099601	regulation of neurotransmitter receptor activity	6.15e-06
GO:0007269	neurotransmitter secretion	6.15e-06
GO:1900449	regulation of glutamate receptor signaling pathway	6.15e-06
GO:0009185	ribonucleoside diphosphate metabolic process	6.16e-06
GO:0009135	purine nucleoside diphosphate metabolic process	6.16e-06
GO:0009179	purine ribonucleoside diphosphate metabolic process	6.16e-06
GO:0030817	regulation of cAMP biosynthetic process	6.76e-06
GO:0030814	regulation of cAMP metabolic process	6.76e-06
GO:0006140	regulation of nucleotide metabolic process	7.69e-06
GO:0042391	regulation of membrane potential	8.63e-06
GO:0017157	regulation of exocytosis	1.31e-05
GO:0099531	presynaptic process involved in synaptic transmission	1.31e-05
GO:0072507	divalent inorganic cation homeostasis	1.59e-05
GO:0035637	multicellular organismal signaling	1.64e-05
GO:0007271	synaptic transmission, cholinergic	2.17e-05
GO:0046903	secretion	2.43e-05
GO:0070588	calcium ion transmembrane transport	2.97e-05
GO:0006874	cellular calcium ion homeostasis	2.97e-05
GO:0051339	regulation of lyase activity	3.27e-05
GO:0031279	regulation of cyclase activity	3.27e-05
GO:0043086	negative regulation of catalytic activity	3.36e-05
GO:0070838	divalent metal ion transport	3.87e-05
