# Supplementary material for: Comprehensive analysis of coding-lncRNA gene co-expression network uncovers conserved functional lncRNAs in zebrafish
Source: BMC Genomics. 2018 May 9;19(Suppl 2):112. doi: 10.1186/s12864-018-4458-7 (PMC5954278; doi:10.1186/s12864-018-4458-7)
Supplement: Supplementary file 4 — lncRNA GO and KEGG annotation. (ZIP 17127 kb) [file 12864_2018_4458_MOESM4_ESM.zip › lncRNA GO and KEGG annotation/GO/ZFLNCG00091_GO_BP.txt]

GO	Name	P_value
GO:0000413	protein peptidyl-prolyl isomerization	3.83e-03
GO:0018208	peptidyl-proline modification	4.05e-03
GO:0051090	regulation of sequence-specific DNA binding transcription factor activity	7.44e-03
GO:0045087	innate immune response	1.59e-02
GO:0006457	protein folding	2.05e-02
GO:0006952	defense response	3.27e-02
GO:0006955	immune response	3.91e-02
