# Supplementary material for: Comprehensive analysis of coding-lncRNA gene co-expression network uncovers conserved functional lncRNAs in zebrafish
Source: BMC Genomics. 2018 May 9;19(Suppl 2):112. doi: 10.1186/s12864-018-4458-7 (PMC5954278; doi:10.1186/s12864-018-4458-7)
Supplement: Supplementary file 4 — lncRNA GO and KEGG annotation. (ZIP 17127 kb) [file 12864_2018_4458_MOESM4_ESM.zip › lncRNA GO and KEGG annotation/GO/ZFLNCG00096_GO_BP.txt]

GO	Name	P_value
GO:0050776	regulation of immune response	1.61e-11
GO:0002684	positive regulation of immune system process	3.00e-11
GO:0050778	positive regulation of immune response	4.29e-11
GO:0002682	regulation of immune system process	5.44e-11
GO:0006955	immune response	9.23e-11
GO:0002253	activation of immune response	1.02e-10
GO:0002376	immune system process	1.04e-10
GO:0045088	regulation of innate immune response	2.85e-07
GO:0006952	defense response	4.83e-07
GO:0002757	immune response-activating signal transduction	4.94e-07
GO:0002764	immune response-regulating signaling pathway	9.25e-07
GO:0045089	positive regulation of innate immune response	1.45e-06
GO:0019882	antigen processing and presentation	2.21e-06
GO:0031349	positive regulation of defense response	2.31e-06
GO:0002252	immune effector process	1.21e-05
GO:0043401	steroid hormone mediated signaling pathway	1.58e-05
GO:0043207	response to external biotic stimulus	2.42e-05
GO:0009607	response to biotic stimulus	3.69e-05
GO:0031347	regulation of defense response	3.95e-05
GO:0009755	hormone-mediated signaling pathway	4.43e-05
GO:0002221	pattern recognition receptor signaling pathway	4.54e-05
GO:0002218	activation of innate immune response	4.54e-05
GO:0002758	innate immune response-activating signal transduction	4.54e-05
GO:0048584	positive regulation of response to stimulus	6.57e-05
GO:0019883	antigen processing and presentation of endogenous antigen	1.75e-04
GO:0019885	antigen processing and presentation of endogenous peptide antigen via MHC class I	1.75e-04
GO:0002483	antigen processing and presentation of endogenous peptide antigen	1.75e-04
GO:0002224	toll-like receptor signaling pathway	2.53e-04
GO:0048002	antigen processing and presentation of peptide antigen	2.53e-04
GO:0002474	antigen processing and presentation of peptide antigen via MHC class I	2.53e-04
GO:0045087	innate immune response	2.57e-04
GO:0051704	multi-organism process	3.50e-04
GO:0098542	defense response to other organism	3.88e-04
GO:0006954	inflammatory response	4.48e-04
GO:0002703	regulation of leukocyte mediated immunity	5.83e-04
GO:0051707	response to other organism	6.29e-04
GO:0002697	regulation of immune effector process	7.61e-04
GO:0051607	defense response to virus	7.61e-04
GO:0080134	regulation of response to stress	8.03e-04
GO:0002237	response to molecule of bacterial origin	9.00e-04
GO:0002699	positive regulation of immune effector process	9.34e-04
GO:0006914	autophagy	9.84e-04
GO:0002683	negative regulation of immune system process	1.04e-03
GO:0002886	regulation of myeloid leukocyte mediated immunity	1.08e-03
GO:0033003	regulation of mast cell activation	1.08e-03
GO:0033006	regulation of mast cell activation involved in immune response	1.08e-03
GO:0043300	regulation of leukocyte degranulation	1.08e-03
GO:0043304	regulation of mast cell degranulation	1.08e-03
GO:0055114	oxidation-reduction process	1.33e-03
GO:0009605	response to external stimulus	1.33e-03
GO:0007165	signal transduction	1.61e-03
GO:1903706	regulation of hemopoiesis	1.62e-03
GO:0006935	chemotaxis	1.64e-03
GO:0009615	response to virus	1.98e-03
GO:0002579	positive regulation of antigen processing and presentation	2.07e-03
GO:0002577	regulation of antigen processing and presentation	2.07e-03
GO:0002591	positive regulation of antigen processing and presentation of peptide antigen via MHC class I	2.07e-03
GO:0002428	antigen processing and presentation of peptide antigen via MHC class Ib	2.07e-03
GO:0002484	antigen processing and presentation of endogenous peptide antigen via MHC class I via ER pathway	2.07e-03
GO:0002485	antigen processing and presentation of endogenous peptide antigen via MHC class I via ER pathway, TAP-dependent	2.07e-03
GO:0002481	antigen processing and presentation of exogenous protein antigen via MHC class Ib, TAP-dependent	2.07e-03
GO:0002488	antigen processing and presentation of endogenous peptide antigen via MHC class Ib via ER pathway	2.07e-03
GO:0002489	antigen processing and presentation of endogenous peptide antigen via MHC class Ib via ER pathway, TAP-dependent	2.07e-03
GO:0002589	regulation of antigen processing and presentation of peptide antigen via MHC class I	2.07e-03
GO:0002585	positive regulation of antigen processing and presentation of peptide antigen	2.07e-03
GO:0002583	regulation of antigen processing and presentation of peptide antigen	2.07e-03
GO:0002755	MyD88-dependent toll-like receptor signaling pathway	2.07e-03
GO:0002475	antigen processing and presentation via MHC class Ib	2.07e-03
GO:0002477	antigen processing and presentation of exogenous peptide antigen via MHC class Ib	2.07e-03
GO:0002476	antigen processing and presentation of endogenous peptide antigen via MHC class Ib	2.07e-03
GO:0034154	toll-like receptor 7 signaling pathway	2.38e-03
GO:0032496	response to lipopolysaccharide	2.40e-03
GO:0060326	cell chemotaxis	2.89e-03
GO:0044712	single-organism catabolic process	3.15e-03
GO:0032922	circadian regulation of gene expression	3.50e-03
GO:0019884	antigen processing and presentation of exogenous antigen	3.50e-03
GO:0046627	negative regulation of insulin receptor signaling pathway	3.50e-03
GO:1900077	negative regulation of cellular response to insulin stimulus	3.50e-03
GO:0048246	macrophage chemotaxis	3.50e-03
GO:0002478	antigen processing and presentation of exogenous peptide antigen	3.50e-03
GO:0000045	autophagosome assembly	3.60e-03
GO:1905037	autophagosome organization	3.60e-03
GO:1901565	organonitrogen compound catabolic process	3.61e-03
GO:0050878	regulation of body fluid levels	3.89e-03
GO:0000422	mitophagy	4.41e-03
GO:0061726	mitochondrion disassembly	4.41e-03
GO:0043562	cellular response to nitrogen levels	4.99e-03
GO:0006995	cellular response to nitrogen starvation	4.99e-03
GO:1902105	regulation of leukocyte differentiation	4.99e-03
GO:0042330	taxis	5.06e-03
GO:0016567	protein ubiquitination	5.11e-03
GO:1902622	regulation of neutrophil migration	5.39e-03
GO:0043567	regulation of insulin-like growth factor receptor signaling pathway	5.39e-03
GO:0019221	cytokine-mediated signaling pathway	5.53e-03
GO:0030258	lipid modification	6.16e-03
GO:0030595	leukocyte chemotaxis	6.40e-03
GO:0030852	regulation of granulocyte differentiation	6.91e-03
GO:0045658	regulation of neutrophil differentiation	6.91e-03
GO:0042364	water-soluble vitamin biosynthetic process	6.91e-03
GO:0090330	regulation of platelet aggregation	6.91e-03
