# Supplementary material for: Comprehensive analysis of coding-lncRNA gene co-expression network uncovers conserved functional lncRNAs in zebrafish
Source: BMC Genomics. 2018 May 9;19(Suppl 2):112. doi: 10.1186/s12864-018-4458-7 (PMC5954278; doi:10.1186/s12864-018-4458-7)
Supplement: Supplementary file 4 — lncRNA GO and KEGG annotation. (ZIP 17127 kb) [file 12864_2018_4458_MOESM4_ESM.zip › lncRNA GO and KEGG annotation/GO/ZFLNCG00098_GO_BP.txt]

GO	Name	P_value
GO:0006413	translational initiation	1.60e-04
GO:0006364	rRNA processing	9.06e-04
GO:0016072	rRNA metabolic process	9.66e-04
GO:0022618	ribonucleoprotein complex assembly	1.03e-03
GO:0071826	ribonucleoprotein complex subunit organization	1.34e-03
GO:0034622	cellular macromolecular complex assembly	1.52e-03
GO:0023041	neuronal signal transduction	2.13e-03
GO:0070979	protein K11-linked ubiquitination	2.13e-03
GO:0002183	cytoplasmic translational initiation	2.13e-03
GO:0044237	cellular metabolic process	3.12e-03
GO:0042254	ribosome biogenesis	3.42e-03
GO:0006624	vacuolar protein processing	4.26e-03
GO:1902626	assembly of large subunit precursor of preribosome	4.26e-03
GO:0008612	peptidyl-lysine modification to peptidyl-hypusine	4.26e-03
GO:0022613	ribonucleoprotein complex biogenesis	5.05e-03
GO:0034470	ncRNA processing	5.09e-03
GO:0008152	metabolic process	5.91e-03
GO:0065003	macromolecular complex assembly	6.06e-03
GO:0044085	cellular component biogenesis	6.08e-03
GO:0017183	peptidyl-diphthamide biosynthetic process from peptidyl-histidine	8.50e-03
GO:0017182	peptidyl-diphthamide metabolic process	8.50e-03
GO:0031145	anaphase-promoting complex-dependent proteasomal ubiquitin-dependent protein catabolic process	8.50e-03
GO:2001235	positive regulation of apoptotic signaling pathway	1.06e-02
GO:0018202	peptidyl-histidine modification	1.06e-02
GO:0034660	ncRNA metabolic process	1.11e-02
GO:0044267	cellular protein metabolic process	1.30e-02
GO:0006417	regulation of translation	1.47e-02
GO:0044238	primary metabolic process	1.55e-02
GO:0043170	macromolecule metabolic process	1.60e-02
GO:0034248	regulation of cellular amide metabolic process	1.60e-02
GO:0071267	L-methionine salvage	1.69e-02
GO:0071265	L-methionine biosynthetic process	1.69e-02
GO:0019509	L-methionine biosynthetic process from methylthioadenosine	1.69e-02
GO:0043102	amino acid salvage	1.69e-02
GO:0010608	posttranscriptional regulation of gene expression	1.70e-02
GO:0006412	translation	1.84e-02
GO:0006555	methionine metabolic process	1.90e-02
GO:0009086	methionine biosynthetic process	1.90e-02
GO:0043043	peptide biosynthetic process	1.95e-02
GO:0044260	cellular macromolecule metabolic process	2.06e-02
GO:0000245	spliceosomal complex assembly	2.32e-02
GO:0000097	sulfur amino acid biosynthetic process	2.32e-02
GO:0071704	organic substance metabolic process	2.66e-02
GO:1901566	organonitrogen compound biosynthetic process	2.76e-02
GO:0043604	amide biosynthetic process	2.91e-02
GO:0043248	proteasome assembly	2.94e-02
GO:0009067	aspartate family amino acid biosynthetic process	2.94e-02
GO:0006518	peptide metabolic process	2.98e-02
GO:0019538	protein metabolic process	3.03e-02
GO:0030071	regulation of mitotic metaphase/anaphase transition	3.15e-02
GO:1902099	regulation of metaphase/anaphase transition of cell cycle	3.15e-02
GO:0001731	formation of translation preinitiation complex	3.36e-02
GO:0000096	sulfur amino acid metabolic process	3.36e-02
GO:0000027	ribosomal large subunit assembly	3.36e-02
GO:0033047	regulation of mitotic sister chromatid segregation	3.57e-02
GO:0000387	spliceosomal snRNP assembly	3.57e-02
GO:0000278	mitotic cell cycle	3.57e-02
GO:0010965	regulation of mitotic sister chromatid separation	3.57e-02
GO:0022607	cellular component assembly	3.70e-02
GO:0000462	maturation of SSU-rRNA from tricistronic rRNA transcript (SSU-rRNA, 5.8S rRNA, LSU-rRNA)	3.77e-02
GO:0033045	regulation of sister chromatid segregation	3.77e-02
GO:0006396	RNA processing	3.88e-02
GO:0006099	tricarboxylic acid cycle	4.18e-02
GO:0006101	citrate metabolic process	4.39e-02
GO:0051983	regulation of chromosome segregation	4.39e-02
GO:0072350	tricarboxylic acid metabolic process	4.59e-02
GO:0043933	macromolecular complex subunit organization	4.72e-02
GO:0030490	maturation of SSU-rRNA	4.79e-02
GO:0009066	aspartate family amino acid metabolic process	5.00e-02
GO:2001233	regulation of apoptotic signaling pathway	5.00e-02
GO:0043603	cellular amide metabolic process	5.00e-02
