# Supplementary material for: Comprehensive analysis of coding-lncRNA gene co-expression network uncovers conserved functional lncRNAs in zebrafish
Source: BMC Genomics. 2018 May 9;19(Suppl 2):112. doi: 10.1186/s12864-018-4458-7 (PMC5954278; doi:10.1186/s12864-018-4458-7)
Supplement: Supplementary file 4 — lncRNA GO and KEGG annotation. (ZIP 17127 kb) [file 12864_2018_4458_MOESM4_ESM.zip › lncRNA GO and KEGG annotation/GO/ZFLNCG00108_GO_BP.txt]

GO	Name	P_value
GO:0006665	sphingolipid metabolic process	3.99e-04
GO:0006643	membrane lipid metabolic process	8.10e-04
GO:0006629	lipid metabolic process	1.16e-03
GO:2000253	positive regulation of feeding behavior	1.70e-03
GO:0060259	regulation of feeding behavior	2.84e-03
GO:0008610	lipid biosynthetic process	3.57e-03
GO:0048520	positive regulation of behavior	4.54e-03
GO:0007413	axonal fasciculation	7.93e-03
GO:0001574	ganglioside biosynthetic process	9.06e-03
GO:0006688	glycosphingolipid biosynthetic process	9.63e-03
GO:0044255	cellular lipid metabolic process	1.11e-02
GO:0044710	single-organism metabolic process	1.13e-02
GO:0008038	neuron recognition	1.19e-02
GO:0018279	protein N-linked glycosylation via asparagine	1.24e-02
GO:0018196	peptidyl-asparagine modification	1.30e-02
GO:0001573	ganglioside metabolic process	1.36e-02
GO:0030148	sphingolipid biosynthetic process	1.47e-02
GO:0046513	ceramide biosynthetic process	1.47e-02
GO:0006687	glycosphingolipid metabolic process	1.69e-02
GO:0006730	one-carbon metabolic process	1.75e-02
GO:0009247	glycolipid biosynthetic process	1.92e-02
GO:0009311	oligosaccharide metabolic process	2.08e-02
GO:0006487	protein N-linked glycosylation	2.25e-02
GO:0006672	ceramide metabolic process	2.36e-02
GO:0046467	membrane lipid biosynthetic process	2.42e-02
GO:0008037	cell recognition	2.47e-02
GO:0044711	single-organism biosynthetic process	2.81e-02
GO:0006664	glycolipid metabolic process	2.92e-02
GO:1903509	liposaccharide metabolic process	2.92e-02
GO:0016485	protein processing	3.42e-02
GO:0050795	regulation of behavior	3.42e-02
GO:0051604	protein maturation	3.64e-02
GO:0006816	calcium ion transport	4.30e-02
GO:0007409	axonogenesis	4.62e-02
