# Supplementary material for: Comprehensive analysis of coding-lncRNA gene co-expression network uncovers conserved functional lncRNAs in zebrafish
Source: BMC Genomics. 2018 May 9;19(Suppl 2):112. doi: 10.1186/s12864-018-4458-7 (PMC5954278; doi:10.1186/s12864-018-4458-7)
Supplement: Supplementary file 4 — lncRNA GO and KEGG annotation. (ZIP 17127 kb) [file 12864_2018_4458_MOESM4_ESM.zip › lncRNA GO and KEGG annotation/GO/ZFLNCG00109_GO_BP.txt]

GO	Name	P_value
GO:0072594	establishment of protein localization to organelle	1.04e-03
GO:0033365	protein localization to organelle	1.54e-03
GO:0032509	endosome transport via multivesicular body sorting pathway	2.56e-03
GO:0043328	protein targeting to vacuole involved in ubiquitin-dependent protein catabolic process via the multivesicular body sorting pathway	2.56e-03
GO:0032511	late endosome to vacuole transport via multivesicular body sorting pathway	2.56e-03
GO:0034613	cellular protein localization	4.12e-03
GO:0070727	cellular macromolecule localization	4.34e-03
GO:0045324	late endosome to vacuole transport	4.47e-03
GO:0007049	cell cycle	4.55e-03
GO:1902580	single-organism cellular localization	5.29e-03
GO:0006623	protein targeting to vacuole	5.74e-03
GO:0072666	establishment of protein localization to vacuole	5.74e-03
GO:0051896	regulation of protein kinase B signaling	7.02e-03
GO:0072665	protein localization to vacuole	7.02e-03
GO:0007017	microtubule-based process	8.51e-03
GO:0006886	intracellular protein transport	8.58e-03
GO:0007264	small GTPase mediated signal transduction	9.48e-03
GO:0051641	cellular localization	9.64e-03
GO:0006406	mRNA export from nucleus	1.08e-02
GO:1902582	single-organism intracellular transport	1.17e-02
GO:0006405	RNA export from nucleus	1.59e-02
GO:0007034	vacuolar transport	1.84e-02
GO:1902593	single-organism nuclear import	2.03e-02
GO:0051170	nuclear import	2.03e-02
GO:0006606	protein import into nucleus	2.03e-02
GO:0034504	protein localization to nucleus	2.03e-02
GO:0051168	nuclear export	2.09e-02
GO:0051028	mRNA transport	2.28e-02
GO:0015031	protein transport	2.36e-02
GO:0006605	protein targeting	2.53e-02
GO:0046907	intracellular transport	2.53e-02
GO:0045184	establishment of protein localization	2.54e-02
GO:0016197	endosomal transport	2.78e-02
GO:0050658	RNA transport	2.78e-02
GO:0050657	nucleic acid transport	2.78e-02
GO:0051236	establishment of RNA localization	2.84e-02
GO:0060047	heart contraction	2.90e-02
GO:0003015	heart process	2.90e-02
GO:0015931	nucleobase-containing compound transport	3.03e-02
GO:0017038	protein import	3.09e-02
GO:0051649	establishment of localization in cell	3.28e-02
GO:0008104	protein localization	3.32e-02
GO:0033036	macromolecule localization	3.38e-02
GO:0006913	nucleocytoplasmic transport	4.51e-02
GO:0051169	nuclear transport	4.51e-02
