# Supplementary material for: Comprehensive analysis of coding-lncRNA gene co-expression network uncovers conserved functional lncRNAs in zebrafish
Source: BMC Genomics. 2018 May 9;19(Suppl 2):112. doi: 10.1186/s12864-018-4458-7 (PMC5954278; doi:10.1186/s12864-018-4458-7)
Supplement: Supplementary file 4 — lncRNA GO and KEGG annotation. (ZIP 17127 kb) [file 12864_2018_4458_MOESM4_ESM.zip › lncRNA GO and KEGG annotation/GO/ZFLNCG00111_GO_BP.txt]

GO	Name	P_value
GO:0002253	activation of immune response	9.14e-12
GO:0050776	regulation of immune response	1.78e-11
GO:0048002	antigen processing and presentation of peptide antigen	1.91e-11
GO:0002474	antigen processing and presentation of peptide antigen via MHC class I	1.91e-11
GO:0002757	immune response-activating signal transduction	2.60e-11
GO:0002252	immune effector process	3.18e-11
GO:0002684	positive regulation of immune system process	3.33e-11
GO:0051707	response to other organism	3.64e-11
GO:0043207	response to external biotic stimulus	4.45e-11
GO:0050778	positive regulation of immune response	4.70e-11
GO:0019882	antigen processing and presentation	4.97e-11
GO:0002682	regulation of immune system process	6.18e-11
GO:0002764	immune response-regulating signaling pathway	6.84e-11
GO:0006952	defense response	8.29e-11
GO:0045088	regulation of innate immune response	9.16e-11
GO:0009607	response to biotic stimulus	9.33e-11
GO:0006955	immune response	1.07e-10
GO:0098542	defense response to other organism	1.13e-10
GO:0002376	immune system process	1.23e-10
GO:0051704	multi-organism process	1.30e-10
GO:0031347	regulation of defense response	1.22e-09
GO:0045087	innate immune response	2.28e-09
GO:0045321	leukocyte activation	8.65e-09
GO:0001775	cell activation	2.19e-08
GO:0009615	response to virus	3.69e-08
GO:0045089	positive regulation of innate immune response	9.35e-08
GO:0002250	adaptive immune response	9.35e-08
GO:0048584	positive regulation of response to stimulus	1.18e-07
GO:0002221	pattern recognition receptor signaling pathway	1.54e-07
GO:0002218	activation of innate immune response	1.54e-07
GO:0002758	innate immune response-activating signal transduction	1.54e-07
GO:0031349	positive regulation of defense response	1.63e-07
GO:0002697	regulation of immune effector process	2.94e-07
GO:0051607	defense response to virus	2.94e-07
GO:0080134	regulation of response to stress	3.96e-07
GO:0009605	response to external stimulus	4.10e-07
GO:0006935	chemotaxis	4.48e-07
GO:0050896	response to stimulus	4.62e-07
GO:0007159	leukocyte cell-cell adhesion	6.92e-07
GO:0071593	lymphocyte aggregation	6.92e-07
GO:0042110	T cell activation	6.92e-07
GO:0070489	T cell aggregation	6.92e-07
GO:0070486	leukocyte aggregation	6.92e-07
GO:0002224	toll-like receptor signaling pathway	8.84e-07
GO:0038083	peptidyl-tyrosine autophosphorylation	1.32e-06
GO:0018108	peptidyl-tyrosine phosphorylation	1.84e-06
GO:0002699	positive regulation of immune effector process	2.43e-06
GO:0030217	T cell differentiation	3.04e-06
GO:0018212	peptidyl-tyrosine modification	3.42e-06
GO:0046649	lymphocyte activation	3.42e-06
GO:0042330	taxis	3.61e-06
GO:0060326	cell chemotaxis	3.74e-06
GO:0002274	myeloid leukocyte activation	5.13e-06
GO:0002366	leukocyte activation involved in immune response	5.18e-06
GO:0002263	cell activation involved in immune response	5.18e-06
GO:0030098	lymphocyte differentiation	5.62e-06
GO:0010543	regulation of platelet activation	5.77e-06
GO:0042116	macrophage activation	5.77e-06
GO:0042742	defense response to bacterium	7.95e-06
GO:0002429	immune response-activating cell surface receptor signaling pathway	8.43e-06
GO:0002521	leukocyte differentiation	1.58e-05
GO:0002768	immune response-regulating cell surface receptor signaling pathway	2.00e-05
GO:0006959	humoral immune response	2.00e-05
GO:0002886	regulation of myeloid leukocyte mediated immunity	2.77e-05
GO:0043300	regulation of leukocyte degranulation	2.77e-05
GO:0033003	regulation of mast cell activation	2.77e-05
GO:0033006	regulation of mast cell activation involved in immune response	2.77e-05
GO:0002460	adaptive immune response based on somatic recombination of immune receptors built from immunoglobulin superfamily domains	2.77e-05
GO:0043304	regulation of mast cell degranulation	2.77e-05
GO:0009617	response to bacterium	2.85e-05
GO:0002703	regulation of leukocyte mediated immunity	3.01e-05
GO:0050853	B cell receptor signaling pathway	3.01e-05
GO:0050865	regulation of cell activation	4.24e-05
GO:0030595	leukocyte chemotaxis	7.19e-05
GO:0002755	MyD88-dependent toll-like receptor signaling pathway	7.99e-05
GO:0002275	myeloid cell activation involved in immune response	7.99e-05
GO:0006958	complement activation, classical pathway	7.99e-05
GO:0006954	inflammatory response	1.02e-04
GO:0090330	regulation of platelet aggregation	1.18e-04
GO:0002283	neutrophil activation involved in immune response	1.18e-04
GO:0002281	macrophage activation involved in immune response	1.18e-04
GO:0050900	leukocyte migration	1.48e-04
GO:0002286	T cell activation involved in immune response	1.79e-04
GO:0019883	antigen processing and presentation of endogenous antigen	1.79e-04
GO:0019884	antigen processing and presentation of exogenous antigen	1.79e-04
GO:0019885	antigen processing and presentation of endogenous peptide antigen via MHC class I	1.79e-04
GO:0002483	antigen processing and presentation of endogenous peptide antigen	1.79e-04
GO:0050864	regulation of B cell activation	1.79e-04
GO:0002478	antigen processing and presentation of exogenous peptide antigen	1.79e-04
GO:0006950	response to stress	1.85e-04
GO:0002694	regulation of leukocyte activation	2.15e-04
GO:0046777	protein autophosphorylation	2.57e-04
GO:0002685	regulation of leukocyte migration	2.60e-04
GO:0019221	cytokine-mediated signaling pathway	3.50e-04
GO:1990266	neutrophil migration	3.89e-04
GO:0097529	myeloid leukocyte migration	3.95e-04
GO:0030258	lipid modification	4.06e-04
GO:0042119	neutrophil activation	4.54e-04
GO:0036230	granulocyte activation	4.54e-04
GO:0050707	regulation of cytokine secretion	4.54e-04
