# Supplementary material for: Comprehensive analysis of coding-lncRNA gene co-expression network uncovers conserved functional lncRNAs in zebrafish
Source: BMC Genomics. 2018 May 9;19(Suppl 2):112. doi: 10.1186/s12864-018-4458-7 (PMC5954278; doi:10.1186/s12864-018-4458-7)
Supplement: Supplementary file 4 — lncRNA GO and KEGG annotation. (ZIP 17127 kb) [file 12864_2018_4458_MOESM4_ESM.zip › lncRNA GO and KEGG annotation/GO/ZFLNCG00112_GO_BP.txt]

GO	Name	P_value
GO:0002682	regulation of immune system process	3.37e-10
GO:0044712	single-organism catabolic process	1.20e-09
GO:0050776	regulation of immune response	5.03e-09
GO:0002376	immune system process	6.39e-09
GO:0002684	positive regulation of immune system process	9.30e-09
GO:0050778	positive regulation of immune response	3.09e-08
GO:0006914	autophagy	3.50e-08
GO:0006955	immune response	3.63e-08
GO:0032787	monocarboxylic acid metabolic process	1.75e-07
GO:0000422	mitophagy	2.38e-07
GO:0061726	mitochondrion disassembly	2.38e-07
GO:0002253	activation of immune response	3.58e-07
GO:0055114	oxidation-reduction process	8.68e-07
GO:1903008	organelle disassembly	1.73e-06
GO:0044710	single-organism metabolic process	3.28e-06
GO:0007005	mitochondrion organization	3.47e-06
GO:0006952	defense response	3.91e-06
GO:0000045	autophagosome assembly	1.49e-05
GO:1905037	autophagosome organization	1.49e-05
GO:0006631	fatty acid metabolic process	1.91e-05
GO:0009056	catabolic process	2.25e-05
GO:0002252	immune effector process	2.85e-05
GO:0006629	lipid metabolic process	2.94e-05
GO:0043562	cellular response to nitrogen levels	4.98e-05
GO:0006995	cellular response to nitrogen starvation	4.98e-05
GO:0019882	antigen processing and presentation	7.13e-05
GO:0045088	regulation of innate immune response	9.98e-05
GO:0019752	carboxylic acid metabolic process	1.10e-04
GO:0022411	cellular component disassembly	1.35e-04
GO:0043401	steroid hormone mediated signaling pathway	1.35e-04
GO:0043207	response to external biotic stimulus	1.64e-04
GO:0043436	oxoacid metabolic process	2.07e-04
GO:0009607	response to biotic stimulus	2.34e-04
GO:1901565	organonitrogen compound catabolic process	2.55e-04
GO:0045089	positive regulation of innate immune response	2.98e-04
GO:0006082	organic acid metabolic process	3.03e-04
GO:0009755	hormone-mediated signaling pathway	3.93e-04
GO:0031349	positive regulation of defense response	4.29e-04
GO:0048584	positive regulation of response to stimulus	4.95e-04
GO:0044281	small molecule metabolic process	5.69e-04
GO:0051607	defense response to virus	7.35e-04
GO:0007033	vacuole organization	8.36e-04
GO:0002757	immune response-activating signal transduction	8.71e-04
GO:0050878	regulation of body fluid levels	8.78e-04
GO:0098542	defense response to other organism	9.08e-04
GO:0042454	ribonucleoside catabolic process	9.21e-04
GO:0007165	signal transduction	1.28e-03
GO:0031347	regulation of defense response	1.29e-03
GO:0050817	coagulation	1.30e-03
GO:0009267	cellular response to starvation	1.30e-03
GO:0007599	hemostasis	1.30e-03
GO:0007596	blood coagulation	1.30e-03
GO:0002764	immune response-regulating signaling pathway	1.34e-03
GO:0046103	inosine biosynthetic process	1.60e-03
GO:0046102	inosine metabolic process	1.60e-03
GO:0042135	neurotransmitter catabolic process	1.60e-03
GO:0043103	hypoxanthine salvage	1.60e-03
GO:0006154	adenosine catabolic process	1.60e-03
GO:0046101	hypoxanthine biosynthetic process	1.60e-03
GO:0044255	cellular lipid metabolic process	1.62e-03
GO:0043567	regulation of insulin-like growth factor receptor signaling pathway	1.73e-03
GO:0048002	antigen processing and presentation of peptide antigen	1.83e-03
GO:0002474	antigen processing and presentation of peptide antigen via MHC class I	1.83e-03
GO:0009605	response to external stimulus	2.03e-03
GO:0071496	cellular response to external stimulus	2.04e-03
GO:0031668	cellular response to extracellular stimulus	2.04e-03
GO:0031669	cellular response to nutrient levels	2.04e-03
GO:0002237	response to molecule of bacterial origin	2.52e-03
GO:0009164	nucleoside catabolic process	2.93e-03
GO:0002703	regulation of leukocyte mediated immunity	2.93e-03
GO:0043252	sodium-independent organic anion transport	2.93e-03
GO:0006979	response to oxidative stress	3.08e-03
GO:0007006	mitochondrial membrane organization	3.60e-03
GO:0002221	pattern recognition receptor signaling pathway	3.76e-03
GO:0002218	activation of innate immune response	3.76e-03
GO:0002758	innate immune response-activating signal transduction	3.76e-03
GO:0002886	regulation of myeloid leukocyte mediated immunity	3.77e-03
GO:0033003	regulation of mast cell activation	3.77e-03
GO:0033006	regulation of mast cell activation involved in immune response	3.77e-03
GO:0046085	adenosine metabolic process	3.77e-03
GO:0046130	purine ribonucleoside catabolic process	3.77e-03
GO:0043300	regulation of leukocyte degranulation	3.77e-03
GO:0043304	regulation of mast cell degranulation	3.77e-03
GO:0009615	response to virus	3.86e-03
GO:0042594	response to starvation	4.49e-03
GO:0002699	positive regulation of immune effector process	4.60e-03
GO:1901658	glycosyl compound catabolic process	4.60e-03
GO:0006956	complement activation	4.60e-03
GO:0009062	fatty acid catabolic process	4.64e-03
GO:0032496	response to lipopolysaccharide	4.76e-03
GO:0072329	monocarboxylic acid catabolic process	4.76e-03
GO:1901575	organic substance catabolic process	5.02e-03
GO:0002697	regulation of immune effector process	5.14e-03
GO:0006144	purine nucleobase metabolic process	5.14e-03
GO:0015734	taurine transport	5.64e-03
GO:0051704	multi-organism process	5.64e-03
GO:0046031	ADP metabolic process	6.35e-03
GO:0016054	organic acid catabolic process	6.75e-03
GO:0046395	carboxylic acid catabolic process	6.75e-03
GO:0002683	negative regulation of immune system process	6.83e-03
