# Supplementary material for: Comprehensive analysis of coding-lncRNA gene co-expression network uncovers conserved functional lncRNAs in zebrafish
Source: BMC Genomics. 2018 May 9;19(Suppl 2):112. doi: 10.1186/s12864-018-4458-7 (PMC5954278; doi:10.1186/s12864-018-4458-7)
Supplement: Supplementary file 4 — lncRNA GO and KEGG annotation. (ZIP 17127 kb) [file 12864_2018_4458_MOESM4_ESM.zip › lncRNA GO and KEGG annotation/GO/ZFLNCG00113_GO_BP.txt]

GO	Name	P_value
GO:0050776	regulation of immune response	3.99e-11
GO:0050778	positive regulation of immune response	8.12e-11
GO:0002684	positive regulation of immune system process	8.65e-11
GO:0002253	activation of immune response	9.78e-11
GO:0006955	immune response	1.10e-10
GO:0002682	regulation of immune system process	1.12e-10
GO:0002376	immune system process	1.47e-10
GO:0002757	immune response-activating signal transduction	6.91e-10
GO:0032787	monocarboxylic acid metabolic process	1.44e-09
GO:0044712	single-organism catabolic process	1.74e-09
GO:0002764	immune response-regulating signaling pathway	2.05e-09
GO:0019882	antigen processing and presentation	4.00e-09
GO:0002252	immune effector process	2.35e-08
GO:0006952	defense response	8.32e-08
GO:0048002	antigen processing and presentation of peptide antigen	1.29e-07
GO:0002474	antigen processing and presentation of peptide antigen via MHC class I	1.29e-07
GO:0055114	oxidation-reduction process	1.45e-07
GO:0006914	autophagy	2.27e-07
GO:0045087	innate immune response	8.00e-07
GO:0009185	ribonucleoside diphosphate metabolic process	2.15e-06
GO:0009135	purine nucleoside diphosphate metabolic process	2.15e-06
GO:0009179	purine ribonucleoside diphosphate metabolic process	2.15e-06
GO:0048584	positive regulation of response to stimulus	2.36e-06
GO:0019883	antigen processing and presentation of endogenous antigen	2.58e-06
GO:0019884	antigen processing and presentation of exogenous antigen	2.58e-06
GO:0019885	antigen processing and presentation of endogenous peptide antigen via MHC class I	2.58e-06
GO:0002483	antigen processing and presentation of endogenous peptide antigen	2.58e-06
GO:0002478	antigen processing and presentation of exogenous peptide antigen	2.58e-06
GO:0006631	fatty acid metabolic process	2.89e-06
GO:0002429	immune response-activating cell surface receptor signaling pathway	3.19e-06
GO:0045088	regulation of innate immune response	6.45e-06
GO:0006733	oxidoreduction coenzyme metabolic process	7.29e-06
GO:0046031	ADP metabolic process	9.16e-06
GO:0002768	immune response-regulating cell surface receptor signaling pathway	1.03e-05
GO:0045089	positive regulation of innate immune response	1.03e-05
GO:0006096	glycolytic process	1.41e-05
GO:0006757	ATP generation from ADP	1.41e-05
GO:0019752	carboxylic acid metabolic process	1.56e-05
GO:0031349	positive regulation of defense response	1.74e-05
GO:0007005	mitochondrion organization	2.56e-05
GO:0002579	positive regulation of antigen processing and presentation	2.59e-05
GO:0002577	regulation of antigen processing and presentation	2.59e-05
GO:0002591	positive regulation of antigen processing and presentation of peptide antigen via MHC class I	2.59e-05
GO:0002428	antigen processing and presentation of peptide antigen via MHC class Ib	2.59e-05
GO:0002484	antigen processing and presentation of endogenous peptide antigen via MHC class I via ER pathway	2.59e-05
GO:0002485	antigen processing and presentation of endogenous peptide antigen via MHC class I via ER pathway, TAP-dependent	2.59e-05
GO:0002481	antigen processing and presentation of exogenous protein antigen via MHC class Ib, TAP-dependent	2.59e-05
GO:0002488	antigen processing and presentation of endogenous peptide antigen via MHC class Ib via ER pathway	2.59e-05
GO:0002489	antigen processing and presentation of endogenous peptide antigen via MHC class Ib via ER pathway, TAP-dependent	2.59e-05
GO:0002589	regulation of antigen processing and presentation of peptide antigen via MHC class I	2.59e-05
GO:0002585	positive regulation of antigen processing and presentation of peptide antigen	2.59e-05
GO:0002583	regulation of antigen processing and presentation of peptide antigen	2.59e-05
GO:0006958	complement activation, classical pathway	2.59e-05
GO:0002475	antigen processing and presentation via MHC class Ib	2.59e-05
GO:0002477	antigen processing and presentation of exogenous peptide antigen via MHC class Ib	2.59e-05
GO:0002476	antigen processing and presentation of endogenous peptide antigen via MHC class Ib	2.59e-05
GO:0050853	B cell receptor signaling pathway	2.66e-05
GO:0050865	regulation of cell activation	2.81e-05
GO:0009056	catabolic process	3.43e-05
GO:0010543	regulation of platelet activation	5.42e-05
GO:0044092	negative regulation of molecular function	6.13e-05
GO:0006956	complement activation	6.16e-05
GO:0000422	mitophagy	6.67e-05
GO:0061726	mitochondrion disassembly	6.67e-05
GO:0043436	oxoacid metabolic process	7.73e-05
GO:0050864	regulation of B cell activation	8.42e-05
GO:0002694	regulation of leukocyte activation	9.26e-05
GO:0048518	positive regulation of biological process	9.66e-05
GO:0009132	nucleoside diphosphate metabolic process	1.09e-04
GO:0006082	organic acid metabolic process	1.15e-04
GO:0006090	pyruvate metabolic process	1.15e-04
GO:0050851	antigen receptor-mediated signaling pathway	1.18e-04
GO:0002221	pattern recognition receptor signaling pathway	1.18e-04
GO:0002218	activation of innate immune response	1.18e-04
GO:0002758	innate immune response-activating signal transduction	1.18e-04
GO:0044724	single-organism carbohydrate catabolic process	1.36e-04
GO:0050878	regulation of body fluid levels	1.49e-04
GO:0016052	carbohydrate catabolic process	1.68e-04
GO:0044710	single-organism metabolic process	1.90e-04
GO:0051607	defense response to virus	1.94e-04
GO:0043401	steroid hormone mediated signaling pathway	1.97e-04
GO:0007006	mitochondrial membrane organization	2.13e-04
GO:0048583	regulation of response to stimulus	2.17e-04
GO:0046034	ATP metabolic process	2.23e-04
GO:0043086	negative regulation of catalytic activity	2.33e-04
GO:0031347	regulation of defense response	2.42e-04
GO:0098542	defense response to other organism	2.52e-04
GO:0042542	response to hydrogen peroxide	2.53e-04
GO:0002886	regulation of myeloid leukocyte mediated immunity	2.53e-04
GO:0043300	regulation of leukocyte degranulation	2.53e-04
GO:0000302	response to reactive oxygen species	2.53e-04
GO:0033003	regulation of mast cell activation	2.53e-04
GO:0033006	regulation of mast cell activation involved in immune response	2.53e-04
GO:0043304	regulation of mast cell degranulation	2.53e-04
GO:0006091	generation of precursor metabolites and energy	2.68e-04
GO:1903008	organelle disassembly	2.79e-04
GO:0006629	lipid metabolic process	2.79e-04
GO:0072524	pyridine-containing compound metabolic process	2.81e-04
GO:0046939	nucleotide phosphorylation	3.04e-04
GO:0006165	nucleoside diphosphate phosphorylation	3.04e-04
