# Supplementary material for: Comprehensive analysis of coding-lncRNA gene co-expression network uncovers conserved functional lncRNAs in zebrafish
Source: BMC Genomics. 2018 May 9;19(Suppl 2):112. doi: 10.1186/s12864-018-4458-7 (PMC5954278; doi:10.1186/s12864-018-4458-7)
Supplement: Supplementary file 4 — lncRNA GO and KEGG annotation. (ZIP 17127 kb) [file 12864_2018_4458_MOESM4_ESM.zip › lncRNA GO and KEGG annotation/GO/ZFLNCG00115_GO_BP.txt]

GO	Name	P_value
GO:1902578	single-organism localization	8.65e-07
GO:0006835	dicarboxylic acid transport	4.33e-06
GO:1903546	protein localization to photoreceptor outer segment	4.70e-06
GO:0097499	protein localization to nonmotile primary cilium	4.70e-06
GO:0097500	receptor localization to nonmotile primary cilium	4.70e-06
GO:1903441	protein localization to ciliary membrane	1.41e-05
GO:0044765	single-organism transport	2.66e-05
GO:0051179	localization	4.49e-05
GO:0050804	modulation of synaptic transmission	7.75e-05
GO:0070830	bicellular tight junction assembly	1.67e-04
GO:0061512	protein localization to cilium	1.67e-04
GO:0007043	cell-cell junction assembly	3.61e-04
GO:0006810	transport	5.20e-04
GO:0051234	establishment of localization	6.52e-04
GO:0046942	carboxylic acid transport	6.84e-04
GO:0015849	organic acid transport	6.84e-04
GO:0072659	protein localization to plasma membrane	7.85e-04
GO:1990778	protein localization to cell periphery	7.85e-04
GO:0034329	cell junction assembly	1.06e-03
GO:0045216	cell-cell junction organization	1.26e-03
GO:0034330	cell junction organization	1.71e-03
GO:0015711	organic anion transport	2.18e-03
GO:0006811	ion transport	2.26e-03
GO:0007009	plasma membrane organization	2.82e-03
GO:0008150	biological_process	3.75e-03
GO:0006836	neurotransmitter transport	5.18e-03
GO:0072657	protein localization to membrane	5.39e-03
GO:0008090	retrograde axonal transport	6.59e-03
GO:0046928	regulation of neurotransmitter secretion	6.59e-03
GO:0010874	regulation of cholesterol efflux	6.59e-03
GO:2000574	regulation of microtubule motor activity	6.59e-03
GO:1902580	single-organism cellular localization	6.68e-03
GO:0006820	anion transport	7.00e-03
GO:0042391	regulation of membrane potential	8.18e-03
GO:0090162	establishment of epithelial cell polarity	8.78e-03
GO:0051588	regulation of neurotransmitter transport	8.78e-03
GO:0045176	apical protein localization	1.10e-02
GO:0008105	asymmetric protein localization	1.10e-02
GO:0009416	response to light stimulus	1.18e-02
GO:0051049	regulation of transport	1.21e-02
GO:0046548	retinal rod cell development	1.31e-02
GO:0008088	axo-dendritic transport	1.31e-02
GO:0065008	regulation of biological quality	1.51e-02
GO:0007097	nuclear migration	1.53e-02
GO:0048168	regulation of neuronal synaptic plasticity	1.53e-02
GO:0051641	cellular localization	1.55e-02
GO:0044699	single-organism process	1.65e-02
GO:2000311	regulation of alpha-amino-3-hydroxy-5-methyl-4-isoxazole propionate selective glutamate receptor activity	1.75e-02
GO:0047496	vesicle transport along microtubule	1.75e-02
GO:0019226	transmission of nerve impulse	1.75e-02
GO:0042752	regulation of circadian rhythm	1.75e-02
GO:0009648	photoperiodism	1.75e-02
GO:0099518	vesicle cytoskeletal trafficking	1.75e-02
GO:0048167	regulation of synaptic plasticity	1.75e-02
GO:0033365	protein localization to organelle	1.81e-02
GO:0016043	cellular component organization	1.94e-02
GO:0060287	epithelial cilium movement involved in determination of left/right asymmetry	1.97e-02
GO:0009314	response to radiation	2.03e-02
GO:0007018	microtubule-based movement	2.15e-02
GO:0050803	regulation of synapse structure or activity	2.18e-02
GO:0032374	regulation of cholesterol transport	2.18e-02
GO:0032371	regulation of sterol transport	2.18e-02
GO:0040023	establishment of nucleus localization	2.18e-02
GO:0051647	nucleus localization	2.18e-02
GO:0006470	protein dephosphorylation	2.23e-02
GO:0071840	cellular component organization or biogenesis	2.23e-02
GO:0099601	regulation of neurotransmitter receptor activity	2.40e-02
GO:0032368	regulation of lipid transport	2.40e-02
GO:1900449	regulation of glutamate receptor signaling pathway	2.40e-02
GO:0006928	movement of cell or subcellular component	2.50e-02
GO:0033344	cholesterol efflux	2.61e-02
GO:0035637	multicellular organismal signaling	2.61e-02
GO:0072384	organelle transport along microtubule	2.61e-02
GO:0045494	photoreceptor cell maintenance	2.83e-02
GO:0030010	establishment of cell polarity	2.83e-02
GO:0048854	brain morphogenesis	3.04e-02
GO:0055085	transmembrane transport	3.08e-02
GO:0016311	dephosphorylation	3.17e-02
GO:0003351	epithelial cilium movement	3.47e-02
GO:0000132	establishment of mitotic spindle orientation	3.68e-02
GO:0030301	cholesterol transport	3.89e-02
GO:0010469	regulation of receptor activity	4.11e-02
GO:0015918	sterol transport	4.11e-02
GO:0032879	regulation of localization	4.19e-02
GO:0051294	establishment of spindle orientation	4.32e-02
GO:0040001	establishment of mitotic spindle localization	4.32e-02
GO:0007157	heterophilic cell-cell adhesion via plasma membrane cell adhesion molecules	4.53e-02
GO:0034613	cellular protein localization	4.55e-02
GO:0070727	cellular macromolecule localization	4.76e-02
GO:0050877	neurological system process	4.82e-02
GO:0071702	organic substance transport	4.85e-02
GO:0007224	smoothened signaling pathway	4.95e-02
GO:0051293	establishment of spindle localization	4.95e-02
GO:0007281	germ cell development	4.95e-02
GO:0051653	spindle localization	4.95e-02
