# Supplementary material for: Comprehensive analysis of coding-lncRNA gene co-expression network uncovers conserved functional lncRNAs in zebrafish
Source: BMC Genomics. 2018 May 9;19(Suppl 2):112. doi: 10.1186/s12864-018-4458-7 (PMC5954278; doi:10.1186/s12864-018-4458-7)
Supplement: Supplementary file 4 — lncRNA GO and KEGG annotation. (ZIP 17127 kb) [file 12864_2018_4458_MOESM4_ESM.zip › lncRNA GO and KEGG annotation/GO/ZFLNCG00119_GO_BP.txt]

GO	Name	P_value
GO:0032439	endosome localization	1.14e-03
GO:0032008	positive regulation of TOR signaling	4.54e-03
GO:0001919	regulation of receptor recycling	5.67e-03
GO:0042632	cholesterol homeostasis	7.93e-03
GO:0055092	sterol homeostasis	7.93e-03
GO:1903225	negative regulation of endodermal cell differentiation	9.06e-03
GO:0042664	negative regulation of endodermal cell fate specification	9.06e-03
GO:2000542	negative regulation of gastrulation	1.24e-02
GO:0080171	lytic vacuole organization	1.24e-02
GO:0009996	negative regulation of cell fate specification	1.24e-02
GO:0071230	cellular response to amino acid stimulus	1.24e-02
GO:0007040	lysosome organization	1.24e-02
GO:0032786	positive regulation of DNA-templated transcription, elongation	1.36e-02
GO:0045992	negative regulation of embryonic development	1.36e-02
GO:0051781	positive regulation of cell division	1.47e-02
GO:0010454	negative regulation of cell fate commitment	1.47e-02
GO:0042663	regulation of endodermal cell fate specification	1.58e-02
GO:1903224	regulation of endodermal cell differentiation	1.69e-02
GO:0032006	regulation of TOR signaling	1.80e-02
GO:0043200	response to amino acid	1.92e-02
GO:0042659	regulation of cell fate specification	2.14e-02
GO:0071229	cellular response to acid chemical	2.14e-02
GO:0071417	cellular response to organonitrogen compound	2.36e-02
GO:0010453	regulation of cell fate commitment	2.36e-02
GO:1901699	cellular response to nitrogen compound	2.36e-02
GO:0055088	lipid homeostasis	2.58e-02
GO:0032784	regulation of DNA-templated transcription, elongation	2.70e-02
GO:0010470	regulation of gastrulation	2.92e-02
GO:0007498	mesoderm development	3.03e-02
GO:0001101	response to acid chemical	3.80e-02
GO:1901701	cellular response to oxygen-containing compound	4.02e-02
GO:0043410	positive regulation of MAPK cascade	4.67e-02
