# Supplementary material for: Comprehensive analysis of coding-lncRNA gene co-expression network uncovers conserved functional lncRNAs in zebrafish
Source: BMC Genomics. 2018 May 9;19(Suppl 2):112. doi: 10.1186/s12864-018-4458-7 (PMC5954278; doi:10.1186/s12864-018-4458-7)
Supplement: Supplementary file 4 — lncRNA GO and KEGG annotation. (ZIP 17127 kb) [file 12864_2018_4458_MOESM4_ESM.zip › lncRNA GO and KEGG annotation/GO/ZFLNCG00121_GO_BP.txt]

GO	Name	P_value
GO:0007059	chromosome segregation	1.04e-11
GO:0051236	establishment of RNA localization	1.34e-11
GO:0006270	DNA replication initiation	2.10e-11
GO:0051301	cell division	2.73e-11
GO:0016072	rRNA metabolic process	2.79e-11
GO:0009451	RNA modification	2.89e-11
GO:0008380	RNA splicing	3.02e-11
GO:0051276	chromosome organization	3.32e-11
GO:0006260	DNA replication	3.32e-11
GO:0071826	ribonucleoprotein complex subunit organization	3.55e-11
GO:0006310	DNA recombination	3.64e-11
GO:0000398	mRNA splicing, via spliceosome	3.64e-11
GO:0000377	RNA splicing, via transesterification reactions with bulged adenosine as nucleophile	3.64e-11
GO:0000725	recombinational repair	3.65e-11
GO:0000724	double-strand break repair via homologous recombination	3.65e-11
GO:1901990	regulation of mitotic cell cycle phase transition	3.74e-11
GO:1901987	regulation of cell cycle phase transition	3.74e-11
GO:0006401	RNA catabolic process	3.75e-11
GO:0006302	double-strand break repair	4.02e-11
GO:0006402	mRNA catabolic process	4.04e-11
GO:0034470	ncRNA processing	4.19e-11
GO:0006281	DNA repair	4.28e-11
GO:0051726	regulation of cell cycle	5.03e-11
GO:1903047	mitotic cell cycle process	5.11e-11
GO:0022618	ribonucleoprotein complex assembly	5.35e-11
GO:0000375	RNA splicing, via transesterification reactions	5.52e-11
GO:0051052	regulation of DNA metabolic process	6.02e-11
GO:0051028	mRNA transport	6.02e-11
GO:0007067	mitotic nuclear division	6.40e-11
GO:0015931	nucleobase-containing compound transport	6.75e-11
GO:0050658	RNA transport	7.03e-11
GO:0050657	nucleic acid transport	7.03e-11
GO:0010564	regulation of cell cycle process	7.07e-11
GO:0000280	nuclear division	7.48e-11
GO:0006397	mRNA processing	7.50e-11
GO:0006364	rRNA processing	7.58e-11
GO:0000387	spliceosomal snRNP assembly	8.13e-11
GO:0000278	mitotic cell cycle	8.13e-11
GO:0051168	nuclear export	9.34e-11
GO:0016071	mRNA metabolic process	9.36e-11
GO:0051302	regulation of cell division	9.86e-11
GO:0007049	cell cycle	9.96e-11
GO:0048285	organelle fission	1.05e-10
GO:0007346	regulation of mitotic cell cycle	1.05e-10
GO:0006325	chromatin organization	1.11e-10
GO:0034660	ncRNA metabolic process	1.11e-10
GO:0022402	cell cycle process	1.11e-10
GO:0000075	cell cycle checkpoint	1.13e-10
GO:0016568	chromatin modification	1.23e-10
GO:0006974	cellular response to DNA damage stimulus	1.24e-10
GO:0034622	cellular macromolecular complex assembly	1.32e-10
GO:0006913	nucleocytoplasmic transport	1.37e-10
GO:0051169	nuclear transport	1.37e-10
GO:0006396	RNA processing	1.52e-10
GO:0033554	cellular response to stress	1.66e-10
GO:0034654	nucleobase-containing compound biosynthetic process	1.83e-10
GO:0006259	DNA metabolic process	1.84e-10
GO:0065003	macromolecular complex assembly	1.90e-10
GO:0032774	RNA biosynthetic process	2.03e-10
GO:0034645	cellular macromolecule biosynthetic process	2.05e-10
GO:1902589	single-organism organelle organization	2.14e-10
GO:0019438	aromatic compound biosynthetic process	2.19e-10
GO:0051716	cellular response to stimulus	2.40e-10
GO:0006996	organelle organization	2.42e-10
GO:0006351	transcription, DNA-templated	2.44e-10
GO:0097659	nucleic acid-templated transcription	2.44e-10
GO:0009059	macromolecule biosynthetic process	2.45e-10
GO:0016070	RNA metabolic process	2.58e-10
GO:0043933	macromolecular complex subunit organization	2.60e-10
GO:0033045	regulation of sister chromatid segregation	2.67e-10
GO:0018130	heterocycle biosynthetic process	2.70e-10
GO:0044249	cellular biosynthetic process	2.77e-10
GO:0071840	cellular component organization or biogenesis	2.79e-10
GO:0010605	negative regulation of macromolecule metabolic process	2.83e-10
GO:0051983	regulation of chromosome segregation	2.84e-10
GO:0006950	response to stress	2.84e-10
GO:0034655	nucleobase-containing compound catabolic process	2.92e-10
GO:0019219	regulation of nucleobase-containing compound metabolic process	2.93e-10
GO:1901362	organic cyclic compound biosynthetic process	3.01e-10
GO:0090304	nucleic acid metabolic process	3.03e-10
GO:0031326	regulation of cellular biosynthetic process	3.05e-10
GO:0046483	heterocycle metabolic process	3.18e-10
GO:0016043	cellular component organization	3.18e-10
GO:0009889	regulation of biosynthetic process	3.29e-10
GO:0031110	regulation of microtubule polymerization or depolymerization	3.32e-10
GO:2000112	regulation of cellular macromolecule biosynthetic process	3.36e-10
GO:0006725	cellular aromatic compound metabolic process	3.45e-10
GO:0006139	nucleobase-containing compound metabolic process	3.58e-10
GO:0080090	regulation of primary metabolic process	3.64e-10
GO:0010556	regulation of macromolecule biosynthetic process	3.82e-10
GO:0031323	regulation of cellular metabolic process	3.83e-10
GO:1901360	organic cyclic compound metabolic process	3.86e-10
GO:0043170	macromolecule metabolic process	3.90e-10
GO:0051171	regulation of nitrogen compound metabolic process	4.00e-10
GO:0010468	regulation of gene expression	4.03e-10
GO:0051252	regulation of RNA metabolic process	4.04e-10
GO:0010639	negative regulation of organelle organization	4.08e-10
GO:0060255	regulation of macromolecule metabolic process	4.18e-10
GO:0034641	cellular nitrogen compound metabolic process	4.22e-10
GO:0044237	cellular metabolic process	4.47e-10
