# Supplementary material for: Comprehensive analysis of coding-lncRNA gene co-expression network uncovers conserved functional lncRNAs in zebrafish
Source: BMC Genomics. 2018 May 9;19(Suppl 2):112. doi: 10.1186/s12864-018-4458-7 (PMC5954278; doi:10.1186/s12864-018-4458-7)
Supplement: Supplementary file 4 — lncRNA GO and KEGG annotation. (ZIP 17127 kb) [file 12864_2018_4458_MOESM4_ESM.zip › lncRNA GO and KEGG annotation/GO/ZFLNCG00122_GO_BP.txt]

GO	Name	P_value
GO:0051877	pigment granule aggregation in cell center	1.76e-04
GO:0007369	gastrulation	2.16e-04
GO:0007423	sensory organ development	4.32e-04
GO:0050982	detection of mechanical stimulus	7.47e-04
GO:0032402	melanosome transport	1.42e-03
GO:0032401	establishment of melanosome localization	1.42e-03
GO:0051904	pigment granule transport	1.42e-03
GO:0042384	cilium assembly	1.50e-03
GO:0001947	heart looping	1.65e-03
GO:0001654	eye development	1.65e-03
GO:0051905	establishment of pigment granule localization	1.70e-03
GO:0032400	melanosome localization	1.70e-03
GO:0051875	pigment granule localization	1.84e-03
GO:0032879	regulation of localization	1.92e-03
GO:0044782	cilium organization	2.10e-03
GO:0030031	cell projection assembly	2.35e-03
GO:0003143	embryonic heart tube morphogenesis	2.41e-03
GO:0006470	protein dephosphorylation	2.41e-03
GO:0048749	compound eye development	2.56e-03
GO:0043324	pigment metabolic process involved in developmental pigmentation	2.56e-03
GO:0046154	rhodopsin metabolic process	2.56e-03
GO:0042441	eye pigment metabolic process	2.56e-03
GO:0043474	pigment metabolic process involved in pigmentation	2.56e-03
GO:0042462	eye photoreceptor cell development	2.82e-03
GO:0051606	detection of stimulus	2.97e-03
GO:0009612	response to mechanical stimulus	3.20e-03
GO:0060562	epithelial tube morphogenesis	3.20e-03
GO:0048841	regulation of axon extension involved in axon guidance	3.39e-03
GO:0042461	photoreceptor cell development	3.59e-03
GO:1902667	regulation of axon guidance	3.80e-03
GO:0051650	establishment of vesicle localization	3.80e-03
GO:0016311	dephosphorylation	4.12e-03
GO:0051648	vesicle localization	4.67e-03
GO:0010927	cellular component assembly involved in morphogenesis	5.10e-03
GO:0042051	compound eye photoreceptor development	5.11e-03
GO:0097499	protein localization to nonmotile primary cilium	5.11e-03
GO:1903546	protein localization to photoreceptor outer segment	5.11e-03
GO:0070073	clustering of voltage-gated calcium channels	5.11e-03
GO:0071850	mitotic cell cycle arrest	5.11e-03
GO:0097500	receptor localization to nonmotile primary cilium	5.11e-03
GO:0050932	regulation of pigment cell differentiation	5.11e-03
GO:0045634	regulation of melanocyte differentiation	5.11e-03
GO:0060386	synapse assembly involved in innervation	5.11e-03
GO:0070121	Kupffer's vesicle development	5.14e-03
GO:0030030	cell projection organization	6.81e-03
GO:0050920	regulation of chemotaxis	6.94e-03
GO:0035239	tube morphogenesis	7.30e-03
GO:0009581	detection of external stimulus	7.50e-03
GO:0009582	detection of abiotic stimulus	7.50e-03
GO:0006013	mannose metabolic process	7.66e-03
GO:0072003	kidney rudiment formation	7.66e-03
GO:0090245	axis elongation involved in somitogenesis	7.66e-03
GO:0010874	regulation of cholesterol efflux	7.66e-03
GO:0071586	CAAX-box protein processing	7.66e-03
GO:0042769	DNA damage response, detection of DNA damage	7.66e-03
GO:0072116	pronephros formation	7.66e-03
GO:1903441	protein localization to ciliary membrane	7.66e-03
GO:0043010	camera-type eye development	7.79e-03
GO:0050877	neurological system process	7.82e-03
GO:0030516	regulation of axon extension	8.99e-03
GO:0007601	visual perception	8.99e-03
GO:0044802	single-organism membrane organization	9.09e-03
GO:0050767	regulation of neurogenesis	9.09e-03
GO:0050953	sensory perception of light stimulus	9.30e-03
GO:1902580	single-organism cellular localization	1.01e-02
GO:0048070	regulation of developmental pigmentation	1.02e-02
GO:0006517	protein deglycosylation	1.02e-02
GO:0045161	neuronal ion channel clustering	1.02e-02
GO:0050910	detection of mechanical stimulus involved in sensory perception of sound	1.02e-02
GO:0051256	mitotic spindle midzone assembly	1.02e-02
GO:0061024	membrane organization	1.05e-02
GO:0050795	regulation of behavior	1.06e-02
GO:0051960	regulation of nervous system development	1.08e-02
GO:0042391	regulation of membrane potential	1.09e-02
GO:0061387	regulation of extent of cell growth	1.13e-02
GO:0048646	anatomical structure formation involved in morphogenesis	1.14e-02
GO:0070925	organelle assembly	1.18e-02
GO:0060284	regulation of cell development	1.25e-02
GO:0007096	regulation of exit from mitosis	1.53e-02
GO:1903829	positive regulation of cellular protein localization	1.53e-02
GO:0090316	positive regulation of intracellular protein transport	1.53e-02
GO:0008616	queuosine biosynthetic process	1.53e-02
GO:0046116	queuosine metabolic process	1.53e-02
GO:0051255	spindle midzone assembly	1.53e-02
GO:0051656	establishment of organelle localization	1.53e-02
GO:0016043	cellular component organization	1.66e-02
GO:0048638	regulation of developmental growth	1.69e-02
GO:0022607	cellular component assembly	1.74e-02
GO:0050770	regulation of axonogenesis	1.77e-02
GO:0003401	axis elongation	1.78e-02
GO:0051049	regulation of transport	1.82e-02
GO:0051179	localization	1.92e-02
GO:0048645	organ formation	2.03e-02
GO:0051640	organelle localization	2.03e-02
GO:0006869	lipid transport	2.17e-02
GO:0048598	embryonic morphogenesis	2.24e-02
GO:0030856	regulation of epithelial cell differentiation	2.28e-02
GO:0019228	neuronal action potential	2.28e-02
GO:0070830	bicellular tight junction assembly	2.28e-02
GO:0007050	cell cycle arrest	2.28e-02
