# Supplementary material for: Comprehensive analysis of coding-lncRNA gene co-expression network uncovers conserved functional lncRNAs in zebrafish
Source: BMC Genomics. 2018 May 9;19(Suppl 2):112. doi: 10.1186/s12864-018-4458-7 (PMC5954278; doi:10.1186/s12864-018-4458-7)
Supplement: Supplementary file 4 — lncRNA GO and KEGG annotation. (ZIP 17127 kb) [file 12864_2018_4458_MOESM4_ESM.zip › lncRNA GO and KEGG annotation/GO/ZFLNCG00125_GO_BP.txt]

GO	Name	P_value
GO:0055114	oxidation-reduction process	5.28e-11
GO:0006955	immune response	7.47e-11
GO:0002376	immune system process	1.19e-10
GO:0016054	organic acid catabolic process	1.21e-10
GO:0046395	carboxylic acid catabolic process	1.21e-10
GO:0044712	single-organism catabolic process	1.53e-10
GO:0006631	fatty acid metabolic process	3.25e-10
GO:0032787	monocarboxylic acid metabolic process	4.21e-10
GO:1901565	organonitrogen compound catabolic process	3.09e-09
GO:0019752	carboxylic acid metabolic process	3.11e-09
GO:0044282	small molecule catabolic process	5.29e-09
GO:0043436	oxoacid metabolic process	7.68e-09
GO:0006082	organic acid metabolic process	9.42e-09
GO:0006629	lipid metabolic process	1.41e-08
GO:0016042	lipid catabolic process	1.61e-08
GO:0009074	aromatic amino acid family catabolic process	3.17e-08
GO:0044248	cellular catabolic process	1.52e-07
GO:0044281	small molecule metabolic process	1.78e-07
GO:1901361	organic cyclic compound catabolic process	1.93e-07
GO:0009062	fatty acid catabolic process	2.66e-07
GO:0043207	response to external biotic stimulus	3.34e-07
GO:0044710	single-organism metabolic process	4.32e-07
GO:0019439	aromatic compound catabolic process	4.91e-07
GO:0009607	response to biotic stimulus	5.23e-07
GO:0009072	aromatic amino acid family metabolic process	5.66e-07
GO:0001676	long-chain fatty acid metabolic process	5.78e-07
GO:1901575	organic substance catabolic process	5.97e-07
GO:0006952	defense response	7.52e-07
GO:0009056	catabolic process	7.56e-07
GO:0019395	fatty acid oxidation	9.00e-07
GO:0034440	lipid oxidation	9.00e-07
GO:0009063	cellular amino acid catabolic process	1.02e-06
GO:0050776	regulation of immune response	1.10e-06
GO:0002682	regulation of immune system process	1.30e-06
GO:0044255	cellular lipid metabolic process	1.31e-06
GO:0008152	metabolic process	1.55e-06
GO:0051707	response to other organism	1.80e-06
GO:0050896	response to stimulus	2.26e-06
GO:0072329	monocarboxylic acid catabolic process	2.92e-06
GO:0019369	arachidonic acid metabolic process	3.02e-06
GO:0009617	response to bacterium	3.33e-06
GO:0051704	multi-organism process	3.64e-06
GO:1901606	alpha-amino acid catabolic process	3.87e-06
GO:0044242	cellular lipid catabolic process	4.09e-06
GO:0006508	proteolysis	6.31e-06
GO:0033993	response to lipid	8.08e-06
GO:0002684	positive regulation of immune system process	1.01e-05
GO:0002253	activation of immune response	1.03e-05
GO:0006635	fatty acid beta-oxidation	1.09e-05
GO:0044270	cellular nitrogen compound catabolic process	1.28e-05
GO:0046700	heterocycle catabolic process	1.43e-05
GO:0033539	fatty acid beta-oxidation using acyl-CoA dehydrogenase	1.45e-05
GO:0009605	response to external stimulus	1.88e-05
GO:0050778	positive regulation of immune response	2.16e-05
GO:1901568	fatty acid derivative metabolic process	2.52e-05
GO:0006690	icosanoid metabolic process	2.52e-05
GO:0033559	unsaturated fatty acid metabolic process	3.23e-05
GO:0006558	L-phenylalanine metabolic process	1.36e-04
GO:0006559	L-phenylalanine catabolic process	1.36e-04
GO:1902222	erythrose 4-phosphate/phosphoenolpyruvate family amino acid catabolic process	1.36e-04
GO:1902221	erythrose 4-phosphate/phosphoenolpyruvate family amino acid metabolic process	1.36e-04
GO:0042537	benzene-containing compound metabolic process	1.36e-04
GO:0042436	indole-containing compound catabolic process	1.36e-04
GO:0046218	indolalkylamine catabolic process	1.36e-04
GO:0006569	tryptophan catabolic process	1.36e-04
GO:0045087	innate immune response	1.59e-04
GO:0042402	cellular biogenic amine catabolic process	3.33e-04
GO:0006586	indolalkylamine metabolic process	3.33e-04
GO:0009310	amine catabolic process	3.33e-04
GO:0006568	tryptophan metabolic process	3.33e-04
GO:0050817	coagulation	3.64e-04
GO:0007599	hemostasis	3.64e-04
GO:0007596	blood coagulation	3.64e-04
GO:0050878	regulation of body fluid levels	3.86e-04
GO:1901605	alpha-amino acid metabolic process	4.24e-04
GO:0071396	cellular response to lipid	4.39e-04
GO:0030258	lipid modification	5.04e-04
GO:0006954	inflammatory response	5.68e-04
GO:0006520	cellular amino acid metabolic process	6.98e-04
GO:0055088	lipid homeostasis	7.62e-04
GO:0019442	tryptophan catabolic process to acetyl-CoA	1.07e-03
GO:0019265	glycine biosynthetic process, by transamination of glyoxylate	1.07e-03
GO:0045088	regulation of innate immune response	1.64e-03
GO:0046463	acylglycerol biosynthetic process	1.73e-03
GO:0046460	neutral lipid biosynthetic process	1.73e-03
GO:0019432	triglyceride biosynthetic process	1.73e-03
GO:0009813	flavonoid biosynthetic process	2.41e-03
GO:0009812	flavonoid metabolic process	2.41e-03
GO:0019585	glucuronate metabolic process	2.41e-03
GO:0006639	acylglycerol metabolic process	2.41e-03
GO:0006638	neutral lipid metabolic process	2.41e-03
GO:0006063	uronic acid metabolic process	2.41e-03
GO:0052695	cellular glucuronidation	2.41e-03
GO:0052696	flavonoid glucuronidation	2.41e-03
GO:0042430	indole-containing compound metabolic process	2.53e-03
GO:0031347	regulation of defense response	2.94e-03
GO:0043627	response to estrogen	3.10e-03
GO:0009109	coenzyme catabolic process	3.14e-03
GO:0019441	tryptophan catabolic process to kynurenine	3.14e-03
GO:0006570	tyrosine metabolic process	3.14e-03
