# Supplementary material for: Comprehensive analysis of coding-lncRNA gene co-expression network uncovers conserved functional lncRNAs in zebrafish
Source: BMC Genomics. 2018 May 9;19(Suppl 2):112. doi: 10.1186/s12864-018-4458-7 (PMC5954278; doi:10.1186/s12864-018-4458-7)
Supplement: Supplementary file 4 — lncRNA GO and KEGG annotation. (ZIP 17127 kb) [file 12864_2018_4458_MOESM4_ESM.zip › lncRNA GO and KEGG annotation/GO/ZFLNCG00126_GO_BP.txt]

GO	Name	P_value
GO:0015031	protein transport	7.43e-04
GO:0045184	establishment of protein localization	8.06e-04
GO:0008104	protein localization	1.08e-03
GO:0033036	macromolecule localization	1.09e-03
GO:0071702	organic substance transport	2.01e-03
GO:0007034	vacuolar transport	4.12e-03
GO:0006810	transport	1.38e-02
GO:0051234	establishment of localization	1.46e-02
GO:0051179	localization	1.59e-02
GO:1902582	single-organism intracellular transport	3.74e-02
