# Supplementary material for: Comprehensive analysis of coding-lncRNA gene co-expression network uncovers conserved functional lncRNAs in zebrafish
Source: BMC Genomics. 2018 May 9;19(Suppl 2):112. doi: 10.1186/s12864-018-4458-7 (PMC5954278; doi:10.1186/s12864-018-4458-7)
Supplement: Supplementary file 4 — lncRNA GO and KEGG annotation. (ZIP 17127 kb) [file 12864_2018_4458_MOESM4_ESM.zip › lncRNA GO and KEGG annotation/GO/ZFLNCG00127_GO_BP.txt]

GO	Name	P_value
GO:0002376	immune system process	4.73e-05
GO:0010941	regulation of cell death	4.82e-05
GO:0002682	regulation of immune system process	5.88e-05
GO:0006955	immune response	9.54e-05
GO:0042981	regulation of apoptotic process	2.58e-04
GO:0043067	regulation of programmed cell death	4.32e-04
GO:0019221	cytokine-mediated signaling pathway	6.94e-04
GO:0051788	response to misfolded protein	1.22e-03
GO:0035967	cellular response to topologically incorrect protein	1.22e-03
GO:0071218	cellular response to misfolded protein	1.22e-03
GO:0050776	regulation of immune response	1.87e-03
GO:0002697	regulation of immune effector process	1.94e-03
GO:0007034	vacuolar transport	3.06e-03
GO:0032496	response to lipopolysaccharide	3.06e-03
GO:0006952	defense response	3.16e-03
GO:1901533	negative regulation of hematopoietic progenitor cell differentiation	3.59e-03
GO:0002694	regulation of leukocyte activation	3.79e-03
GO:0006954	inflammatory response	3.98e-03
GO:0031347	regulation of defense response	4.09e-03
GO:0002237	response to molecule of bacterial origin	5.45e-03
GO:0050865	regulation of cell activation	5.54e-03
GO:0001934	positive regulation of protein phosphorylation	5.64e-03
GO:0042327	positive regulation of phosphorylation	5.97e-03
GO:0043207	response to external biotic stimulus	7.07e-03
GO:0009605	response to external stimulus	7.31e-03
GO:0032101	regulation of response to external stimulus	7.86e-03
GO:1903034	regulation of response to wounding	7.95e-03
GO:0043408	regulation of MAPK cascade	8.38e-03
GO:0042221	response to chemical	8.57e-03
GO:0048583	regulation of response to stimulus	8.65e-03
GO:0009607	response to biotic stimulus	8.76e-03
GO:0002684	positive regulation of immune system process	8.80e-03
GO:0048002	antigen processing and presentation of peptide antigen	9.40e-03
GO:0002474	antigen processing and presentation of peptide antigen via MHC class I	9.40e-03
GO:0009410	response to xenobiotic stimulus	1.11e-02
GO:0097190	apoptotic signaling pathway	1.12e-02
GO:1902531	regulation of intracellular signal transduction	1.12e-02
GO:0007340	acrosome reaction	1.14e-02
GO:1903707	negative regulation of hemopoiesis	1.14e-02
GO:1902017	regulation of cilium assembly	1.14e-02
GO:0035677	posterior lateral line neuromast hair cell development	1.14e-02
GO:0006515	misfolded or incompletely synthesized protein catabolic process	1.14e-02
GO:0002886	regulation of myeloid leukocyte mediated immunity	1.14e-02
GO:0050688	regulation of defense response to virus	1.14e-02
GO:0033003	regulation of mast cell activation	1.14e-02
GO:0033006	regulation of mast cell activation involved in immune response	1.14e-02
GO:0043300	regulation of leukocyte degranulation	1.14e-02
GO:0043304	regulation of mast cell degranulation	1.14e-02
GO:0034110	regulation of homotypic cell-cell adhesion	1.17e-02
GO:0008219	cell death	1.18e-02
GO:0019882	antigen processing and presentation	1.21e-02
GO:0007626	locomotory behavior	1.32e-02
GO:1903706	regulation of hemopoiesis	1.38e-02
GO:0043562	cellular response to nitrogen levels	1.42e-02
GO:0006995	cellular response to nitrogen starvation	1.42e-02
GO:0006935	chemotaxis	1.44e-02
GO:0043410	positive regulation of MAPK cascade	1.51e-02
GO:0009615	response to virus	1.56e-02
GO:0070663	regulation of leukocyte proliferation	1.67e-02
GO:0050670	regulation of lymphocyte proliferation	1.67e-02
GO:0044764	multi-organism cellular process	1.67e-02
GO:0002831	regulation of response to biotic stimulus	1.67e-02
GO:0032944	regulation of mononuclear cell proliferation	1.67e-02
GO:0043065	positive regulation of apoptotic process	1.68e-02
GO:0043068	positive regulation of programmed cell death	1.68e-02
GO:0010942	positive regulation of cell death	1.68e-02
GO:0001817	regulation of cytokine production	1.70e-02
GO:0071466	cellular response to xenobiotic stimulus	1.77e-02
GO:0006915	apoptotic process	1.77e-02
GO:0045937	positive regulation of phosphate metabolic process	1.78e-02
GO:0010562	positive regulation of phosphorus metabolic process	1.78e-02
GO:0051247	positive regulation of protein metabolic process	1.84e-02
GO:0006629	lipid metabolic process	1.89e-02
GO:0033993	response to lipid	1.93e-02
GO:0012501	programmed cell death	1.96e-02
GO:1904893	negative regulation of STAT cascade	1.98e-02
GO:0009267	cellular response to starvation	1.98e-02
GO:0046426	negative regulation of JAK-STAT cascade	1.98e-02
GO:0002683	negative regulation of immune system process	2.02e-02
GO:0051249	regulation of lymphocyte activation	2.02e-02
GO:0010033	response to organic substance	2.03e-02
GO:0042325	regulation of phosphorylation	2.12e-02
GO:0042127	regulation of cell proliferation	2.22e-02
GO:0035675	neuromast hair cell development	2.29e-02
GO:0019883	antigen processing and presentation of endogenous antigen	2.29e-02
GO:0019885	antigen processing and presentation of endogenous peptide antigen via MHC class I	2.29e-02
GO:0002483	antigen processing and presentation of endogenous peptide antigen	2.29e-02
GO:0050727	regulation of inflammatory response	2.36e-02
GO:0071496	cellular response to external stimulus	2.46e-02
GO:0010862	positive regulation of pathway-restricted SMAD protein phosphorylation	2.46e-02
GO:0031668	cellular response to extracellular stimulus	2.46e-02
GO:0031669	cellular response to nutrient levels	2.46e-02
GO:0060395	SMAD protein signal transduction	2.46e-02
GO:0031401	positive regulation of protein modification process	2.51e-02
GO:0060393	regulation of pathway-restricted SMAD protein phosphorylation	2.73e-02
GO:0001932	regulation of protein phosphorylation	2.74e-02
GO:0007033	vacuole organization	2.78e-02
GO:0090100	positive regulation of transmembrane receptor protein serine/threonine kinase signaling pathway	2.78e-02
GO:0042330	taxis	2.96e-02
GO:0032270	positive regulation of cellular protein metabolic process	2.97e-02
