# Supplementary material for: Comprehensive analysis of coding-lncRNA gene co-expression network uncovers conserved functional lncRNAs in zebrafish
Source: BMC Genomics. 2018 May 9;19(Suppl 2):112. doi: 10.1186/s12864-018-4458-7 (PMC5954278; doi:10.1186/s12864-018-4458-7)
Supplement: Supplementary file 4 — lncRNA GO and KEGG annotation. (ZIP 17127 kb) [file 12864_2018_4458_MOESM4_ESM.zip › lncRNA GO and KEGG annotation/GO/ZFLNCG00129_GO_BP.txt]

GO	Name	P_value
GO:0015850	organic hydroxy compound transport	5.42e-12
GO:0050817	coagulation	6.46e-12
GO:0007599	hemostasis	6.46e-12
GO:0007596	blood coagulation	6.46e-12
GO:0030301	cholesterol transport	1.85e-11
GO:0050878	regulation of body fluid levels	2.06e-11
GO:0015918	sterol transport	3.45e-11
GO:0006869	lipid transport	2.24e-10
GO:0044710	single-organism metabolic process	2.37e-10
GO:0044281	small molecule metabolic process	6.47e-10
GO:0071383	cellular response to steroid hormone stimulus	1.28e-08
GO:0071391	cellular response to estrogen stimulus	1.28e-08
GO:0033344	cholesterol efflux	5.02e-08
GO:0071407	cellular response to organic cyclic compound	5.57e-08
GO:0071396	cellular response to lipid	1.21e-07
GO:0043627	response to estrogen	1.21e-07
GO:1900047	negative regulation of hemostasis	1.56e-07
GO:0030195	negative regulation of blood coagulation	1.56e-07
GO:0061045	negative regulation of wound healing	1.56e-07
GO:0043691	reverse cholesterol transport	1.63e-07
GO:0044283	small molecule biosynthetic process	2.93e-07
GO:0008152	metabolic process	3.22e-07
GO:0048545	response to steroid hormone	3.37e-07
GO:1900046	regulation of hemostasis	7.11e-07
GO:0032374	regulation of cholesterol transport	7.11e-07
GO:0032371	regulation of sterol transport	7.11e-07
GO:0030193	regulation of blood coagulation	7.11e-07
GO:0044712	single-organism catabolic process	1.09e-06
GO:0032368	regulation of lipid transport	1.28e-06
GO:0061041	regulation of wound healing	1.28e-06
GO:0042157	lipoprotein metabolic process	1.31e-06
GO:0006082	organic acid metabolic process	1.38e-06
GO:0034380	high-density lipoprotein particle assembly	2.26e-06
GO:0071825	protein-lipid complex subunit organization	2.26e-06
GO:0071827	plasma lipoprotein particle organization	2.26e-06
GO:0034367	macromolecular complex remodeling	2.26e-06
GO:0034368	protein-lipid complex remodeling	2.26e-06
GO:0034369	plasma lipoprotein particle remodeling	2.26e-06
GO:0019433	triglyceride catabolic process	2.26e-06
GO:0010872	regulation of cholesterol esterification	2.26e-06
GO:0010873	positive regulation of cholesterol esterification	2.26e-06
GO:0065005	protein-lipid complex assembly	2.26e-06
GO:0034377	plasma lipoprotein particle assembly	2.26e-06
GO:0034372	very-low-density lipoprotein particle remodeling	2.26e-06
GO:0034370	triglyceride-rich lipoprotein particle remodeling	2.26e-06
GO:0050818	regulation of coagulation	3.46e-06
GO:0072376	protein activation cascade	3.46e-06
GO:0015711	organic anion transport	4.13e-06
GO:0032870	cellular response to hormone stimulus	4.32e-06
GO:0015914	phospholipid transport	4.56e-06
GO:0050819	negative regulation of coagulation	5.20e-06
GO:0042632	cholesterol homeostasis	5.20e-06
GO:0055092	sterol homeostasis	5.20e-06
GO:0033700	phospholipid efflux	5.20e-06
GO:0045940	positive regulation of steroid metabolic process	5.20e-06
GO:0072378	blood coagulation, fibrin clot formation	7.88e-06
GO:0015748	organophosphate ester transport	9.89e-06
GO:0046464	acylglycerol catabolic process	1.02e-05
GO:0046461	neutral lipid catabolic process	1.02e-05
GO:0019218	regulation of steroid metabolic process	1.02e-05
GO:0006641	triglyceride metabolic process	1.12e-05
GO:0019752	carboxylic acid metabolic process	1.31e-05
GO:0044282	small molecule catabolic process	1.33e-05
GO:0043436	oxoacid metabolic process	1.36e-05
GO:0006820	anion transport	1.44e-05
GO:0006508	proteolysis	1.51e-05
GO:0001889	liver development	1.58e-05
GO:1901575	organic substance catabolic process	1.71e-05
GO:0030168	platelet activation	1.81e-05
GO:0046503	glycerolipid catabolic process	1.81e-05
GO:1902653	secondary alcohol biosynthetic process	1.81e-05
GO:0006695	cholesterol biosynthetic process	1.81e-05
GO:0006639	acylglycerol metabolic process	2.12e-05
GO:0006638	neutral lipid metabolic process	2.12e-05
GO:0009617	response to bacterium	2.38e-05
GO:0055114	oxidation-reduction process	2.44e-05
GO:0048732	gland development	2.57e-05
GO:0005996	monosaccharide metabolic process	2.69e-05
GO:1901605	alpha-amino acid metabolic process	3.05e-05
GO:1904729	regulation of intestinal lipid absorption	3.11e-05
GO:0030300	regulation of intestinal cholesterol absorption	3.11e-05
GO:0061365	positive regulation of triglyceride lipase activity	3.11e-05
GO:0044058	regulation of digestive system process	3.11e-05
GO:0045723	positive regulation of fatty acid biosynthetic process	3.11e-05
GO:0042304	regulation of fatty acid biosynthetic process	3.11e-05
GO:0046470	phosphatidylcholine metabolic process	3.11e-05
GO:1904478	regulation of intestinal absorption	3.11e-05
GO:0003323	type B pancreatic cell development	3.11e-05
GO:0051004	regulation of lipoprotein lipase activity	3.11e-05
GO:0051006	positive regulation of lipoprotein lipase activity	3.11e-05
GO:0071495	cellular response to endogenous stimulus	3.42e-05
GO:0009056	catabolic process	4.58e-05
GO:0046889	positive regulation of lipid biosynthetic process	4.60e-05
GO:1903035	negative regulation of response to wounding	4.60e-05
GO:0070887	cellular response to chemical stimulus	4.74e-05
GO:0065008	regulation of biological quality	4.80e-05
GO:0009725	response to hormone	4.82e-05
GO:0014070	response to organic cyclic compound	5.33e-05
GO:0050896	response to stimulus	5.40e-05
GO:0006629	lipid metabolic process	5.89e-05
