# Supplementary material for: Comprehensive analysis of coding-lncRNA gene co-expression network uncovers conserved functional lncRNAs in zebrafish
Source: BMC Genomics. 2018 May 9;19(Suppl 2):112. doi: 10.1186/s12864-018-4458-7 (PMC5954278; doi:10.1186/s12864-018-4458-7)
Supplement: Supplementary file 4 — lncRNA GO and KEGG annotation. (ZIP 17127 kb) [file 12864_2018_4458_MOESM4_ESM.zip › lncRNA GO and KEGG annotation/GO/ZFLNCG00130_GO_BP.txt]

GO	Name	P_value
GO:1901565	organonitrogen compound catabolic process	1.89e-11
GO:0044712	single-organism catabolic process	4.72e-11
GO:0006082	organic acid metabolic process	5.25e-11
GO:0019752	carboxylic acid metabolic process	7.25e-11
GO:0015850	organic hydroxy compound transport	9.35e-11
GO:0043436	oxoacid metabolic process	1.25e-10
GO:0006820	anion transport	1.30e-10
GO:0055085	transmembrane transport	1.48e-10
GO:0044281	small molecule metabolic process	1.66e-10
GO:0055114	oxidation-reduction process	1.67e-10
GO:0044765	single-organism transport	2.14e-10
GO:1902578	single-organism localization	3.20e-10
GO:0044710	single-organism metabolic process	3.47e-10
GO:0050878	regulation of body fluid levels	4.97e-10
GO:0006811	ion transport	5.29e-10
GO:0008152	metabolic process	6.58e-10
GO:0032787	monocarboxylic acid metabolic process	1.06e-09
GO:0030301	cholesterol transport	2.12e-09
GO:1901361	organic cyclic compound catabolic process	2.78e-09
GO:0015918	sterol transport	4.28e-09
GO:0071383	cellular response to steroid hormone stimulus	4.62e-09
GO:0071391	cellular response to estrogen stimulus	4.62e-09
GO:0050817	coagulation	6.10e-09
GO:0007599	hemostasis	6.10e-09
GO:0007596	blood coagulation	6.10e-09
GO:0044699	single-organism process	7.66e-09
GO:1901605	alpha-amino acid metabolic process	1.06e-08
GO:1901575	organic substance catabolic process	1.23e-08
GO:0048878	chemical homeostasis	1.30e-08
GO:0006810	transport	1.72e-08
GO:0071407	cellular response to organic cyclic compound	1.90e-08
GO:0006508	proteolysis	2.19e-08
GO:0006732	coenzyme metabolic process	2.19e-08
GO:0051186	cofactor metabolic process	2.21e-08
GO:1901564	organonitrogen compound metabolic process	3.45e-08
GO:0009056	catabolic process	8.50e-08
GO:0051234	establishment of localization	9.74e-08
GO:0071396	cellular response to lipid	1.15e-07
GO:0043627	response to estrogen	1.15e-07
GO:0044270	cellular nitrogen compound catabolic process	1.21e-07
GO:0046700	heterocycle catabolic process	1.44e-07
GO:0005996	monosaccharide metabolic process	1.50e-07
GO:0006520	cellular amino acid metabolic process	1.68e-07
GO:0015711	organic anion transport	2.16e-07
GO:0006869	lipid transport	2.17e-07
GO:0055086	nucleobase-containing small molecule metabolic process	2.44e-07
GO:0044282	small molecule catabolic process	3.09e-07
GO:0048545	response to steroid hormone	4.73e-07
GO:0015718	monocarboxylic acid transport	5.95e-07
GO:0051179	localization	6.26e-07
GO:0019439	aromatic compound catabolic process	7.12e-07
GO:0055067	monovalent inorganic cation homeostasis	1.03e-06
GO:0044724	single-organism carbohydrate catabolic process	1.32e-06
GO:0006629	lipid metabolic process	1.34e-06
GO:0010107	potassium ion import	1.45e-06
GO:0016052	carbohydrate catabolic process	1.65e-06
GO:0055078	sodium ion homeostasis	2.24e-06
GO:0044283	small molecule biosynthetic process	3.02e-06
GO:0065008	regulation of biological quality	3.32e-06
GO:0019369	arachidonic acid metabolic process	3.46e-06
GO:0072524	pyridine-containing compound metabolic process	4.37e-06
GO:0009617	response to bacterium	4.70e-06
GO:0034220	ion transmembrane transport	4.91e-06
GO:0046942	carboxylic acid transport	5.07e-06
GO:0015849	organic acid transport	5.07e-06
GO:0009116	nucleoside metabolic process	5.51e-06
GO:1900047	negative regulation of hemostasis	5.54e-06
GO:0030195	negative regulation of blood coagulation	5.54e-06
GO:0061045	negative regulation of wound healing	5.54e-06
GO:0005975	carbohydrate metabolic process	5.66e-06
GO:0050801	ion homeostasis	6.88e-06
GO:1901657	glycosyl compound metabolic process	7.68e-06
GO:0009072	aromatic amino acid family metabolic process	7.88e-06
GO:0072521	purine-containing compound metabolic process	8.88e-06
GO:0033344	cholesterol efflux	9.27e-06
GO:0006814	sodium ion transport	9.98e-06
GO:0001676	long-chain fatty acid metabolic process	1.10e-05
GO:0042592	homeostatic process	1.15e-05
GO:0046496	nicotinamide nucleotide metabolic process	1.16e-05
GO:0019362	pyridine nucleotide metabolic process	1.16e-05
GO:0043691	reverse cholesterol transport	1.32e-05
GO:0009074	aromatic amino acid family catabolic process	1.32e-05
GO:0055080	cation homeostasis	1.40e-05
GO:0032870	cellular response to hormone stimulus	1.44e-05
GO:0006790	sulfur compound metabolic process	1.49e-05
GO:0098656	anion transmembrane transport	1.49e-05
GO:0006006	glucose metabolic process	1.55e-05
GO:0035725	sodium ion transmembrane transport	1.65e-05
GO:0006575	cellular modified amino acid metabolic process	1.69e-05
GO:0098771	inorganic ion homeostasis	1.92e-05
GO:0006090	pyruvate metabolic process	1.96e-05
GO:0006586	indolalkylamine metabolic process	2.66e-05
GO:0006568	tryptophan metabolic process	2.66e-05
GO:0006883	cellular sodium ion homeostasis	2.77e-05
GO:0046500	S-adenosylmethionine metabolic process	2.86e-05
GO:0030004	cellular monovalent inorganic cation homeostasis	2.91e-05
GO:1901568	fatty acid derivative metabolic process	3.91e-05
GO:0006690	icosanoid metabolic process	3.91e-05
GO:0006733	oxidoreduction coenzyme metabolic process	4.66e-05
GO:0033559	unsaturated fatty acid metabolic process	5.17e-05
