# Supplementary material for: Comprehensive analysis of coding-lncRNA gene co-expression network uncovers conserved functional lncRNAs in zebrafish
Source: BMC Genomics. 2018 May 9;19(Suppl 2):112. doi: 10.1186/s12864-018-4458-7 (PMC5954278; doi:10.1186/s12864-018-4458-7)
Supplement: Supplementary file 4 — lncRNA GO and KEGG annotation. (ZIP 17127 kb) [file 12864_2018_4458_MOESM4_ESM.zip › lncRNA GO and KEGG annotation/GO/ZFLNCG00132_GO_BP.txt]

GO	Name	P_value
GO:0015761	mannose transport	2.84e-04
GO:0006622	protein targeting to lysosome	5.68e-04
GO:0061462	protein localization to lysosome	1.14e-03
GO:0008645	hexose transport	2.27e-03
GO:0006623	protein targeting to vacuole	2.56e-03
GO:0072666	establishment of protein localization to vacuole	2.56e-03
GO:0015749	monosaccharide transport	2.56e-03
GO:0007041	lysosomal transport	2.56e-03
GO:0072665	protein localization to vacuole	3.12e-03
GO:0008643	carbohydrate transport	5.39e-03
GO:0007034	vacuolar transport	8.22e-03
GO:0006605	protein targeting	1.13e-02
GO:0045087	innate immune response	2.12e-02
GO:0072594	establishment of protein localization to organelle	2.17e-02
GO:0033365	protein localization to organelle	2.65e-02
GO:0034613	cellular protein localization	4.33e-02
GO:0006952	defense response	4.33e-02
GO:0070727	cellular macromolecule localization	4.44e-02
GO:1902580	single-organism cellular localization	4.91e-02
