# Supplementary material for: Comprehensive analysis of coding-lncRNA gene co-expression network uncovers conserved functional lncRNAs in zebrafish
Source: BMC Genomics. 2018 May 9;19(Suppl 2):112. doi: 10.1186/s12864-018-4458-7 (PMC5954278; doi:10.1186/s12864-018-4458-7)
Supplement: Supplementary file 4 — lncRNA GO and KEGG annotation. (ZIP 17127 kb) [file 12864_2018_4458_MOESM4_ESM.zip › lncRNA GO and KEGG annotation/GO/ZFLNCG00133_GO_BP.txt]

GO	Name	P_value
GO:0007193	adenylate cyclase-inhibiting G-protein coupled receptor signaling pathway	1.61e-11
GO:0007218	neuropeptide signaling pathway	1.92e-11
GO:0050804	modulation of synaptic transmission	1.95e-11
GO:0009583	detection of light stimulus	2.05e-11
GO:0006836	neurotransmitter transport	2.25e-11
GO:0007188	adenylate cyclase-modulating G-protein coupled receptor signaling pathway	2.75e-11
GO:0006814	sodium ion transport	2.75e-11
GO:0006816	calcium ion transport	3.52e-11
GO:0007156	homophilic cell adhesion via plasma membrane adhesion molecules	3.85e-11
GO:0007268	synaptic transmission	3.93e-11
GO:0099536	synaptic signaling	3.93e-11
GO:0099537	trans-synaptic signaling	3.93e-11
GO:0034765	regulation of ion transmembrane transport	4.41e-11
GO:0051260	protein homooligomerization	5.02e-11
GO:0007601	visual perception	5.05e-11
GO:0034762	regulation of transmembrane transport	6.76e-11
GO:0006813	potassium ion transport	6.76e-11
GO:0043269	regulation of ion transport	6.89e-11
GO:0009581	detection of external stimulus	8.77e-11
GO:0009582	detection of abiotic stimulus	8.77e-11
GO:0023052	signaling	8.99e-11
GO:0098742	cell-cell adhesion via plasma-membrane adhesion molecules	9.18e-11
GO:0007267	cell-cell signaling	9.21e-11
GO:0050953	sensory perception of light stimulus	9.30e-11
GO:0051049	regulation of transport	9.47e-11
GO:0098660	inorganic ion transmembrane transport	1.03e-10
GO:0018298	protein-chromophore linkage	1.04e-10
GO:0007602	phototransduction	1.04e-10
GO:0051259	protein oligomerization	1.06e-10
GO:0007600	sensory perception	1.09e-10
GO:0015672	monovalent inorganic cation transport	1.13e-10
GO:0007187	G-protein coupled receptor signaling pathway, coupled to cyclic nucleotide second messenger	1.18e-10
GO:0044700	single organism signaling	1.24e-10
GO:0034220	ion transmembrane transport	1.27e-10
GO:0071804	cellular potassium ion transport	1.43e-10
GO:0071805	potassium ion transmembrane transport	1.43e-10
GO:0050877	neurological system process	1.51e-10
GO:0098609	cell-cell adhesion	1.51e-10
GO:0098662	inorganic cation transmembrane transport	1.54e-10
GO:0032879	regulation of localization	1.72e-10
GO:0030001	metal ion transport	1.76e-10
GO:0098655	cation transmembrane transport	1.78e-10
GO:0006812	cation transport	1.79e-10
GO:0007270	neuron-neuron synaptic transmission	1.80e-10
GO:0007154	cell communication	2.04e-10
GO:0007186	G-protein coupled receptor signaling pathway	2.08e-10
GO:0055085	transmembrane transport	2.62e-10
GO:0007155	cell adhesion	2.86e-10
GO:0022610	biological adhesion	2.86e-10
GO:0044765	single-organism transport	3.54e-10
GO:0006811	ion transport	3.64e-10
GO:0051234	establishment of localization	3.94e-10
GO:0051179	localization	4.37e-10
GO:1902578	single-organism localization	4.66e-10
GO:0006810	transport	4.87e-10
GO:0007165	signal transduction	5.21e-10
GO:0070588	calcium ion transmembrane transport	5.45e-10
GO:0065007	biological regulation	6.84e-10
GO:0070838	divalent metal ion transport	9.11e-10
GO:0072511	divalent inorganic cation transport	9.11e-10
GO:0023061	signal release	1.11e-09
GO:0050789	regulation of biological process	1.27e-09
GO:0032412	regulation of ion transmembrane transporter activity	1.44e-09
GO:0009416	response to light stimulus	1.44e-09
GO:0050794	regulation of cellular process	2.16e-09
GO:0022898	regulation of transmembrane transporter activity	3.94e-09
GO:0003008	system process	4.59e-09
GO:0001505	regulation of neurotransmitter levels	6.25e-09
GO:0065008	regulation of biological quality	9.45e-09
GO:0030818	negative regulation of cAMP biosynthetic process	1.68e-08
GO:0030815	negative regulation of cAMP metabolic process	1.68e-08
GO:0045980	negative regulation of nucleotide metabolic process	1.68e-08
GO:1900372	negative regulation of purine nucleotide biosynthetic process	1.68e-08
GO:0050803	regulation of synapse structure or activity	1.68e-08
GO:0030809	negative regulation of nucleotide biosynthetic process	1.68e-08
GO:0030800	negative regulation of cyclic nucleotide metabolic process	1.68e-08
GO:0030803	negative regulation of cyclic nucleotide biosynthetic process	1.68e-08
GO:1900543	negative regulation of purine nucleotide metabolic process	1.68e-08
GO:0032409	regulation of transporter activity	2.97e-08
GO:0007271	synaptic transmission, cholinergic	4.01e-08
GO:0007194	negative regulation of adenylate cyclase activity	1.01e-07
GO:0051350	negative regulation of lyase activity	1.01e-07
GO:0031280	negative regulation of cyclase activity	1.01e-07
GO:1901385	regulation of voltage-gated calcium channel activity	1.01e-07
GO:0050808	synapse organization	1.28e-07
GO:0007631	feeding behavior	1.29e-07
GO:0042391	regulation of membrane potential	1.49e-07
GO:1903530	regulation of secretion by cell	2.82e-07
GO:0051046	regulation of secretion	2.82e-07
GO:0007189	adenylate cyclase-activating G-protein coupled receptor signaling pathway	4.32e-07
GO:2000311	regulation of alpha-amino-3-hydroxy-5-methyl-4-isoxazole propionate selective glutamate receptor activity	6.05e-07
GO:0019226	transmission of nerve impulse	6.05e-07
GO:0048167	regulation of synaptic plasticity	6.05e-07
GO:0007610	behavior	6.16e-07
GO:0007399	nervous system development	7.46e-07
GO:0099643	signal release from synapse	7.99e-07
GO:0030817	regulation of cAMP biosynthetic process	1.26e-06
GO:0030814	regulation of cAMP metabolic process	1.26e-06
GO:0007212	dopamine receptor signaling pathway	1.30e-06
GO:0099531	presynaptic process involved in synaptic transmission	1.30e-06
