# Supplementary material for: Comprehensive analysis of coding-lncRNA gene co-expression network uncovers conserved functional lncRNAs in zebrafish
Source: BMC Genomics. 2018 May 9;19(Suppl 2):112. doi: 10.1186/s12864-018-4458-7 (PMC5954278; doi:10.1186/s12864-018-4458-7)
Supplement: Supplementary file 4 — lncRNA GO and KEGG annotation. (ZIP 17127 kb) [file 12864_2018_4458_MOESM4_ESM.zip › lncRNA GO and KEGG annotation/GO/ZFLNCG00134_GO_BP.txt]

GO	Name	P_value
GO:0006352	DNA-templated transcription, initiation	1.37e-03
GO:0031334	positive regulation of protein complex assembly	1.93e-03
GO:0044089	positive regulation of cellular component biogenesis	3.22e-03
GO:0043254	regulation of protein complex assembly	5.95e-03
GO:0006359	regulation of transcription from RNA polymerase III promoter	1.04e-02
GO:0016925	protein sumoylation	1.04e-02
GO:0060260	regulation of transcription initiation from RNA polymerase II promoter	1.19e-02
GO:0060261	positive regulation of transcription initiation from RNA polymerase II promoter	1.19e-02
GO:2000142	regulation of DNA-templated transcription, initiation	1.19e-02
GO:2000144	positive regulation of DNA-templated transcription, initiation	1.19e-02
GO:0006384	transcription initiation from RNA polymerase III promoter	1.19e-02
GO:0051130	positive regulation of cellular component organization	1.24e-02
GO:0044087	regulation of cellular component biogenesis	1.43e-02
GO:0001963	synaptic transmission, dopaminergic	1.63e-02
GO:0032968	positive regulation of transcription elongation from RNA polymerase II promoter	1.63e-02
GO:0032786	positive regulation of DNA-templated transcription, elongation	1.78e-02
GO:0006367	transcription initiation from RNA polymerase II promoter	2.22e-02
GO:0034243	regulation of transcription elongation from RNA polymerase II promoter	2.80e-02
GO:0007270	neuron-neuron synaptic transmission	3.09e-02
GO:0045010	actin nucleation	3.38e-02
GO:0032784	regulation of DNA-templated transcription, elongation	3.52e-02
GO:0030838	positive regulation of actin filament polymerization	4.53e-02
GO:0006334	nucleosome assembly	4.67e-02
