# Supplementary material for: Comprehensive analysis of coding-lncRNA gene co-expression network uncovers conserved functional lncRNAs in zebrafish
Source: BMC Genomics. 2018 May 9;19(Suppl 2):112. doi: 10.1186/s12864-018-4458-7 (PMC5954278; doi:10.1186/s12864-018-4458-7)
Supplement: Supplementary file 4 — lncRNA GO and KEGG annotation. (ZIP 17127 kb) [file 12864_2018_4458_MOESM4_ESM.zip › lncRNA GO and KEGG annotation/GO/ZFLNCG00135_GO_BP.txt]

GO	Name	P_value
GO:0007157	heterophilic cell-cell adhesion via plasma membrane cell adhesion molecules	1.49e-03
GO:0008037	cell recognition	3.13e-03
GO:0007156	homophilic cell adhesion via plasma membrane adhesion molecules	8.39e-03
GO:0098742	cell-cell adhesion via plasma-membrane adhesion molecules	8.81e-03
GO:0098609	cell-cell adhesion	1.41e-02
GO:0007155	cell adhesion	2.39e-02
GO:0022610	biological adhesion	2.39e-02
