# Supplementary material for: Comprehensive analysis of coding-lncRNA gene co-expression network uncovers conserved functional lncRNAs in zebrafish
Source: BMC Genomics. 2018 May 9;19(Suppl 2):112. doi: 10.1186/s12864-018-4458-7 (PMC5954278; doi:10.1186/s12864-018-4458-7)
Supplement: Supplementary file 4 — lncRNA GO and KEGG annotation. (ZIP 17127 kb) [file 12864_2018_4458_MOESM4_ESM.zip › lncRNA GO and KEGG annotation/GO/ZFLNCG00138_GO_BP.txt]

GO	Name	P_value
GO:0050953	sensory perception of light stimulus	1.96e-11
GO:0071804	cellular potassium ion transport	2.72e-11
GO:0071805	potassium ion transmembrane transport	2.72e-11
GO:0007188	adenylate cyclase-modulating G-protein coupled receptor signaling pathway	3.03e-11
GO:0006814	sodium ion transport	3.03e-11
GO:0007218	neuropeptide signaling pathway	3.57e-11
GO:0018298	protein-chromophore linkage	3.59e-11
GO:0007602	phototransduction	3.59e-11
GO:0006836	neurotransmitter transport	3.77e-11
GO:0034762	regulation of transmembrane transport	4.12e-11
GO:0006813	potassium ion transport	4.12e-11
GO:0050804	modulation of synaptic transmission	4.97e-11
GO:0051260	protein homooligomerization	5.84e-11
GO:0023052	signaling	6.08e-11
GO:0007156	homophilic cell adhesion via plasma membrane adhesion molecules	6.34e-11
GO:0009583	detection of light stimulus	6.66e-11
GO:0007601	visual perception	6.86e-11
GO:0044700	single organism signaling	8.40e-11
GO:0050877	neurological system process	8.45e-11
GO:0007268	synaptic transmission	8.48e-11
GO:0099536	synaptic signaling	8.48e-11
GO:0099537	trans-synaptic signaling	8.48e-11
GO:0098609	cell-cell adhesion	8.76e-11
GO:0051259	protein oligomerization	9.08e-11
GO:0098662	inorganic cation transmembrane transport	9.90e-11
GO:0030001	metal ion transport	1.06e-10
GO:0007187	G-protein coupled receptor signaling pathway, coupled to cyclic nucleotide second messenger	1.08e-10
GO:0051049	regulation of transport	1.14e-10
GO:0043269	regulation of ion transport	1.18e-10
GO:0034765	regulation of ion transmembrane transport	1.18e-10
GO:0098742	cell-cell adhesion via plasma-membrane adhesion molecules	1.37e-10
GO:0009581	detection of external stimulus	1.37e-10
GO:0009582	detection of abiotic stimulus	1.37e-10
GO:0015672	monovalent inorganic cation transport	1.44e-10
GO:0098660	inorganic ion transmembrane transport	1.47e-10
GO:0032879	regulation of localization	1.63e-10
GO:0007267	cell-cell signaling	1.73e-10
GO:0007155	cell adhesion	1.74e-10
GO:0022610	biological adhesion	1.74e-10
GO:0055085	transmembrane transport	2.08e-10
GO:0098655	cation transmembrane transport	2.15e-10
GO:0007154	cell communication	2.36e-10
GO:0034220	ion transmembrane transport	2.45e-10
GO:0007186	G-protein coupled receptor signaling pathway	2.64e-10
GO:0006812	cation transport	2.71e-10
GO:0006811	ion transport	2.77e-10
GO:0044765	single-organism transport	3.87e-10
GO:1902578	single-organism localization	3.94e-10
GO:0051179	localization	4.06e-10
GO:0051234	establishment of localization	4.65e-10
GO:0007165	signal transduction	4.65e-10
GO:0006810	transport	4.67e-10
GO:0065007	biological regulation	6.74e-10
GO:0050789	regulation of biological process	6.89e-10
GO:0050794	regulation of cellular process	7.50e-10
GO:0007270	neuron-neuron synaptic transmission	1.27e-09
GO:0009416	response to light stimulus	1.30e-09
GO:0007600	sensory perception	1.33e-09
GO:0006816	calcium ion transport	3.04e-09
GO:0007193	adenylate cyclase-inhibiting G-protein coupled receptor signaling pathway	8.99e-09
GO:0030818	negative regulation of cAMP biosynthetic process	9.30e-09
GO:0030815	negative regulation of cAMP metabolic process	9.30e-09
GO:0045980	negative regulation of nucleotide metabolic process	9.30e-09
GO:1900372	negative regulation of purine nucleotide biosynthetic process	9.30e-09
GO:0030809	negative regulation of nucleotide biosynthetic process	9.30e-09
GO:0030800	negative regulation of cyclic nucleotide metabolic process	9.30e-09
GO:0030803	negative regulation of cyclic nucleotide biosynthetic process	9.30e-09
GO:1900543	negative regulation of purine nucleotide metabolic process	9.30e-09
GO:0023061	signal release	1.26e-08
GO:0003008	system process	1.96e-08
GO:0015991	ATP hydrolysis coupled proton transport	2.29e-08
GO:0090662	ATP hydrolysis coupled transmembrane transport	2.29e-08
GO:0015988	energy coupled proton transmembrane transport, against electrochemical gradient	2.29e-08
GO:0001505	regulation of neurotransmitter levels	2.85e-08
GO:0007194	negative regulation of adenylate cyclase activity	5.92e-08
GO:0051350	negative regulation of lyase activity	5.92e-08
GO:0031280	negative regulation of cyclase activity	5.92e-08
GO:0032412	regulation of ion transmembrane transporter activity	6.76e-08
GO:0065008	regulation of biological quality	7.01e-08
GO:0022898	regulation of transmembrane transporter activity	1.50e-07
GO:0007189	adenylate cyclase-activating G-protein coupled receptor signaling pathway	1.66e-07
GO:0042391	regulation of membrane potential	1.80e-07
GO:0070838	divalent metal ion transport	3.73e-07
GO:0072511	divalent inorganic cation transport	3.73e-07
GO:0070588	calcium ion transmembrane transport	4.32e-07
GO:0050803	regulation of synapse structure or activity	5.09e-07
GO:0007610	behavior	5.15e-07
GO:0032409	regulation of transporter activity	6.18e-07
GO:0030817	regulation of cAMP biosynthetic process	6.50e-07
GO:0030814	regulation of cAMP metabolic process	6.50e-07
GO:0007271	synaptic transmission, cholinergic	1.20e-06
GO:0051960	regulation of nervous system development	1.40e-06
GO:0045761	regulation of adenylate cyclase activity	1.68e-06
GO:1903530	regulation of secretion by cell	1.98e-06
GO:0051046	regulation of secretion	1.98e-06
GO:1901385	regulation of voltage-gated calcium channel activity	2.92e-06
GO:0060012	synaptic transmission, glycinergic	2.92e-06
GO:0055080	cation homeostasis	3.33e-06
GO:0045664	regulation of neuron differentiation	3.42e-06
GO:0007212	dopamine receptor signaling pathway	4.44e-06
