# Supplementary material for: Comprehensive analysis of coding-lncRNA gene co-expression network uncovers conserved functional lncRNAs in zebrafish
Source: BMC Genomics. 2018 May 9;19(Suppl 2):112. doi: 10.1186/s12864-018-4458-7 (PMC5954278; doi:10.1186/s12864-018-4458-7)
Supplement: Supplementary file 4 — lncRNA GO and KEGG annotation. (ZIP 17127 kb) [file 12864_2018_4458_MOESM4_ESM.zip › lncRNA GO and KEGG annotation/GO/ZFLNCG00139_GO_BP.txt]

GO	Name	P_value
GO:0045898	regulation of RNA polymerase II transcriptional preinitiation complex assembly	1.59e-12
GO:0045899	positive regulation of RNA polymerase II transcriptional preinitiation complex assembly	1.59e-12
GO:0051603	proteolysis involved in cellular protein catabolic process	1.10e-11
GO:0009057	macromolecule catabolic process	1.18e-11
GO:0009056	catabolic process	1.35e-11
GO:0060260	regulation of transcription initiation from RNA polymerase II promoter	1.48e-11
GO:0060261	positive regulation of transcription initiation from RNA polymerase II promoter	1.48e-11
GO:2000142	regulation of DNA-templated transcription, initiation	1.48e-11
GO:2000144	positive regulation of DNA-templated transcription, initiation	1.48e-11
GO:0006511	ubiquitin-dependent protein catabolic process	3.04e-11
GO:0019941	modification-dependent protein catabolic process	3.25e-11
GO:0043632	modification-dependent macromolecule catabolic process	4.50e-11
GO:0044265	cellular macromolecule catabolic process	4.77e-11
GO:0043161	proteasome-mediated ubiquitin-dependent protein catabolic process	5.83e-11
GO:0010498	proteasomal protein catabolic process	5.83e-11
GO:0006508	proteolysis	7.14e-11
GO:0044248	cellular catabolic process	7.18e-11
GO:1901575	organic substance catabolic process	8.38e-11
GO:0043170	macromolecule metabolic process	1.26e-10
GO:0030163	protein catabolic process	4.73e-10
GO:0044260	cellular macromolecule metabolic process	1.48e-09
GO:0030433	ER-associated ubiquitin-dependent protein catabolic process	3.98e-09
GO:0019538	protein metabolic process	5.35e-09
GO:0044238	primary metabolic process	3.76e-08
GO:0071704	organic substance metabolic process	9.54e-08
GO:0031334	positive regulation of protein complex assembly	2.63e-07
GO:0044089	positive regulation of cellular component biogenesis	9.84e-07
GO:0044237	cellular metabolic process	1.57e-06
GO:0008152	metabolic process	4.10e-06
GO:0043254	regulation of protein complex assembly	4.72e-06
GO:0009987	cellular process	6.53e-06
GO:0043248	proteasome assembly	1.09e-05
GO:0051130	positive regulation of cellular component organization	3.01e-05
GO:0044087	regulation of cellular component biogenesis	4.34e-05
GO:0045944	positive regulation of transcription from RNA polymerase II promoter	6.31e-05
GO:0006355	regulation of transcription, DNA-templated	2.71e-04
GO:1903506	regulation of nucleic acid-templated transcription	2.73e-04
GO:2001141	regulation of RNA biosynthetic process	2.77e-04
GO:0051252	regulation of RNA metabolic process	3.35e-04
GO:0010604	positive regulation of macromolecule metabolic process	4.10e-04
GO:0019219	regulation of nucleobase-containing compound metabolic process	4.68e-04
GO:0031325	positive regulation of cellular metabolic process	4.97e-04
GO:2000112	regulation of cellular macromolecule biosynthetic process	5.03e-04
GO:0010556	regulation of macromolecule biosynthetic process	5.37e-04
GO:0016579	protein deubiquitination	5.72e-04
GO:0045893	positive regulation of transcription, DNA-templated	6.03e-04
GO:1902680	positive regulation of RNA biosynthetic process	6.03e-04
GO:1903508	positive regulation of nucleic acid-templated transcription	6.03e-04
GO:0010468	regulation of gene expression	6.51e-04
GO:0031326	regulation of cellular biosynthetic process	6.59e-04
GO:0009889	regulation of biosynthetic process	6.81e-04
GO:0051254	positive regulation of RNA metabolic process	7.11e-04
GO:0051171	regulation of nitrogen compound metabolic process	7.62e-04
GO:0010557	positive regulation of macromolecule biosynthetic process	7.85e-04
GO:0009893	positive regulation of metabolic process	8.87e-04
GO:0045935	positive regulation of nucleobase-containing compound metabolic process	9.88e-04
GO:0010628	positive regulation of gene expression	1.04e-03
GO:0070646	protein modification by small protein removal	1.06e-03
GO:0006310	DNA recombination	1.11e-03
GO:0060255	regulation of macromolecule metabolic process	1.13e-03
GO:0031328	positive regulation of cellular biosynthetic process	1.14e-03
GO:0051173	positive regulation of nitrogen compound metabolic process	1.16e-03
GO:0009891	positive regulation of biosynthetic process	1.18e-03
GO:0080090	regulation of primary metabolic process	1.22e-03
GO:0031323	regulation of cellular metabolic process	1.46e-03
GO:0055001	muscle cell development	2.11e-03
GO:0070481	nuclear-transcribed mRNA catabolic process, non-stop decay	3.20e-03
GO:0070966	nuclear-transcribed mRNA catabolic process, no-go decay	3.20e-03
GO:0019222	regulation of metabolic process	3.63e-03
GO:0043623	cellular protein complex assembly	3.98e-03
GO:0014904	myotube cell development	4.11e-03
GO:0048741	skeletal muscle fiber development	4.11e-03
GO:0070306	lens fiber cell differentiation	6.39e-03
GO:0070682	proteasome regulatory particle assembly	6.39e-03
GO:2001270	regulation of cysteine-type endopeptidase activity involved in execution phase of apoptosis	6.39e-03
GO:2001271	negative regulation of cysteine-type endopeptidase activity involved in execution phase of apoptosis	6.39e-03
GO:0007517	muscle organ development	7.94e-03
GO:0007519	skeletal muscle tissue development	8.69e-03
GO:0002074	extraocular skeletal muscle development	9.56e-03
GO:1900118	negative regulation of execution phase of apoptosis	9.56e-03
GO:0031098	stress-activated protein kinase signaling cascade	1.03e-02
GO:0048522	positive regulation of cellular process	1.05e-02
GO:0090304	nucleic acid metabolic process	1.10e-02
GO:0048747	muscle fiber development	1.15e-02
GO:1900117	regulation of execution phase of apoptosis	1.27e-02
GO:0043282	pharyngeal muscle development	1.27e-02
GO:0014706	striated muscle tissue development	1.29e-02
GO:0061061	muscle structure development	1.29e-02
GO:0006357	regulation of transcription from RNA polymerase II promoter	1.31e-02
GO:0060537	muscle tissue development	1.33e-02
GO:0032147	activation of protein kinase activity	1.33e-02
GO:0051128	regulation of cellular component organization	1.35e-02
GO:0007049	cell cycle	1.52e-02
GO:0055002	striated muscle cell development	2.05e-02
GO:0045860	positive regulation of protein kinase activity	2.05e-02
GO:0033674	positive regulation of kinase activity	2.10e-02
GO:0006351	transcription, DNA-templated	2.17e-02
GO:0097659	nucleic acid-templated transcription	2.17e-02
GO:0007525	somatic muscle development	2.22e-02
GO:0006614	SRP-dependent cotranslational protein targeting to membrane	2.22e-02
