# Supplementary material for: Comprehensive analysis of coding-lncRNA gene co-expression network uncovers conserved functional lncRNAs in zebrafish
Source: BMC Genomics. 2018 May 9;19(Suppl 2):112. doi: 10.1186/s12864-018-4458-7 (PMC5954278; doi:10.1186/s12864-018-4458-7)
Supplement: Supplementary file 4 — lncRNA GO and KEGG annotation. (ZIP 17127 kb) [file 12864_2018_4458_MOESM4_ESM.zip › lncRNA GO and KEGG annotation/GO/ZFLNCG00140_GO_BP.txt]

GO	Name	P_value
GO:0042384	cilium assembly	6.06e-09
GO:0030030	cell projection organization	7.70e-09
GO:0044782	cilium organization	1.71e-08
GO:0042073	intraciliary transport	2.05e-08
GO:0098840	protein transport along microtubule	2.05e-08
GO:0030031	cell projection assembly	2.42e-08
GO:0010927	cellular component assembly involved in morphogenesis	2.65e-07
GO:0031503	protein complex localization	5.13e-07
GO:0010970	establishment of localization by movement along microtubule	1.12e-06
GO:0070925	organelle assembly	3.43e-06
GO:0060271	cilium morphogenesis	3.95e-06
GO:0030705	cytoskeleton-dependent intracellular transport	5.17e-06
GO:0048646	anatomical structure formation involved in morphogenesis	9.96e-06
GO:0032989	cellular component morphogenesis	5.58e-05
GO:0007018	microtubule-based movement	5.69e-05
GO:0035721	intraciliary retrograde transport	2.52e-04
GO:0016043	cellular component organization	6.84e-04
GO:0071840	cellular component organization or biogenesis	8.41e-04
GO:0008380	RNA splicing	8.62e-04
GO:0015031	protein transport	9.01e-04
GO:0016926	protein desumoylation	1.15e-03
GO:0045184	establishment of protein localization	1.20e-03
GO:1902589	single-organism organelle organization	1.36e-03
GO:0000904	cell morphogenesis involved in differentiation	1.52e-03
GO:0022607	cellular component assembly	1.78e-03
GO:0006928	movement of cell or subcellular component	1.85e-03
GO:0000245	spliceosomal complex assembly	2.24e-03
GO:0030916	otic vesicle formation	2.24e-03
GO:0048858	cell projection morphogenesis	2.52e-03
GO:0052646	alditol phosphate metabolic process	2.67e-03
GO:0045992	negative regulation of embryonic development	2.67e-03
GO:0032990	cell part morphogenesis	2.84e-03
GO:0006397	mRNA processing	3.01e-03
GO:0008104	protein localization	3.19e-03
GO:0007369	gastrulation	3.35e-03
GO:0033036	macromolecule localization	3.38e-03
GO:0007017	microtubule-based process	3.55e-03
GO:0006886	intracellular protein transport	3.63e-03
GO:1903322	positive regulation of protein modification by small protein conjugation or removal	4.20e-03
GO:0071599	otic vesicle development	4.78e-03
GO:0000902	cell morphogenesis	6.44e-03
GO:0014708	regulation of somitomeric trunk muscle development	6.54e-03
GO:0014709	positive regulation of somitomeric trunk muscle development	6.54e-03
GO:1903003	positive regulation of protein deubiquitination	6.54e-03
GO:0051488	activation of anaphase-promoting complex activity	6.54e-03
GO:0009597	detection of virus	6.54e-03
GO:1901621	negative regulation of smoothened signaling pathway involved in dorsal/ventral neural tube patterning	6.54e-03
GO:1901620	regulation of smoothened signaling pathway involved in dorsal/ventral neural tube patterning	6.54e-03
GO:0008594	photoreceptor cell morphogenesis	6.54e-03
GO:1903584	regulation of histone deubiquitination	6.54e-03
GO:1903586	positive regulation of histone deubiquitination	6.54e-03
GO:0090085	regulation of protein deubiquitination	6.54e-03
GO:0003381	epithelial cell morphogenesis involved in gastrulation	6.54e-03
GO:0043049	otic placode formation	7.44e-03
GO:1902582	single-organism intracellular transport	7.93e-03
GO:0071702	organic substance transport	8.16e-03
GO:0000398	mRNA splicing, via spliceosome	8.45e-03
GO:0000377	RNA splicing, via transesterification reactions with bulged adenosine as nucleophile	8.45e-03
GO:0016071	mRNA metabolic process	8.66e-03
GO:0000375	RNA splicing, via transesterification reactions	8.82e-03
GO:0009653	anatomical structure morphogenesis	8.85e-03
GO:0007224	smoothened signaling pathway	9.78e-03
GO:0060788	ectodermal placode formation	9.78e-03
GO:0030917	midbrain-hindbrain boundary development	1.06e-02
GO:0006996	organelle organization	1.15e-02
GO:0048890	lateral line ganglion development	1.30e-02
GO:0010826	negative regulation of centrosome duplication	1.30e-02
GO:0048667	cell morphogenesis involved in neuron differentiation	1.30e-02
GO:0061195	taste bud formation	1.30e-02
GO:0055012	ventricular cardiac muscle cell differentiation	1.30e-02
GO:0055011	atrial cardiac muscle cell differentiation	1.30e-02
GO:0046606	negative regulation of centrosome cycle	1.30e-02
GO:0046850	regulation of bone remodeling	1.30e-02
GO:0021588	cerebellum formation	1.30e-02
GO:0060541	respiratory system development	1.30e-02
GO:0060041	retina development in camera-type eye	1.40e-02
GO:1903320	regulation of protein modification by small protein conjugation or removal	1.53e-02
GO:0014032	neural crest cell development	1.63e-02
GO:0014031	mesenchymal cell development	1.63e-02
GO:0048864	stem cell development	1.63e-02
GO:0003341	cilium movement	1.85e-02
GO:0018377	protein myristoylation	1.95e-02
GO:0006346	methylation-dependent chromatin silencing	1.95e-02
GO:0006499	N-terminal protein myristoylation	1.95e-02
GO:0006498	N-terminal protein lipidation	1.95e-02
GO:0018008	N-terminal peptidyl-glycine N-myristoylation	1.95e-02
GO:0034103	regulation of tissue remodeling	1.95e-02
GO:0018201	peptidyl-glycine modification	1.95e-02
GO:0034036	purine ribonucleoside bisphosphate biosynthetic process	1.95e-02
GO:0048845	venous blood vessel morphogenesis	1.95e-02
GO:0061550	cranial ganglion development	1.95e-02
GO:0050428	3'-phosphoadenosine 5'-phosphosulfate biosynthetic process	1.95e-02
GO:0050427	3'-phosphoadenosine 5'-phosphosulfate metabolic process	1.95e-02
GO:0006650	glycerophospholipid metabolic process	2.36e-02
GO:0003208	cardiac ventricle morphogenesis	2.59e-02
GO:0048643	positive regulation of skeletal muscle tissue development	2.59e-02
GO:0032329	serine transport	2.59e-02
GO:0016572	histone phosphorylation	2.59e-02
GO:0021572	rhombomere 6 development	2.59e-02
GO:0021571	rhombomere 5 development	2.59e-02
