# Supplementary material for: Comprehensive analysis of coding-lncRNA gene co-expression network uncovers conserved functional lncRNAs in zebrafish
Source: BMC Genomics. 2018 May 9;19(Suppl 2):112. doi: 10.1186/s12864-018-4458-7 (PMC5954278; doi:10.1186/s12864-018-4458-7)
Supplement: Supplementary file 4 — lncRNA GO and KEGG annotation. (ZIP 17127 kb) [file 12864_2018_4458_MOESM4_ESM.zip › lncRNA GO and KEGG annotation/GO/ZFLNCG00141_GO_BP.txt]

GO	Name	P_value
GO:0043279	response to alkaloid	1.97e-11
GO:0003009	skeletal muscle contraction	1.97e-11
GO:0003012	muscle system process	2.08e-11
GO:0006941	striated muscle contraction	3.14e-11
GO:0034765	regulation of ion transmembrane transport	4.07e-11
GO:0007268	synaptic transmission	4.12e-11
GO:0099536	synaptic signaling	4.12e-11
GO:0099537	trans-synaptic signaling	4.12e-11
GO:0007267	cell-cell signaling	5.40e-11
GO:0034762	regulation of transmembrane transport	5.64e-11
GO:0006813	potassium ion transport	5.64e-11
GO:0071804	cellular potassium ion transport	6.23e-11
GO:0071805	potassium ion transmembrane transport	6.23e-11
GO:0098655	cation transmembrane transport	6.34e-11
GO:0044700	single organism signaling	6.36e-11
GO:0043269	regulation of ion transport	6.85e-11
GO:0034220	ion transmembrane transport	6.92e-11
GO:0098662	inorganic cation transmembrane transport	7.08e-11
GO:0098660	inorganic ion transmembrane transport	9.39e-11
GO:0006936	muscle contraction	1.06e-10
GO:0032879	regulation of localization	1.09e-10
GO:0007154	cell communication	1.10e-10
GO:0006814	sodium ion transport	1.13e-10
GO:0015672	monovalent inorganic cation transport	1.14e-10
GO:0030001	metal ion transport	1.18e-10
GO:0023052	signaling	1.24e-10
GO:0051049	regulation of transport	1.54e-10
GO:0006811	ion transport	1.62e-10
GO:0006812	cation transport	1.70e-10
GO:0055085	transmembrane transport	2.12e-10
GO:0006810	transport	2.81e-10
GO:0044765	single-organism transport	3.01e-10
GO:0051179	localization	3.22e-10
GO:0035094	response to nicotine	3.29e-10
GO:0051234	establishment of localization	3.40e-10
GO:1902578	single-organism localization	3.54e-10
GO:0050804	modulation of synaptic transmission	4.93e-10
GO:0031032	actomyosin structure organization	5.71e-10
GO:0010243	response to organonitrogen compound	6.99e-10
GO:0007155	cell adhesion	9.78e-10
GO:0022610	biological adhesion	9.78e-10
GO:0044763	single-organism cellular process	1.10e-09
GO:0007274	neuromuscular synaptic transmission	1.20e-09
GO:0014706	striated muscle tissue development	2.88e-09
GO:0060537	muscle tissue development	4.35e-09
GO:0003008	system process	5.17e-09
GO:0030036	actin cytoskeleton organization	6.22e-09
GO:0045214	sarcomere organization	7.07e-09
GO:0044699	single-organism process	8.60e-09
GO:0060048	cardiac muscle contraction	9.05e-09
GO:0007519	skeletal muscle tissue development	1.09e-08
GO:1901698	response to nitrogen compound	1.21e-08
GO:0006816	calcium ion transport	1.21e-08
GO:0006836	neurotransmitter transport	1.45e-08
GO:0030029	actin filament-based process	1.48e-08
GO:0065008	regulation of biological quality	1.68e-08
GO:0007271	synaptic transmission, cholinergic	2.87e-08
GO:0055074	calcium ion homeostasis	3.06e-08
GO:0070588	calcium ion transmembrane transport	5.41e-08
GO:0042391	regulation of membrane potential	5.76e-08
GO:0055080	cation homeostasis	7.42e-08
GO:0060012	synaptic transmission, glycinergic	8.09e-08
GO:0007156	homophilic cell adhesion via plasma membrane adhesion molecules	1.03e-07
GO:0098742	cell-cell adhesion via plasma-membrane adhesion molecules	1.07e-07
GO:0072507	divalent inorganic cation homeostasis	1.09e-07
GO:0007270	neuron-neuron synaptic transmission	1.20e-07
GO:0098771	inorganic ion homeostasis	1.32e-07
GO:0010107	potassium ion import	1.57e-07
GO:0032412	regulation of ion transmembrane transporter activity	1.57e-07
GO:0050801	ion homeostasis	1.92e-07
GO:0022898	regulation of transmembrane transporter activity	2.85e-07
GO:0030003	cellular cation homeostasis	3.30e-07
GO:0032409	regulation of transporter activity	4.87e-07
GO:0031175	neuron projection development	5.07e-07
GO:0006873	cellular ion homeostasis	5.08e-07
GO:0055065	metal ion homeostasis	6.39e-07
GO:0070838	divalent metal ion transport	7.16e-07
GO:0072511	divalent inorganic cation transport	7.16e-07
GO:0051259	protein oligomerization	7.79e-07
GO:0001505	regulation of neurotransmitter levels	8.27e-07
GO:0032502	developmental process	8.39e-07
GO:0007010	cytoskeleton organization	8.41e-07
GO:0006874	cellular calcium ion homeostasis	1.38e-06
GO:0006091	generation of precursor metabolites and energy	1.82e-06
GO:0072503	cellular divalent inorganic cation homeostasis	2.50e-06
GO:0055082	cellular chemical homeostasis	2.50e-06
GO:0055075	potassium ion homeostasis	2.97e-06
GO:0006875	cellular metal ion homeostasis	2.99e-06
GO:0009719	response to endogenous stimulus	3.71e-06
GO:0015991	ATP hydrolysis coupled proton transport	5.35e-06
GO:0090662	ATP hydrolysis coupled transmembrane transport	5.35e-06
GO:0015988	energy coupled proton transmembrane transport, against electrochemical gradient	5.35e-06
GO:0051260	protein homooligomerization	5.71e-06
GO:0023061	signal release	5.84e-06
GO:0098609	cell-cell adhesion	6.28e-06
GO:0065007	biological regulation	6.56e-06
GO:0086010	membrane depolarization during action potential	7.03e-06
GO:0051899	membrane depolarization	7.03e-06
GO:0051480	regulation of cytosolic calcium ion concentration	7.04e-06
GO:0046034	ATP metabolic process	7.42e-06
