# Supplementary material for: Comprehensive analysis of coding-lncRNA gene co-expression network uncovers conserved functional lncRNAs in zebrafish
Source: BMC Genomics. 2018 May 9;19(Suppl 2):112. doi: 10.1186/s12864-018-4458-7 (PMC5954278; doi:10.1186/s12864-018-4458-7)
Supplement: Supplementary file 4 — lncRNA GO and KEGG annotation. (ZIP 17127 kb) [file 12864_2018_4458_MOESM4_ESM.zip › lncRNA GO and KEGG annotation/GO/ZFLNCG00144_GO_BP.txt]

GO	Name	P_value
GO:0006836	neurotransmitter transport	1.85e-11
GO:0018298	protein-chromophore linkage	2.32e-11
GO:0007602	phototransduction	2.32e-11
GO:0007188	adenylate cyclase-modulating G-protein coupled receptor signaling pathway	3.59e-11
GO:0051259	protein oligomerization	3.73e-11
GO:0071804	cellular potassium ion transport	3.73e-11
GO:0071805	potassium ion transmembrane transport	3.73e-11
GO:0007187	G-protein coupled receptor signaling pathway, coupled to cyclic nucleotide second messenger	3.79e-11
GO:0034762	regulation of transmembrane transport	4.05e-11
GO:0006813	potassium ion transport	4.05e-11
GO:0007601	visual perception	5.23e-11
GO:0051260	protein homooligomerization	6.17e-11
GO:0006816	calcium ion transport	6.25e-11
GO:0043269	regulation of ion transport	6.59e-11
GO:0007600	sensory perception	7.61e-11
GO:0009581	detection of external stimulus	7.72e-11
GO:0009582	detection of abiotic stimulus	7.72e-11
GO:0023052	signaling	7.87e-11
GO:0009583	detection of light stimulus	8.95e-11
GO:0050804	modulation of synaptic transmission	9.40e-11
GO:0050953	sensory perception of light stimulus	9.87e-11
GO:0015672	monovalent inorganic cation transport	1.03e-10
GO:0007156	homophilic cell adhesion via plasma membrane adhesion molecules	1.06e-10
GO:0007218	neuropeptide signaling pathway	1.07e-10
GO:0009416	response to light stimulus	1.08e-10
GO:0034765	regulation of ion transmembrane transport	1.09e-10
GO:0044700	single organism signaling	1.10e-10
GO:0007268	synaptic transmission	1.16e-10
GO:0099536	synaptic signaling	1.16e-10
GO:0099537	trans-synaptic signaling	1.16e-10
GO:0098742	cell-cell adhesion via plasma-membrane adhesion molecules	1.22e-10
GO:0050877	neurological system process	1.34e-10
GO:0098662	inorganic cation transmembrane transport	1.37e-10
GO:0098609	cell-cell adhesion	1.38e-10
GO:0034220	ion transmembrane transport	1.48e-10
GO:0098655	cation transmembrane transport	1.56e-10
GO:0007267	cell-cell signaling	1.70e-10
GO:0051049	regulation of transport	1.89e-10
GO:0030001	metal ion transport	1.99e-10
GO:0098660	inorganic ion transmembrane transport	2.06e-10
GO:0007154	cell communication	2.17e-10
GO:0032879	regulation of localization	2.21e-10
GO:0007155	cell adhesion	2.22e-10
GO:0022610	biological adhesion	2.22e-10
GO:0006812	cation transport	2.35e-10
GO:0055085	transmembrane transport	2.67e-10
GO:0006811	ion transport	2.91e-10
GO:0007186	G-protein coupled receptor signaling pathway	2.99e-10
GO:0003008	system process	3.26e-10
GO:0006810	transport	3.90e-10
GO:0044765	single-organism transport	3.95e-10
GO:1902578	single-organism localization	4.10e-10
GO:0051179	localization	4.50e-10
GO:0051234	establishment of localization	4.97e-10
GO:0007165	signal transduction	5.60e-10
GO:0007270	neuron-neuron synaptic transmission	5.60e-10
GO:0065007	biological regulation	6.06e-10
GO:0050794	regulation of cellular process	6.35e-10
GO:0050789	regulation of biological process	6.98e-10
GO:0006814	sodium ion transport	1.01e-09
GO:0001505	regulation of neurotransmitter levels	1.55e-09
GO:0023061	signal release	2.87e-09
GO:0070588	calcium ion transmembrane transport	3.07e-09
GO:0007193	adenylate cyclase-inhibiting G-protein coupled receptor signaling pathway	8.12e-09
GO:0042391	regulation of membrane potential	8.49e-09
GO:0070838	divalent metal ion transport	3.11e-08
GO:0072511	divalent inorganic cation transport	3.11e-08
GO:0050803	regulation of synapse structure or activity	3.38e-08
GO:0032412	regulation of ion transmembrane transporter activity	4.85e-08
GO:0009314	response to radiation	5.71e-08
GO:0050808	synapse organization	6.77e-08
GO:0007610	behavior	1.17e-07
GO:0022898	regulation of transmembrane transporter activity	1.17e-07
GO:0007271	synaptic transmission, cholinergic	1.17e-07
GO:0065008	regulation of biological quality	1.83e-07
GO:0032409	regulation of transporter activity	6.55e-07
GO:2000311	regulation of alpha-amino-3-hydroxy-5-methyl-4-isoxazole propionate selective glutamate receptor activity	1.06e-06
GO:0019226	transmission of nerve impulse	1.06e-06
GO:0048167	regulation of synaptic plasticity	1.06e-06
GO:0007189	adenylate cyclase-activating G-protein coupled receptor signaling pathway	1.31e-06
GO:0099643	signal release from synapse	1.57e-06
GO:0030818	negative regulation of cAMP biosynthetic process	1.59e-06
GO:0030815	negative regulation of cAMP metabolic process	1.59e-06
GO:0045980	negative regulation of nucleotide metabolic process	1.59e-06
GO:1900372	negative regulation of purine nucleotide biosynthetic process	1.59e-06
GO:0030809	negative regulation of nucleotide biosynthetic process	1.59e-06
GO:0030800	negative regulation of cyclic nucleotide metabolic process	1.59e-06
GO:0030803	negative regulation of cyclic nucleotide biosynthetic process	1.59e-06
GO:1900543	negative regulation of purine nucleotide metabolic process	1.59e-06
GO:0007212	dopamine receptor signaling pathway	3.24e-06
GO:0099531	presynaptic process involved in synaptic transmission	3.24e-06
GO:1903530	regulation of secretion by cell	4.45e-06
GO:0051046	regulation of secretion	4.45e-06
GO:0048168	regulation of neuronal synaptic plasticity	5.92e-06
GO:0015991	ATP hydrolysis coupled proton transport	7.05e-06
GO:0090662	ATP hydrolysis coupled transmembrane transport	7.05e-06
GO:0015988	energy coupled proton transmembrane transport, against electrochemical gradient	7.05e-06
GO:0001963	synaptic transmission, dopaminergic	7.33e-06
GO:0099601	regulation of neurotransmitter receptor activity	7.33e-06
GO:0007269	neurotransmitter secretion	7.33e-06
