# Supplementary material for: Comprehensive analysis of coding-lncRNA gene co-expression network uncovers conserved functional lncRNAs in zebrafish
Source: BMC Genomics. 2018 May 9;19(Suppl 2):112. doi: 10.1186/s12864-018-4458-7 (PMC5954278; doi:10.1186/s12864-018-4458-7)
Supplement: Supplementary file 4 — lncRNA GO and KEGG annotation. (ZIP 17127 kb) [file 12864_2018_4458_MOESM4_ESM.zip › lncRNA GO and KEGG annotation/GO/ZFLNCG00145_GO_BP.txt]

GO	Name	P_value
GO:0007188	adenylate cyclase-modulating G-protein coupled receptor signaling pathway	2.71e-11
GO:0006814	sodium ion transport	2.71e-11
GO:0007218	neuropeptide signaling pathway	3.24e-11
GO:0006836	neurotransmitter transport	3.41e-11
GO:0034762	regulation of transmembrane transport	3.61e-11
GO:0006813	potassium ion transport	3.61e-11
GO:0050804	modulation of synaptic transmission	4.55e-11
GO:0009416	response to light stimulus	5.00e-11
GO:0051260	protein homooligomerization	5.24e-11
GO:0007156	homophilic cell adhesion via plasma membrane adhesion molecules	5.48e-11
GO:0009583	detection of light stimulus	6.13e-11
GO:0007601	visual perception	6.18e-11
GO:0007267	cell-cell signaling	6.31e-11
GO:0007268	synaptic transmission	7.40e-11
GO:0099536	synaptic signaling	7.40e-11
GO:0099537	trans-synaptic signaling	7.40e-11
GO:0044700	single organism signaling	7.49e-11
GO:0098609	cell-cell adhesion	7.70e-11
GO:0051259	protein oligomerization	8.07e-11
GO:0098662	inorganic cation transmembrane transport	9.24e-11
GO:0007187	G-protein coupled receptor signaling pathway, coupled to cyclic nucleotide second messenger	9.64e-11
GO:0043269	regulation of ion transport	1.02e-10
GO:0034765	regulation of ion transmembrane transport	1.04e-10
GO:0051049	regulation of transport	1.07e-10
GO:0050953	sensory perception of light stimulus	1.11e-10
GO:0098742	cell-cell adhesion via plasma-membrane adhesion molecules	1.18e-10
GO:0098660	inorganic ion transmembrane transport	1.29e-10
GO:0006816	calcium ion transport	1.29e-10
GO:0015672	monovalent inorganic cation transport	1.33e-10
GO:0071804	cellular potassium ion transport	1.33e-10
GO:0071805	potassium ion transmembrane transport	1.33e-10
GO:0007600	sensory perception	1.45e-10
GO:0023052	signaling	1.47e-10
GO:0007155	cell adhesion	1.54e-10
GO:0022610	biological adhesion	1.54e-10
GO:0006812	cation transport	1.60e-10
GO:0050877	neurological system process	1.78e-10
GO:0030001	metal ion transport	1.89e-10
GO:0098655	cation transmembrane transport	2.07e-10
GO:0007154	cell communication	2.26e-10
GO:0034220	ion transmembrane transport	2.37e-10
GO:0007186	G-protein coupled receptor signaling pathway	2.45e-10
GO:0032879	regulation of localization	2.49e-10
GO:0006811	ion transport	2.70e-10
GO:0055085	transmembrane transport	2.91e-10
GO:0044765	single-organism transport	3.61e-10
GO:1902578	single-organism localization	3.63e-10
GO:0051179	localization	3.78e-10
GO:0051234	establishment of localization	4.34e-10
GO:0006810	transport	4.36e-10
GO:0023061	signal release	4.67e-10
GO:0018298	protein-chromophore linkage	4.97e-10
GO:0007602	phototransduction	4.97e-10
GO:0007165	signal transduction	5.38e-10
GO:0065007	biological regulation	6.31e-10
GO:0050789	regulation of biological process	6.44e-10
GO:0070588	calcium ion transmembrane transport	6.55e-10
GO:0050794	regulation of cellular process	7.02e-10
GO:0009581	detection of external stimulus	7.99e-10
GO:0009582	detection of abiotic stimulus	7.99e-10
GO:0070838	divalent metal ion transport	1.93e-09
GO:0072511	divalent inorganic cation transport	1.93e-09
GO:0032412	regulation of ion transmembrane transporter activity	6.14e-09
GO:0003008	system process	7.29e-09
GO:0022898	regulation of transmembrane transporter activity	1.51e-08
GO:0001505	regulation of neurotransmitter levels	2.69e-08
GO:0042391	regulation of membrane potential	3.74e-08
GO:0050808	synapse organization	4.33e-08
GO:0007193	adenylate cyclase-inhibiting G-protein coupled receptor signaling pathway	7.58e-08
GO:0032409	regulation of transporter activity	8.21e-08
GO:0007271	synaptic transmission, cholinergic	1.42e-07
GO:0009314	response to radiation	1.99e-07
GO:0007270	neuron-neuron synaptic transmission	2.06e-07
GO:2000311	regulation of alpha-amino-3-hydroxy-5-methyl-4-isoxazole propionate selective glutamate receptor activity	3.65e-07
GO:0019226	transmission of nerve impulse	3.65e-07
GO:1903530	regulation of secretion by cell	4.07e-07
GO:0051046	regulation of secretion	4.07e-07
GO:0099643	signal release from synapse	4.34e-07
GO:0030818	negative regulation of cAMP biosynthetic process	4.91e-07
GO:0030815	negative regulation of cAMP metabolic process	4.91e-07
GO:0045980	negative regulation of nucleotide metabolic process	4.91e-07
GO:1900372	negative regulation of purine nucleotide biosynthetic process	4.91e-07
GO:0050803	regulation of synapse structure or activity	4.91e-07
GO:0030809	negative regulation of nucleotide biosynthetic process	4.91e-07
GO:0030800	negative regulation of cyclic nucleotide metabolic process	4.91e-07
GO:0030803	negative regulation of cyclic nucleotide biosynthetic process	4.91e-07
GO:1900543	negative regulation of purine nucleotide metabolic process	4.91e-07
GO:0065008	regulation of biological quality	7.12e-07
GO:0099601	regulation of neurotransmitter receptor activity	2.32e-06
GO:0007269	neurotransmitter secretion	2.32e-06
GO:1900449	regulation of glutamate receptor signaling pathway	2.32e-06
GO:0007194	negative regulation of adenylate cyclase activity	2.83e-06
GO:0051350	negative regulation of lyase activity	2.83e-06
GO:0031280	negative regulation of cyclase activity	2.83e-06
GO:1901385	regulation of voltage-gated calcium channel activity	2.83e-06
GO:0007212	dopamine receptor signaling pathway	4.23e-06
GO:0099531	presynaptic process involved in synaptic transmission	4.23e-06
GO:0045936	negative regulation of phosphate metabolic process	4.57e-06
GO:0010563	negative regulation of phosphorus metabolic process	4.57e-06
GO:0048488	synaptic vesicle endocytosis	4.85e-06
