# Supplementary material for: Comprehensive analysis of coding-lncRNA gene co-expression network uncovers conserved functional lncRNAs in zebrafish
Source: BMC Genomics. 2018 May 9;19(Suppl 2):112. doi: 10.1186/s12864-018-4458-7 (PMC5954278; doi:10.1186/s12864-018-4458-7)
Supplement: Supplementary file 4 — lncRNA GO and KEGG annotation. (ZIP 17127 kb) [file 12864_2018_4458_MOESM4_ESM.zip › lncRNA GO and KEGG annotation/GO/ZFLNCG00146_GO_BP.txt]

GO	Name	P_value
GO:0035351	heme transmembrane transport	2.13e-04
GO:0015886	heme transport	8.53e-04
GO:1901678	iron coordination entity transport	8.53e-04
GO:0051181	cofactor transport	1.07e-03
GO:0006730	one-carbon metabolic process	6.59e-03
GO:0044281	small molecule metabolic process	6.71e-03
GO:0030218	erythrocyte differentiation	8.50e-03
GO:0030099	myeloid cell differentiation	1.82e-02
GO:0015711	organic anion transport	2.49e-02
GO:0071705	nitrogen compound transport	2.52e-02
GO:0044763	single-organism cellular process	2.64e-02
GO:0007420	brain development	2.81e-02
GO:0006520	cellular amino acid metabolic process	3.33e-02
GO:0006820	anion transport	3.77e-02
GO:0044710	single-organism metabolic process	4.32e-02
