# Supplementary material for: Comprehensive analysis of coding-lncRNA gene co-expression network uncovers conserved functional lncRNAs in zebrafish
Source: BMC Genomics. 2018 May 9;19(Suppl 2):112. doi: 10.1186/s12864-018-4458-7 (PMC5954278; doi:10.1186/s12864-018-4458-7)
Supplement: Supplementary file 4 — lncRNA GO and KEGG annotation. (ZIP 17127 kb) [file 12864_2018_4458_MOESM4_ESM.zip › lncRNA GO and KEGG annotation/GO/ZFLNCG00147_GO_BP.txt]

GO	Name	P_value
GO:0051788	response to misfolded protein	6.62e-05
GO:0035967	cellular response to topologically incorrect protein	6.62e-05
GO:0071218	cellular response to misfolded protein	6.62e-05
GO:0007034	vacuolar transport	8.59e-05
GO:0009267	cellular response to starvation	9.84e-05
GO:0071496	cellular response to external stimulus	1.28e-04
GO:0031668	cellular response to extracellular stimulus	1.28e-04
GO:0031669	cellular response to nutrient levels	1.28e-04
GO:0006950	response to stress	1.61e-04
GO:0042594	response to starvation	2.04e-04
GO:0043562	cellular response to nitrogen levels	2.25e-04
GO:0006995	cellular response to nitrogen starvation	2.25e-04
GO:0031667	response to nutrient levels	3.39e-04
GO:0009991	response to extracellular stimulus	3.39e-04
GO:0006515	misfolded or incompletely synthesized protein catabolic process	6.52e-04
GO:0000045	autophagosome assembly	7.31e-04
GO:1905037	autophagosome organization	7.31e-04
GO:0045324	late endosome to vacuole transport	1.35e-03
GO:0035556	intracellular signal transduction	1.50e-03
GO:0010941	regulation of cell death	1.56e-03
GO:0035966	response to topologically incorrect protein	1.80e-03
GO:0051716	cellular response to stimulus	2.09e-03
GO:0006623	protein targeting to vacuole	2.30e-03
GO:0072666	establishment of protein localization to vacuole	2.30e-03
GO:0042221	response to chemical	2.55e-03
GO:0050896	response to stimulus	2.82e-03
GO:0006513	protein monoubiquitination	2.85e-03
GO:0033554	cellular response to stress	3.08e-03
GO:0032012	regulation of ARF protein signal transduction	3.47e-03
GO:0072665	protein localization to vacuole	3.47e-03
GO:0051248	negative regulation of protein metabolic process	3.60e-03
GO:0070887	cellular response to chemical stimulus	3.85e-03
GO:0042981	regulation of apoptotic process	3.91e-03
GO:0043067	regulation of programmed cell death	4.06e-03
GO:0006914	autophagy	5.17e-03
GO:0034097	response to cytokine	5.65e-03
GO:0032268	regulation of cellular protein metabolic process	6.33e-03
GO:0042177	negative regulation of protein catabolic process	6.49e-03
GO:0022411	cellular component disassembly	6.64e-03
GO:0010033	response to organic substance	7.36e-03
GO:0006766	vitamin metabolic process	7.37e-03
GO:0007033	vacuole organization	7.45e-03
GO:0051246	regulation of protein metabolic process	7.60e-03
GO:0010907	positive regulation of glucose metabolic process	8.17e-03
GO:0061418	regulation of transcription from RNA polymerase II promoter in response to hypoxia	8.17e-03
GO:0090134	cell migration involved in mesendoderm migration	8.17e-03
GO:0051043	regulation of membrane protein ectodomain proteolysis	8.17e-03
GO:0051045	negative regulation of membrane protein ectodomain proteolysis	8.17e-03
GO:0051958	methotrexate transport	8.17e-03
GO:0031958	corticosteroid receptor signaling pathway	8.17e-03
GO:0060365	coronal suture morphogenesis	8.17e-03
GO:0060363	cranial suture morphogenesis	8.17e-03
GO:0070446	negative regulation of oligodendrocyte progenitor proliferation	8.17e-03
GO:0045722	positive regulation of gluconeogenesis	8.17e-03
GO:1990755	mitotic spindle microtubule depolymerization	8.17e-03
GO:0042921	glucocorticoid receptor signaling pathway	8.17e-03
GO:1900119	positive regulation of execution phase of apoptosis	8.17e-03
GO:0034341	response to interferon-gamma	8.17e-03
GO:0090169	regulation of spindle assembly	8.17e-03
GO:0061428	negative regulation of transcription from RNA polymerase II promoter in response to hypoxia	8.17e-03
GO:0006111	regulation of gluconeogenesis	8.17e-03
GO:0009642	response to light intensity	8.17e-03
GO:0016188	synaptic vesicle maturation	8.17e-03
GO:0015884	folic acid transport	8.17e-03
GO:0071346	cellular response to interferon-gamma	8.17e-03
GO:0043402	glucocorticoid mediated signaling pathway	8.17e-03
GO:0002548	monocyte chemotaxis	8.17e-03
GO:0031960	response to corticosteroid	8.17e-03
GO:0006771	riboflavin metabolic process	8.17e-03
GO:2000777	positive regulation of proteasomal ubiquitin-dependent protein catabolic process involved in cellular response to hypoxia	8.17e-03
GO:0036367	light adaption	8.17e-03
GO:0009231	riboflavin biosynthetic process	8.17e-03
GO:0032258	CVT pathway	8.17e-03
GO:0071548	response to dexamethasone	8.17e-03
GO:0051414	response to cortisol	8.17e-03
GO:1901673	regulation of mitotic spindle assembly	8.17e-03
GO:0051384	response to glucocorticoid	8.17e-03
GO:2000378	negative regulation of reactive oxygen species metabolic process	8.17e-03
GO:0061433	cellular response to caloric restriction	8.17e-03
GO:0010951	negative regulation of endopeptidase activity	8.31e-03
GO:0000209	protein polyubiquitination	1.30e-02
GO:0007264	small GTPase mediated signal transduction	1.34e-02
GO:0008104	protein localization	1.34e-02
GO:0015031	protein transport	1.34e-02
GO:0031330	negative regulation of cellular catabolic process	1.37e-02
GO:0009895	negative regulation of catabolic process	1.37e-02
GO:0033036	macromolecule localization	1.41e-02
GO:0000422	mitophagy	1.50e-02
GO:0061726	mitochondrion disassembly	1.50e-02
GO:0009605	response to external stimulus	1.53e-02
GO:0030100	regulation of endocytosis	1.63e-02
GO:0043388	positive regulation of DNA binding	1.63e-02
GO:0071356	cellular response to tumor necrosis factor	1.63e-02
GO:1902019	regulation of cilium-dependent cell motility	1.63e-02
GO:0070445	regulation of oligodendrocyte progenitor proliferation	1.63e-02
GO:0090224	regulation of spindle organization	1.63e-02
GO:0051101	regulation of DNA binding	1.63e-02
GO:0042051	compound eye photoreceptor development	1.63e-02
GO:0021987	cerebral cortex development	1.63e-02
GO:0034612	response to tumor necrosis factor	1.63e-02
