# Supplementary material for: Comprehensive analysis of coding-lncRNA gene co-expression network uncovers conserved functional lncRNAs in zebrafish
Source: BMC Genomics. 2018 May 9;19(Suppl 2):112. doi: 10.1186/s12864-018-4458-7 (PMC5954278; doi:10.1186/s12864-018-4458-7)
Supplement: Supplementary file 4 — lncRNA GO and KEGG annotation. (ZIP 17127 kb) [file 12864_2018_4458_MOESM4_ESM.zip › lncRNA GO and KEGG annotation/GO/ZFLNCG00148_GO_BP.txt]

GO	Name	P_value
GO:0023052	signaling	5.22e-11
GO:0007156	homophilic cell adhesion via plasma membrane adhesion molecules	7.51e-11
GO:0044700	single organism signaling	8.27e-11
GO:0098742	cell-cell adhesion via plasma-membrane adhesion molecules	1.18e-10
GO:0098609	cell-cell adhesion	1.47e-10
GO:0007267	cell-cell signaling	1.54e-10
GO:0006812	cation transport	2.23e-10
GO:0007155	cell adhesion	2.75e-10
GO:0022610	biological adhesion	2.75e-10
GO:0006811	ion transport	3.11e-10
GO:0007165	signal transduction	3.95e-10
GO:0034765	regulation of ion transmembrane transport	6.96e-10
GO:0034762	regulation of transmembrane transport	9.71e-10
GO:0044765	single-organism transport	2.13e-09
GO:1902578	single-organism localization	2.48e-09
GO:0030001	metal ion transport	3.82e-09
GO:0007268	synaptic transmission	4.01e-09
GO:0099536	synaptic signaling	4.01e-09
GO:0099537	trans-synaptic signaling	4.01e-09
GO:0007154	cell communication	4.10e-09
GO:0015672	monovalent inorganic cation transport	1.19e-08
GO:0043269	regulation of ion transport	3.01e-08
GO:0007186	G-protein coupled receptor signaling pathway	1.47e-07
GO:0007187	G-protein coupled receptor signaling pathway, coupled to cyclic nucleotide second messenger	2.98e-07
GO:0006810	transport	3.02e-07
GO:0051179	localization	3.02e-07
GO:0006836	neurotransmitter transport	5.59e-07
GO:1904893	negative regulation of STAT cascade	6.26e-07
GO:0046426	negative regulation of JAK-STAT cascade	6.26e-07
GO:0098662	inorganic cation transmembrane transport	8.22e-07
GO:0001505	regulation of neurotransmitter levels	1.09e-06
GO:0051234	establishment of localization	1.12e-06
GO:0098655	cation transmembrane transport	1.22e-06
GO:0045936	negative regulation of phosphate metabolic process	1.55e-06
GO:0010563	negative regulation of phosphorus metabolic process	1.55e-06
GO:0030818	negative regulation of cAMP biosynthetic process	2.03e-06
GO:0030815	negative regulation of cAMP metabolic process	2.03e-06
GO:0045980	negative regulation of nucleotide metabolic process	2.03e-06
GO:1900372	negative regulation of purine nucleotide biosynthetic process	2.03e-06
GO:0030809	negative regulation of nucleotide biosynthetic process	2.03e-06
GO:0030800	negative regulation of cyclic nucleotide metabolic process	2.03e-06
GO:0030803	negative regulation of cyclic nucleotide biosynthetic process	2.03e-06
GO:1900543	negative regulation of purine nucleotide metabolic process	2.03e-06
GO:0051260	protein homooligomerization	2.58e-06
GO:0042133	neurotransmitter metabolic process	3.70e-06
GO:0051049	regulation of transport	3.82e-06
GO:0050804	modulation of synaptic transmission	4.67e-06
GO:0032879	regulation of localization	5.71e-06
GO:0019221	cytokine-mediated signaling pathway	6.53e-06
GO:1904892	regulation of STAT cascade	7.12e-06
GO:0046425	regulation of JAK-STAT cascade	7.12e-06
GO:0098660	inorganic ion transmembrane transport	8.97e-06
GO:0006813	potassium ion transport	1.10e-05
GO:0043086	negative regulation of catalytic activity	1.22e-05
GO:0007194	negative regulation of adenylate cyclase activity	1.31e-05
GO:0051350	negative regulation of lyase activity	1.31e-05
GO:0031280	negative regulation of cyclase activity	1.31e-05
GO:0044092	negative regulation of molecular function	3.04e-05
GO:0023061	signal release	3.54e-05
GO:0045761	regulation of adenylate cyclase activity	4.09e-05
GO:0071875	adrenergic receptor signaling pathway	4.09e-05
GO:0071880	adenylate cyclase-activating adrenergic receptor signaling pathway	4.09e-05
GO:0065008	regulation of biological quality	4.50e-05
GO:0006140	regulation of nucleotide metabolic process	5.70e-05
GO:0007188	adenylate cyclase-modulating G-protein coupled receptor signaling pathway	6.09e-05
GO:0006814	sodium ion transport	6.09e-05
GO:0030817	regulation of cAMP biosynthetic process	6.69e-05
GO:0030814	regulation of cAMP metabolic process	6.69e-05
GO:0032940	secretion by cell	9.34e-05
GO:0065007	biological regulation	1.05e-04
GO:0051259	protein oligomerization	1.37e-04
GO:0007189	adenylate cyclase-activating G-protein coupled receptor signaling pathway	1.71e-04
GO:0034220	ion transmembrane transport	1.91e-04
GO:0099643	signal release from synapse	2.05e-04
GO:0033673	negative regulation of kinase activity	2.08e-04
GO:0042135	neurotransmitter catabolic process	2.40e-04
GO:0051339	regulation of lyase activity	2.89e-04
GO:0031279	regulation of cyclase activity	2.89e-04
GO:0046903	secretion	3.13e-04
GO:0086010	membrane depolarization during action potential	3.26e-04
GO:0051899	membrane depolarization	3.26e-04
GO:1900371	regulation of purine nucleotide biosynthetic process	3.26e-04
GO:0030808	regulation of nucleotide biosynthetic process	3.26e-04
GO:0030802	regulation of cyclic nucleotide biosynthetic process	3.26e-04
GO:1900542	regulation of purine nucleotide metabolic process	3.26e-04
GO:0030799	regulation of cyclic nucleotide metabolic process	3.26e-04
GO:0006816	calcium ion transport	3.79e-04
GO:0046031	ADP metabolic process	4.37e-04
GO:0032412	regulation of ion transmembrane transporter activity	4.83e-04
GO:0099531	presynaptic process involved in synaptic transmission	4.83e-04
GO:0007157	heterophilic cell-cell adhesion via plasma membrane cell adhesion molecules	5.07e-04
GO:0071804	cellular potassium ion transport	5.11e-04
GO:0071805	potassium ion transmembrane transport	5.11e-04
GO:0006096	glycolytic process	5.22e-04
GO:0006757	ATP generation from ADP	5.22e-04
GO:0009185	ribonucleoside diphosphate metabolic process	5.82e-04
GO:0009135	purine nucleoside diphosphate metabolic process	5.82e-04
GO:0009179	purine ribonucleoside diphosphate metabolic process	5.82e-04
GO:0051348	negative regulation of transferase activity	6.12e-04
GO:0001944	vasculature development	6.18e-04
