# Supplementary material for: Comprehensive analysis of coding-lncRNA gene co-expression network uncovers conserved functional lncRNAs in zebrafish
Source: BMC Genomics. 2018 May 9;19(Suppl 2):112. doi: 10.1186/s12864-018-4458-7 (PMC5954278; doi:10.1186/s12864-018-4458-7)
Supplement: Supplementary file 4 — lncRNA GO and KEGG annotation. (ZIP 17127 kb) [file 12864_2018_4458_MOESM4_ESM.zip › lncRNA GO and KEGG annotation/GO/ZFLNCG00149_GO_BP.txt]

GO	Name	P_value
GO:0030301	cholesterol transport	6.62e-12
GO:0015918	sterol transport	1.52e-11
GO:0044707	single-multicellular organism process	2.23e-10
GO:0007275	multicellular organism development	3.63e-10
GO:0043691	reverse cholesterol transport	9.74e-10
GO:0033344	cholesterol efflux	2.08e-09
GO:0008152	metabolic process	1.03e-08
GO:0015850	organic hydroxy compound transport	1.09e-08
GO:0032501	multicellular organismal process	2.60e-08
GO:0044699	single-organism process	3.63e-08
GO:0009889	regulation of biosynthetic process	9.58e-08
GO:0044710	single-organism metabolic process	1.47e-07
GO:0048856	anatomical structure development	2.01e-07
GO:0006355	regulation of transcription, DNA-templated	2.06e-07
GO:1903506	regulation of nucleic acid-templated transcription	2.08e-07
GO:2001141	regulation of RNA biosynthetic process	2.13e-07
GO:0001708	cell fate specification	2.43e-07
GO:0006869	lipid transport	2.64e-07
GO:0031326	regulation of cellular biosynthetic process	2.98e-07
GO:0050878	regulation of body fluid levels	3.82e-07
GO:0010468	regulation of gene expression	4.42e-07
GO:2000112	regulation of cellular macromolecule biosynthetic process	4.65e-07
GO:0034380	high-density lipoprotein particle assembly	4.97e-07
GO:0071825	protein-lipid complex subunit organization	4.97e-07
GO:0071827	plasma lipoprotein particle organization	4.97e-07
GO:0034367	macromolecular complex remodeling	4.97e-07
GO:0034368	protein-lipid complex remodeling	4.97e-07
GO:0034369	plasma lipoprotein particle remodeling	4.97e-07
GO:0019433	triglyceride catabolic process	4.97e-07
GO:0010872	regulation of cholesterol esterification	4.97e-07
GO:0010873	positive regulation of cholesterol esterification	4.97e-07
GO:0065005	protein-lipid complex assembly	4.97e-07
GO:0034370	triglyceride-rich lipoprotein particle remodeling	4.97e-07
GO:0034377	plasma lipoprotein particle assembly	4.97e-07
GO:0034372	very-low-density lipoprotein particle remodeling	4.97e-07
GO:0051252	regulation of RNA metabolic process	5.97e-07
GO:0010556	regulation of macromolecule biosynthetic process	7.21e-07
GO:0044281	small molecule metabolic process	1.02e-06
GO:1901615	organic hydroxy compound metabolic process	1.03e-06
GO:0006641	triglyceride metabolic process	1.06e-06
GO:0042632	cholesterol homeostasis	1.68e-06
GO:0055092	sterol homeostasis	1.68e-06
GO:0033700	phospholipid efflux	1.68e-06
GO:0045940	positive regulation of steroid metabolic process	1.68e-06
GO:0071383	cellular response to steroid hormone stimulus	2.04e-06
GO:0071391	cellular response to estrogen stimulus	2.04e-06
GO:0048732	gland development	2.11e-06
GO:0034672	anterior/posterior pattern specification involved in pronephros development	2.23e-06
GO:1900047	negative regulation of hemostasis	2.23e-06
GO:0030195	negative regulation of blood coagulation	2.23e-06
GO:0061045	negative regulation of wound healing	2.23e-06
GO:0072098	anterior/posterior pattern specification involved in kidney development	2.23e-06
GO:0019219	regulation of nucleobase-containing compound metabolic process	2.68e-06
GO:0006639	acylglycerol metabolic process	2.76e-06
GO:0006638	neutral lipid metabolic process	2.76e-06
GO:0031018	endocrine pancreas development	2.90e-06
GO:0051171	regulation of nitrogen compound metabolic process	3.25e-06
GO:0042157	lipoprotein metabolic process	4.22e-06
GO:0046464	acylglycerol catabolic process	4.35e-06
GO:0046461	neutral lipid catabolic process	4.35e-06
GO:0019218	regulation of steroid metabolic process	4.35e-06
GO:0044283	small molecule biosynthetic process	4.86e-06
GO:0055114	oxidation-reduction process	5.09e-06
GO:0006066	alcohol metabolic process	7.35e-06
GO:0046503	glycerolipid catabolic process	9.47e-06
GO:1902653	secondary alcohol biosynthetic process	9.47e-06
GO:0006695	cholesterol biosynthetic process	9.47e-06
GO:0039017	pattern specification involved in pronephros development	1.08e-05
GO:0061004	pattern specification involved in kidney development	1.08e-05
GO:1901362	organic cyclic compound biosynthetic process	1.31e-05
GO:0050817	coagulation	1.32e-05
GO:0007599	hemostasis	1.32e-05
GO:0007596	blood coagulation	1.32e-05
GO:0009058	biosynthetic process	1.49e-05
GO:1901576	organic substance biosynthetic process	1.56e-05
GO:0080090	regulation of primary metabolic process	1.62e-05
GO:0044767	single-organism developmental process	1.65e-05
GO:0071396	cellular response to lipid	1.72e-05
GO:0043627	response to estrogen	1.72e-05
GO:1900046	regulation of hemostasis	1.83e-05
GO:0032374	regulation of cholesterol transport	1.83e-05
GO:0032371	regulation of sterol transport	1.83e-05
GO:0030193	regulation of blood coagulation	1.83e-05
GO:0032368	regulation of lipid transport	3.26e-05
GO:0046889	positive regulation of lipid biosynthetic process	3.26e-05
GO:0048332	mesoderm morphogenesis	3.26e-05
GO:0061041	regulation of wound healing	3.26e-05
GO:0031323	regulation of cellular metabolic process	3.38e-05
GO:0035051	cardiocyte differentiation	4.35e-05
GO:0048545	response to steroid hormone	4.48e-05
GO:0005975	carbohydrate metabolic process	4.86e-05
GO:0019222	regulation of metabolic process	5.25e-05
GO:0072378	blood coagulation, fibrin clot formation	5.78e-05
GO:0031102	neuron projection regeneration	5.79e-05
GO:0048709	oligodendrocyte differentiation	5.79e-05
GO:0050819	negative regulation of coagulation	7.10e-05
GO:0050818	regulation of coagulation	8.50e-05
GO:0072376	protein activation cascade	8.50e-05
GO:0060255	regulation of macromolecule metabolic process	8.51e-05
GO:0032774	RNA biosynthetic process	9.15e-05
