# Supplementary material for: Comprehensive analysis of coding-lncRNA gene co-expression network uncovers conserved functional lncRNAs in zebrafish
Source: BMC Genomics. 2018 May 9;19(Suppl 2):112. doi: 10.1186/s12864-018-4458-7 (PMC5954278; doi:10.1186/s12864-018-4458-7)
Supplement: Supplementary file 4 — lncRNA GO and KEGG annotation. (ZIP 17127 kb) [file 12864_2018_4458_MOESM4_ESM.zip › lncRNA GO and KEGG annotation/GO/ZFLNCG00150_GO_BP.txt]

GO	Name	P_value
GO:0009888	tissue development	1.86e-05
GO:0030900	forebrain development	1.98e-05
GO:0048856	anatomical structure development	4.40e-05
GO:0044707	single-multicellular organism process	4.54e-05
GO:0048598	embryonic morphogenesis	9.96e-05
GO:0007423	sensory organ development	1.18e-04
GO:0040007	growth	2.44e-04
GO:0032501	multicellular organismal process	2.87e-04
GO:0070654	sensory epithelium regeneration	2.95e-04
GO:1990399	epithelium regeneration	2.95e-04
GO:0032502	developmental process	3.28e-04
GO:0042246	tissue regeneration	3.33e-04
GO:0007389	pattern specification process	4.39e-04
GO:0007275	multicellular organism development	4.68e-04
GO:0042384	cilium assembly	5.72e-04
GO:0001654	eye development	6.31e-04
GO:0031099	regeneration	7.36e-04
GO:0044767	single-organism developmental process	7.72e-04
GO:0044782	cilium organization	8.04e-04
GO:0030031	cell projection assembly	9.01e-04
GO:0007368	determination of left/right symmetry	1.09e-03
GO:0009799	specification of symmetry	1.12e-03
GO:0009855	determination of bilateral symmetry	1.12e-03
GO:0007166	cell surface receptor signaling pathway	1.12e-03
GO:0009653	anatomical structure morphogenesis	1.13e-03
GO:0007156	homophilic cell adhesion via plasma membrane adhesion molecules	1.30e-03
GO:0007411	axon guidance	1.40e-03
GO:0097485	neuron projection guidance	1.43e-03
GO:0098742	cell-cell adhesion via plasma-membrane adhesion molecules	1.50e-03
GO:0060429	epithelium development	1.57e-03
GO:0071632	optomotor response	1.85e-03
GO:0022002	negative regulation of anterior neural cell fate commitment of the neural plate by Wnt signaling pathway	1.85e-03
GO:0022001	negative regulation of anterior neural cell fate commitment of the neural plate	1.85e-03
GO:0010718	positive regulation of epithelial to mesenchymal transition	1.85e-03
GO:0046417	chorismate metabolic process	1.85e-03
GO:2000738	positive regulation of stem cell differentiation	1.85e-03
GO:0048592	eye morphogenesis	1.99e-03
GO:0010927	cellular component assembly involved in morphogenesis	1.99e-03
GO:0048589	developmental growth	2.03e-03
GO:0031290	retinal ganglion cell axon guidance	2.10e-03
GO:0006928	movement of cell or subcellular component	2.18e-03
GO:0030182	neuron differentiation	2.21e-03
GO:0090596	sensory organ morphogenesis	2.22e-03
GO:0009880	embryonic pattern specification	2.45e-03
GO:0048646	anatomical structure formation involved in morphogenesis	2.73e-03
GO:0048513	animal organ development	3.06e-03
GO:0048468	cell development	3.15e-03
GO:0007155	cell adhesion	3.18e-03
GO:0022610	biological adhesion	3.18e-03
GO:0021953	central nervous system neuron differentiation	3.37e-03
GO:0021982	pineal gland development	3.69e-03
GO:0022008	neurogenesis	3.81e-03
GO:0044763	single-organism cellular process	4.00e-03
GO:0045165	cell fate commitment	4.11e-03
GO:0070925	organelle assembly	4.72e-03
GO:0098609	cell-cell adhesion	5.62e-03
GO:0009887	organ morphogenesis	6.02e-03
GO:0016266	O-glycan processing	7.37e-03
GO:0060088	auditory receptor cell stereocilium organization	7.37e-03
GO:0060898	eye field cell fate commitment involved in camera-type eye formation	7.37e-03
GO:0055016	hypochord development	7.37e-03
GO:0060956	endocardial cell differentiation	7.37e-03
GO:0007338	single fertilization	7.37e-03
GO:0003348	cardiac endothelial cell differentiation	7.37e-03
GO:0009566	fertilization	9.21e-03
GO:0021537	telencephalon development	9.21e-03
GO:0021538	epithalamus development	9.21e-03
GO:0042063	gliogenesis	9.21e-03
GO:0006828	manganese ion transport	9.21e-03
GO:0060581	cell fate commitment involved in pattern specification	9.21e-03
GO:0006355	regulation of transcription, DNA-templated	1.07e-02
GO:1903506	regulation of nucleic acid-templated transcription	1.08e-02
GO:2001141	regulation of RNA biosynthetic process	1.08e-02
GO:0010717	regulation of epithelial to mesenchymal transition	1.10e-02
GO:0021879	forebrain neuron differentiation	1.10e-02
GO:0071679	commissural neuron axon guidance	1.10e-02
GO:0060113	inner ear receptor cell differentiation	1.10e-02
GO:0021794	thalamus development	1.10e-02
GO:0048562	embryonic organ morphogenesis	1.12e-02
GO:0065007	biological regulation	1.14e-02
GO:0051252	regulation of RNA metabolic process	1.20e-02
GO:0001947	heart looping	1.24e-02
GO:0021754	facial nucleus development	1.29e-02
GO:0090092	regulation of transmembrane receptor protein serine/threonine kinase signaling pathway	1.37e-02
GO:0019219	regulation of nucleobase-containing compound metabolic process	1.43e-02
GO:0060122	inner ear receptor stereocilium organization	1.47e-02
GO:0048663	neuron fate commitment	1.47e-02
GO:0044458	motile cilium assembly	1.47e-02
GO:0060034	notochord cell differentiation	1.47e-02
GO:0033504	floor plate development	1.47e-02
GO:2000112	regulation of cellular macromolecule biosynthetic process	1.49e-02
GO:0010556	regulation of macromolecule biosynthetic process	1.54e-02
GO:0002009	morphogenesis of an epithelium	1.57e-02
GO:0003143	embryonic heart tube morphogenesis	1.60e-02
GO:0050794	regulation of cellular process	1.63e-02
GO:0021554	optic nerve development	1.65e-02
GO:0007634	optokinetic behavior	1.65e-02
GO:0021536	diencephalon development	1.65e-02
GO:0035082	axoneme assembly	1.65e-02
GO:0030030	cell projection organization	1.71e-02
