# Supplementary material for: Comprehensive analysis of coding-lncRNA gene co-expression network uncovers conserved functional lncRNAs in zebrafish
Source: BMC Genomics. 2018 May 9;19(Suppl 2):112. doi: 10.1186/s12864-018-4458-7 (PMC5954278; doi:10.1186/s12864-018-4458-7)
Supplement: Supplementary file 4 — lncRNA GO and KEGG annotation. (ZIP 17127 kb) [file 12864_2018_4458_MOESM4_ESM.zip › lncRNA GO and KEGG annotation/GO/ZFLNCG00151_GO_BP.txt]

GO	Name	P_value
GO:0071908	determination of intestine left/right asymmetry	8.53e-04
GO:0035108	limb morphogenesis	2.98e-03
GO:0060217	hemangioblast cell differentiation	3.83e-03
GO:0002574	thrombocyte differentiation	4.26e-03
GO:0071907	determination of digestive tract left/right asymmetry	4.68e-03
GO:0048333	mesodermal cell differentiation	4.68e-03
GO:0035469	determination of pancreatic left/right asymmetry	5.53e-03
GO:0003140	determination of left/right asymmetry in lateral mesoderm	7.23e-03
GO:0008285	negative regulation of cell proliferation	1.57e-02
GO:0035107	appendage morphogenesis	2.53e-02
GO:0030154	cell differentiation	2.74e-02
GO:0030099	myeloid cell differentiation	3.61e-02
GO:0007368	determination of left/right symmetry	4.64e-02
GO:0009799	specification of symmetry	4.68e-02
GO:0009855	determination of bilateral symmetry	4.68e-02
