# Supplementary material for: Comprehensive analysis of coding-lncRNA gene co-expression network uncovers conserved functional lncRNAs in zebrafish
Source: BMC Genomics. 2018 May 9;19(Suppl 2):112. doi: 10.1186/s12864-018-4458-7 (PMC5954278; doi:10.1186/s12864-018-4458-7)
Supplement: Supplementary file 4 — lncRNA GO and KEGG annotation. (ZIP 17127 kb) [file 12864_2018_4458_MOESM4_ESM.zip › lncRNA GO and KEGG annotation/GO/ZFLNCG00153_GO_BP.txt]

GO	Name	P_value
GO:0009583	detection of light stimulus	1.02e-11
GO:0051260	protein homooligomerization	2.99e-11
GO:0006836	neurotransmitter transport	3.00e-11
GO:0051259	protein oligomerization	3.19e-11
GO:0007156	homophilic cell adhesion via plasma membrane adhesion molecules	3.60e-11
GO:0034762	regulation of transmembrane transport	4.11e-11
GO:0006813	potassium ion transport	4.11e-11
GO:0050906	detection of stimulus involved in sensory perception	4.13e-11
GO:0007187	G-protein coupled receptor signaling pathway, coupled to cyclic nucleotide second messenger	4.13e-11
GO:0007601	visual perception	4.28e-11
GO:0007600	sensory perception	4.43e-11
GO:0044700	single organism signaling	5.93e-11
GO:0050804	modulation of synaptic transmission	6.46e-11
GO:0007268	synaptic transmission	6.76e-11
GO:0099536	synaptic signaling	6.76e-11
GO:0099537	trans-synaptic signaling	6.76e-11
GO:0098742	cell-cell adhesion via plasma-membrane adhesion molecules	6.97e-11
GO:0043269	regulation of ion transport	7.12e-11
GO:0051049	regulation of transport	7.47e-11
GO:0050953	sensory perception of light stimulus	7.52e-11
GO:0006814	sodium ion transport	8.51e-11
GO:0098660	inorganic ion transmembrane transport	8.58e-11
GO:0051606	detection of stimulus	1.00e-10
GO:0009581	detection of external stimulus	1.03e-10
GO:0009582	detection of abiotic stimulus	1.03e-10
GO:0009416	response to light stimulus	1.04e-10
GO:0030001	metal ion transport	1.08e-10
GO:0007267	cell-cell signaling	1.10e-10
GO:0018298	protein-chromophore linkage	1.11e-10
GO:0007602	phototransduction	1.11e-10
GO:0098609	cell-cell adhesion	1.14e-10
GO:0023052	signaling	1.23e-10
GO:0034765	regulation of ion transmembrane transport	1.23e-10
GO:0003008	system process	1.28e-10
GO:0006812	cation transport	1.37e-10
GO:0007154	cell communication	1.46e-10
GO:0034220	ion transmembrane transport	1.56e-10
GO:0098662	inorganic cation transmembrane transport	1.57e-10
GO:0050877	neurological system process	1.57e-10
GO:0098655	cation transmembrane transport	1.64e-10
GO:0007186	G-protein coupled receptor signaling pathway	1.91e-10
GO:0015672	monovalent inorganic cation transport	2.10e-10
GO:0007218	neuropeptide signaling pathway	2.42e-10
GO:0006811	ion transport	2.61e-10
GO:1902578	single-organism localization	3.13e-10
GO:0055085	transmembrane transport	3.14e-10
GO:0044765	single-organism transport	3.21e-10
GO:0006810	transport	4.15e-10
GO:0051179	localization	4.31e-10
GO:0050907	detection of chemical stimulus involved in sensory perception	4.59e-10
GO:0007165	signal transduction	4.63e-10
GO:0007188	adenylate cyclase-modulating G-protein coupled receptor signaling pathway	4.74e-10
GO:0051234	establishment of localization	5.13e-10
GO:0006816	calcium ion transport	1.19e-09
GO:0007155	cell adhesion	1.23e-09
GO:0022610	biological adhesion	1.23e-09
GO:0007608	sensory perception of smell	2.62e-09
GO:0032879	regulation of localization	3.00e-09
GO:0009593	detection of chemical stimulus	3.26e-09
GO:0007606	sensory perception of chemical stimulus	3.26e-09
GO:0065007	biological regulation	3.63e-09
GO:0023061	signal release	3.94e-09
GO:0009314	response to radiation	4.19e-09
GO:0071804	cellular potassium ion transport	4.14e-08
GO:0071805	potassium ion transmembrane transport	4.14e-08
GO:0070588	calcium ion transmembrane transport	6.93e-08
GO:0001505	regulation of neurotransmitter levels	7.91e-08
GO:0042391	regulation of membrane potential	1.15e-07
GO:0032412	regulation of ion transmembrane transporter activity	1.71e-07
GO:2000311	regulation of alpha-amino-3-hydroxy-5-methyl-4-isoxazole propionate selective glutamate receptor activity	1.80e-07
GO:0019226	transmission of nerve impulse	1.80e-07
GO:0048167	regulation of synaptic plasticity	1.80e-07
GO:0065008	regulation of biological quality	1.95e-07
GO:0050803	regulation of synapse structure or activity	2.24e-07
GO:0022898	regulation of transmembrane transporter activity	3.51e-07
GO:0006820	anion transport	4.43e-07
GO:0070838	divalent metal ion transport	5.90e-07
GO:0072511	divalent inorganic cation transport	5.90e-07
GO:0099601	regulation of neurotransmitter receptor activity	1.07e-06
GO:1900449	regulation of glutamate receptor signaling pathway	1.07e-06
GO:0032409	regulation of transporter activity	1.09e-06
GO:0048168	regulation of neuronal synaptic plasticity	1.25e-06
GO:0099531	presynaptic process involved in synaptic transmission	1.43e-06
GO:0015991	ATP hydrolysis coupled proton transport	1.89e-06
GO:0090662	ATP hydrolysis coupled transmembrane transport	1.89e-06
GO:0015988	energy coupled proton transmembrane transport, against electrochemical gradient	1.89e-06
GO:0007271	synaptic transmission, cholinergic	2.69e-06
GO:0099643	signal release from synapse	3.74e-06
GO:1904893	negative regulation of STAT cascade	3.99e-06
GO:0046426	negative regulation of JAK-STAT cascade	3.99e-06
GO:0007200	phospholipase C-activating G-protein coupled receptor signaling pathway	5.22e-06
GO:0006835	dicarboxylic acid transport	5.52e-06
GO:0007193	adenylate cyclase-inhibiting G-protein coupled receptor signaling pathway	8.41e-06
GO:0050794	regulation of cellular process	9.61e-06
GO:0050789	regulation of biological process	1.04e-05
GO:0035725	sodium ion transmembrane transport	1.06e-05
GO:0050808	synapse organization	1.30e-05
GO:0007269	neurotransmitter secretion	1.97e-05
GO:0009628	response to abiotic stimulus	2.22e-05
GO:0055067	monovalent inorganic cation homeostasis	2.23e-05
