# Supplementary material for: Comprehensive analysis of coding-lncRNA gene co-expression network uncovers conserved functional lncRNAs in zebrafish
Source: BMC Genomics. 2018 May 9;19(Suppl 2):112. doi: 10.1186/s12864-018-4458-7 (PMC5954278; doi:10.1186/s12864-018-4458-7)
Supplement: Supplementary file 4 — lncRNA GO and KEGG annotation. (ZIP 17127 kb) [file 12864_2018_4458_MOESM4_ESM.zip › lncRNA GO and KEGG annotation/GO/ZFLNCG00154_GO_BP.txt]

GO	Name	P_value
GO:0009583	detection of light stimulus	1.22e-11
GO:0006836	neurotransmitter transport	1.55e-11
GO:0007602	phototransduction	1.55e-11
GO:0007188	adenylate cyclase-modulating G-protein coupled receptor signaling pathway	2.59e-11
GO:0006814	sodium ion transport	2.59e-11
GO:0050953	sensory perception of light stimulus	2.90e-11
GO:0007268	synaptic transmission	3.10e-11
GO:0099536	synaptic signaling	3.10e-11
GO:0099537	trans-synaptic signaling	3.10e-11
GO:0051606	detection of stimulus	3.66e-11
GO:0007156	homophilic cell adhesion via plasma membrane adhesion molecules	4.56e-11
GO:0009581	detection of external stimulus	5.08e-11
GO:0009582	detection of abiotic stimulus	5.08e-11
GO:0007187	G-protein coupled receptor signaling pathway, coupled to cyclic nucleotide second messenger	5.17e-11
GO:0006816	calcium ion transport	5.44e-11
GO:0050804	modulation of synaptic transmission	5.76e-11
GO:0051260	protein homooligomerization	5.93e-11
GO:0050877	neurological system process	6.43e-11
GO:0044700	single organism signaling	6.93e-11
GO:0098742	cell-cell adhesion via plasma-membrane adhesion molecules	7.52e-11
GO:0034765	regulation of ion transmembrane transport	7.69e-11
GO:0043269	regulation of ion transport	9.69e-11
GO:0098609	cell-cell adhesion	9.97e-11
GO:0007154	cell communication	1.09e-10
GO:0034762	regulation of transmembrane transport	1.11e-10
GO:0006813	potassium ion transport	1.11e-10
GO:0007601	visual perception	1.13e-10
GO:0015672	monovalent inorganic cation transport	1.14e-10
GO:0007600	sensory perception	1.16e-10
GO:0051049	regulation of transport	1.17e-10
GO:0007267	cell-cell signaling	1.20e-10
GO:0009416	response to light stimulus	1.22e-10
GO:0098655	cation transmembrane transport	1.23e-10
GO:0003008	system process	1.29e-10
GO:0023052	signaling	1.32e-10
GO:0030001	metal ion transport	1.40e-10
GO:0098662	inorganic cation transmembrane transport	1.52e-10
GO:0098660	inorganic ion transmembrane transport	1.67e-10
GO:0051259	protein oligomerization	1.86e-10
GO:0034220	ion transmembrane transport	1.88e-10
GO:0006812	cation transport	2.20e-10
GO:0055085	transmembrane transport	2.20e-10
GO:0006811	ion transport	2.28e-10
GO:0007186	G-protein coupled receptor signaling pathway	2.32e-10
GO:0018298	protein-chromophore linkage	2.42e-10
GO:0032879	regulation of localization	2.50e-10
GO:0007155	cell adhesion	2.89e-10
GO:0022610	biological adhesion	2.89e-10
GO:1902578	single-organism localization	3.03e-10
GO:0044765	single-organism transport	3.24e-10
GO:0051234	establishment of localization	3.93e-10
GO:0007165	signal transduction	4.00e-10
GO:0051179	localization	4.09e-10
GO:0006810	transport	4.18e-10
GO:0070588	calcium ion transmembrane transport	6.54e-09
GO:0050906	detection of stimulus involved in sensory perception	6.63e-09
GO:0042391	regulation of membrane potential	1.04e-08
GO:0065007	biological regulation	1.11e-08
GO:0023061	signal release	2.07e-08
GO:0032412	regulation of ion transmembrane transporter activity	3.55e-08
GO:0071804	cellular potassium ion transport	7.02e-08
GO:0071805	potassium ion transmembrane transport	7.02e-08
GO:2000311	regulation of alpha-amino-3-hydroxy-5-methyl-4-isoxazole propionate selective glutamate receptor activity	7.10e-08
GO:0019226	transmission of nerve impulse	7.10e-08
GO:0022898	regulation of transmembrane transporter activity	7.39e-08
GO:0070838	divalent metal ion transport	7.46e-08
GO:0072511	divalent inorganic cation transport	7.46e-08
GO:0009314	response to radiation	1.29e-07
GO:0009593	detection of chemical stimulus	1.64e-07
GO:0001505	regulation of neurotransmitter levels	1.68e-07
GO:0050907	detection of chemical stimulus involved in sensory perception	1.71e-07
GO:0032409	regulation of transporter activity	2.19e-07
GO:0007193	adenylate cyclase-inhibiting G-protein coupled receptor signaling pathway	2.78e-07
GO:0099601	regulation of neurotransmitter receptor activity	3.90e-07
GO:1900449	regulation of glutamate receptor signaling pathway	3.90e-07
GO:0099643	signal release from synapse	1.38e-06
GO:0006835	dicarboxylic acid transport	1.88e-06
GO:0065008	regulation of biological quality	2.04e-06
GO:0006820	anion transport	2.48e-06
GO:0050803	regulation of synapse structure or activity	2.51e-06
GO:0099531	presynaptic process involved in synaptic transmission	2.76e-06
GO:0050808	synapse organization	2.83e-06
GO:0007606	sensory perception of chemical stimulus	3.00e-06
GO:0007608	sensory perception of smell	3.38e-06
GO:0048167	regulation of synaptic plasticity	3.96e-06
GO:1903530	regulation of secretion by cell	5.80e-06
GO:0051046	regulation of secretion	5.80e-06
GO:1904893	negative regulation of STAT cascade	5.89e-06
GO:0046426	negative regulation of JAK-STAT cascade	5.89e-06
GO:0007200	phospholipase C-activating G-protein coupled receptor signaling pathway	6.49e-06
GO:0086010	membrane depolarization during action potential	8.11e-06
GO:0051899	membrane depolarization	8.11e-06
GO:0007269	neurotransmitter secretion	8.17e-06
GO:0046903	secretion	1.16e-05
GO:0007270	neuron-neuron synaptic transmission	1.51e-05
GO:0007212	dopamine receptor signaling pathway	1.93e-05
GO:0035637	multicellular organismal signaling	2.18e-05
GO:0050794	regulation of cellular process	2.28e-05
GO:0048168	regulation of neuronal synaptic plasticity	2.72e-05
GO:0007218	neuropeptide signaling pathway	2.74e-05
