# Supplementary material for: Comprehensive analysis of coding-lncRNA gene co-expression network uncovers conserved functional lncRNAs in zebrafish
Source: BMC Genomics. 2018 May 9;19(Suppl 2):112. doi: 10.1186/s12864-018-4458-7 (PMC5954278; doi:10.1186/s12864-018-4458-7)
Supplement: Supplementary file 4 — lncRNA GO and KEGG annotation. (ZIP 17127 kb) [file 12864_2018_4458_MOESM4_ESM.zip › lncRNA GO and KEGG annotation/GO/ZFLNCG00158_GO_BP.txt]

GO	Name	P_value
GO:0007156	homophilic cell adhesion via plasma membrane adhesion molecules	1.47e-07
GO:0098742	cell-cell adhesion via plasma-membrane adhesion molecules	3.06e-07
GO:0007601	visual perception	1.03e-06
GO:0050953	sensory perception of light stimulus	1.24e-06
GO:0050877	neurological system process	2.65e-06
GO:0007423	sensory organ development	7.76e-06
GO:0098609	cell-cell adhesion	1.46e-05
GO:0044782	cilium organization	6.54e-05
GO:0061512	protein localization to cilium	1.05e-04
GO:0050808	synapse organization	1.06e-04
GO:0001654	eye development	1.36e-04
GO:0009581	detection of external stimulus	1.68e-04
GO:0009582	detection of abiotic stimulus	1.68e-04
GO:0007155	cell adhesion	1.76e-04
GO:0022610	biological adhesion	1.76e-04
GO:0051179	localization	2.50e-04
GO:0007157	heterophilic cell-cell adhesion via plasma membrane cell adhesion molecules	3.93e-04
GO:0030031	cell projection assembly	4.02e-04
GO:0007411	axon guidance	4.04e-04
GO:0007600	sensory perception	4.17e-04
GO:0097485	neuron projection guidance	4.36e-04
GO:0042384	cilium assembly	4.51e-04
GO:0035268	protein mannosylation	5.39e-04
GO:0097502	mannosylation	5.39e-04
GO:0042461	photoreceptor cell development	6.78e-04
GO:0051234	establishment of localization	7.80e-04
GO:0007165	signal transduction	8.20e-04
GO:0051056	regulation of small GTPase mediated signal transduction	8.25e-04
GO:0006810	transport	8.97e-04
GO:0097499	protein localization to nonmotile primary cilium	9.76e-04
GO:1903546	protein localization to photoreceptor outer segment	9.76e-04
GO:0070073	clustering of voltage-gated calcium channels	9.76e-04
GO:0097500	receptor localization to nonmotile primary cilium	9.76e-04
GO:0060386	synapse assembly involved in innervation	9.76e-04
GO:0006468	protein phosphorylation	1.05e-03
GO:0050794	regulation of cellular process	1.27e-03
GO:0050982	detection of mechanical stimulus	1.27e-03
GO:0050789	regulation of biological process	1.41e-03
GO:0046578	regulation of Ras protein signal transduction	1.44e-03
GO:0007268	synaptic transmission	1.53e-03
GO:0099537	trans-synaptic signaling	1.53e-03
GO:0099536	synaptic signaling	1.53e-03
GO:0070588	calcium ion transmembrane transport	1.91e-03
GO:0048583	regulation of response to stimulus	1.91e-03
GO:0035269	protein O-linked mannosylation	2.22e-03
GO:0003008	system process	2.27e-03
GO:0009416	response to light stimulus	2.31e-03
GO:0065007	biological regulation	2.40e-03
GO:0042462	eye photoreceptor cell development	2.54e-03
GO:0006928	movement of cell or subcellular component	2.56e-03
GO:0032879	regulation of localization	2.65e-03
GO:1903441	protein localization to ciliary membrane	2.87e-03
GO:0048638	regulation of developmental growth	2.96e-03
GO:0045197	establishment or maintenance of epithelial cell apical/basal polarity	3.07e-03
GO:0050974	detection of mechanical stimulus involved in sensory perception	3.09e-03
GO:0009612	response to mechanical stimulus	3.36e-03
GO:0061387	regulation of extent of cell growth	3.40e-03
GO:0030030	cell projection organization	3.44e-03
GO:0051924	regulation of calcium ion transport	3.70e-03
GO:0010927	cellular component assembly involved in morphogenesis	3.82e-03
GO:0007163	establishment or maintenance of cell polarity	3.85e-03
GO:0048841	regulation of axon extension involved in axon guidance	3.85e-03
GO:0010646	regulation of cell communication	4.14e-03
GO:0048670	regulation of collateral sprouting	4.15e-03
GO:0007416	synapse assembly	4.15e-03
GO:0061245	establishment or maintenance of bipolar cell polarity	4.41e-03
GO:0035088	establishment or maintenance of apical/basal cell polarity	4.41e-03
GO:1902667	regulation of axon guidance	4.95e-03
GO:0009628	response to abiotic stimulus	5.58e-03
GO:0021521	ventral spinal cord interneuron specification	5.61e-03
GO:0048798	swim bladder inflation	5.61e-03
GO:0043507	positive regulation of JUN kinase activity	5.61e-03
GO:0045161	neuronal ion channel clustering	5.61e-03
GO:0060573	cell fate specification involved in pattern specification	5.61e-03
GO:0007257	activation of JUN kinase activity	5.61e-03
GO:0050910	detection of mechanical stimulus involved in sensory perception of sound	5.61e-03
GO:0023051	regulation of signaling	5.66e-03
GO:0044700	single organism signaling	5.71e-03
GO:0006464	cellular protein modification process	6.48e-03
GO:0036211	protein modification process	6.48e-03
GO:0023052	signaling	6.57e-03
GO:0044763	single-organism cellular process	6.87e-03
GO:0046580	negative regulation of Ras protein signal transduction	6.87e-03
GO:0051058	negative regulation of small GTPase mediated signal transduction	6.87e-03
GO:0007043	cell-cell junction assembly	6.87e-03
GO:0030516	regulation of axon extension	7.83e-03
GO:0048666	neuron development	8.08e-03
GO:1902578	single-organism localization	8.10e-03
GO:0009966	regulation of signal transduction	8.51e-03
GO:0007267	cell-cell signaling	8.65e-03
GO:0051606	detection of stimulus	8.95e-03
GO:0043506	regulation of JUN kinase activity	9.16e-03
GO:0051963	regulation of synapse assembly	9.16e-03
GO:0051965	positive regulation of synapse assembly	9.16e-03
GO:0016310	phosphorylation	9.88e-03
GO:0051049	regulation of transport	9.97e-03
GO:0006816	calcium ion transport	1.02e-02
GO:0010975	regulation of neuron projection development	1.03e-02
GO:0008037	cell recognition	1.16e-02
GO:0010970	establishment of localization by movement along microtubule	1.21e-02
