# Supplementary material for: Comprehensive analysis of coding-lncRNA gene co-expression network uncovers conserved functional lncRNAs in zebrafish
Source: BMC Genomics. 2018 May 9;19(Suppl 2):112. doi: 10.1186/s12864-018-4458-7 (PMC5954278; doi:10.1186/s12864-018-4458-7)
Supplement: Supplementary file 4 — lncRNA GO and KEGG annotation. (ZIP 17127 kb) [file 12864_2018_4458_MOESM4_ESM.zip › lncRNA GO and KEGG annotation/GO/ZFLNCG00159_GO_BP.txt]

GO	Name	P_value
GO:0006807	nitrogen compound metabolic process	7.23e-04
GO:0030219	megakaryocyte differentiation	1.07e-03
GO:0035553	oxidative single-stranded RNA demethylation	2.13e-03
GO:0035513	oxidative RNA demethylation	2.13e-03
GO:0043170	macromolecule metabolic process	2.60e-03
GO:0034641	cellular nitrogen compound metabolic process	2.83e-03
GO:0070989	oxidative demethylation	3.19e-03
GO:0034645	cellular macromolecule biosynthetic process	3.87e-03
GO:0009059	macromolecule biosynthetic process	4.35e-03
GO:0044260	cellular macromolecule metabolic process	5.13e-03
GO:0016070	RNA metabolic process	5.56e-03
GO:0044271	cellular nitrogen compound biosynthetic process	6.95e-03
GO:0046716	muscle cell cellular homeostasis	7.44e-03
GO:0007525	somatic muscle development	7.44e-03
GO:0043486	histone exchange	7.44e-03
GO:0044237	cellular metabolic process	7.98e-03
GO:0031323	regulation of cellular metabolic process	9.17e-03
GO:0070534	protein K63-linked ubiquitination	1.06e-02
GO:0006355	regulation of transcription, DNA-templated	1.18e-02
GO:1903506	regulation of nucleic acid-templated transcription	1.18e-02
GO:2001141	regulation of RNA biosynthetic process	1.19e-02
GO:0090304	nucleic acid metabolic process	1.20e-02
GO:0019222	regulation of metabolic process	1.21e-02
GO:0008152	metabolic process	1.26e-02
GO:0016180	snRNA processing	1.27e-02
GO:0070988	demethylation	1.27e-02
GO:0051252	regulation of RNA metabolic process	1.29e-02
GO:0019219	regulation of nucleobase-containing compound metabolic process	1.48e-02
GO:0016073	snRNA metabolic process	1.48e-02
GO:2000112	regulation of cellular macromolecule biosynthetic process	1.52e-02
GO:0010556	regulation of macromolecule biosynthetic process	1.57e-02
GO:0043044	ATP-dependent chromatin remodeling	1.59e-02
GO:0044249	cellular biosynthetic process	1.67e-02
GO:0007528	neuromuscular junction development	1.69e-02
GO:0010468	regulation of gene expression	1.70e-02
GO:0031326	regulation of cellular biosynthetic process	1.71e-02
GO:0009889	regulation of biosynthetic process	1.73e-02
GO:0006406	mRNA export from nucleus	1.80e-02
GO:0051171	regulation of nitrogen compound metabolic process	1.82e-02
GO:1901576	organic substance biosynthetic process	2.00e-02
GO:0071704	organic substance metabolic process	2.04e-02
GO:0009058	biosynthetic process	2.29e-02
GO:0006139	nucleobase-containing compound metabolic process	2.31e-02
GO:0007283	spermatogenesis	2.43e-02
GO:0048232	male gamete generation	2.43e-02
GO:0006405	RNA export from nucleus	2.63e-02
GO:0046483	heterocycle metabolic process	2.73e-02
GO:0006725	cellular aromatic compound metabolic process	2.77e-02
GO:0009615	response to virus	2.94e-02
GO:0002244	hematopoietic progenitor cell differentiation	3.05e-02
GO:0014904	myotube cell development	3.15e-02
GO:0048741	skeletal muscle fiber development	3.15e-02
GO:0006412	translation	3.16e-02
GO:1901360	organic cyclic compound metabolic process	3.22e-02
GO:0033339	pectoral fin development	3.26e-02
GO:0007276	gamete generation	3.26e-02
GO:0043043	peptide biosynthetic process	3.29e-02
GO:0010506	regulation of autophagy	3.36e-02
GO:0030203	glycosaminoglycan metabolic process	3.36e-02
GO:0006351	transcription, DNA-templated	3.44e-02
GO:0097659	nucleic acid-templated transcription	3.44e-02
GO:0051168	nuclear export	3.46e-02
GO:0048609	multicellular organismal reproductive process	3.46e-02
GO:0060255	regulation of macromolecule metabolic process	3.49e-02
GO:0080090	regulation of primary metabolic process	3.60e-02
GO:0032774	RNA biosynthetic process	3.76e-02
GO:0050808	synapse organization	3.77e-02
GO:0051028	mRNA transport	3.77e-02
GO:0006338	chromatin remodeling	3.87e-02
GO:0006022	aminoglycan metabolic process	3.87e-02
GO:0001666	response to hypoxia	3.98e-02
GO:0070482	response to oxygen levels	4.08e-02
GO:0036293	response to decreased oxygen levels	4.08e-02
GO:0034728	nucleosome organization	4.18e-02
GO:0030218	erythrocyte differentiation	4.18e-02
GO:0043604	amide biosynthetic process	4.35e-02
GO:0006518	peptide metabolic process	4.43e-02
GO:0050658	RNA transport	4.59e-02
GO:0050657	nucleic acid transport	4.59e-02
GO:0051236	establishment of RNA localization	4.69e-02
GO:0060249	anatomical structure homeostasis	4.69e-02
GO:0044238	primary metabolic process	4.79e-02
GO:1901564	organonitrogen compound metabolic process	4.94e-02
GO:0015931	nucleobase-containing compound transport	5.00e-02
