# Supplementary material for: Comprehensive analysis of coding-lncRNA gene co-expression network uncovers conserved functional lncRNAs in zebrafish
Source: BMC Genomics. 2018 May 9;19(Suppl 2):112. doi: 10.1186/s12864-018-4458-7 (PMC5954278; doi:10.1186/s12864-018-4458-7)
Supplement: Supplementary file 4 — lncRNA GO and KEGG annotation. (ZIP 17127 kb) [file 12864_2018_4458_MOESM4_ESM.zip › lncRNA GO and KEGG annotation/GO/ZFLNCG00160_GO_BP.txt]

GO	Name	P_value
GO:0045967	negative regulation of growth rate	8.53e-04
GO:0040009	regulation of growth rate	8.53e-04
GO:1902534	single-organism membrane invagination	1.70e-03
GO:0034727	piecemeal microautophagy of nucleus	1.70e-03
GO:0016237	lysosomal microautophagy	1.70e-03
GO:0044805	late nucleophagy	1.70e-03
GO:0045843	negative regulation of striated muscle tissue development	1.70e-03
GO:1901862	negative regulation of muscle tissue development	1.70e-03
GO:0090286	cytoskeletal anchoring at nuclear membrane	4.26e-03
GO:0048635	negative regulation of muscle organ development	4.26e-03
GO:0034497	protein localization to pre-autophagosomal structure	5.11e-03
GO:0006002	fructose 6-phosphate metabolic process	5.96e-03
GO:0010324	membrane invagination	6.80e-03
GO:0040007	growth	8.74e-03
GO:0016202	regulation of striated muscle tissue development	1.02e-02
GO:0044804	nucleophagy	1.02e-02
GO:1901861	regulation of muscle tissue development	1.02e-02
GO:0032507	maintenance of protein location in cell	1.19e-02
GO:0045185	maintenance of protein location	1.19e-02
GO:0051651	maintenance of location in cell	1.19e-02
GO:0048634	regulation of muscle organ development	1.27e-02
GO:0044712	single-organism catabolic process	1.63e-02
GO:0051235	maintenance of location	1.69e-02
GO:1902589	single-organism organelle organization	1.71e-02
GO:0051297	centrosome organization	1.78e-02
GO:0007179	transforming growth factor beta receptor signaling pathway	1.78e-02
GO:0000045	autophagosome assembly	1.86e-02
GO:1905037	autophagosome organization	1.86e-02
GO:0000422	mitophagy	1.94e-02
GO:0061726	mitochondrion disassembly	1.94e-02
GO:0007010	cytoskeleton organization	2.07e-02
GO:0031023	microtubule organizing center organization	2.11e-02
GO:1903008	organelle disassembly	2.28e-02
GO:0010862	positive regulation of pathway-restricted SMAD protein phosphorylation	2.70e-02
GO:0060395	SMAD protein signal transduction	2.70e-02
GO:0007051	spindle organization	2.78e-02
GO:0060393	regulation of pathway-restricted SMAD protein phosphorylation	2.78e-02
GO:0007026	negative regulation of microtubule depolymerization	2.86e-02
GO:0006096	glycolytic process	2.86e-02
GO:0031111	negative regulation of microtubule polymerization or depolymerization	2.86e-02
GO:0006757	ATP generation from ADP	2.86e-02
GO:0006996	organelle organization	3.05e-02
GO:0031114	regulation of microtubule depolymerization	3.11e-02
GO:0046031	ADP metabolic process	3.19e-02
GO:0009185	ribonucleoside diphosphate metabolic process	3.28e-02
GO:0009135	purine nucleoside diphosphate metabolic process	3.28e-02
GO:0045926	negative regulation of growth	3.28e-02
GO:0009179	purine ribonucleoside diphosphate metabolic process	3.28e-02
GO:0006090	pyruvate metabolic process	3.44e-02
GO:0007517	muscle organ development	3.52e-02
GO:0006914	autophagy	3.61e-02
GO:0007519	skeletal muscle tissue development	3.69e-02
GO:0046939	nucleotide phosphorylation	3.77e-02
GO:0006165	nucleoside diphosphate phosphorylation	3.77e-02
GO:0022411	cellular component disassembly	3.94e-02
GO:0046496	nicotinamide nucleotide metabolic process	3.94e-02
GO:0031110	regulation of microtubule polymerization or depolymerization	3.94e-02
GO:0019362	pyridine nucleotide metabolic process	3.94e-02
GO:0043242	negative regulation of protein complex disassembly	4.02e-02
GO:1901880	negative regulation of protein depolymerization	4.02e-02
GO:0007033	vacuole organization	4.10e-02
GO:0090100	positive regulation of transmembrane receptor protein serine/threonine kinase signaling pathway	4.10e-02
GO:1901879	regulation of protein depolymerization	4.27e-02
GO:0072524	pyridine-containing compound metabolic process	4.27e-02
GO:0007417	central nervous system development	4.35e-02
GO:0009132	nucleoside diphosphate metabolic process	4.43e-02
GO:0014706	striated muscle tissue development	4.51e-02
GO:0043244	regulation of protein complex disassembly	4.51e-02
GO:0044724	single-organism carbohydrate catabolic process	4.51e-02
GO:0006733	oxidoreduction coenzyme metabolic process	4.51e-02
GO:0061061	muscle structure development	4.51e-02
GO:0016052	carbohydrate catabolic process	4.59e-02
GO:0060537	muscle tissue development	4.59e-02
GO:0051494	negative regulation of cytoskeleton organization	4.59e-02
GO:0070507	regulation of microtubule cytoskeleton organization	4.84e-02
