# Supplementary material for: Comprehensive analysis of coding-lncRNA gene co-expression network uncovers conserved functional lncRNAs in zebrafish
Source: BMC Genomics. 2018 May 9;19(Suppl 2):112. doi: 10.1186/s12864-018-4458-7 (PMC5954278; doi:10.1186/s12864-018-4458-7)
Supplement: Supplementary file 4 — lncRNA GO and KEGG annotation. (ZIP 17127 kb) [file 12864_2018_4458_MOESM4_ESM.zip › lncRNA GO and KEGG annotation/GO/ZFLNCG00164_GO_BP.txt]

GO	Name	P_value
GO:0001541	ovarian follicle development	2.98e-03
GO:0016267	O-glycan processing, core 1	4.47e-03
GO:0022602	ovulation cycle process	4.47e-03
GO:0016266	O-glycan processing	5.96e-03
GO:0007530	sex determination	5.96e-03
GO:0034765	regulation of ion transmembrane transport	8.54e-03
GO:0034762	regulation of transmembrane transport	8.71e-03
GO:0048608	reproductive structure development	8.92e-03
GO:0044702	single organism reproductive process	9.99e-03
GO:0043269	regulation of ion transport	1.28e-02
GO:0022414	reproductive process	1.30e-02
GO:0008354	germ cell migration	1.48e-02
GO:0015671	oxygen transport	2.36e-02
GO:0006493	protein O-linked glycosylation	2.51e-02
GO:0015669	gas transport	2.65e-02
GO:0015672	monovalent inorganic cation transport	3.25e-02
GO:0051049	regulation of transport	4.17e-02
GO:0048511	rhythmic process	4.96e-02
