# Supplementary material for: Comprehensive analysis of coding-lncRNA gene co-expression network uncovers conserved functional lncRNAs in zebrafish
Source: BMC Genomics. 2018 May 9;19(Suppl 2):112. doi: 10.1186/s12864-018-4458-7 (PMC5954278; doi:10.1186/s12864-018-4458-7)
Supplement: Supplementary file 4 — lncRNA GO and KEGG annotation. (ZIP 17127 kb) [file 12864_2018_4458_MOESM4_ESM.zip › lncRNA GO and KEGG annotation/GO/ZFLNCG00169_GO_BP.txt]

GO	Name	P_value
GO:0010738	regulation of protein kinase A signaling	3.41e-03
GO:0031468	nuclear envelope reassembly	4.54e-03
GO:0007205	protein kinase C-activating G-protein coupled receptor signaling pathway	7.93e-03
GO:0008277	regulation of G-protein coupled receptor protein signaling pathway	9.06e-03
GO:0021551	central nervous system morphogenesis	9.06e-03
GO:0006998	nuclear envelope organization	9.06e-03
GO:0070536	protein K63-linked deubiquitination	1.02e-02
GO:0071108	protein K48-linked deubiquitination	1.13e-02
GO:0006511	ubiquitin-dependent protein catabolic process	1.21e-02
GO:0019941	modification-dependent protein catabolic process	1.23e-02
GO:0043632	modification-dependent macromolecule catabolic process	1.31e-02
GO:0032474	otolith morphogenesis	1.47e-02
GO:0051603	proteolysis involved in cellular protein catabolic process	1.85e-02
GO:0007030	Golgi organization	2.03e-02
GO:0006508	proteolysis	2.26e-02
GO:0044265	cellular macromolecule catabolic process	2.38e-02
GO:0009057	macromolecule catabolic process	3.16e-02
GO:0061371	determination of heart left/right asymmetry	3.58e-02
