# Supplementary material for: Comprehensive analysis of coding-lncRNA gene co-expression network uncovers conserved functional lncRNAs in zebrafish
Source: BMC Genomics. 2018 May 9;19(Suppl 2):112. doi: 10.1186/s12864-018-4458-7 (PMC5954278; doi:10.1186/s12864-018-4458-7)
Supplement: Supplementary file 4 — lncRNA GO and KEGG annotation. (ZIP 17127 kb) [file 12864_2018_4458_MOESM4_ESM.zip › lncRNA GO and KEGG annotation/GO/ZFLNCG00170_GO_BP.txt]

GO	Name	P_value
GO:0009583	detection of light stimulus	1.68e-11
GO:0051260	protein homooligomerization	2.36e-11
GO:0009581	detection of external stimulus	2.96e-11
GO:0009582	detection of abiotic stimulus	2.96e-11
GO:0009416	response to light stimulus	3.42e-11
GO:0018298	protein-chromophore linkage	3.89e-11
GO:0007602	phototransduction	3.89e-11
GO:0044700	single organism signaling	4.08e-11
GO:0050877	neurological system process	4.20e-11
GO:0043269	regulation of ion transport	4.53e-11
GO:0051259	protein oligomerization	5.15e-11
GO:0007601	visual perception	5.64e-11
GO:0006814	sodium ion transport	6.01e-11
GO:0098662	inorganic cation transmembrane transport	6.01e-11
GO:0050804	modulation of synaptic transmission	6.01e-11
GO:0034765	regulation of ion transmembrane transport	6.37e-11
GO:0006816	calcium ion transport	7.68e-11
GO:0007156	homophilic cell adhesion via plasma membrane adhesion molecules	8.28e-11
GO:0023052	signaling	8.40e-11
GO:0007187	G-protein coupled receptor signaling pathway, coupled to cyclic nucleotide second messenger	8.42e-11
GO:0007268	synaptic transmission	8.56e-11
GO:0099536	synaptic signaling	8.56e-11
GO:0099537	trans-synaptic signaling	8.56e-11
GO:0098609	cell-cell adhesion	8.88e-11
GO:0034762	regulation of transmembrane transport	9.00e-11
GO:0006813	potassium ion transport	9.00e-11
GO:0050953	sensory perception of light stimulus	9.25e-11
GO:0007267	cell-cell signaling	9.31e-11
GO:0030001	metal ion transport	9.91e-11
GO:0098655	cation transmembrane transport	1.13e-10
GO:0098742	cell-cell adhesion via plasma-membrane adhesion molecules	1.17e-10
GO:0051049	regulation of transport	1.20e-10
GO:0007600	sensory perception	1.24e-10
GO:0034220	ion transmembrane transport	1.38e-10
GO:0098660	inorganic ion transmembrane transport	1.59e-10
GO:0007186	G-protein coupled receptor signaling pathway	1.77e-10
GO:0007154	cell communication	2.02e-10
GO:0015672	monovalent inorganic cation transport	2.02e-10
GO:0006811	ion transport	2.23e-10
GO:0006812	cation transport	2.24e-10
GO:0055085	transmembrane transport	2.46e-10
GO:0032879	regulation of localization	2.54e-10
GO:0003008	system process	2.66e-10
GO:0051234	establishment of localization	3.21e-10
GO:1902578	single-organism localization	3.28e-10
GO:0006810	transport	3.43e-10
GO:0044765	single-organism transport	3.55e-10
GO:0051179	localization	4.12e-10
GO:0007165	signal transduction	4.71e-10
GO:0070588	calcium ion transmembrane transport	5.98e-10
GO:0051606	detection of stimulus	1.27e-09
GO:0009314	response to radiation	1.96e-09
GO:0006836	neurotransmitter transport	3.75e-09
GO:0023061	signal release	5.55e-09
GO:0032412	regulation of ion transmembrane transporter activity	7.37e-09
GO:0007188	adenylate cyclase-modulating G-protein coupled receptor signaling pathway	1.09e-08
GO:0022898	regulation of transmembrane transporter activity	1.56e-08
GO:0070838	divalent metal ion transport	1.78e-08
GO:0072511	divalent inorganic cation transport	1.78e-08
GO:2000311	regulation of alpha-amino-3-hydroxy-5-methyl-4-isoxazole propionate selective glutamate receptor activity	2.85e-08
GO:0019226	transmission of nerve impulse	2.85e-08
GO:0071804	cellular potassium ion transport	3.22e-08
GO:0071805	potassium ion transmembrane transport	3.22e-08
GO:0001505	regulation of neurotransmitter levels	3.92e-08
GO:0032409	regulation of transporter activity	4.36e-08
GO:0099601	regulation of neurotransmitter receptor activity	1.44e-07
GO:1900449	regulation of glutamate receptor signaling pathway	1.44e-07
GO:0007218	neuropeptide signaling pathway	2.22e-07
GO:0099643	signal release from synapse	5.16e-07
GO:0065007	biological regulation	5.32e-07
GO:0007155	cell adhesion	5.51e-07
GO:0022610	biological adhesion	5.51e-07
GO:0042391	regulation of membrane potential	5.93e-07
GO:0099531	presynaptic process involved in synaptic transmission	7.40e-07
GO:1904893	negative regulation of STAT cascade	1.49e-06
GO:0046426	negative regulation of JAK-STAT cascade	1.49e-06
GO:0006820	anion transport	2.21e-06
GO:0086010	membrane depolarization during action potential	2.62e-06
GO:0051899	membrane depolarization	2.62e-06
GO:0007269	neurotransmitter secretion	3.42e-06
GO:0050808	synapse organization	3.68e-06
GO:0007193	adenylate cyclase-inhibiting G-protein coupled receptor signaling pathway	3.82e-06
GO:0007270	neuron-neuron synaptic transmission	4.93e-06
GO:0045936	negative regulation of phosphate metabolic process	7.37e-06
GO:0010563	negative regulation of phosphorus metabolic process	7.37e-06
GO:0006835	dicarboxylic acid transport	8.50e-06
GO:0007200	phospholipase C-activating G-protein coupled receptor signaling pathway	9.18e-06
GO:0035637	multicellular organismal signaling	9.21e-06
GO:0065008	regulation of biological quality	9.54e-06
GO:1904892	regulation of STAT cascade	1.37e-05
GO:0046425	regulation of JAK-STAT cascade	1.37e-05
GO:1903530	regulation of secretion by cell	2.14e-05
GO:0051046	regulation of secretion	2.14e-05
GO:0050803	regulation of synapse structure or activity	2.19e-05
GO:0009628	response to abiotic stimulus	3.77e-05
GO:0017157	regulation of exocytosis	4.03e-05
GO:0007212	dopamine receptor signaling pathway	4.03e-05
GO:0048167	regulation of synaptic plasticity	5.02e-05
GO:0007271	synaptic transmission, cholinergic	6.27e-05
GO:0033673	negative regulation of kinase activity	9.50e-05
