# Supplementary material for: Comprehensive analysis of coding-lncRNA gene co-expression network uncovers conserved functional lncRNAs in zebrafish
Source: BMC Genomics. 2018 May 9;19(Suppl 2):112. doi: 10.1186/s12864-018-4458-7 (PMC5954278; doi:10.1186/s12864-018-4458-7)
Supplement: Supplementary file 4 — lncRNA GO and KEGG annotation. (ZIP 17127 kb) [file 12864_2018_4458_MOESM4_ESM.zip › lncRNA GO and KEGG annotation/GO/ZFLNCG00172_GO_BP.txt]

GO	Name	P_value
GO:0032439	endosome localization	4.26e-04
GO:0032008	positive regulation of TOR signaling	1.70e-03
GO:0001919	regulation of receptor recycling	2.13e-03
GO:0042632	cholesterol homeostasis	2.98e-03
GO:0055092	sterol homeostasis	2.98e-03
GO:0080171	lytic vacuole organization	4.68e-03
GO:0071230	cellular response to amino acid stimulus	4.68e-03
GO:0007040	lysosome organization	4.68e-03
GO:0032786	positive regulation of DNA-templated transcription, elongation	5.11e-03
GO:0032006	regulation of TOR signaling	6.80e-03
GO:0043200	response to amino acid	7.23e-03
GO:0071229	cellular response to acid chemical	8.08e-03
GO:0071417	cellular response to organonitrogen compound	8.92e-03
GO:1901699	cellular response to nitrogen compound	8.92e-03
GO:0055088	lipid homeostasis	9.77e-03
GO:0032784	regulation of DNA-templated transcription, elongation	1.02e-02
GO:0010604	positive regulation of macromolecule metabolic process	1.31e-02
GO:0031325	positive regulation of cellular metabolic process	1.39e-02
GO:0001101	response to acid chemical	1.44e-02
GO:1901701	cellular response to oxygen-containing compound	1.53e-02
GO:0009893	positive regulation of metabolic process	1.67e-02
GO:0043410	positive regulation of MAPK cascade	1.78e-02
GO:0007033	vacuole organization	2.07e-02
GO:0071495	cellular response to endogenous stimulus	2.66e-02
GO:0010243	response to organonitrogen compound	2.70e-02
GO:1901698	response to nitrogen compound	3.03e-02
GO:1902533	positive regulation of intracellular signal transduction	3.07e-02
GO:0051640	organelle localization	3.61e-02
GO:0071310	cellular response to organic substance	3.86e-02
GO:0048522	positive regulation of cellular process	3.86e-02
GO:0051301	cell division	4.07e-02
GO:0043408	regulation of MAPK cascade	4.19e-02
GO:0009719	response to endogenous stimulus	4.68e-02
GO:1901700	response to oxygen-containing compound	4.76e-02
