# Supplementary material for: Comprehensive analysis of coding-lncRNA gene co-expression network uncovers conserved functional lncRNAs in zebrafish
Source: BMC Genomics. 2018 May 9;19(Suppl 2):112. doi: 10.1186/s12864-018-4458-7 (PMC5954278; doi:10.1186/s12864-018-4458-7)
Supplement: Supplementary file 4 — lncRNA GO and KEGG annotation. (ZIP 17127 kb) [file 12864_2018_4458_MOESM4_ESM.zip › lncRNA GO and KEGG annotation/GO/ZFLNCG00173_GO_BP.txt]

GO	Name	P_value
GO:0051090	regulation of sequence-specific DNA binding transcription factor activity	2.70e-04
GO:0043433	negative regulation of sequence-specific DNA binding transcription factor activity	5.69e-04
GO:0030854	positive regulation of granulocyte differentiation	3.62e-03
GO:0002763	positive regulation of myeloid leukocyte differentiation	3.62e-03
GO:0045660	positive regulation of neutrophil differentiation	3.62e-03
GO:0045639	positive regulation of myeloid cell differentiation	3.62e-03
GO:0042994	cytoplasmic sequestering of transcription factor	3.62e-03
GO:0042992	negative regulation of transcription factor import into nucleus	3.62e-03
GO:0042990	regulation of transcription factor import into nucleus	3.62e-03
GO:0030728	ovulation	7.24e-03
GO:0070126	mitochondrial translational termination	7.24e-03
GO:0030852	regulation of granulocyte differentiation	1.08e-02
GO:1900181	negative regulation of protein localization to nucleus	1.08e-02
GO:0046823	negative regulation of nucleocytoplasmic transport	1.08e-02
GO:0071379	cellular response to prostaglandin stimulus	1.08e-02
GO:0045658	regulation of neutrophil differentiation	1.08e-02
GO:0031174	lifelong otolith mineralization	1.08e-02
GO:0042308	negative regulation of protein import into nucleus	1.08e-02
GO:1903828	negative regulation of cellular protein localization	1.08e-02
GO:0090317	negative regulation of intracellular protein transport	1.08e-02
GO:1904590	negative regulation of protein import	1.08e-02
GO:0055129	L-proline biosynthetic process	1.08e-02
GO:0032291	axon ensheathment in central nervous system	1.08e-02
GO:2000253	positive regulation of feeding behavior	1.08e-02
GO:0071398	cellular response to fatty acid	1.08e-02
GO:0022010	central nervous system myelination	1.08e-02
GO:0032387	negative regulation of intracellular transport	1.44e-02
GO:1904950	negative regulation of establishment of protein localization	1.44e-02
GO:0061154	endothelial tube morphogenesis	1.44e-02
GO:0006919	activation of cysteine-type endopeptidase activity involved in apoptotic process	1.44e-02
GO:0072554	blood vessel lumenization	1.44e-02
GO:0051220	cytoplasmic sequestering of protein	1.44e-02
GO:0051224	negative regulation of protein transport	1.44e-02
GO:0097202	activation of cysteine-type endopeptidase activity	1.44e-02
GO:0045299	otolith mineralization	1.44e-02
GO:0006561	proline biosynthetic process	1.44e-02
GO:0038061	NIK/NF-kappaB signaling	1.44e-02
GO:1903650	negative regulation of cytoplasmic transport	1.44e-02
GO:0006415	translational termination	1.44e-02
GO:0032088	negative regulation of NF-kappaB transcription factor activity	1.80e-02
GO:0034694	response to prostaglandin	1.80e-02
GO:0060259	regulation of feeding behavior	1.80e-02
GO:0098508	endothelial to hematopoietic transition	1.80e-02
GO:0008206	bile acid metabolic process	1.80e-02
GO:1902107	positive regulation of leukocyte differentiation	1.80e-02
GO:0043065	positive regulation of apoptotic process	1.93e-02
GO:0043068	positive regulation of programmed cell death	1.93e-02
GO:0010942	positive regulation of cell death	1.93e-02
GO:0016485	protein processing	2.06e-02
GO:0003159	morphogenesis of an endothelium	2.16e-02
GO:0006560	proline metabolic process	2.16e-02
GO:0051646	mitochondrion localization	2.16e-02
GO:0051604	protein maturation	2.32e-02
GO:0070542	response to fatty acid	2.51e-02
GO:0006689	ganglioside catabolic process	2.51e-02
GO:0060232	delamination	2.51e-02
GO:0032465	regulation of cytokinesis	2.51e-02
GO:0009313	oligosaccharide catabolic process	2.51e-02
GO:0031638	zymogen activation	2.51e-02
GO:1900180	regulation of protein localization to nucleus	2.86e-02
GO:1903708	positive regulation of hemopoiesis	2.86e-02
GO:0007249	I-kappaB kinase/NF-kappaB signaling	2.86e-02
GO:1904589	regulation of protein import	2.86e-02
GO:0042306	regulation of protein import into nucleus	2.86e-02
GO:0097324	melanocyte migration	2.86e-02
GO:0048520	positive regulation of behavior	2.86e-02
GO:0002062	chondrocyte differentiation	2.86e-02
GO:0045892	negative regulation of transcription, DNA-templated	2.98e-02
GO:1903507	negative regulation of nucleic acid-templated transcription	3.02e-02
GO:1902679	negative regulation of RNA biosynthetic process	3.02e-02
GO:0043401	steroid hormone mediated signaling pathway	3.10e-02
GO:0000266	mitochondrial fission	3.22e-02
GO:0030325	adrenal gland development	3.22e-02
GO:0051092	positive regulation of NF-kappaB transcription factor activity	3.22e-02
GO:0046479	glycosphingolipid catabolic process	3.22e-02
GO:0043252	sodium-independent organic anion transport	3.22e-02
GO:0046514	ceramide catabolic process	3.22e-02
GO:0019377	glycolipid catabolic process	3.22e-02
GO:0051253	negative regulation of RNA metabolic process	3.27e-02
GO:0046822	regulation of nucleocytoplasmic transport	3.57e-02
GO:0021854	hypothalamus development	3.57e-02
GO:0002761	regulation of myeloid leukocyte differentiation	3.57e-02
GO:0009755	hormone-mediated signaling pathway	3.64e-02
GO:0065009	regulation of molecular function	3.73e-02
GO:1903533	regulation of protein targeting	3.92e-02
GO:0046466	membrane lipid catabolic process	3.92e-02
GO:0030149	sphingolipid catabolic process	3.92e-02
GO:0044092	negative regulation of molecular function	4.21e-02
GO:0045934	negative regulation of nucleobase-containing compound metabolic process	4.24e-02
GO:0060219	camera-type eye photoreceptor cell differentiation	4.27e-02
GO:0051051	negative regulation of transport	4.27e-02
GO:0045637	regulation of myeloid cell differentiation	4.61e-02
GO:2000113	negative regulation of cellular macromolecule biosynthetic process	4.64e-02
GO:0010558	negative regulation of macromolecule biosynthetic process	4.69e-02
GO:0006508	proteolysis	4.78e-02
GO:0032507	maintenance of protein location in cell	4.96e-02
GO:0043123	positive regulation of I-kappaB kinase/NF-kappaB signaling	4.96e-02
GO:0045185	maintenance of protein location	4.96e-02
GO:0051651	maintenance of location in cell	4.96e-02
GO:0034097	response to cytokine	4.96e-02
