# Supplementary material for: Comprehensive analysis of coding-lncRNA gene co-expression network uncovers conserved functional lncRNAs in zebrafish
Source: BMC Genomics. 2018 May 9;19(Suppl 2):112. doi: 10.1186/s12864-018-4458-7 (PMC5954278; doi:10.1186/s12864-018-4458-7)
Supplement: Supplementary file 4 — lncRNA GO and KEGG annotation. (ZIP 17127 kb) [file 12864_2018_4458_MOESM4_ESM.zip › lncRNA GO and KEGG annotation/GO/ZFLNCG00174_GO_BP.txt]

GO	Name	P_value
GO:0014706	striated muscle tissue development	5.00e-10
GO:0060537	muscle tissue development	5.94e-10
GO:0007519	skeletal muscle tissue development	6.42e-08
GO:0031032	actomyosin structure organization	5.16e-07
GO:0045214	sarcomere organization	1.31e-06
GO:0048738	cardiac muscle tissue development	2.96e-06
GO:0030036	actin cytoskeleton organization	1.47e-05
GO:0030029	actin filament-based process	1.82e-05
GO:0055001	muscle cell development	5.04e-05
GO:0007010	cytoskeleton organization	6.91e-05
GO:0014904	myotube cell development	1.02e-04
GO:0048741	skeletal muscle fiber development	1.02e-04
GO:0008045	motor neuron axon guidance	1.49e-04
GO:0098655	cation transmembrane transport	2.48e-04
GO:0055002	striated muscle cell development	2.58e-04
GO:0009888	tissue development	2.68e-04
GO:0007517	muscle organ development	3.85e-04
GO:0034220	ion transmembrane transport	4.37e-04
GO:0048747	muscle fiber development	8.13e-04
GO:0006812	cation transport	9.62e-04
GO:0044854	plasma membrane raft assembly	9.89e-04
GO:0044857	plasma membrane raft organization	9.89e-04
GO:0070836	caveola assembly	9.89e-04
GO:0001765	membrane raft assembly	9.89e-04
GO:0061061	muscle structure development	1.01e-03
GO:0070588	calcium ion transmembrane transport	1.24e-03
GO:0030241	skeletal muscle myosin thick filament assembly	1.38e-03
GO:0031579	membrane raft organization	1.38e-03
GO:0001558	regulation of cell growth	1.75e-03
GO:0030001	metal ion transport	1.81e-03
GO:0031034	myosin filament assembly	1.83e-03
GO:0031033	myosin filament organization	1.83e-03
GO:0071688	striated muscle myosin thick filament assembly	1.83e-03
GO:0016043	cellular component organization	2.98e-03
GO:0050808	synapse organization	3.20e-03
GO:0098662	inorganic cation transmembrane transport	3.45e-03
GO:0007416	synapse assembly	3.53e-03
GO:0006816	calcium ion transport	3.74e-03
GO:0040008	regulation of growth	3.86e-03
GO:0043113	receptor clustering	4.21e-03
GO:0071840	cellular component organization or biogenesis	5.04e-03
GO:0055085	transmembrane transport	5.39e-03
GO:0098660	inorganic ion transmembrane transport	5.66e-03
GO:0006883	cellular sodium ion homeostasis	5.75e-03
GO:0008154	actin polymerization or depolymerization	5.75e-03
GO:0006811	ion transport	5.88e-03
GO:0007015	actin filament organization	6.01e-03
GO:0060047	heart contraction	6.40e-03
GO:0003015	heart process	6.40e-03
GO:0035094	response to nicotine	6.59e-03
GO:0006875	cellular metal ion homeostasis	7.29e-03
GO:0071709	membrane assembly	7.50e-03
GO:0007528	neuromuscular junction development	7.50e-03
GO:0007274	neuromuscular synaptic transmission	7.50e-03
GO:0035441	cell migration involved in vasculogenesis	8.24e-03
GO:0048050	post-embryonic eye morphogenesis	8.24e-03
GO:0003229	ventricular cardiac muscle tissue development	8.24e-03
GO:0051124	synaptic growth at neuromuscular junction	8.24e-03
GO:0021557	oculomotor nerve development	8.24e-03
GO:0021558	trochlear nerve development	8.24e-03
GO:0048563	post-embryonic organ morphogenesis	8.24e-03
GO:0071340	skeletal muscle acetylcholine-gated channel clustering	8.24e-03
GO:0003161	cardiac conduction system development	8.24e-03
GO:0035853	chromosome passenger complex localization to spindle midzone	8.24e-03
GO:0051668	localization within membrane	8.45e-03
GO:0070838	divalent metal ion transport	8.74e-03
GO:0072511	divalent inorganic cation transport	8.74e-03
GO:0043279	response to alkaloid	9.46e-03
GO:0030516	regulation of axon extension	1.10e-02
GO:0030003	cellular cation homeostasis	1.14e-02
GO:0006874	cellular calcium ion homeostasis	1.16e-02
GO:0055078	sodium ion homeostasis	1.16e-02
GO:0006873	cellular ion homeostasis	1.22e-02
GO:0019725	cellular homeostasis	1.27e-02
GO:0072503	cellular divalent inorganic cation homeostasis	1.27e-02
GO:0048646	anatomical structure formation involved in morphogenesis	1.35e-02
GO:0055065	metal ion homeostasis	1.50e-02
GO:0061387	regulation of extent of cell growth	1.51e-02
GO:0055082	cellular chemical homeostasis	1.55e-02
GO:0010243	response to organonitrogen compound	1.58e-02
GO:0061024	membrane organization	1.59e-02
GO:0006102	isocitrate metabolic process	1.64e-02
GO:0043388	positive regulation of DNA binding	1.64e-02
GO:0003228	atrial cardiac muscle tissue development	1.64e-02
GO:0010084	specification of organ axis polarity	1.64e-02
GO:0010644	cell communication by electrical coupling	1.64e-02
GO:0051101	regulation of DNA binding	1.64e-02
GO:0065001	specification of axis polarity	1.64e-02
GO:0051099	positive regulation of binding	1.64e-02
GO:0086009	membrane repolarization	1.64e-02
GO:0006480	N-terminal protein amino acid methylation	1.64e-02
GO:0042693	muscle cell fate commitment	1.64e-02
GO:0035025	positive regulation of Rho protein signal transduction	1.64e-02
GO:2000291	regulation of myoblast proliferation	1.64e-02
GO:0055074	calcium ion homeostasis	1.65e-02
GO:0007411	axon guidance	1.78e-02
GO:0097485	neuron projection guidance	1.83e-02
GO:0007271	synaptic transmission, cholinergic	1.92e-02
GO:0072507	divalent inorganic cation homeostasis	1.93e-02
GO:0030004	cellular monovalent inorganic cation homeostasis	2.07e-02
