# Supplementary material for: Comprehensive analysis of coding-lncRNA gene co-expression network uncovers conserved functional lncRNAs in zebrafish
Source: BMC Genomics. 2018 May 9;19(Suppl 2):112. doi: 10.1186/s12864-018-4458-7 (PMC5954278; doi:10.1186/s12864-018-4458-7)
Supplement: Supplementary file 4 — lncRNA GO and KEGG annotation. (ZIP 17127 kb) [file 12864_2018_4458_MOESM4_ESM.zip › lncRNA GO and KEGG annotation/GO/ZFLNCG00182_GO_BP.txt]

GO	Name	P_value
GO:0051321	meiotic cell cycle	7.65e-03
GO:0006887	exocytosis	1.61e-02
GO:0032940	secretion by cell	2.36e-02
GO:0046903	secretion	2.57e-02
GO:0007067	mitotic nuclear division	2.95e-02
GO:0000280	nuclear division	3.36e-02
GO:0048285	organelle fission	3.82e-02
GO:0044702	single organism reproductive process	4.27e-02
GO:0022414	reproductive process	4.89e-02
