# Supplementary material for: Comprehensive analysis of coding-lncRNA gene co-expression network uncovers conserved functional lncRNAs in zebrafish
Source: BMC Genomics. 2018 May 9;19(Suppl 2):112. doi: 10.1186/s12864-018-4458-7 (PMC5954278; doi:10.1186/s12864-018-4458-7)
Supplement: Supplementary file 4 — lncRNA GO and KEGG annotation. (ZIP 17127 kb) [file 12864_2018_4458_MOESM4_ESM.zip › lncRNA GO and KEGG annotation/GO/ZFLNCG00187_GO_BP.txt]

GO	Name	P_value
GO:0071205	protein localization to juxtaparanode region of axon	4.26e-04
GO:0099612	protein localization to axon	4.26e-04
GO:0007601	visual perception	1.19e-02
GO:0050953	sensory perception of light stimulus	1.21e-02
GO:0007600	sensory perception	2.93e-02
GO:0034613	cellular protein localization	3.27e-02
GO:0070727	cellular macromolecule localization	3.35e-02
GO:0050877	neurological system process	3.37e-02
