# Supplementary material for: Comprehensive analysis of coding-lncRNA gene co-expression network uncovers conserved functional lncRNAs in zebrafish
Source: BMC Genomics. 2018 May 9;19(Suppl 2):112. doi: 10.1186/s12864-018-4458-7 (PMC5954278; doi:10.1186/s12864-018-4458-7)
Supplement: Supplementary file 4 — lncRNA GO and KEGG annotation. (ZIP 17127 kb) [file 12864_2018_4458_MOESM4_ESM.zip › lncRNA GO and KEGG annotation/GO/ZFLNCG00189_GO_BP.txt]

GO	Name	P_value
GO:0098742	cell-cell adhesion via plasma-membrane adhesion molecules	1.61e-11
GO:0098609	cell-cell adhesion	2.01e-11
GO:0007155	cell adhesion	3.94e-11
GO:0022610	biological adhesion	3.94e-11
GO:0007156	homophilic cell adhesion via plasma membrane adhesion molecules	6.79e-11
GO:0006811	ion transport	3.10e-07
GO:0006812	cation transport	1.89e-06
GO:0015672	monovalent inorganic cation transport	3.17e-06
GO:0044765	single-organism transport	5.47e-06
GO:1902578	single-organism localization	8.27e-06
GO:0006810	transport	1.09e-05
GO:0051179	localization	2.06e-05
GO:0051234	establishment of localization	2.20e-05
GO:0098655	cation transmembrane transport	2.50e-05
GO:0098662	inorganic cation transmembrane transport	2.95e-05
GO:0030001	metal ion transport	5.39e-05
GO:0006813	potassium ion transport	7.23e-05
GO:0098660	inorganic ion transmembrane transport	8.47e-05
GO:0023061	signal release	1.84e-04
GO:0006814	sodium ion transport	1.88e-04
GO:0031175	neuron projection development	2.93e-04
GO:0015991	ATP hydrolysis coupled proton transport	2.98e-04
GO:0090662	ATP hydrolysis coupled transmembrane transport	2.98e-04
GO:0015988	energy coupled proton transmembrane transport, against electrochemical gradient	2.98e-04
GO:0007019	microtubule depolymerization	3.41e-04
GO:0031109	microtubule polymerization or depolymerization	5.04e-04
GO:0048268	clathrin coat assembly	5.04e-04
GO:0007157	heterophilic cell-cell adhesion via plasma membrane cell adhesion molecules	5.63e-04
GO:0043086	negative regulation of catalytic activity	5.93e-04
GO:0045936	negative regulation of phosphate metabolic process	6.09e-04
GO:0010563	negative regulation of phosphorus metabolic process	6.09e-04
GO:0050804	modulation of synaptic transmission	6.77e-04
GO:0034220	ion transmembrane transport	6.82e-04
GO:0006901	vesicle coating	7.11e-04
GO:0051049	regulation of transport	8.93e-04
GO:0097264	self proteolysis	1.04e-03
GO:0099643	signal release from synapse	1.27e-03
GO:0051261	protein depolymerization	1.27e-03
GO:0006469	negative regulation of protein kinase activity	1.31e-03
GO:1902600	hydrogen ion transmembrane transport	1.34e-03
GO:0044092	negative regulation of molecular function	1.50e-03
GO:0033673	negative regulation of kinase activity	1.51e-03
GO:0015992	proton transport	1.80e-03
GO:0006818	hydrogen transport	1.80e-03
GO:0034765	regulation of ion transmembrane transport	1.93e-03
GO:0048488	synaptic vesicle endocytosis	2.04e-03
GO:0034762	regulation of transmembrane transport	2.05e-03
GO:1904893	negative regulation of STAT cascade	2.26e-03
GO:0051348	negative regulation of transferase activity	2.26e-03
GO:0046426	negative regulation of JAK-STAT cascade	2.26e-03
GO:0043624	cellular protein complex disassembly	3.65e-03
GO:1904892	regulation of STAT cascade	4.01e-03
GO:0048278	vesicle docking	4.01e-03
GO:0046425	regulation of JAK-STAT cascade	4.01e-03
GO:0070588	calcium ion transmembrane transport	4.23e-03
GO:0043241	protein complex disassembly	4.32e-03
GO:0016482	cytosolic transport	4.45e-03
GO:0001933	negative regulation of protein phosphorylation	4.92e-03
GO:0022406	membrane docking	5.42e-03
GO:0042326	negative regulation of phosphorylation	5.95e-03
GO:0016050	vesicle organization	6.19e-03
GO:0043269	regulation of ion transport	6.22e-03
GO:0072583	clathrin-mediated endocytosis	6.76e-03
GO:0007270	neuron-neuron synaptic transmission	6.76e-03
GO:0070374	positive regulation of ERK1 and ERK2 cascade	6.92e-03
GO:0032879	regulation of localization	8.07e-03
GO:0032984	macromolecular complex disassembly	8.76e-03
GO:0017158	regulation of calcium ion-dependent exocytosis	9.11e-03
GO:0008037	cell recognition	9.13e-03
GO:0001505	regulation of neurotransmitter levels	9.87e-03
GO:0006140	regulation of nucleotide metabolic process	9.87e-03
GO:0017157	regulation of exocytosis	1.11e-02
GO:0007212	dopamine receptor signaling pathway	1.11e-02
GO:0099531	presynaptic process involved in synaptic transmission	1.11e-02
GO:0007194	negative regulation of adenylate cyclase activity	1.16e-02
GO:0051350	negative regulation of lyase activity	1.16e-02
GO:0031280	negative regulation of cyclase activity	1.16e-02
GO:0060012	synaptic transmission, glycinergic	1.16e-02
GO:0044700	single organism signaling	1.27e-02
GO:0006836	neurotransmitter transport	1.32e-02
GO:0007268	synaptic transmission	1.35e-02
GO:0099537	trans-synaptic signaling	1.35e-02
GO:0099536	synaptic signaling	1.35e-02
GO:0023052	signaling	1.40e-02
GO:0030030	cell projection organization	1.40e-02
GO:0051046	regulation of secretion	1.42e-02
GO:1903530	regulation of secretion by cell	1.42e-02
GO:0030818	negative regulation of cAMP biosynthetic process	1.43e-02
GO:0030815	negative regulation of cAMP metabolic process	1.43e-02
GO:0001941	postsynaptic membrane organization	1.43e-02
GO:0021854	hypothalamus development	1.43e-02
GO:0045980	negative regulation of nucleotide metabolic process	1.43e-02
GO:0097105	presynaptic membrane assembly	1.43e-02
GO:0097104	postsynaptic membrane assembly	1.43e-02
GO:1900372	negative regulation of purine nucleotide biosynthetic process	1.43e-02
GO:0030809	negative regulation of nucleotide biosynthetic process	1.43e-02
GO:0030800	negative regulation of cyclic nucleotide metabolic process	1.43e-02
GO:0030803	negative regulation of cyclic nucleotide biosynthetic process	1.43e-02
GO:0097090	presynaptic membrane organization	1.43e-02
GO:1900543	negative regulation of purine nucleotide metabolic process	1.43e-02
