# Supplementary material for: Comprehensive analysis of coding-lncRNA gene co-expression network uncovers conserved functional lncRNAs in zebrafish
Source: BMC Genomics. 2018 May 9;19(Suppl 2):112. doi: 10.1186/s12864-018-4458-7 (PMC5954278; doi:10.1186/s12864-018-4458-7)
Supplement: Supplementary file 4 — lncRNA GO and KEGG annotation. (ZIP 17127 kb) [file 12864_2018_4458_MOESM4_ESM.zip › lncRNA GO and KEGG annotation/GO/ZFLNCG00191_GO_BP.txt]

GO	Name	P_value
GO:0009583	detection of light stimulus	1.16e-11
GO:0051260	protein homooligomerization	2.40e-11
GO:0007601	visual perception	2.49e-11
GO:0009416	response to light stimulus	2.89e-11
GO:0009581	detection of external stimulus	4.49e-11
GO:0009582	detection of abiotic stimulus	4.49e-11
GO:0050953	sensory perception of light stimulus	4.61e-11
GO:0051259	protein oligomerization	4.75e-11
GO:0007187	G-protein coupled receptor signaling pathway, coupled to cyclic nucleotide second messenger	5.42e-11
GO:0007156	homophilic cell adhesion via plasma membrane adhesion molecules	5.42e-11
GO:0007268	synaptic transmission	6.30e-11
GO:0099536	synaptic signaling	6.30e-11
GO:0099537	trans-synaptic signaling	6.30e-11
GO:0018298	protein-chromophore linkage	6.44e-11
GO:0007602	phototransduction	6.44e-11
GO:0007188	adenylate cyclase-modulating G-protein coupled receptor signaling pathway	7.40e-11
GO:0006814	sodium ion transport	7.40e-11
GO:0050877	neurological system process	7.53e-11
GO:0007218	neuropeptide signaling pathway	7.69e-11
GO:0006816	calcium ion transport	7.72e-11
GO:0034765	regulation of ion transmembrane transport	7.84e-11
GO:0006836	neurotransmitter transport	8.29e-11
GO:0098655	cation transmembrane transport	9.66e-11
GO:0043269	regulation of ion transport	9.86e-11
GO:0050804	modulation of synaptic transmission	1.00e-10
GO:0098662	inorganic cation transmembrane transport	1.01e-10
GO:0023052	signaling	1.18e-10
GO:0034762	regulation of transmembrane transport	1.19e-10
GO:0006813	potassium ion transport	1.19e-10
GO:0007267	cell-cell signaling	1.21e-10
GO:0098742	cell-cell adhesion via plasma-membrane adhesion molecules	1.23e-10
GO:0098660	inorganic ion transmembrane transport	1.25e-10
GO:0007154	cell communication	1.28e-10
GO:0007600	sensory perception	1.37e-10
GO:0034220	ion transmembrane transport	1.50e-10
GO:0098609	cell-cell adhesion	1.55e-10
GO:0015672	monovalent inorganic cation transport	1.65e-10
GO:0044700	single organism signaling	1.72e-10
GO:0032879	regulation of localization	1.76e-10
GO:0006812	cation transport	1.82e-10
GO:0030001	metal ion transport	2.05e-10
GO:0051049	regulation of transport	2.15e-10
GO:0006811	ion transport	2.35e-10
GO:0055085	transmembrane transport	2.51e-10
GO:0007155	cell adhesion	2.94e-10
GO:0022610	biological adhesion	2.94e-10
GO:0007186	G-protein coupled receptor signaling pathway	3.00e-10
GO:0001505	regulation of neurotransmitter levels	3.03e-10
GO:0044765	single-organism transport	3.86e-10
GO:1902578	single-organism localization	3.91e-10
GO:0006810	transport	3.99e-10
GO:0051179	localization	4.45e-10
GO:0051234	establishment of localization	5.01e-10
GO:0007165	signal transduction	5.14e-10
GO:0065007	biological regulation	6.07e-10
GO:0050794	regulation of cellular process	6.64e-10
GO:0050789	regulation of biological process	7.18e-10
GO:0023061	signal release	7.69e-10
GO:0070588	calcium ion transmembrane transport	1.58e-09
GO:0071804	cellular potassium ion transport	1.78e-09
GO:0071805	potassium ion transmembrane transport	1.78e-09
GO:0009314	response to radiation	3.14e-09
GO:0042391	regulation of membrane potential	3.86e-09
GO:0003008	system process	4.90e-09
GO:0070838	divalent metal ion transport	2.04e-08
GO:0072511	divalent inorganic cation transport	2.04e-08
GO:0007270	neuron-neuron synaptic transmission	2.91e-08
GO:0032412	regulation of ion transmembrane transporter activity	1.08e-07
GO:0007193	adenylate cyclase-inhibiting G-protein coupled receptor signaling pathway	1.31e-07
GO:0022898	regulation of transmembrane transporter activity	2.38e-07
GO:0007189	adenylate cyclase-activating G-protein coupled receptor signaling pathway	2.81e-07
GO:2000311	regulation of alpha-amino-3-hydroxy-5-methyl-4-isoxazole propionate selective glutamate receptor activity	4.89e-07
GO:0019226	transmission of nerve impulse	4.89e-07
GO:0099643	signal release from synapse	6.17e-07
GO:0030818	negative regulation of cAMP biosynthetic process	6.77e-07
GO:0030815	negative regulation of cAMP metabolic process	6.77e-07
GO:0045980	negative regulation of nucleotide metabolic process	6.77e-07
GO:1900372	negative regulation of purine nucleotide biosynthetic process	6.77e-07
GO:0050803	regulation of synapse structure or activity	6.77e-07
GO:0030809	negative regulation of nucleotide biosynthetic process	6.77e-07
GO:0030800	negative regulation of cyclic nucleotide metabolic process	6.77e-07
GO:0030803	negative regulation of cyclic nucleotide biosynthetic process	6.77e-07
GO:1900543	negative regulation of purine nucleotide metabolic process	6.77e-07
GO:0009628	response to abiotic stimulus	8.09e-07
GO:0099531	presynaptic process involved in synaptic transmission	9.12e-07
GO:0032409	regulation of transporter activity	9.90e-07
GO:0006835	dicarboxylic acid transport	1.50e-06
GO:0007271	synaptic transmission, cholinergic	1.83e-06
GO:0065008	regulation of biological quality	2.37e-06
GO:0099601	regulation of neurotransmitter receptor activity	3.18e-06
GO:0007269	neurotransmitter secretion	3.18e-06
GO:1900449	regulation of glutamate receptor signaling pathway	3.18e-06
GO:0007194	negative regulation of adenylate cyclase activity	3.76e-06
GO:0051350	negative regulation of lyase activity	3.76e-06
GO:0031280	negative regulation of cyclase activity	3.76e-06
GO:0060012	synaptic transmission, glycinergic	3.76e-06
GO:0007212	dopamine receptor signaling pathway	6.58e-06
GO:0045936	negative regulation of phosphate metabolic process	8.56e-06
GO:0010563	negative regulation of phosphorus metabolic process	8.56e-06
GO:0007610	behavior	9.34e-06
