# Supplementary material for: Comprehensive analysis of coding-lncRNA gene co-expression network uncovers conserved functional lncRNAs in zebrafish
Source: BMC Genomics. 2018 May 9;19(Suppl 2):112. doi: 10.1186/s12864-018-4458-7 (PMC5954278; doi:10.1186/s12864-018-4458-7)
Supplement: Supplementary file 4 — lncRNA GO and KEGG annotation. (ZIP 17127 kb) [file 12864_2018_4458_MOESM4_ESM.zip › lncRNA GO and KEGG annotation/GO/ZFLNCG00193_GO_BP.txt]

GO	Name	P_value
GO:0007156	homophilic cell adhesion via plasma membrane adhesion molecules	2.74e-11
GO:0044700	single organism signaling	4.66e-11
GO:0023052	signaling	8.56e-11
GO:0023061	signal release	9.83e-11
GO:0006812	cation transport	9.85e-11
GO:0098742	cell-cell adhesion via plasma-membrane adhesion molecules	1.22e-10
GO:0051049	regulation of transport	1.24e-10
GO:0034765	regulation of ion transmembrane transport	1.28e-10
GO:0098609	cell-cell adhesion	1.33e-10
GO:0050804	modulation of synaptic transmission	1.33e-10
GO:0034762	regulation of transmembrane transport	1.70e-10
GO:0098655	cation transmembrane transport	1.90e-10
GO:0006811	ion transport	2.00e-10
GO:0007267	cell-cell signaling	2.42e-10
GO:1902578	single-organism localization	2.71e-10
GO:0051234	establishment of localization	2.95e-10
GO:0006810	transport	3.45e-10
GO:0051179	localization	3.49e-10
GO:0006836	neurotransmitter transport	3.49e-10
GO:0044765	single-organism transport	3.53e-10
GO:0007186	G-protein coupled receptor signaling pathway	3.69e-10
GO:0099643	signal release from synapse	6.49e-10
GO:0043269	regulation of ion transport	1.60e-09
GO:0015672	monovalent inorganic cation transport	1.61e-09
GO:0032879	regulation of localization	1.97e-09
GO:0007218	neuropeptide signaling pathway	6.00e-09
GO:0001505	regulation of neurotransmitter levels	6.28e-09
GO:0007269	neurotransmitter secretion	6.75e-09
GO:0007268	synaptic transmission	8.20e-09
GO:0099536	synaptic signaling	8.20e-09
GO:0099537	trans-synaptic signaling	8.20e-09
GO:0099531	presynaptic process involved in synaptic transmission	1.21e-08
GO:0098662	inorganic cation transmembrane transport	1.92e-08
GO:0007155	cell adhesion	3.92e-08
GO:0022610	biological adhesion	3.92e-08
GO:0015991	ATP hydrolysis coupled proton transport	5.51e-08
GO:0090662	ATP hydrolysis coupled transmembrane transport	5.51e-08
GO:0015988	energy coupled proton transmembrane transport, against electrochemical gradient	5.51e-08
GO:0098660	inorganic ion transmembrane transport	1.69e-07
GO:0007187	G-protein coupled receptor signaling pathway, coupled to cyclic nucleotide second messenger	1.75e-07
GO:0051260	protein homooligomerization	2.24e-07
GO:0034220	ion transmembrane transport	2.66e-07
GO:0007154	cell communication	5.15e-07
GO:0051046	regulation of secretion	1.05e-06
GO:1903530	regulation of secretion by cell	1.05e-06
GO:0032940	secretion by cell	1.12e-06
GO:0048812	neuron projection morphogenesis	1.17e-06
GO:0015992	proton transport	2.37e-06
GO:0006818	hydrogen transport	2.37e-06
GO:0046903	secretion	4.17e-06
GO:0030030	cell projection organization	4.21e-06
GO:0030001	metal ion transport	4.23e-06
GO:1902600	hydrogen ion transmembrane transport	5.34e-06
GO:0065008	regulation of biological quality	6.20e-06
GO:0051259	protein oligomerization	6.72e-06
GO:0007409	axonogenesis	7.08e-06
GO:0007188	adenylate cyclase-modulating G-protein coupled receptor signaling pathway	8.49e-06
GO:0032412	regulation of ion transmembrane transporter activity	1.21e-05
GO:0032409	regulation of transporter activity	1.70e-05
GO:0022898	regulation of transmembrane transporter activity	1.82e-05
GO:0031175	neuron projection development	2.14e-05
GO:0060341	regulation of cellular localization	3.13e-05
GO:0048858	cell projection morphogenesis	3.47e-05
GO:0030818	negative regulation of cAMP biosynthetic process	4.34e-05
GO:0030815	negative regulation of cAMP metabolic process	4.34e-05
GO:0045980	negative regulation of nucleotide metabolic process	4.34e-05
GO:1900372	negative regulation of purine nucleotide biosynthetic process	4.34e-05
GO:0030809	negative regulation of nucleotide biosynthetic process	4.34e-05
GO:0030800	negative regulation of cyclic nucleotide metabolic process	4.34e-05
GO:0030803	negative regulation of cyclic nucleotide biosynthetic process	4.34e-05
GO:1900543	negative regulation of purine nucleotide metabolic process	4.34e-05
GO:0032990	cell part morphogenesis	5.26e-05
GO:0006813	potassium ion transport	5.83e-05
GO:0017157	regulation of exocytosis	8.84e-05
GO:0099601	regulation of neurotransmitter receptor activity	8.90e-05
GO:1900449	regulation of glutamate receptor signaling pathway	8.90e-05
GO:0050801	ion homeostasis	9.51e-05
GO:0030003	cellular cation homeostasis	9.77e-05
GO:0055085	transmembrane transport	1.08e-04
GO:0007165	signal transduction	1.29e-04
GO:0006873	cellular ion homeostasis	1.29e-04
GO:0046883	regulation of hormone secretion	1.32e-04
GO:0006814	sodium ion transport	1.36e-04
GO:0055080	cation homeostasis	1.38e-04
GO:0072583	clathrin-mediated endocytosis	1.39e-04
GO:0007270	neuron-neuron synaptic transmission	1.39e-04
GO:2000311	regulation of alpha-amino-3-hydroxy-5-methyl-4-isoxazole propionate selective glutamate receptor activity	1.55e-04
GO:0019226	transmission of nerve impulse	1.55e-04
GO:0007019	microtubule depolymerization	1.55e-04
GO:0048167	regulation of synaptic plasticity	1.55e-04
GO:0010817	regulation of hormone levels	1.62e-04
GO:0055074	calcium ion homeostasis	1.64e-04
GO:0030817	regulation of cAMP biosynthetic process	2.08e-04
GO:0030814	regulation of cAMP metabolic process	2.08e-04
GO:0098771	inorganic ion homeostasis	2.61e-04
GO:0045761	regulation of adenylate cyclase activity	2.87e-04
GO:0031109	microtubule polymerization or depolymerization	3.26e-04
GO:0007194	negative regulation of adenylate cyclase activity	3.26e-04
GO:0051350	negative regulation of lyase activity	3.26e-04
GO:0031280	negative regulation of cyclase activity	3.26e-04
