# Supplementary material for: Comprehensive analysis of coding-lncRNA gene co-expression network uncovers conserved functional lncRNAs in zebrafish
Source: BMC Genomics. 2018 May 9;19(Suppl 2):112. doi: 10.1186/s12864-018-4458-7 (PMC5954278; doi:10.1186/s12864-018-4458-7)
Supplement: Supplementary file 4 — lncRNA GO and KEGG annotation. (ZIP 17127 kb) [file 12864_2018_4458_MOESM4_ESM.zip › lncRNA GO and KEGG annotation/GO/ZFLNCG00194_GO_BP.txt]

GO	Name	P_value
GO:0006351	transcription, DNA-templated	2.26e-11
GO:0097659	nucleic acid-templated transcription	2.26e-11
GO:2000112	regulation of cellular macromolecule biosynthetic process	3.09e-11
GO:0010556	regulation of macromolecule biosynthetic process	3.75e-11
GO:0060255	regulation of macromolecule metabolic process	3.89e-11
GO:0007399	nervous system development	4.10e-11
GO:0051252	regulation of RNA metabolic process	4.47e-11
GO:0032502	developmental process	4.79e-11
GO:0032774	RNA biosynthetic process	4.84e-11
GO:0080090	regulation of primary metabolic process	5.03e-11
GO:0048731	system development	5.75e-11
GO:0010468	regulation of gene expression	6.66e-11
GO:0031326	regulation of cellular biosynthetic process	6.91e-11
GO:0009889	regulation of biosynthetic process	7.60e-11
GO:0048856	anatomical structure development	8.48e-11
GO:0031323	regulation of cellular metabolic process	8.76e-11
GO:0051171	regulation of nitrogen compound metabolic process	1.06e-10
GO:0034654	nucleobase-containing compound biosynthetic process	1.15e-10
GO:0019219	regulation of nucleobase-containing compound metabolic process	1.16e-10
GO:0006355	regulation of transcription, DNA-templated	1.16e-10
GO:1903506	regulation of nucleic acid-templated transcription	1.18e-10
GO:2001141	regulation of RNA biosynthetic process	1.23e-10
GO:0019222	regulation of metabolic process	1.24e-10
GO:0050794	regulation of cellular process	2.05e-10
GO:0065007	biological regulation	3.33e-10
GO:0050789	regulation of biological process	3.36e-10
GO:0019438	aromatic compound biosynthetic process	3.38e-10
GO:0018130	heterocycle biosynthetic process	4.30e-10
GO:1901362	organic cyclic compound biosynthetic process	1.14e-09
GO:0044767	single-organism developmental process	5.41e-09
GO:0016070	RNA metabolic process	1.20e-08
GO:0034645	cellular macromolecule biosynthetic process	3.78e-08
GO:0009059	macromolecule biosynthetic process	6.49e-08
GO:0007275	multicellular organism development	1.46e-07
GO:0044271	cellular nitrogen compound biosynthetic process	1.47e-07
GO:0048869	cellular developmental process	1.66e-07
GO:0030154	cell differentiation	1.93e-07
GO:0048513	animal organ development	3.91e-07
GO:0090304	nucleic acid metabolic process	5.77e-07
GO:0010720	positive regulation of cell development	1.18e-06
GO:0006139	nucleobase-containing compound metabolic process	1.41e-06
GO:0046483	heterocycle metabolic process	4.82e-06
GO:0006725	cellular aromatic compound metabolic process	5.03e-06
GO:1901360	organic cyclic compound metabolic process	8.90e-06
GO:0044249	cellular biosynthetic process	8.99e-06
GO:0060284	regulation of cell development	1.12e-05
GO:0050769	positive regulation of neurogenesis	1.21e-05
GO:0045597	positive regulation of cell differentiation	1.26e-05
GO:0051962	positive regulation of nervous system development	2.16e-05
GO:1901576	organic substance biosynthetic process	2.43e-05
GO:0050767	regulation of neurogenesis	3.55e-05
GO:0044707	single-multicellular organism process	3.60e-05
GO:0009058	biosynthetic process	3.99e-05
GO:0045595	regulation of cell differentiation	4.29e-05
GO:0060290	transdifferentiation	5.41e-05
GO:0061549	sympathetic ganglion development	5.41e-05
GO:0051960	regulation of nervous system development	5.55e-05
GO:0007420	brain development	5.70e-05
GO:0048666	neuron development	6.01e-05
GO:0051094	positive regulation of developmental process	1.07e-04
GO:0034641	cellular nitrogen compound metabolic process	1.18e-04
GO:0050793	regulation of developmental process	1.27e-04
GO:0070654	sensory epithelium regeneration	1.35e-04
GO:1990399	epithelium regeneration	1.35e-04
GO:0060221	retinal rod cell differentiation	1.62e-04
GO:0021767	mammillary body development	1.62e-04
GO:0048729	tissue morphogenesis	2.12e-04
GO:0042246	tissue regeneration	2.15e-04
GO:0002065	columnar/cuboidal epithelial cell differentiation	2.54e-04
GO:0002009	morphogenesis of an epithelium	2.87e-04
GO:0042670	retinal cone cell differentiation	3.21e-04
GO:0032501	multicellular organismal process	3.85e-04
GO:0009653	anatomical structure morphogenesis	4.17e-04
GO:0006807	nitrogen compound metabolic process	5.12e-04
GO:0009888	tissue development	5.25e-04
GO:0043696	dedifferentiation	5.33e-04
GO:0043697	cell dedifferentiation	5.33e-04
GO:0061548	ganglion development	5.33e-04
GO:0030182	neuron differentiation	6.41e-04
GO:0031099	regeneration	7.53e-04
GO:0003310	pancreatic A cell differentiation	7.96e-04
GO:0021884	forebrain neuron development	7.96e-04
GO:0035883	enteroendocrine cell differentiation	1.11e-03
GO:0002067	glandular epithelial cell differentiation	1.11e-03
GO:0003309	type B pancreatic cell differentiation	1.11e-03
GO:0045666	positive regulation of neuron differentiation	1.12e-03
GO:0060042	retina morphogenesis in camera-type eye	1.25e-03
GO:0051240	positive regulation of multicellular organismal process	1.44e-03
GO:2000026	regulation of multicellular organismal development	1.60e-03
GO:0006357	regulation of transcription from RNA polymerase II promoter	1.61e-03
GO:0036302	atrioventricular canal development	1.88e-03
GO:0048646	anatomical structure formation involved in morphogenesis	2.10e-03
GO:0010628	positive regulation of gene expression	2.21e-03
GO:0043401	steroid hormone mediated signaling pathway	2.40e-03
GO:0045664	regulation of neuron differentiation	2.50e-03
GO:0030855	epithelial cell differentiation	2.77e-03
GO:0021575	hindbrain morphogenesis	2.85e-03
GO:0006366	transcription from RNA polymerase II promoter	3.18e-03
GO:0009755	hormone-mediated signaling pathway	3.31e-03
GO:0060219	camera-type eye photoreceptor cell differentiation	3.40e-03
