# Supplementary material for: Comprehensive analysis of coding-lncRNA gene co-expression network uncovers conserved functional lncRNAs in zebrafish
Source: BMC Genomics. 2018 May 9;19(Suppl 2):112. doi: 10.1186/s12864-018-4458-7 (PMC5954278; doi:10.1186/s12864-018-4458-7)
Supplement: Supplementary file 4 — lncRNA GO and KEGG annotation. (ZIP 17127 kb) [file 12864_2018_4458_MOESM4_ESM.zip › lncRNA GO and KEGG annotation/GO/ZFLNCG00197_GO_BP.txt]

GO	Name	P_value
GO:0090304	nucleic acid metabolic process	6.23e-10
GO:0008033	tRNA processing	1.88e-09
GO:0007049	cell cycle	2.42e-08
GO:0006139	nucleobase-containing compound metabolic process	5.37e-08
GO:0034660	ncRNA metabolic process	1.00e-07
GO:0006399	tRNA metabolic process	1.07e-07
GO:0046483	heterocycle metabolic process	2.70e-07
GO:0007276	gamete generation	2.84e-07
GO:1901360	organic cyclic compound metabolic process	2.97e-07
GO:0006396	RNA processing	3.84e-07
GO:0044702	single organism reproductive process	4.18e-07
GO:0006725	cellular aromatic compound metabolic process	4.32e-07
GO:0048609	multicellular organismal reproductive process	4.80e-07
GO:0006259	DNA metabolic process	8.56e-07
GO:0034470	ncRNA processing	8.75e-07
GO:0016070	RNA metabolic process	1.09e-06
GO:0043414	macromolecule methylation	1.52e-06
GO:0022414	reproductive process	2.05e-06
GO:0043046	DNA methylation involved in gamete generation	3.52e-06
GO:0030488	tRNA methylation	3.73e-06
GO:0032259	methylation	7.90e-06
GO:0034587	piRNA metabolic process	8.07e-06
GO:0007283	spermatogenesis	8.62e-06
GO:0048232	male gamete generation	8.62e-06
GO:0006400	tRNA modification	1.01e-05
GO:0000280	nuclear division	1.10e-05
GO:0034641	cellular nitrogen compound metabolic process	2.12e-05
GO:0022412	cellular process involved in reproduction in multicellular organism	2.15e-05
GO:0048285	organelle fission	3.45e-05
GO:0003006	developmental process involved in reproduction	3.55e-05
GO:0051321	meiotic cell cycle	3.62e-05
GO:0051301	cell division	5.99e-05
GO:0006305	DNA alkylation	1.04e-04
GO:0006306	DNA methylation	1.04e-04
GO:0009451	RNA modification	1.30e-04
GO:0031047	gene silencing by RNA	1.97e-04
GO:0001510	RNA methylation	2.40e-04
GO:0006807	nitrogen compound metabolic process	2.51e-04
GO:0044728	DNA methylation or demethylation	2.73e-04
GO:0006304	DNA modification	3.58e-04
GO:0022402	cell cycle process	4.11e-04
GO:0030718	germ-line stem cell population maintenance	4.96e-04
GO:0006974	cellular response to DNA damage stimulus	5.62e-04
GO:0002098	tRNA wobble uridine modification	5.67e-04
GO:0006302	double-strand break repair	5.85e-04
GO:0006281	DNA repair	6.25e-04
GO:0044260	cellular macromolecule metabolic process	6.70e-04
GO:0002097	tRNA wobble base modification	8.37e-04
GO:0007067	mitotic nuclear division	9.27e-04
GO:1903047	mitotic cell cycle process	9.31e-04
GO:0001704	formation of primary germ layer	1.08e-03
GO:0051028	mRNA transport	1.14e-03
GO:0007292	female gamete generation	1.18e-03
GO:0010564	regulation of cell cycle process	1.40e-03
GO:0051352	negative regulation of ligase activity	1.47e-03
GO:0001556	oocyte maturation	1.47e-03
GO:0016338	calcium-independent cell-cell adhesion via plasma membrane cell-adhesion molecules	1.47e-03
GO:0051444	negative regulation of ubiquitin-protein transferase activity	1.47e-03
GO:0051439	regulation of ubiquitin-protein ligase activity involved in mitotic cell cycle	1.47e-03
GO:0051436	negative regulation of ubiquitin-protein ligase activity involved in mitotic cell cycle	1.47e-03
GO:0007281	germ cell development	1.54e-03
GO:0001706	endoderm formation	2.08e-03
GO:0045786	negative regulation of cell cycle	2.33e-03
GO:0016458	gene silencing	2.85e-03
GO:0050658	RNA transport	2.85e-03
GO:0050657	nucleic acid transport	2.85e-03
GO:0030719	P granule organization	2.89e-03
GO:0051236	establishment of RNA localization	3.15e-03
GO:0010501	RNA secondary structure unwinding	3.26e-03
GO:0031110	regulation of microtubule polymerization or depolymerization	3.82e-03
GO:0051726	regulation of cell cycle	4.08e-03
GO:0015931	nucleobase-containing compound transport	4.18e-03
GO:2000053	regulation of Wnt signaling pathway involved in dorsal/ventral axis specification	4.75e-03
GO:0051784	negative regulation of nuclear division	4.97e-03
GO:0010948	negative regulation of cell cycle process	5.34e-03
GO:0006913	nucleocytoplasmic transport	5.35e-03
GO:0051169	nuclear transport	5.35e-03
GO:0018205	peptidyl-lysine modification	5.72e-03
GO:0006406	mRNA export from nucleus	5.93e-03
GO:0000278	mitotic cell cycle	5.93e-03
GO:1903046	meiotic cell cycle process	5.98e-03
GO:0051168	nuclear export	5.98e-03
GO:0051302	regulation of cell division	6.41e-03
GO:0007088	regulation of mitotic nuclear division	6.66e-03
GO:0090501	RNA phosphodiester bond hydrolysis	6.66e-03
GO:2000242	negative regulation of reproductive process	7.02e-03
GO:0008156	negative regulation of DNA replication	7.02e-03
GO:0035284	brain segmentation	7.02e-03
GO:0051783	regulation of nuclear division	8.16e-03
GO:0051052	regulation of DNA metabolic process	8.16e-03
GO:0010639	negative regulation of organelle organization	8.88e-03
GO:0031114	regulation of microtubule depolymerization	9.00e-03
GO:0006352	DNA-templated transcription, initiation	9.00e-03
GO:0070507	regulation of microtubule cytoskeleton organization	9.35e-03
GO:0051782	negative regulation of cell division	9.47e-03
GO:0007398	ectoderm development	9.68e-03
GO:0006909	phagocytosis	9.68e-03
GO:0051297	centrosome organization	1.09e-02
GO:0032886	regulation of microtubule-based process	1.15e-02
GO:0045930	negative regulation of mitotic cell cycle	1.18e-02
