# Supplementary material for: Comprehensive analysis of coding-lncRNA gene co-expression network uncovers conserved functional lncRNAs in zebrafish
Source: BMC Genomics. 2018 May 9;19(Suppl 2):112. doi: 10.1186/s12864-018-4458-7 (PMC5954278; doi:10.1186/s12864-018-4458-7)
Supplement: Supplementary file 4 — lncRNA GO and KEGG annotation. (ZIP 17127 kb) [file 12864_2018_4458_MOESM4_ESM.zip › lncRNA GO and KEGG annotation/GO/ZFLNCG00198_GO_BP.txt]

GO	Name	P_value
GO:0007411	axon guidance	1.80e-11
GO:0097485	neuron projection guidance	2.12e-11
GO:0033334	fin morphogenesis	2.15e-11
GO:0048562	embryonic organ morphogenesis	2.39e-11
GO:0030902	hindbrain development	3.14e-11
GO:0003002	regionalization	3.97e-11
GO:0060429	epithelium development	4.00e-11
GO:0048646	anatomical structure formation involved in morphogenesis	4.39e-11
GO:0048870	cell motility	4.44e-11
GO:0007166	cell surface receptor signaling pathway	4.78e-11
GO:0048732	gland development	5.22e-11
GO:0006351	transcription, DNA-templated	5.44e-11
GO:0097659	nucleic acid-templated transcription	5.44e-11
GO:0048598	embryonic morphogenesis	5.50e-11
GO:0009888	tissue development	5.54e-11
GO:2000026	regulation of multicellular organismal development	5.60e-11
GO:0007275	multicellular organism development	5.78e-11
GO:0030182	neuron differentiation	6.03e-11
GO:0048731	system development	6.26e-11
GO:0035107	appendage morphogenesis	6.36e-11
GO:0032774	RNA biosynthetic process	6.44e-11
GO:0016477	cell migration	7.15e-11
GO:0034654	nucleobase-containing compound biosynthetic process	7.76e-11
GO:0048468	cell development	7.89e-11
GO:0009887	organ morphogenesis	8.69e-11
GO:0009966	regulation of signal transduction	8.78e-11
GO:1901362	organic cyclic compound biosynthetic process	8.91e-11
GO:0007167	enzyme linked receptor protein signaling pathway	9.09e-11
GO:0048869	cellular developmental process	9.68e-11
GO:0006928	movement of cell or subcellular component	1.02e-10
GO:0007389	pattern specification process	1.07e-10
GO:0050793	regulation of developmental process	1.07e-10
GO:0051252	regulation of RNA metabolic process	1.13e-10
GO:0051239	regulation of multicellular organismal process	1.17e-10
GO:0048729	tissue morphogenesis	1.18e-10
GO:0030154	cell differentiation	1.20e-10
GO:0019438	aromatic compound biosynthetic process	1.23e-10
GO:0040011	locomotion	1.25e-10
GO:0001667	ameboidal-type cell migration	1.26e-10
GO:0002009	morphogenesis of an epithelium	1.30e-10
GO:0009653	anatomical structure morphogenesis	1.35e-10
GO:0032501	multicellular organismal process	1.38e-10
GO:0018130	heterocycle biosynthetic process	1.41e-10
GO:0048513	animal organ development	1.43e-10
GO:2000112	regulation of cellular macromolecule biosynthetic process	1.47e-10
GO:2001141	regulation of RNA biosynthetic process	1.51e-10
GO:0009889	regulation of biosynthetic process	1.63e-10
GO:0044767	single-organism developmental process	1.75e-10
GO:0010556	regulation of macromolecule biosynthetic process	1.76e-10
GO:0044707	single-multicellular organism process	1.87e-10
GO:0031290	retinal ganglion cell axon guidance	1.88e-10
GO:0048856	anatomical structure development	1.95e-10
GO:0060255	regulation of macromolecule metabolic process	1.99e-10
GO:0051171	regulation of nitrogen compound metabolic process	2.02e-10
GO:0031323	regulation of cellular metabolic process	2.03e-10
GO:0065007	biological regulation	2.05e-10
GO:0019222	regulation of metabolic process	2.05e-10
GO:0050794	regulation of cellular process	2.07e-10
GO:0032502	developmental process	2.16e-10
GO:0080090	regulation of primary metabolic process	2.18e-10
GO:0019219	regulation of nucleobase-containing compound metabolic process	2.29e-10
GO:0006355	regulation of transcription, DNA-templated	2.43e-10
GO:1903506	regulation of nucleic acid-templated transcription	2.46e-10
GO:0010468	regulation of gene expression	2.53e-10
GO:0031326	regulation of cellular biosynthetic process	2.59e-10
GO:0044699	single-organism process	2.62e-10
GO:0048583	regulation of response to stimulus	2.98e-10
GO:0009059	macromolecule biosynthetic process	3.10e-10
GO:0050789	regulation of biological process	3.20e-10
GO:0034645	cellular macromolecule biosynthetic process	3.58e-10
GO:0009987	cellular process	3.98e-10
GO:0010646	regulation of cell communication	4.07e-10
GO:0023051	regulation of signaling	4.28e-10
GO:0016055	Wnt signaling pathway	8.53e-10
GO:0007517	muscle organ development	9.88e-10
GO:0045165	cell fate commitment	1.22e-09
GO:0016070	RNA metabolic process	1.88e-09
GO:0061061	muscle structure development	2.02e-09
GO:0044763	single-organism cellular process	3.19e-09
GO:0048013	ephrin receptor signaling pathway	3.40e-09
GO:0055001	muscle cell development	4.77e-09
GO:0048703	embryonic viscerocranium morphogenesis	4.77e-09
GO:0060070	canonical Wnt signaling pathway	5.21e-09
GO:0009880	embryonic pattern specification	7.83e-09
GO:0007423	sensory organ development	1.20e-08
GO:0060034	notochord cell differentiation	1.22e-08
GO:0044271	cellular nitrogen compound biosynthetic process	1.50e-08
GO:0009953	dorsal/ventral pattern formation	1.69e-08
GO:0035141	medial fin morphogenesis	1.87e-08
GO:0021984	adenohypophysis development	1.87e-08
GO:0035051	cardiocyte differentiation	1.94e-08
GO:0009952	anterior/posterior pattern specification	1.94e-08
GO:0022603	regulation of anatomical structure morphogenesis	2.14e-08
GO:0007155	cell adhesion	2.15e-08
GO:0022610	biological adhesion	2.15e-08
GO:0048863	stem cell differentiation	2.35e-08
GO:0008589	regulation of smoothened signaling pathway	2.83e-08
GO:0010002	cardioblast differentiation	3.57e-08
GO:0090304	nucleic acid metabolic process	4.17e-08
GO:0055002	striated muscle cell development	4.83e-08
