# Supplementary material for: Comprehensive analysis of coding-lncRNA gene co-expression network uncovers conserved functional lncRNAs in zebrafish
Source: BMC Genomics. 2018 May 9;19(Suppl 2):112. doi: 10.1186/s12864-018-4458-7 (PMC5954278; doi:10.1186/s12864-018-4458-7)
Supplement: Supplementary file 4 — lncRNA GO and KEGG annotation. (ZIP 17127 kb) [file 12864_2018_4458_MOESM4_ESM.zip › lncRNA GO and KEGG annotation/GO/ZFLNCG00204_GO_BP.txt]

GO	Name	P_value
GO:1901361	organic cyclic compound catabolic process	3.06e-11
GO:0019752	carboxylic acid metabolic process	7.49e-11
GO:0006082	organic acid metabolic process	8.33e-11
GO:0006508	proteolysis	9.71e-11
GO:0055114	oxidation-reduction process	9.95e-11
GO:1901565	organonitrogen compound catabolic process	1.13e-10
GO:0044281	small molecule metabolic process	1.41e-10
GO:0044710	single-organism metabolic process	1.91e-10
GO:0015850	organic hydroxy compound transport	2.03e-10
GO:0043436	oxoacid metabolic process	2.35e-10
GO:0008152	metabolic process	3.66e-10
GO:0050878	regulation of body fluid levels	8.44e-10
GO:0050817	coagulation	2.20e-09
GO:0007599	hemostasis	2.20e-09
GO:0007596	blood coagulation	2.20e-09
GO:0019439	aromatic compound catabolic process	3.92e-09
GO:0046700	heterocycle catabolic process	3.92e-09
GO:0032787	monocarboxylic acid metabolic process	5.97e-09
GO:0044712	single-organism catabolic process	9.41e-09
GO:0019369	arachidonic acid metabolic process	1.30e-08
GO:0044270	cellular nitrogen compound catabolic process	2.21e-08
GO:0009072	aromatic amino acid family metabolic process	3.48e-08
GO:0009074	aromatic amino acid family catabolic process	4.29e-08
GO:0001676	long-chain fatty acid metabolic process	5.25e-08
GO:1901568	fatty acid derivative metabolic process	2.45e-07
GO:0006690	icosanoid metabolic process	2.45e-07
GO:0033559	unsaturated fatty acid metabolic process	3.45e-07
GO:0044282	small molecule catabolic process	4.57e-07
GO:0071407	cellular response to organic cyclic compound	5.58e-07
GO:1901575	organic substance catabolic process	6.10e-07
GO:0071383	cellular response to steroid hormone stimulus	8.49e-07
GO:0071391	cellular response to estrogen stimulus	8.49e-07
GO:0030301	cholesterol transport	1.27e-06
GO:0044248	cellular catabolic process	1.42e-06
GO:0009056	catabolic process	1.43e-06
GO:0006629	lipid metabolic process	1.94e-06
GO:0015918	sterol transport	1.94e-06
GO:0072523	purine-containing compound catabolic process	2.27e-06
GO:1901606	alpha-amino acid catabolic process	5.63e-06
GO:0006586	indolalkylamine metabolic process	6.78e-06
GO:0006568	tryptophan metabolic process	6.78e-06
GO:0071396	cellular response to lipid	7.36e-06
GO:0043627	response to estrogen	7.36e-06
GO:0006144	purine nucleobase metabolic process	9.69e-06
GO:0006820	anion transport	1.35e-05
GO:0009063	cellular amino acid catabolic process	1.55e-05
GO:0048545	response to steroid hormone	1.95e-05
GO:1901564	organonitrogen compound metabolic process	2.06e-05
GO:0009812	flavonoid metabolic process	2.12e-05
GO:0009813	flavonoid biosynthetic process	2.12e-05
GO:0019585	glucuronate metabolic process	2.12e-05
GO:0006063	uronic acid metabolic process	2.12e-05
GO:0052695	cellular glucuronidation	2.12e-05
GO:0052696	flavonoid glucuronidation	2.12e-05
GO:0006520	cellular amino acid metabolic process	3.20e-05
GO:0009617	response to bacterium	3.46e-05
GO:0009112	nucleobase metabolic process	3.49e-05
GO:1901605	alpha-amino acid metabolic process	3.80e-05
GO:0072378	blood coagulation, fibrin clot formation	4.07e-05
GO:0000255	allantoin metabolic process	4.07e-05
GO:0046113	nucleobase catabolic process	4.07e-05
GO:0072376	protein activation cascade	4.87e-05
GO:0016054	organic acid catabolic process	5.34e-05
GO:0046395	carboxylic acid catabolic process	5.34e-05
GO:0044765	single-organism transport	6.01e-05
GO:0031667	response to nutrient levels	6.59e-05
GO:0009991	response to extracellular stimulus	6.59e-05
GO:0055085	transmembrane transport	9.70e-05
GO:0098656	anion transmembrane transport	1.31e-04
GO:0009164	nucleoside catabolic process	1.53e-04
GO:0030168	platelet activation	1.53e-04
GO:0042430	indole-containing compound metabolic process	1.53e-04
GO:1900047	negative regulation of hemostasis	1.59e-04
GO:0006558	L-phenylalanine metabolic process	1.59e-04
GO:0006559	L-phenylalanine catabolic process	1.59e-04
GO:1902222	erythrose 4-phosphate/phosphoenolpyruvate family amino acid catabolic process	1.59e-04
GO:1902221	erythrose 4-phosphate/phosphoenolpyruvate family amino acid metabolic process	1.59e-04
GO:0042537	benzene-containing compound metabolic process	1.59e-04
GO:0042436	indole-containing compound catabolic process	1.59e-04
GO:0046218	indolalkylamine catabolic process	1.59e-04
GO:0030195	negative regulation of blood coagulation	1.59e-04
GO:0006569	tryptophan catabolic process	1.59e-04
GO:0061045	negative regulation of wound healing	1.59e-04
GO:0009308	amine metabolic process	1.65e-04
GO:0050896	response to stimulus	1.77e-04
GO:0006631	fatty acid metabolic process	1.91e-04
GO:0032870	cellular response to hormone stimulus	2.11e-04
GO:0005996	monosaccharide metabolic process	2.24e-04
GO:1902578	single-organism localization	2.30e-04
GO:0071705	nitrogen compound transport	2.30e-04
GO:0006869	lipid transport	2.35e-04
GO:1900046	regulation of hemostasis	2.48e-04
GO:0030193	regulation of blood coagulation	2.48e-04
GO:1901658	glycosyl compound catabolic process	2.48e-04
GO:0061041	regulation of wound healing	3.79e-04
GO:0015696	ammonium transport	3.79e-04
GO:0042402	cellular biogenic amine catabolic process	3.86e-04
GO:0034284	response to monosaccharide	3.86e-04
GO:0009746	response to hexose	3.86e-04
GO:0009743	response to carbohydrate	3.86e-04
