# Supplementary material for: Comprehensive analysis of coding-lncRNA gene co-expression network uncovers conserved functional lncRNAs in zebrafish
Source: BMC Genomics. 2018 May 9;19(Suppl 2):112. doi: 10.1186/s12864-018-4458-7 (PMC5954278; doi:10.1186/s12864-018-4458-7)
Supplement: Supplementary file 4 — lncRNA GO and KEGG annotation. (ZIP 17127 kb) [file 12864_2018_4458_MOESM4_ESM.zip › lncRNA GO and KEGG annotation/GO/ZFLNCG00207_GO_BP.txt]

GO	Name	P_value
GO:0030031	cell projection assembly	2.92e-06
GO:0010927	cellular component assembly involved in morphogenesis	1.13e-05
GO:0030030	cell projection organization	4.04e-05
GO:0042384	cilium assembly	4.13e-05
GO:0070925	organelle assembly	4.91e-05
GO:0044782	cilium organization	6.52e-05
GO:0007017	microtubule-based process	1.21e-04
GO:0022607	cellular component assembly	2.63e-04
GO:0007224	smoothened signaling pathway	1.15e-03
GO:0031503	protein complex localization	1.37e-03
GO:0044767	single-organism developmental process	1.42e-03
GO:1903003	positive regulation of protein deubiquitination	2.20e-03
GO:1900006	positive regulation of dendrite development	2.20e-03
GO:0036099	female germ-line stem cell population maintenance	2.20e-03
GO:0001555	oocyte growth	2.20e-03
GO:2000055	positive regulation of Wnt signaling pathway involved in dorsal/ventral axis specification	2.20e-03
GO:0060998	regulation of dendritic spine development	2.20e-03
GO:0060999	positive regulation of dendritic spine development	2.20e-03
GO:0060875	lateral semicircular canal development	2.20e-03
GO:0050775	positive regulation of dendrite morphogenesis	2.20e-03
GO:0008594	photoreceptor cell morphogenesis	2.20e-03
GO:1903584	regulation of histone deubiquitination	2.20e-03
GO:1903586	positive regulation of histone deubiquitination	2.20e-03
GO:0090085	regulation of protein deubiquitination	2.20e-03
GO:0061003	positive regulation of dendritic spine morphogenesis	2.20e-03
GO:0061001	regulation of dendritic spine morphogenesis	2.20e-03
GO:1902589	single-organism organelle organization	3.02e-03
GO:0070121	Kupffer's vesicle development	3.83e-03
GO:0032502	developmental process	4.06e-03
GO:0048667	cell morphogenesis involved in neuron differentiation	4.40e-03
GO:0034454	microtubule anchoring at centrosome	4.40e-03
GO:0030718	germ-line stem cell population maintenance	4.40e-03
GO:0072393	microtubule anchoring at microtubule organizing center	4.40e-03
GO:0048646	anatomical structure formation involved in morphogenesis	6.02e-03
GO:0071539	protein localization to centrosome	6.59e-03
GO:0072698	protein localization to microtubule cytoskeleton	6.59e-03
GO:0007389	pattern specification process	7.53e-03
GO:0006996	organelle organization	8.76e-03
GO:0044380	protein localization to cytoskeleton	8.78e-03
GO:0032447	protein urmylation	8.78e-03
GO:0021744	dorsal motor nucleus of vagus nerve development	8.78e-03
GO:0048814	regulation of dendrite morphogenesis	1.10e-02
GO:0034227	tRNA thio-modification	1.10e-02
GO:2000053	regulation of Wnt signaling pathway involved in dorsal/ventral axis specification	1.10e-02
GO:0050773	regulation of dendrite development	1.10e-02
GO:0018095	protein polyglutamylation	1.10e-02
GO:0051726	regulation of cell cycle	1.24e-02
GO:0098534	centriole assembly	1.31e-02
GO:0007099	centriole replication	1.31e-02
GO:0008156	negative regulation of DNA replication	1.31e-02
GO:0034453	microtubule anchoring	1.31e-02
GO:0039023	pronephric duct morphogenesis	1.31e-02
GO:0003002	regionalization	1.34e-02
GO:0072178	nephric duct morphogenesis	1.53e-02
GO:0035090	maintenance of apical/basal cell polarity	1.75e-02
GO:0002098	tRNA wobble uridine modification	1.75e-02
GO:0045199	maintenance of epithelial cell apical/basal polarity	1.75e-02
GO:0008104	protein localization	1.79e-02
GO:0033036	macromolecule localization	1.84e-02
GO:0016043	cellular component organization	1.94e-02
GO:0002097	tRNA wobble base modification	1.97e-02
GO:0035082	axoneme assembly	1.97e-02
GO:0018200	peptidyl-glutamic acid modification	1.97e-02
GO:0030011	maintenance of cell polarity	1.97e-02
GO:0044707	single-multicellular organism process	2.00e-02
GO:0000226	microtubule cytoskeleton organization	2.07e-02
GO:0007018	microtubule-based movement	2.15e-02
GO:0060872	semicircular canal development	2.18e-02
GO:0007292	female gamete generation	2.18e-02
GO:0003406	retinal pigment epithelium development	2.18e-02
GO:0071840	cellular component organization or biogenesis	2.23e-02
GO:0000245	spliceosomal complex assembly	2.40e-02
GO:0035845	photoreceptor cell outer segment organization	2.40e-02
GO:0045747	positive regulation of Notch signaling pathway	2.40e-02
GO:0019827	stem cell population maintenance	2.40e-02
GO:0051053	negative regulation of DNA metabolic process	2.40e-02
GO:0034629	cellular protein complex localization	2.40e-02
GO:0048263	determination of dorsal identity	2.40e-02
GO:0098727	maintenance of cell number	2.40e-02
GO:0051130	positive regulation of cellular component organization	2.60e-02
GO:0009953	dorsal/ventral pattern formation	2.60e-02
GO:0048538	thymus development	2.61e-02
GO:0031058	positive regulation of histone modification	2.61e-02
GO:0035469	determination of pancreatic left/right asymmetry	2.83e-02
GO:0090263	positive regulation of canonical Wnt signaling pathway	2.83e-02
GO:0001578	microtubule bundle formation	2.83e-02
GO:0071910	determination of liver left/right asymmetry	2.83e-02
GO:0042073	intraciliary transport	3.04e-02
GO:0006275	regulation of DNA replication	3.04e-02
GO:0098840	protein transport along microtubule	3.04e-02
GO:1903310	positive regulation of chromatin modification	3.04e-02
GO:0010770	positive regulation of cell morphogenesis involved in differentiation	3.04e-02
GO:1903322	positive regulation of protein modification by small protein conjugation or removal	3.26e-02
GO:0010976	positive regulation of neuron projection development	3.47e-02
GO:2001252	positive regulation of chromosome organization	3.47e-02
GO:0000387	spliceosomal snRNP assembly	3.68e-02
GO:0042472	inner ear morphogenesis	4.32e-02
GO:0045197	establishment or maintenance of epithelial cell apical/basal polarity	4.32e-02
GO:0051297	centrosome organization	4.53e-02
GO:0007157	heterophilic cell-cell adhesion via plasma membrane cell adhesion molecules	4.53e-02
