# Supplementary material for: Comprehensive analysis of coding-lncRNA gene co-expression network uncovers conserved functional lncRNAs in zebrafish
Source: BMC Genomics. 2018 May 9;19(Suppl 2):112. doi: 10.1186/s12864-018-4458-7 (PMC5954278; doi:10.1186/s12864-018-4458-7)
Supplement: Supplementary file 4 — lncRNA GO and KEGG annotation. (ZIP 17127 kb) [file 12864_2018_4458_MOESM4_ESM.zip › lncRNA GO and KEGG annotation/GO/ZFLNCG00211_GO_BP.txt]

GO	Name	P_value
GO:0007268	synaptic transmission	4.43e-11
GO:0099536	synaptic signaling	4.43e-11
GO:0099537	trans-synaptic signaling	4.43e-11
GO:0007187	G-protein coupled receptor signaling pathway, coupled to cyclic nucleotide second messenger	4.47e-11
GO:0007156	homophilic cell adhesion via plasma membrane adhesion molecules	7.71e-11
GO:0007267	cell-cell signaling	8.50e-11
GO:0044700	single organism signaling	8.84e-11
GO:0034765	regulation of ion transmembrane transport	9.40e-11
GO:0030001	metal ion transport	1.22e-10
GO:0006812	cation transport	1.33e-10
GO:0098742	cell-cell adhesion via plasma-membrane adhesion molecules	1.35e-10
GO:0034762	regulation of transmembrane transport	1.36e-10
GO:0015672	monovalent inorganic cation transport	1.42e-10
GO:0023052	signaling	1.45e-10
GO:0007154	cell communication	1.77e-10
GO:0050804	modulation of synaptic transmission	1.81e-10
GO:0098655	cation transmembrane transport	2.05e-10
GO:0007186	G-protein coupled receptor signaling pathway	2.55e-10
GO:0007155	cell adhesion	2.55e-10
GO:0022610	biological adhesion	2.55e-10
GO:0006811	ion transport	2.92e-10
GO:0098609	cell-cell adhesion	3.32e-10
GO:1902578	single-organism localization	3.52e-10
GO:0044765	single-organism transport	3.74e-10
GO:0007165	signal transduction	4.27e-10
GO:0007188	adenylate cyclase-modulating G-protein coupled receptor signaling pathway	6.25e-10
GO:0098662	inorganic cation transmembrane transport	1.28e-09
GO:0006810	transport	2.22e-09
GO:0006813	potassium ion transport	2.41e-09
GO:0051179	localization	6.69e-09
GO:0043269	regulation of ion transport	7.82e-09
GO:0006836	neurotransmitter transport	1.61e-08
GO:0006814	sodium ion transport	1.63e-08
GO:0034220	ion transmembrane transport	1.78e-08
GO:0051049	regulation of transport	2.09e-08
GO:0051234	establishment of localization	2.56e-08
GO:0098660	inorganic ion transmembrane transport	3.71e-08
GO:0006816	calcium ion transport	9.94e-08
GO:0030818	negative regulation of cAMP biosynthetic process	1.34e-07
GO:0030815	negative regulation of cAMP metabolic process	1.34e-07
GO:0045980	negative regulation of nucleotide metabolic process	1.34e-07
GO:1900372	negative regulation of purine nucleotide biosynthetic process	1.34e-07
GO:0030809	negative regulation of nucleotide biosynthetic process	1.34e-07
GO:0030800	negative regulation of cyclic nucleotide metabolic process	1.34e-07
GO:0030803	negative regulation of cyclic nucleotide biosynthetic process	1.34e-07
GO:1900543	negative regulation of purine nucleotide metabolic process	1.34e-07
GO:0051260	protein homooligomerization	1.60e-07
GO:1904893	negative regulation of STAT cascade	2.71e-07
GO:0046426	negative regulation of JAK-STAT cascade	2.71e-07
GO:0055085	transmembrane transport	2.77e-07
GO:0007194	negative regulation of adenylate cyclase activity	8.93e-07
GO:0051350	negative regulation of lyase activity	8.93e-07
GO:0031280	negative regulation of cyclase activity	8.93e-07
GO:0065007	biological regulation	1.00e-06
GO:0032879	regulation of localization	2.70e-06
GO:0001505	regulation of neurotransmitter levels	2.91e-06
GO:1904892	regulation of STAT cascade	3.87e-06
GO:0007189	adenylate cyclase-activating G-protein coupled receptor signaling pathway	3.87e-06
GO:0046425	regulation of JAK-STAT cascade	3.87e-06
GO:0032412	regulation of ion transmembrane transporter activity	5.32e-06
GO:0045936	negative regulation of phosphate metabolic process	6.17e-06
GO:0010563	negative regulation of phosphorus metabolic process	6.17e-06
GO:0019221	cytokine-mediated signaling pathway	6.17e-06
GO:0045761	regulation of adenylate cyclase activity	6.50e-06
GO:0008037	cell recognition	6.79e-06
GO:0022898	regulation of transmembrane transporter activity	9.31e-06
GO:0070838	divalent metal ion transport	9.76e-06
GO:0072511	divalent inorganic cation transport	9.76e-06
GO:0051259	protein oligomerization	1.26e-05
GO:0071804	cellular potassium ion transport	1.26e-05
GO:0071805	potassium ion transmembrane transport	1.26e-05
GO:0099601	regulation of neurotransmitter receptor activity	1.27e-05
GO:1900449	regulation of glutamate receptor signaling pathway	1.27e-05
GO:0030817	regulation of cAMP biosynthetic process	1.61e-05
GO:0030814	regulation of cAMP metabolic process	1.61e-05
GO:0032409	regulation of transporter activity	1.86e-05
GO:0006140	regulation of nucleotide metabolic process	2.07e-05
GO:0065008	regulation of biological quality	2.41e-05
GO:0007157	heterophilic cell-cell adhesion via plasma membrane cell adhesion molecules	2.63e-05
GO:0070588	calcium ion transmembrane transport	3.19e-05
GO:0007212	dopamine receptor signaling pathway	3.49e-05
GO:0007271	synaptic transmission, cholinergic	5.69e-05
GO:0043086	negative regulation of catalytic activity	6.36e-05
GO:0050803	regulation of synapse structure or activity	6.87e-05
GO:0023061	signal release	7.07e-05
GO:0051339	regulation of lyase activity	7.07e-05
GO:0031279	regulation of cyclase activity	7.07e-05
GO:0071875	adrenergic receptor signaling pathway	7.67e-05
GO:0071880	adenylate cyclase-activating adrenergic receptor signaling pathway	7.67e-05
GO:0086010	membrane depolarization during action potential	1.03e-04
GO:0051899	membrane depolarization	1.03e-04
GO:1900371	regulation of purine nucleotide biosynthetic process	1.03e-04
GO:0030808	regulation of nucleotide biosynthetic process	1.03e-04
GO:0030802	regulation of cyclic nucleotide biosynthetic process	1.03e-04
GO:1900542	regulation of purine nucleotide metabolic process	1.03e-04
GO:0030799	regulation of cyclic nucleotide metabolic process	1.03e-04
GO:0006793	phosphorus metabolic process	1.17e-04
GO:2000311	regulation of alpha-amino-3-hydroxy-5-methyl-4-isoxazole propionate selective glutamate receptor activity	1.35e-04
GO:0019226	transmission of nerve impulse	1.35e-04
GO:0007193	adenylate cyclase-inhibiting G-protein coupled receptor signaling pathway	1.38e-04
