# Supplementary material for: Comprehensive analysis of coding-lncRNA gene co-expression network uncovers conserved functional lncRNAs in zebrafish
Source: BMC Genomics. 2018 May 9;19(Suppl 2):112. doi: 10.1186/s12864-018-4458-7 (PMC5954278; doi:10.1186/s12864-018-4458-7)
Supplement: Supplementary file 4 — lncRNA GO and KEGG annotation. (ZIP 17127 kb) [file 12864_2018_4458_MOESM4_ESM.zip › lncRNA GO and KEGG annotation/GO/ZFLNCG00212_GO_BP.txt]

GO	Name	P_value
GO:0032439	endosome localization	1.49e-03
GO:0044034	multi-organism biosynthetic process	1.49e-03
GO:0044033	multi-organism metabolic process	1.49e-03
GO:0039689	negative stranded viral RNA replication	1.49e-03
GO:0039703	RNA replication	1.49e-03
GO:0039694	viral RNA genome replication	1.49e-03
GO:0007033	vacuole organization	2.39e-03
GO:0019079	viral genome replication	2.98e-03
GO:0016032	viral process	4.47e-03
GO:0044403	symbiosis, encompassing mutualism through parasitism	4.47e-03
GO:0032008	positive regulation of TOR signaling	5.96e-03
GO:0001919	regulation of receptor recycling	7.44e-03
GO:0044419	interspecies interaction between organisms	8.92e-03
GO:0044764	multi-organism cellular process	8.92e-03
GO:0042632	cholesterol homeostasis	1.04e-02
GO:0055092	sterol homeostasis	1.04e-02
GO:1903225	negative regulation of endodermal cell differentiation	1.19e-02
GO:0008333	endosome to lysosome transport	1.19e-02
GO:0042664	negative regulation of endodermal cell fate specification	1.19e-02
GO:0030325	adrenal gland development	1.34e-02
GO:0007041	lysosomal transport	1.34e-02
GO:0021854	hypothalamus development	1.48e-02
GO:2000542	negative regulation of gastrulation	1.63e-02
GO:0080171	lytic vacuole organization	1.63e-02
GO:0009996	negative regulation of cell fate specification	1.63e-02
GO:0071230	cellular response to amino acid stimulus	1.63e-02
GO:0007040	lysosome organization	1.63e-02
GO:0045992	negative regulation of embryonic development	1.78e-02
GO:0051781	positive regulation of cell division	1.92e-02
GO:0010454	negative regulation of cell fate commitment	1.92e-02
GO:0042663	regulation of endodermal cell fate specification	2.07e-02
GO:1903224	regulation of endodermal cell differentiation	2.22e-02
GO:0032006	regulation of TOR signaling	2.36e-02
GO:0043200	response to amino acid	2.51e-02
GO:0042659	regulation of cell fate specification	2.80e-02
GO:0071229	cellular response to acid chemical	2.80e-02
GO:0071417	cellular response to organonitrogen compound	3.09e-02
GO:0010453	regulation of cell fate commitment	3.09e-02
GO:1901699	cellular response to nitrogen compound	3.09e-02
GO:0000045	autophagosome assembly	3.23e-02
GO:1905037	autophagosome organization	3.23e-02
GO:0055088	lipid homeostasis	3.38e-02
GO:0031018	endocrine pancreas development	3.67e-02
GO:0010470	regulation of gastrulation	3.81e-02
GO:0007498	mesoderm development	3.96e-02
GO:0007034	vacuolar transport	4.24e-02
GO:0001101	response to acid chemical	4.96e-02
