# Supplementary material for: Comprehensive analysis of coding-lncRNA gene co-expression network uncovers conserved functional lncRNAs in zebrafish
Source: BMC Genomics. 2018 May 9;19(Suppl 2):112. doi: 10.1186/s12864-018-4458-7 (PMC5954278; doi:10.1186/s12864-018-4458-7)
Supplement: Supplementary file 4 — lncRNA GO and KEGG annotation. (ZIP 17127 kb) [file 12864_2018_4458_MOESM4_ESM.zip › lncRNA GO and KEGG annotation/GO/ZFLNCG00214_GO_BP.txt]

GO	Name	P_value
GO:0048856	anatomical structure development	2.50e-06
GO:0007166	cell surface receptor signaling pathway	3.89e-06
GO:0016055	Wnt signaling pathway	1.28e-05
GO:0032502	developmental process	3.57e-05
GO:0048884	neuromast development	4.02e-05
GO:0016337	single organismal cell-cell adhesion	4.86e-05
GO:0007155	cell adhesion	4.93e-05
GO:0022610	biological adhesion	4.93e-05
GO:0098602	single organism cell adhesion	5.26e-05
GO:0048869	cellular developmental process	8.16e-05
GO:0002062	chondrocyte differentiation	8.80e-05
GO:0044767	single-organism developmental process	9.36e-05
GO:0009888	tissue development	9.55e-05
GO:0048513	animal organ development	1.35e-04
GO:0042667	auditory receptor cell fate specification	1.40e-04
GO:0030916	otic vesicle formation	2.53e-04
GO:0007423	sensory organ development	2.63e-04
GO:0051216	cartilage development	3.02e-04
GO:0045165	cell fate commitment	3.67e-04
GO:0006978	DNA damage response, signal transduction by p53 class mediator resulting in transcription of p21 class mediator	4.17e-04
GO:0042772	DNA damage response, signal transduction resulting in transcription	4.17e-04
GO:0021559	trigeminal nerve development	4.17e-04
GO:0030910	olfactory placode formation	4.17e-04
GO:0044819	mitotic G1/S transition checkpoint	8.27e-04
GO:0031571	mitotic G1 DNA damage checkpoint	8.27e-04
GO:0010332	response to gamma radiation	8.27e-04
GO:0035270	endocrine system development	8.27e-04
GO:0048731	system development	8.65e-04
GO:0002064	epithelial cell development	9.31e-04
GO:0048701	embryonic cranial skeleton morphogenesis	1.25e-03
GO:1902807	negative regulation of cell cycle G1/S phase transition	1.37e-03
GO:0044783	G1 DNA damage checkpoint	1.37e-03
GO:2000134	negative regulation of G1/S transition of mitotic cell cycle	1.37e-03
GO:0007044	cell-substrate junction assembly	1.37e-03
GO:0001503	ossification	1.38e-03
GO:0043049	otic placode formation	1.61e-03
GO:0048598	embryonic morphogenesis	1.65e-03
GO:0048704	embryonic skeletal system morphogenesis	1.79e-03
GO:0060351	cartilage development involved in endochondral bone morphogenesis	2.04e-03
GO:0042771	intrinsic apoptotic signaling pathway in response to DNA damage by p53 class mediator	2.04e-03
GO:0060117	auditory receptor cell development	2.04e-03
GO:0034644	cellular response to UV	2.04e-03
GO:0030330	DNA damage response, signal transduction by p53 class mediator	2.04e-03
GO:0010165	response to X-ray	2.04e-03
GO:0048705	skeletal system morphogenesis	2.12e-03
GO:0048468	cell development	2.25e-03
GO:0006915	apoptotic process	2.27e-03
GO:0007165	signal transduction	2.35e-03
GO:0045010	actin nucleation	2.44e-03
GO:0060788	ectodermal placode formation	2.44e-03
GO:0012501	programmed cell death	2.48e-03
GO:0098609	cell-cell adhesion	2.51e-03
GO:0008219	cell death	3.60e-03
GO:0042770	signal transduction in response to DNA damage	3.74e-03
GO:0021555	midbrain-hindbrain boundary morphogenesis	3.74e-03
GO:0030318	melanocyte differentiation	3.89e-03
GO:0060429	epithelium development	3.90e-03
GO:0007015	actin filament organization	3.93e-03
GO:0007275	multicellular organism development	3.98e-03
GO:0030154	cell differentiation	4.35e-03
GO:0048666	neuron development	4.75e-03
GO:0060325	face morphogenesis	4.77e-03
GO:0008544	epidermis development	4.77e-03
GO:1902806	regulation of cell cycle G1/S phase transition	4.77e-03
GO:2000045	regulation of G1/S transition of mitotic cell cycle	4.77e-03
GO:0060070	canonical Wnt signaling pathway	4.93e-03
GO:0044707	single-multicellular organism process	5.48e-03
GO:0030838	positive regulation of actin filament polymerization	5.78e-03
GO:0050931	pigment cell differentiation	5.78e-03
GO:0032501	multicellular organismal process	5.90e-03
GO:0060563	neuroepithelial cell differentiation	6.33e-03
GO:0006357	regulation of transcription from RNA polymerase II promoter	6.61e-03
GO:0030182	neuron differentiation	6.94e-03
GO:0071482	cellular response to light stimulus	7.18e-03
GO:0030282	bone mineralization	7.18e-03
GO:0002066	columnar/cuboidal epithelial cell development	7.18e-03
GO:0032273	positive regulation of protein polymerization	8.13e-03
GO:0032535	regulation of cellular component size	8.65e-03
GO:0007229	integrin-mediated signaling pathway	8.80e-03
GO:0032474	otolith morphogenesis	1.00e-02
GO:0044773	mitotic DNA damage checkpoint	1.00e-02
GO:0009411	response to UV	1.00e-02
GO:0060119	inner ear receptor cell development	1.00e-02
GO:0009653	anatomical structure morphogenesis	1.06e-02
GO:0050794	regulation of cellular process	1.07e-02
GO:0009953	dorsal/ventral pattern formation	1.15e-02
GO:0044774	mitotic DNA integrity checkpoint	1.16e-02
GO:0071478	cellular response to radiation	1.16e-02
GO:0042559	pteridine-containing compound biosynthetic process	1.16e-02
GO:0002681	somatic recombination of T cell receptor gene segments	1.19e-02
GO:0060628	regulation of ER to Golgi vesicle-mediated transport	1.19e-02
GO:0003330	regulation of extracellular matrix constituent secretion	1.19e-02
GO:0002076	osteoblast development	1.19e-02
GO:0061032	visceral serous pericardium development	1.19e-02
GO:0043508	negative regulation of JUN kinase activity	1.19e-02
GO:0014831	gastro-intestinal system smooth muscle contraction	1.19e-02
GO:1903053	regulation of extracellular matrix organization	1.19e-02
GO:0072046	establishment of planar polarity involved in nephron morphogenesis	1.19e-02
GO:0002568	somatic diversification of T cell receptor genes	1.19e-02
GO:0033153	T cell receptor V(D)J recombination	1.19e-02
