# Supplementary material for: Comprehensive analysis of coding-lncRNA gene co-expression network uncovers conserved functional lncRNAs in zebrafish
Source: BMC Genomics. 2018 May 9;19(Suppl 2):112. doi: 10.1186/s12864-018-4458-7 (PMC5954278; doi:10.1186/s12864-018-4458-7)
Supplement: Supplementary file 4 — lncRNA GO and KEGG annotation. (ZIP 17127 kb) [file 12864_2018_4458_MOESM4_ESM.zip › lncRNA GO and KEGG annotation/GO/ZFLNCG00215_GO_BP.txt]

GO	Name	P_value
GO:0006396	RNA processing	4.34e-11
GO:0016070	RNA metabolic process	1.19e-10
GO:0090304	nucleic acid metabolic process	1.97e-10
GO:0034660	ncRNA metabolic process	1.48e-09
GO:0006139	nucleobase-containing compound metabolic process	2.12e-09
GO:0046483	heterocycle metabolic process	4.62e-09
GO:0006725	cellular aromatic compound metabolic process	5.25e-09
GO:1901360	organic cyclic compound metabolic process	5.74e-09
GO:0034470	ncRNA processing	8.99e-09
GO:0008033	tRNA processing	3.13e-08
GO:0034641	cellular nitrogen compound metabolic process	5.51e-07
GO:0006399	tRNA metabolic process	1.12e-06
GO:0006807	nitrogen compound metabolic process	7.97e-06
GO:0034587	piRNA metabolic process	9.37e-06
GO:0016071	mRNA metabolic process	1.10e-05
GO:0043414	macromolecule methylation	1.52e-05
GO:0044260	cellular macromolecule metabolic process	1.54e-05
GO:0006352	DNA-templated transcription, initiation	1.90e-05
GO:0009451	RNA modification	2.55e-05
GO:0071826	ribonucleoprotein complex subunit organization	2.60e-05
GO:0032259	methylation	5.67e-05
GO:0006400	tRNA modification	1.36e-04
GO:0043046	DNA methylation involved in gamete generation	2.34e-04
GO:0031047	gene silencing by RNA	2.35e-04
GO:0022412	cellular process involved in reproduction in multicellular organism	2.53e-04
GO:0008380	RNA splicing	2.92e-04
GO:0003006	developmental process involved in reproduction	3.83e-04
GO:0032392	DNA geometric change	5.35e-04
GO:0044702	single organism reproductive process	5.96e-04
GO:0002098	tRNA wobble uridine modification	6.33e-04
GO:0006259	DNA metabolic process	6.44e-04
GO:0051321	meiotic cell cycle	6.69e-04
GO:0043170	macromolecule metabolic process	7.13e-04
GO:0006397	mRNA processing	7.42e-04
GO:0002097	tRNA wobble base modification	9.33e-04
GO:0001556	oocyte maturation	1.58e-03
GO:0016338	calcium-independent cell-cell adhesion via plasma membrane cell-adhesion molecules	1.58e-03
GO:0022414	reproductive process	1.59e-03
GO:0007281	germ cell development	1.77e-03
GO:0007283	spermatogenesis	1.77e-03
GO:0048232	male gamete generation	1.77e-03
GO:0006306	DNA methylation	2.32e-03
GO:0006305	DNA alkylation	2.32e-03
GO:0030488	tRNA methylation	2.32e-03
GO:0006405	RNA export from nucleus	2.43e-03
GO:0001510	RNA methylation	2.83e-03
GO:0032447	protein urmylation	3.11e-03
GO:0030719	P granule organization	3.11e-03
GO:0016458	gene silencing	3.35e-03
GO:0050658	RNA transport	3.35e-03
GO:0050657	nucleic acid transport	3.35e-03
GO:0051236	establishment of RNA localization	3.70e-03
GO:0006417	regulation of translation	4.03e-03
GO:0044265	cellular macromolecule catabolic process	4.10e-03
GO:0044728	DNA methylation or demethylation	4.56e-03
GO:0007049	cell cycle	4.71e-03
GO:0006364	rRNA processing	4.85e-03
GO:0015931	nucleobase-containing compound transport	4.90e-03
GO:0034227	tRNA thio-modification	5.11e-03
GO:2000053	regulation of Wnt signaling pathway involved in dorsal/ventral axis specification	5.11e-03
GO:0016973	poly(A)+ mRNA export from nucleus	5.11e-03
GO:0032988	ribonucleoprotein complex disassembly	5.11e-03
GO:0034248	regulation of cellular amide metabolic process	5.16e-03
GO:0007276	gamete generation	5.43e-03
GO:0016072	rRNA metabolic process	5.47e-03
GO:0006304	DNA modification	5.51e-03
GO:0022618	ribonucleoprotein complex assembly	6.15e-03
GO:0010608	posttranscriptional regulation of gene expression	6.15e-03
GO:0006406	mRNA export from nucleus	6.58e-03
GO:0000387	spliceosomal snRNP assembly	6.58e-03
GO:0051168	nuclear export	6.81e-03
GO:0048609	multicellular organismal reproductive process	6.81e-03
GO:0008156	negative regulation of DNA replication	7.55e-03
GO:0051028	mRNA transport	9.29e-03
GO:0034655	nucleobase-containing compound catabolic process	9.96e-03
GO:0071375	cellular response to peptide hormone stimulus	1.04e-02
GO:0007286	spermatid development	1.04e-02
GO:1901653	cellular response to peptide	1.04e-02
GO:0070647	protein modification by small protein conjugation or removal	1.04e-02
GO:0071417	cellular response to organonitrogen compound	1.20e-02
GO:0001704	formation of primary germ layer	1.20e-02
GO:1901699	cellular response to nitrogen compound	1.20e-02
GO:0000209	protein polyubiquitination	1.25e-02
GO:0006366	transcription from RNA polymerase II promoter	1.34e-02
GO:0043434	response to peptide hormone	1.37e-02
GO:0016926	protein desumoylation	1.37e-02
GO:0070646	protein modification by small protein removal	1.52e-02
GO:0090305	nucleic acid phosphodiester bond hydrolysis	1.58e-02
GO:0009057	macromolecule catabolic process	1.59e-02
GO:0010629	negative regulation of gene expression	1.65e-02
GO:0010605	negative regulation of macromolecule metabolic process	1.71e-02
GO:0006402	mRNA catabolic process	1.72e-02
GO:0006308	DNA catabolic process	1.73e-02
GO:0071025	RNA surveillance	1.73e-02
GO:0032268	regulation of cellular protein metabolic process	1.84e-02
GO:0009892	negative regulation of metabolic process	2.02e-02
GO:0060061	Spemann organizer formation	2.13e-02
GO:0007369	gastrulation	2.15e-02
GO:0044270	cellular nitrogen compound catabolic process	2.30e-02
GO:2000104	negative regulation of DNA-dependent DNA replication	2.32e-02
