# Supplementary material for: Comprehensive analysis of coding-lncRNA gene co-expression network uncovers conserved functional lncRNAs in zebrafish
Source: BMC Genomics. 2018 May 9;19(Suppl 2):112. doi: 10.1186/s12864-018-4458-7 (PMC5954278; doi:10.1186/s12864-018-4458-7)
Supplement: Supplementary file 4 — lncRNA GO and KEGG annotation. (ZIP 17127 kb) [file 12864_2018_4458_MOESM4_ESM.zip › lncRNA GO and KEGG annotation/GO/ZFLNCG00216_GO_BP.txt]

GO	Name	P_value
GO:0048593	camera-type eye morphogenesis	6.50e-05
GO:0016569	covalent chromatin modification	4.58e-04
GO:0048592	eye morphogenesis	1.42e-03
GO:0010971	positive regulation of G2/M transition of mitotic cell cycle	1.56e-03
GO:1902751	positive regulation of cell cycle G2/M phase transition	1.56e-03
GO:0090596	sensory organ morphogenesis	1.59e-03
GO:0016568	chromatin modification	2.49e-03
GO:0034720	histone H3-K4 demethylation	3.12e-03
GO:0006325	chromatin organization	4.60e-03
GO:0006346	methylation-dependent chromatin silencing	4.68e-03
GO:0071156	regulation of cell cycle arrest	4.68e-03
GO:0071157	negative regulation of cell cycle arrest	4.68e-03
GO:0048523	negative regulation of cellular process	5.72e-03
GO:1901992	positive regulation of mitotic cell cycle phase transition	6.24e-03
GO:0031057	negative regulation of histone modification	6.24e-03
GO:0044819	mitotic G1/S transition checkpoint	6.24e-03
GO:0031571	mitotic G1 DNA damage checkpoint	6.24e-03
GO:1901989	positive regulation of cell cycle phase transition	6.24e-03
GO:0031061	negative regulation of histone methylation	6.24e-03
GO:0048519	negative regulation of biological process	7.46e-03
GO:0030656	regulation of vitamin metabolic process	7.79e-03
GO:1902807	negative regulation of cell cycle G1/S phase transition	7.79e-03
GO:0044783	G1 DNA damage checkpoint	7.79e-03
GO:2000134	negative regulation of G1/S transition of mitotic cell cycle	7.79e-03
GO:1900052	regulation of retinoic acid biosynthetic process	7.79e-03
GO:0019747	regulation of isoprenoid metabolic process	7.79e-03
GO:1903309	negative regulation of chromatin modification	9.35e-03
GO:0046548	retinal rod cell development	9.35e-03
GO:0016577	histone demethylation	9.35e-03
GO:0070076	histone lysine demethylation	9.35e-03
GO:1901985	positive regulation of protein acetylation	9.35e-03
GO:1901983	regulation of protein acetylation	9.35e-03
GO:0032350	regulation of hormone metabolic process	9.35e-03
GO:2000756	regulation of peptidyl-lysine acetylation	9.35e-03
GO:2000758	positive regulation of peptidyl-lysine acetylation	9.35e-03
GO:0035065	regulation of histone acetylation	9.35e-03
GO:0035066	positive regulation of histone acetylation	9.35e-03
GO:0016570	histone modification	9.54e-03
GO:0045931	positive regulation of mitotic cell cycle	1.09e-02
GO:0008214	protein dealkylation	1.09e-02
GO:0006482	protein demethylation	1.09e-02
GO:0000122	negative regulation of transcription from RNA polymerase II promoter	1.18e-02
GO:0014033	neural crest cell differentiation	1.24e-02
GO:1902806	regulation of cell cycle G1/S phase transition	1.40e-02
GO:0010389	regulation of G2/M transition of mitotic cell cycle	1.40e-02
GO:1902749	regulation of cell cycle G2/M phase transition	1.40e-02
GO:0044843	cell cycle G1/S phase transition	1.40e-02
GO:0000082	G1/S transition of mitotic cell cycle	1.40e-02
GO:2000045	regulation of G1/S transition of mitotic cell cycle	1.40e-02
GO:0031324	negative regulation of cellular metabolic process	1.52e-02
GO:0010605	negative regulation of macromolecule metabolic process	1.58e-02
GO:0048762	mesenchymal cell differentiation	1.71e-02
GO:0031060	regulation of histone methylation	1.71e-02
GO:0031058	positive regulation of histone modification	1.86e-02
GO:0090068	positive regulation of cell cycle process	1.86e-02
GO:0070988	demethylation	1.86e-02
GO:0009892	negative regulation of metabolic process	1.90e-02
GO:0044773	mitotic DNA damage checkpoint	2.01e-02
GO:0061386	closure of optic fissure	2.01e-02
GO:0044774	mitotic DNA integrity checkpoint	2.17e-02
GO:0045879	negative regulation of smoothened signaling pathway	2.17e-02
GO:1903310	positive regulation of chromatin modification	2.17e-02
GO:0006397	mRNA processing	2.27e-02
GO:0010565	regulation of cellular ketone metabolic process	2.32e-02
GO:0044772	mitotic cell cycle phase transition	2.47e-02
GO:2001252	positive regulation of chromosome organization	2.47e-02
GO:2001251	negative regulation of chromosome organization	2.47e-02
GO:0044770	cell cycle phase transition	2.63e-02
GO:1901991	negative regulation of mitotic cell cycle phase transition	2.78e-02
GO:1901988	negative regulation of cell cycle phase transition	2.78e-02
GO:0006342	chromatin silencing	2.93e-02
GO:0000077	DNA damage checkpoint	2.93e-02
GO:0002088	lens development in camera-type eye	2.93e-02
GO:0031570	DNA integrity checkpoint	3.08e-02
GO:0046890	regulation of lipid biosynthetic process	3.08e-02
GO:0045892	negative regulation of transcription, DNA-templated	3.38e-02
GO:0031056	regulation of histone modification	3.39e-02
GO:0045814	negative regulation of gene expression, epigenetic	3.39e-02
GO:1903507	negative regulation of nucleic acid-templated transcription	3.41e-02
GO:1902679	negative regulation of RNA biosynthetic process	3.41e-02
GO:0016071	mRNA metabolic process	3.61e-02
GO:0051253	negative regulation of RNA metabolic process	3.61e-02
GO:0016573	histone acetylation	3.69e-02
GO:0018393	internal peptidyl-lysine acetylation	3.84e-02
GO:0018394	peptidyl-lysine acetylation	3.84e-02
GO:0009887	organ morphogenesis	3.96e-02
GO:0006475	internal protein amino acid acetylation	3.99e-02
GO:1903308	regulation of chromatin modification	4.14e-02
GO:1903706	regulation of hemopoiesis	4.14e-02
GO:0008589	regulation of smoothened signaling pathway	4.14e-02
GO:0040029	regulation of gene expression, epigenetic	4.14e-02
GO:1902275	regulation of chromatin organization	4.29e-02
GO:0045934	negative regulation of nucleobase-containing compound metabolic process	4.36e-02
GO:0007093	mitotic cell cycle checkpoint	4.44e-02
GO:0045787	positive regulation of cell cycle	4.44e-02
GO:2000113	negative regulation of cellular macromolecule biosynthetic process	4.65e-02
GO:0010558	negative regulation of macromolecule biosynthetic process	4.69e-02
GO:0042462	eye photoreceptor cell development	4.74e-02
GO:0010948	negative regulation of cell cycle process	4.89e-02
