# Supplementary material for: Comprehensive analysis of coding-lncRNA gene co-expression network uncovers conserved functional lncRNAs in zebrafish
Source: BMC Genomics. 2018 May 9;19(Suppl 2):112. doi: 10.1186/s12864-018-4458-7 (PMC5954278; doi:10.1186/s12864-018-4458-7)
Supplement: Supplementary file 4 — lncRNA GO and KEGG annotation. (ZIP 17127 kb) [file 12864_2018_4458_MOESM4_ESM.zip › lncRNA GO and KEGG annotation/GO/ZFLNCG00217_GO_BP.txt]

GO	Name	P_value
GO:0000209	protein polyubiquitination	1.15e-03
GO:0043161	proteasome-mediated ubiquitin-dependent protein catabolic process	1.65e-03
GO:0010498	proteasomal protein catabolic process	1.65e-03
GO:0051788	response to misfolded protein	1.70e-03
GO:0035967	cellular response to topologically incorrect protein	1.70e-03
GO:0071218	cellular response to misfolded protein	1.70e-03
GO:0030163	protein catabolic process	2.73e-03
GO:0046349	amino sugar biosynthetic process	3.41e-03
GO:0006048	UDP-N-acetylglucosamine biosynthetic process	3.41e-03
GO:0007340	acrosome reaction	4.26e-03
GO:0006515	misfolded or incompletely synthesized protein catabolic process	4.26e-03
GO:0006047	UDP-N-acetylglucosamine metabolic process	5.96e-03
GO:0035966	response to topologically incorrect protein	6.80e-03
GO:0006511	ubiquitin-dependent protein catabolic process	6.86e-03
GO:0019941	modification-dependent protein catabolic process	6.95e-03
GO:0043632	modification-dependent macromolecule catabolic process	7.40e-03
GO:0006513	protein monoubiquitination	8.50e-03
GO:0051603	proteolysis involved in cellular protein catabolic process	1.05e-02
GO:0009226	nucleotide-sugar biosynthetic process	1.10e-02
GO:0016567	protein ubiquitination	1.33e-02
GO:0044265	cellular macromolecule catabolic process	1.36e-02
GO:0009225	nucleotide-sugar metabolic process	1.52e-02
GO:0006040	amino sugar metabolic process	1.52e-02
GO:0032446	protein modification by small protein conjugation	1.63e-02
GO:0009057	macromolecule catabolic process	1.82e-02
GO:0007265	Ras protein signal transduction	2.36e-02
GO:0007034	vacuolar transport	2.45e-02
GO:0070647	protein modification by small protein conjugation or removal	2.55e-02
GO:0016051	carbohydrate biosynthetic process	3.36e-02
GO:0044248	cellular catabolic process	3.77e-02
GO:0015031	protein transport	4.09e-02
GO:0046907	intracellular transport	4.39e-02
GO:0045184	establishment of protein localization	4.41e-02
