# Supplementary material for: Comprehensive analysis of coding-lncRNA gene co-expression network uncovers conserved functional lncRNAs in zebrafish
Source: BMC Genomics. 2018 May 9;19(Suppl 2):112. doi: 10.1186/s12864-018-4458-7 (PMC5954278; doi:10.1186/s12864-018-4458-7)
Supplement: Supplementary file 4 — lncRNA GO and KEGG annotation. (ZIP 17127 kb) [file 12864_2018_4458_MOESM4_ESM.zip › lncRNA GO and KEGG annotation/GO/ZFLNCG00222_GO_BP.txt]

GO	Name	P_value
GO:0090304	nucleic acid metabolic process	7.43e-06
GO:0006397	mRNA processing	1.62e-05
GO:0016575	histone deacetylation	2.01e-05
GO:0016071	mRNA metabolic process	2.65e-05
GO:0006139	nucleobase-containing compound metabolic process	3.69e-05
GO:0006476	protein deacetylation	5.90e-05
GO:0008380	RNA splicing	7.59e-05
GO:0006325	chromatin organization	8.37e-05
GO:0046483	heterocycle metabolic process	9.18e-05
GO:0016070	RNA metabolic process	1.16e-04
GO:0006725	cellular aromatic compound metabolic process	1.39e-04
GO:1901409	positive regulation of phosphorylation of RNA polymerase II C-terminal domain	1.45e-04
GO:0016480	negative regulation of transcription from RNA polymerase III promoter	1.50e-04
GO:0070217	transcription factor TFIIIB complex assembly	1.50e-04
GO:0098732	macromolecule deacylation	1.93e-04
GO:0035601	protein deacylation	1.93e-04
GO:1901407	regulation of phosphorylation of RNA polymerase II C-terminal domain	2.06e-04
GO:0070534	protein K63-linked ubiquitination	2.06e-04
GO:1903311	regulation of mRNA metabolic process	2.67e-04
GO:1904031	positive regulation of cyclin-dependent protein kinase activity	2.80e-04
GO:0045737	positive regulation of cyclin-dependent protein serine/threonine kinase activity	2.80e-04
GO:0044260	cellular macromolecule metabolic process	2.88e-04
GO:1901360	organic cyclic compound metabolic process	2.94e-04
GO:0016568	chromatin modification	3.27e-04
GO:0031323	regulation of cellular metabolic process	3.91e-04
GO:0043933	macromolecular complex subunit organization	3.92e-04
GO:0006396	RNA processing	4.37e-04
GO:0080090	regulation of primary metabolic process	5.48e-04
GO:0019222	regulation of metabolic process	5.60e-04
GO:0034641	cellular nitrogen compound metabolic process	6.37e-04
GO:0031401	positive regulation of protein modification process	6.88e-04
GO:0006473	protein acetylation	7.67e-04
GO:0051171	regulation of nitrogen compound metabolic process	7.81e-04
GO:0032270	positive regulation of cellular protein metabolic process	7.96e-04
GO:0060255	regulation of macromolecule metabolic process	8.31e-04
GO:0000209	protein polyubiquitination	8.38e-04
GO:0006301	postreplication repair	9.09e-04
GO:0051247	positive regulation of protein metabolic process	9.48e-04
GO:0016570	histone modification	1.11e-03
GO:0000398	mRNA splicing, via spliceosome	1.12e-03
GO:0000377	RNA splicing, via transesterification reactions with bulged adenosine as nucleophile	1.12e-03
GO:0010468	regulation of gene expression	1.13e-03
GO:0000375	RNA splicing, via transesterification reactions	1.21e-03
GO:0000079	regulation of cyclin-dependent protein serine/threonine kinase activity	1.30e-03
GO:0048024	regulation of mRNA splicing, via spliceosome	1.30e-03
GO:0016569	covalent chromatin modification	1.31e-03
GO:0043543	protein acylation	1.43e-03
GO:0000460	maturation of 5.8S rRNA	1.47e-03
GO:1904029	regulation of cyclin-dependent protein kinase activity	1.53e-03
GO:0032268	regulation of cellular protein metabolic process	1.64e-03
GO:0006807	nitrogen compound metabolic process	1.99e-03
GO:0018205	peptidyl-lysine modification	2.03e-03
GO:0051246	regulation of protein metabolic process	2.12e-03
GO:1901985	positive regulation of protein acetylation	2.18e-03
GO:1901983	regulation of protein acetylation	2.18e-03
GO:2000756	regulation of peptidyl-lysine acetylation	2.18e-03
GO:2000758	positive regulation of peptidyl-lysine acetylation	2.18e-03
GO:0035065	regulation of histone acetylation	2.18e-03
GO:0035066	positive regulation of histone acetylation	2.18e-03
GO:0032446	protein modification by small protein conjugation	2.44e-03
GO:0051253	negative regulation of RNA metabolic process	2.67e-03
GO:0050684	regulation of mRNA processing	2.70e-03
GO:0010604	positive regulation of macromolecule metabolic process	2.70e-03
GO:0006359	regulation of transcription from RNA polymerase III promoter	3.03e-03
GO:0051252	regulation of RNA metabolic process	3.03e-03
GO:0031324	negative regulation of cellular metabolic process	3.17e-03
GO:0051172	negative regulation of nitrogen compound metabolic process	3.32e-03
GO:0071902	positive regulation of protein serine/threonine kinase activity	3.44e-03
GO:0043484	regulation of RNA splicing	3.44e-03
GO:0031325	positive regulation of cellular metabolic process	3.55e-03
GO:0070647	protein modification by small protein conjugation or removal	3.73e-03
GO:0010629	negative regulation of gene expression	3.79e-03
GO:0031326	regulation of cellular biosynthetic process	4.19e-03
GO:0009889	regulation of biosynthetic process	4.29e-03
GO:0043170	macromolecule metabolic process	4.91e-03
GO:0045934	negative regulation of nucleobase-containing compound metabolic process	4.99e-03
GO:0043967	histone H4 acetylation	5.11e-03
GO:0006474	N-terminal protein amino acid acetylation	5.11e-03
GO:0045787	positive regulation of cell cycle	5.28e-03
GO:0019219	regulation of nucleobase-containing compound metabolic process	5.28e-03
GO:2000112	regulation of cellular macromolecule biosynthetic process	5.50e-03
GO:0010556	regulation of macromolecule biosynthetic process	5.75e-03
GO:0009892	negative regulation of metabolic process	5.96e-03
GO:2000113	negative regulation of cellular macromolecule biosynthetic process	6.19e-03
GO:0010558	negative regulation of macromolecule biosynthetic process	6.36e-03
GO:0008637	apoptotic mitochondrial changes	7.68e-03
GO:0032968	positive regulation of transcription elongation from RNA polymerase II promoter	7.68e-03
GO:0045892	negative regulation of transcription, DNA-templated	8.16e-03
GO:1903507	negative regulation of nucleic acid-templated transcription	8.39e-03
GO:1902679	negative regulation of RNA biosynthetic process	8.39e-03
GO:0009890	negative regulation of biosynthetic process	8.61e-03
GO:0031327	negative regulation of cellular biosynthetic process	8.61e-03
GO:0034622	cellular macromolecular complex assembly	9.03e-03
GO:0031058	positive regulation of histone modification	9.15e-03
GO:0000381	regulation of alternative mRNA splicing, via spliceosome	9.15e-03
GO:0032786	positive regulation of DNA-templated transcription, elongation	9.15e-03
GO:0009893	positive regulation of metabolic process	9.94e-03
GO:0010605	negative regulation of macromolecule metabolic process	1.01e-02
GO:0045860	positive regulation of protein kinase activity	1.03e-02
GO:0006338	chromatin remodeling	1.04e-02
