# Supplementary material for: Comprehensive analysis of coding-lncRNA gene co-expression network uncovers conserved functional lncRNAs in zebrafish
Source: BMC Genomics. 2018 May 9;19(Suppl 2):112. doi: 10.1186/s12864-018-4458-7 (PMC5954278; doi:10.1186/s12864-018-4458-7)
Supplement: Supplementary file 4 — lncRNA GO and KEGG annotation. (ZIP 17127 kb) [file 12864_2018_4458_MOESM4_ESM.zip › lncRNA GO and KEGG annotation/GO/ZFLNCG00223_GO_BP.txt]

GO	Name	P_value
GO:1903726	negative regulation of phospholipid metabolic process	6.40e-04
GO:0060173	limb development	6.40e-04
GO:0090219	negative regulation of lipid kinase activity	6.40e-04
GO:0043553	negative regulation of phosphatidylinositol 3-kinase activity	6.40e-04
GO:1903725	regulation of phospholipid metabolic process	2.56e-03
GO:0045833	negative regulation of lipid metabolic process	2.56e-03
GO:0043551	regulation of phosphatidylinositol 3-kinase activity	2.56e-03
GO:1902017	regulation of cilium assembly	3.19e-03
GO:0043550	regulation of lipid kinase activity	3.19e-03
GO:0071600	otic vesicle morphogenesis	4.47e-03
GO:0044070	regulation of anion transport	5.11e-03
GO:0006826	iron ion transport	1.02e-02
GO:0000462	maturation of SSU-rRNA from tricistronic rRNA transcript (SSU-rRNA, 5.8S rRNA, LSU-rRNA)	1.15e-02
GO:0006879	cellular iron ion homeostasis	1.21e-02
GO:0042472	inner ear morphogenesis	1.27e-02
GO:0060491	regulation of cell projection assembly	1.34e-02
GO:1902115	regulation of organelle assembly	1.34e-02
GO:0030490	maturation of SSU-rRNA	1.46e-02
GO:0046916	cellular transition metal ion homeostasis	1.46e-02
GO:0035118	embryonic pectoral fin morphogenesis	1.65e-02
GO:0055072	iron ion homeostasis	1.71e-02
GO:0033673	negative regulation of kinase activity	1.71e-02
GO:0051348	negative regulation of transferase activity	1.90e-02
GO:0035138	pectoral fin morphogenesis	1.97e-02
GO:0035113	embryonic appendage morphogenesis	2.03e-02
GO:0055076	transition metal ion homeostasis	2.09e-02
GO:0030239	myofibril assembly	2.09e-02
GO:0019216	regulation of lipid metabolic process	2.34e-02
GO:0042326	negative regulation of phosphorylation	2.47e-02
GO:0000041	transition metal ion transport	2.66e-02
GO:0007519	skeletal muscle tissue development	2.78e-02
GO:0060047	heart contraction	2.90e-02
GO:0003015	heart process	2.90e-02
GO:0048736	appendage development	3.15e-02
GO:0014706	striated muscle tissue development	3.40e-02
GO:0060537	muscle tissue development	3.46e-02
GO:0007626	locomotory behavior	3.53e-02
GO:0045936	negative regulation of phosphate metabolic process	3.53e-02
GO:0010563	negative regulation of phosphorus metabolic process	3.53e-02
GO:0033334	fin morphogenesis	3.53e-02
GO:0031032	actomyosin structure organization	3.71e-02
GO:0035107	appendage morphogenesis	3.77e-02
GO:0043161	proteasome-mediated ubiquitin-dependent protein catabolic process	4.51e-02
GO:0010498	proteasomal protein catabolic process	4.51e-02
GO:0043086	negative regulation of catalytic activity	4.82e-02
