# Supplementary material for: Comprehensive analysis of coding-lncRNA gene co-expression network uncovers conserved functional lncRNAs in zebrafish
Source: BMC Genomics. 2018 May 9;19(Suppl 2):112. doi: 10.1186/s12864-018-4458-7 (PMC5954278; doi:10.1186/s12864-018-4458-7)
Supplement: Supplementary file 4 — lncRNA GO and KEGG annotation. (ZIP 17127 kb) [file 12864_2018_4458_MOESM4_ESM.zip › lncRNA GO and KEGG annotation/GO/ZFLNCG00224_GO_BP.txt]

GO	Name	P_value
GO:0048665	neuron fate specification	1.02e-11
GO:0001708	cell fate specification	2.32e-11
GO:0010720	positive regulation of cell development	3.54e-11
GO:0007399	nervous system development	3.71e-11
GO:0031032	actomyosin structure organization	3.73e-11
GO:0060537	muscle tissue development	3.86e-11
GO:0030902	hindbrain development	4.54e-11
GO:0060284	regulation of cell development	4.96e-11
GO:0051960	regulation of nervous system development	6.51e-11
GO:0007411	axon guidance	6.54e-11
GO:0050767	regulation of neurogenesis	6.71e-11
GO:0030182	neuron differentiation	6.87e-11
GO:0001654	eye development	7.80e-11
GO:0045664	regulation of neuron differentiation	8.31e-11
GO:0045595	regulation of cell differentiation	8.59e-11
GO:0097485	neuron projection guidance	8.65e-11
GO:0006928	movement of cell or subcellular component	1.40e-10
GO:0009888	tissue development	1.43e-10
GO:0007423	sensory organ development	1.59e-10
GO:0048598	embryonic morphogenesis	1.59e-10
GO:0014706	striated muscle tissue development	1.70e-10
GO:0048731	system development	1.79e-10
GO:0051239	regulation of multicellular organismal process	1.80e-10
GO:0006351	transcription, DNA-templated	1.82e-10
GO:0097659	nucleic acid-templated transcription	1.82e-10
GO:0048468	cell development	1.92e-10
GO:2000026	regulation of multicellular organismal development	2.22e-10
GO:0030154	cell differentiation	2.24e-10
GO:0050793	regulation of developmental process	2.28e-10
GO:0034645	cellular macromolecule biosynthetic process	2.33e-10
GO:0032774	RNA biosynthetic process	2.48e-10
GO:0007275	multicellular organism development	2.53e-10
GO:2000112	regulation of cellular macromolecule biosynthetic process	2.60e-10
GO:0048646	anatomical structure formation involved in morphogenesis	2.62e-10
GO:0034654	nucleobase-containing compound biosynthetic process	2.68e-10
GO:0044707	single-multicellular organism process	2.72e-10
GO:0048513	animal organ development	2.75e-10
GO:2001141	regulation of RNA biosynthetic process	2.78e-10
GO:0018130	heterocycle biosynthetic process	2.78e-10
GO:0021953	central nervous system neuron differentiation	2.84e-10
GO:0010556	regulation of macromolecule biosynthetic process	2.95e-10
GO:0051252	regulation of RNA metabolic process	2.99e-10
GO:1901362	organic cyclic compound biosynthetic process	3.12e-10
GO:0019438	aromatic compound biosynthetic process	3.18e-10
GO:0010468	regulation of gene expression	3.21e-10
GO:0051171	regulation of nitrogen compound metabolic process	3.21e-10
GO:0031326	regulation of cellular biosynthetic process	3.25e-10
GO:0019222	regulation of metabolic process	3.34e-10
GO:0080090	regulation of primary metabolic process	3.39e-10
GO:0032501	multicellular organismal process	3.46e-10
GO:0048869	cellular developmental process	3.52e-10
GO:0009889	regulation of biosynthetic process	3.55e-10
GO:0031323	regulation of cellular metabolic process	3.57e-10
GO:0006355	regulation of transcription, DNA-templated	3.62e-10
GO:1903506	regulation of nucleic acid-templated transcription	3.69e-10
GO:0009653	anatomical structure morphogenesis	3.76e-10
GO:0060255	regulation of macromolecule metabolic process	3.86e-10
GO:0009059	macromolecule biosynthetic process	3.91e-10
GO:0007420	brain development	3.97e-10
GO:0019219	regulation of nucleobase-containing compound metabolic process	4.09e-10
GO:0016070	RNA metabolic process	4.23e-10
GO:0044767	single-organism developmental process	4.26e-10
GO:0050794	regulation of cellular process	4.38e-10
GO:0032502	developmental process	4.47e-10
GO:0048856	anatomical structure development	4.52e-10
GO:0043010	camera-type eye development	4.60e-10
GO:0045165	cell fate commitment	4.60e-10
GO:0050789	regulation of biological process	5.43e-10
GO:0044763	single-organism cellular process	5.51e-10
GO:0065007	biological regulation	5.71e-10
GO:0044699	single-organism process	5.98e-10
GO:0022603	regulation of anatomical structure morphogenesis	6.05e-10
GO:0050769	positive regulation of neurogenesis	7.32e-10
GO:0055001	muscle cell development	8.17e-10
GO:0045214	sarcomere organization	1.03e-09
GO:0021515	cell differentiation in spinal cord	1.14e-09
GO:0061061	muscle structure development	1.15e-09
GO:0007517	muscle organ development	1.26e-09
GO:0051962	positive regulation of nervous system development	1.29e-09
GO:0044271	cellular nitrogen compound biosynthetic process	1.50e-09
GO:0009887	organ morphogenesis	2.18e-09
GO:0055002	striated muscle cell development	2.33e-09
GO:0045597	positive regulation of cell differentiation	3.34e-09
GO:0007519	skeletal muscle tissue development	3.51e-09
GO:0030900	forebrain development	3.67e-09
GO:0022604	regulation of cell morphogenesis	3.73e-09
GO:0010769	regulation of cell morphogenesis involved in differentiation	7.58e-09
GO:0035107	appendage morphogenesis	1.33e-08
GO:0060429	epithelium development	1.35e-08
GO:0033334	fin morphogenesis	1.61e-08
GO:0050770	regulation of axonogenesis	1.85e-08
GO:0045666	positive regulation of neuron differentiation	1.96e-08
GO:0007154	cell communication	2.42e-08
GO:0021984	adenohypophysis development	3.39e-08
GO:1902284	neuron projection extension involved in neuron projection guidance	3.39e-08
GO:0048846	axon extension involved in axon guidance	3.39e-08
GO:0030239	myofibril assembly	4.19e-08
GO:0031290	retinal ganglion cell axon guidance	4.34e-08
GO:0008150	biological_process	5.22e-08
GO:0035051	cardiocyte differentiation	5.39e-08
