# Supplementary material for: Comprehensive analysis of coding-lncRNA gene co-expression network uncovers conserved functional lncRNAs in zebrafish
Source: BMC Genomics. 2018 May 9;19(Suppl 2):112. doi: 10.1186/s12864-018-4458-7 (PMC5954278; doi:10.1186/s12864-018-4458-7)
Supplement: Supplementary file 4 — lncRNA GO and KEGG annotation. (ZIP 17127 kb) [file 12864_2018_4458_MOESM4_ESM.zip › lncRNA GO and KEGG annotation/GO/ZFLNCG00226_GO_BP.txt]

GO	Name	P_value
GO:0009888	tissue development	7.84e-05
GO:0009887	organ morphogenesis	1.02e-04
GO:0006002	fructose 6-phosphate metabolic process	1.11e-04
GO:0006047	UDP-N-acetylglucosamine metabolic process	1.11e-04
GO:0044767	single-organism developmental process	2.13e-04
GO:0032502	developmental process	4.33e-04
GO:0044699	single-organism process	5.54e-04
GO:0048856	anatomical structure development	6.63e-04
GO:0009225	nucleotide-sugar metabolic process	7.97e-04
GO:0006040	amino sugar metabolic process	7.97e-04
GO:0009653	anatomical structure morphogenesis	1.07e-03
GO:0051091	positive regulation of sequence-specific DNA binding transcription factor activity	1.20e-03
GO:0030318	melanocyte differentiation	1.80e-03
GO:0051876	pigment granule dispersal	2.35e-03
GO:0019285	glycine betaine biosynthetic process from choline	2.35e-03
GO:0030328	prenylcysteine catabolic process	2.35e-03
GO:0030329	prenylcysteine metabolic process	2.35e-03
GO:0032285	non-myelinated axon ensheathment	2.35e-03
GO:0030327	prenylated protein catabolic process	2.35e-03
GO:0000098	sulfur amino acid catabolic process	2.35e-03
GO:0031455	glycine betaine metabolic process	2.35e-03
GO:0031456	glycine betaine biosynthetic process	2.35e-03
GO:0003250	regulation of cell proliferation involved in heart valve morphogenesis	2.35e-03
GO:0010133	proline catabolic process to glutamate	2.35e-03
GO:0060958	endocardial cell development	2.35e-03
GO:0044273	sulfur compound catabolic process	2.35e-03
GO:0050931	pigment cell differentiation	2.38e-03
GO:0060563	neuroepithelial cell differentiation	2.53e-03
GO:0009063	cellular amino acid catabolic process	2.85e-03
GO:0051090	regulation of sequence-specific DNA binding transcription factor activity	3.02e-03
GO:0031017	exocrine pancreas development	3.20e-03
GO:0006487	protein N-linked glycosylation	3.93e-03
GO:0002065	columnar/cuboidal epithelial cell differentiation	4.33e-03
GO:0001501	skeletal system development	4.33e-03
GO:0060347	heart trabecula formation	4.68e-03
GO:0006578	amino-acid betaine biosynthetic process	4.68e-03
GO:0019695	choline metabolic process	4.68e-03
GO:2000136	regulation of cell proliferation involved in heart morphogenesis	4.68e-03
GO:0090497	mesenchymal cell migration	4.68e-03
GO:0060343	trabecula formation	4.68e-03
GO:0003160	endocardium morphogenesis	4.68e-03
GO:0002063	chondrocyte development	4.68e-03
GO:0006562	proline catabolic process	4.68e-03
GO:0021707	cerebellar granule cell differentiation	4.68e-03
GO:0070278	extracellular matrix constituent secretion	4.68e-03
GO:0016477	cell migration	6.18e-03
GO:0006796	phosphate-containing compound metabolic process	6.28e-03
GO:0006928	movement of cell or subcellular component	6.39e-03
GO:0031101	fin regeneration	6.57e-03
GO:0006537	glutamate biosynthetic process	7.02e-03
GO:0032793	positive regulation of CREB transcription factor activity	7.02e-03
GO:0043589	skin morphogenesis	7.02e-03
GO:0045682	regulation of epidermis development	7.02e-03
GO:0042219	cellular modified amino acid catabolic process	7.02e-03
GO:0048914	myelination of anterior lateral line nerve axons	7.02e-03
GO:0048870	cell motility	7.03e-03
GO:0006793	phosphorus metabolic process	7.20e-03
GO:0048468	cell development	7.57e-03
GO:0048646	anatomical structure formation involved in morphogenesis	7.90e-03
GO:0001667	ameboidal-type cell migration	7.97e-03
GO:0048897	myelination of lateral line nerve axons	9.35e-03
GO:0014037	Schwann cell differentiation	9.35e-03
GO:0048932	myelination of posterior lateral line nerve axons	9.35e-03
GO:0055016	hypochord development	9.35e-03
GO:0006561	proline biosynthetic process	9.35e-03
GO:0038061	NIK/NF-kappaB signaling	9.35e-03
GO:0016054	organic acid catabolic process	9.53e-03
GO:0046395	carboxylic acid catabolic process	9.53e-03
GO:0040011	locomotion	9.60e-03
GO:0048513	animal organ development	1.05e-02
GO:0006575	cellular modified amino acid metabolic process	1.07e-02
GO:0044763	single-organism cellular process	1.16e-02
GO:0043650	dicarboxylic acid biosynthetic process	1.17e-02
GO:0009065	glutamine family amino acid catabolic process	1.17e-02
GO:1902017	regulation of cilium assembly	1.17e-02
GO:0021587	cerebellum morphogenesis	1.17e-02
GO:0035122	embryonic medial fin morphogenesis	1.17e-02
GO:0042246	tissue regeneration	1.30e-02
GO:0051656	establishment of organelle localization	1.30e-02
GO:0006536	glutamate metabolic process	1.40e-02
GO:0014028	notochord formation	1.40e-02
GO:0006577	amino-acid betaine metabolic process	1.40e-02
GO:0014044	Schwann cell development	1.40e-02
GO:0090311	regulation of protein deacetylation	1.40e-02
GO:0021533	cell differentiation in hindbrain	1.40e-02
GO:0046836	glycolipid transport	1.40e-02
GO:0031063	regulation of histone deacetylation	1.40e-02
GO:0003159	morphogenesis of an endothelium	1.40e-02
GO:0006560	proline metabolic process	1.40e-02
GO:0030855	epithelial cell differentiation	1.47e-02
GO:0048703	embryonic viscerocranium morphogenesis	1.50e-02
GO:0030154	cell differentiation	1.58e-02
GO:0050908	detection of light stimulus involved in visual perception	1.63e-02
GO:0001885	endothelial cell development	1.63e-02
GO:0050962	detection of light stimulus involved in sensory perception	1.63e-02
GO:0051289	protein homotetramerization	1.63e-02
GO:0015908	fatty acid transport	1.63e-02
GO:0048598	embryonic morphogenesis	1.67e-02
GO:0051640	organelle localization	1.72e-02
GO:0007167	enzyme linked receptor protein signaling pathway	1.73e-02
