# Supplementary material for: Comprehensive analysis of coding-lncRNA gene co-expression network uncovers conserved functional lncRNAs in zebrafish
Source: BMC Genomics. 2018 May 9;19(Suppl 2):112. doi: 10.1186/s12864-018-4458-7 (PMC5954278; doi:10.1186/s12864-018-4458-7)
Supplement: Supplementary file 4 — lncRNA GO and KEGG annotation. (ZIP 17127 kb) [file 12864_2018_4458_MOESM4_ESM.zip › lncRNA GO and KEGG annotation/GO/ZFLNCG00228_GO_BP.txt]

GO	Name	P_value
GO:0006896	Golgi to vacuole transport	1.42e-04
GO:0042147	retrograde transport, endosome to Golgi	1.42e-03
GO:0006892	post-Golgi vesicle-mediated transport	1.99e-03
GO:0007034	vacuolar transport	4.12e-03
GO:0016482	cytosolic transport	5.11e-03
GO:0016197	endosomal transport	6.24e-03
GO:0048193	Golgi vesicle transport	9.64e-03
GO:1902582	single-organism intracellular transport	3.74e-02
GO:0016192	vesicle-mediated transport	4.43e-02
