# Supplementary material for: Comprehensive analysis of coding-lncRNA gene co-expression network uncovers conserved functional lncRNAs in zebrafish
Source: BMC Genomics. 2018 May 9;19(Suppl 2):112. doi: 10.1186/s12864-018-4458-7 (PMC5954278; doi:10.1186/s12864-018-4458-7)
Supplement: Supplementary file 4 — lncRNA GO and KEGG annotation. (ZIP 17127 kb) [file 12864_2018_4458_MOESM4_ESM.zip › lncRNA GO and KEGG annotation/GO/ZFLNCG00231_GO_BP.txt]

GO	Name	P_value
GO:0048644	muscle organ morphogenesis	1.99e-03
GO:0042271	susceptibility to natural killer cell mediated cytotoxicity	1.99e-03
GO:0042269	regulation of natural killer cell mediated cytotoxicity	2.98e-03
GO:0045954	positive regulation of natural killer cell mediated cytotoxicity	2.98e-03
GO:0002708	positive regulation of lymphocyte mediated immunity	2.98e-03
GO:0001912	positive regulation of leukocyte mediated cytotoxicity	2.98e-03
GO:0001910	regulation of leukocyte mediated cytotoxicity	2.98e-03
GO:0002715	regulation of natural killer cell mediated immunity	2.98e-03
GO:0002717	positive regulation of natural killer cell mediated immunity	2.98e-03
GO:0002706	regulation of lymphocyte mediated immunity	3.97e-03
GO:0031341	regulation of cell killing	3.97e-03
GO:0031343	positive regulation of cell killing	3.97e-03
GO:0002705	positive regulation of leukocyte mediated immunity	4.97e-03
GO:0006797	polyphosphate metabolic process	4.97e-03
GO:0006798	polyphosphate catabolic process	4.97e-03
GO:0002703	regulation of leukocyte mediated immunity	8.92e-03
GO:0055008	cardiac muscle tissue morphogenesis	9.91e-03
GO:0060415	muscle tissue morphogenesis	9.91e-03
GO:0002699	positive regulation of immune effector process	9.91e-03
GO:0002697	regulation of immune effector process	1.58e-02
GO:0045089	positive regulation of innate immune response	1.87e-02
GO:0031349	positive regulation of defense response	1.97e-02
GO:0007157	heterophilic cell-cell adhesion via plasma membrane cell adhesion molecules	2.07e-02
GO:0045088	regulation of innate immune response	2.65e-02
GO:0006414	translational elongation	2.65e-02
GO:0046474	glycerophospholipid biosynthetic process	3.43e-02
GO:0045017	glycerolipid biosynthetic process	4.10e-02
GO:0008037	cell recognition	4.29e-02
GO:0031347	regulation of defense response	4.29e-02
GO:0007155	cell adhesion	4.30e-02
GO:0022610	biological adhesion	4.30e-02
GO:0008654	phospholipid biosynthetic process	4.58e-02
GO:0050778	positive regulation of immune response	4.67e-02
