# Supplementary material for: Comprehensive analysis of coding-lncRNA gene co-expression network uncovers conserved functional lncRNAs in zebrafish
Source: BMC Genomics. 2018 May 9;19(Suppl 2):112. doi: 10.1186/s12864-018-4458-7 (PMC5954278; doi:10.1186/s12864-018-4458-7)
Supplement: Supplementary file 4 — lncRNA GO and KEGG annotation. (ZIP 17127 kb) [file 12864_2018_4458_MOESM4_ESM.zip › lncRNA GO and KEGG annotation/GO/ZFLNCG00232_GO_BP.txt]

GO	Name	P_value
GO:0045214	sarcomere organization	1.70e-11
GO:0023052	signaling	3.95e-11
GO:0034220	ion transmembrane transport	7.64e-11
GO:0098655	cation transmembrane transport	8.36e-11
GO:0044700	single organism signaling	8.51e-11
GO:0006812	cation transport	1.04e-10
GO:0007399	nervous system development	1.17e-10
GO:0007267	cell-cell signaling	1.18e-10
GO:0006351	transcription, DNA-templated	1.60e-10
GO:0097659	nucleic acid-templated transcription	1.60e-10
GO:0006811	ion transport	1.87e-10
GO:0032774	RNA biosynthetic process	2.08e-10
GO:0044707	single-multicellular organism process	2.28e-10
GO:0031032	actomyosin structure organization	2.29e-10
GO:0007275	multicellular organism development	2.30e-10
GO:0032501	multicellular organismal process	2.35e-10
GO:2000112	regulation of cellular macromolecule biosynthetic process	2.43e-10
GO:0048869	cellular developmental process	2.52e-10
GO:0048731	system development	2.65e-10
GO:0048856	anatomical structure development	2.65e-10
GO:0080090	regulation of primary metabolic process	2.66e-10
GO:0031323	regulation of cellular metabolic process	2.70e-10
GO:0010556	regulation of macromolecule biosynthetic process	2.74e-10
GO:0051171	regulation of nitrogen compound metabolic process	2.78e-10
GO:0010468	regulation of gene expression	2.87e-10
GO:0031326	regulation of cellular biosynthetic process	2.91e-10
GO:0006355	regulation of transcription, DNA-templated	2.93e-10
GO:0019219	regulation of nucleobase-containing compound metabolic process	2.97e-10
GO:1903506	regulation of nucleic acid-templated transcription	2.98e-10
GO:0019222	regulation of metabolic process	2.99e-10
GO:0044767	single-organism developmental process	3.08e-10
GO:0051252	regulation of RNA metabolic process	3.09e-10
GO:2001141	regulation of RNA biosynthetic process	3.12e-10
GO:0009889	regulation of biosynthetic process	3.14e-10
GO:0060255	regulation of macromolecule metabolic process	3.18e-10
GO:0032502	developmental process	3.77e-10
GO:0007154	cell communication	3.90e-10
GO:0065007	biological regulation	4.71e-10
GO:0044699	single-organism process	4.80e-10
GO:0007268	synaptic transmission	1.03e-09
GO:0099537	trans-synaptic signaling	1.03e-09
GO:0099536	synaptic signaling	1.03e-09
GO:0055085	transmembrane transport	1.03e-09
GO:0030001	metal ion transport	1.53e-09
GO:0044763	single-organism cellular process	1.94e-09
GO:0019438	aromatic compound biosynthetic process	2.68e-09
GO:1901362	organic cyclic compound biosynthetic process	3.21e-09
GO:0098660	inorganic ion transmembrane transport	5.73e-09
GO:0050789	regulation of biological process	6.04e-09
GO:0001708	cell fate specification	7.36e-09
GO:0034654	nucleobase-containing compound biosynthetic process	8.42e-09
GO:0098662	inorganic cation transmembrane transport	9.78e-09
GO:0006813	potassium ion transport	1.15e-08
GO:0018130	heterocycle biosynthetic process	3.31e-08
GO:0097485	neuron projection guidance	5.28e-08
GO:0050794	regulation of cellular process	5.69e-08
GO:0014706	striated muscle tissue development	7.56e-08
GO:0044765	single-organism transport	7.81e-08
GO:0015672	monovalent inorganic cation transport	8.39e-08
GO:0060537	muscle tissue development	1.04e-07
GO:0030154	cell differentiation	1.07e-07
GO:0010107	potassium ion import	1.07e-07
GO:0071804	cellular potassium ion transport	1.16e-07
GO:0071805	potassium ion transmembrane transport	1.16e-07
GO:1902578	single-organism localization	1.41e-07
GO:0030182	neuron differentiation	1.49e-07
GO:0007411	axon guidance	1.64e-07
GO:0043279	response to alkaloid	2.16e-07
GO:0035094	response to nicotine	3.68e-07
GO:0030036	actin cytoskeleton organization	4.54e-07
GO:0032438	melanosome organization	5.39e-07
GO:0048753	pigment granule organization	5.39e-07
GO:0031175	neuron projection development	5.51e-07
GO:0055001	muscle cell development	6.25e-07
GO:0007519	skeletal muscle tissue development	6.63e-07
GO:0007274	neuromuscular synaptic transmission	7.82e-07
GO:0045595	regulation of cell differentiation	8.36e-07
GO:0030029	actin filament-based process	8.67e-07
GO:0043269	regulation of ion transport	8.69e-07
GO:0055002	striated muscle cell development	9.61e-07
GO:0048665	neuron fate specification	1.10e-06
GO:0010243	response to organonitrogen compound	1.32e-06
GO:0051049	regulation of transport	1.41e-06
GO:0010720	positive regulation of cell development	1.73e-06
GO:0051960	regulation of nervous system development	1.75e-06
GO:0060284	regulation of cell development	1.95e-06
GO:0051239	regulation of multicellular organismal process	2.42e-06
GO:0034765	regulation of ion transmembrane transport	2.79e-06
GO:0003009	skeletal muscle contraction	2.87e-06
GO:0006836	neurotransmitter transport	3.12e-06
GO:0034762	regulation of transmembrane transport	3.36e-06
GO:0050767	regulation of neurogenesis	3.55e-06
GO:0030239	myofibril assembly	4.04e-06
GO:0007156	homophilic cell adhesion via plasma membrane adhesion molecules	4.16e-06
GO:0006941	striated muscle contraction	6.25e-06
GO:0055074	calcium ion homeostasis	7.64e-06
GO:1901698	response to nitrogen compound	8.28e-06
GO:0030855	epithelial cell differentiation	8.61e-06
GO:0048741	skeletal muscle fiber development	9.33e-06
GO:0014904	myotube cell development	9.33e-06
