# Supplementary material for: Comprehensive analysis of coding-lncRNA gene co-expression network uncovers conserved functional lncRNAs in zebrafish
Source: BMC Genomics. 2018 May 9;19(Suppl 2):112. doi: 10.1186/s12864-018-4458-7 (PMC5954278; doi:10.1186/s12864-018-4458-7)
Supplement: Supplementary file 4 — lncRNA GO and KEGG annotation. (ZIP 17127 kb) [file 12864_2018_4458_MOESM4_ESM.zip › lncRNA GO and KEGG annotation/GO/ZFLNCG00233_GO_BP.txt]

GO	Name	P_value
GO:0048856	anatomical structure development	6.12e-05
GO:0010243	response to organonitrogen compound	1.49e-04
GO:1901698	response to nitrogen compound	2.11e-04
GO:0007275	multicellular organism development	2.27e-04
GO:0032502	developmental process	3.36e-04
GO:0009719	response to endogenous stimulus	7.74e-04
GO:0007218	neuropeptide signaling pathway	2.53e-03
GO:0032501	multicellular organismal process	3.18e-03
GO:0001708	cell fate specification	4.00e-03
GO:0044707	single-multicellular organism process	4.44e-03
GO:0010033	response to organic substance	4.59e-03
GO:2000253	positive regulation of feeding behavior	4.90e-03
GO:0060035	notochord cell development	4.90e-03
GO:0061550	cranial ganglion development	4.90e-03
GO:0061548	ganglion development	8.15e-03
GO:0060259	regulation of feeding behavior	8.15e-03
GO:0045667	regulation of osteoblast differentiation	8.15e-03
GO:0014070	response to organic cyclic compound	8.59e-03
GO:0042221	response to chemical	1.12e-02
GO:0007268	synaptic transmission	1.24e-02
GO:0099537	trans-synaptic signaling	1.24e-02
GO:0099536	synaptic signaling	1.24e-02
GO:0044767	single-organism developmental process	1.28e-02
GO:0033198	response to ATP	1.30e-02
GO:0048520	positive regulation of behavior	1.30e-02
GO:0010002	cardioblast differentiation	1.46e-02
GO:0006893	Golgi to plasma membrane transport	1.46e-02
GO:0060012	synaptic transmission, glycinergic	1.46e-02
GO:0051601	exocyst localization	1.46e-02
GO:1901700	response to oxygen-containing compound	1.47e-02
GO:0048706	embryonic skeletal system development	1.62e-02
GO:0034629	cellular protein complex localization	1.78e-02
GO:0042312	regulation of vasodilation	1.78e-02
GO:0007420	brain development	1.97e-02
GO:0045839	negative regulation of mitotic nuclear division	2.10e-02
GO:0046683	response to organophosphorus	2.10e-02
GO:0014074	response to purine-containing compound	2.10e-02
GO:0048570	notochord morphogenesis	2.10e-02
GO:0048589	developmental growth	2.11e-02
GO:0006892	post-Golgi vesicle-mediated transport	2.27e-02
GO:0006351	transcription, DNA-templated	2.41e-02
GO:0097659	nucleic acid-templated transcription	2.41e-02
GO:0035094	response to nicotine	2.43e-02
GO:0007267	cell-cell signaling	2.56e-02
GO:0051784	negative regulation of nuclear division	2.58e-02
GO:0007274	neuromuscular synaptic transmission	2.58e-02
GO:0030278	regulation of ossification	2.58e-02
GO:0048869	cellular developmental process	2.65e-02
GO:0032774	RNA biosynthetic process	2.71e-02
GO:0043200	response to amino acid	2.74e-02
GO:0043279	response to alkaloid	2.90e-02
GO:0044700	single organism signaling	2.94e-02
GO:0023052	signaling	3.04e-02
GO:0040007	growth	3.08e-02
GO:0051782	negative regulation of cell division	3.22e-02
GO:0007270	neuron-neuron synaptic transmission	3.38e-02
GO:0031503	protein complex localization	4.01e-02
GO:0048513	animal organ development	4.04e-02
GO:0035051	cardiocyte differentiation	4.17e-02
GO:0007271	synaptic transmission, cholinergic	4.17e-02
GO:0098655	cation transmembrane transport	4.18e-02
GO:0051239	regulation of multicellular organismal process	4.52e-02
GO:0008217	regulation of blood pressure	4.64e-02
