# Supplementary material for: Comprehensive analysis of coding-lncRNA gene co-expression network uncovers conserved functional lncRNAs in zebrafish
Source: BMC Genomics. 2018 May 9;19(Suppl 2):112. doi: 10.1186/s12864-018-4458-7 (PMC5954278; doi:10.1186/s12864-018-4458-7)
Supplement: Supplementary file 4 — lncRNA GO and KEGG annotation. (ZIP 17127 kb) [file 12864_2018_4458_MOESM4_ESM.zip › lncRNA GO and KEGG annotation/GO/ZFLNCG00234_GO_BP.txt]

GO	Name	P_value
GO:0043433	negative regulation of sequence-specific DNA binding transcription factor activity	4.12e-05
GO:0032446	protein modification by small protein conjugation	6.54e-05
GO:0006464	cellular protein modification process	8.77e-05
GO:0036211	protein modification process	8.77e-05
GO:0043412	macromolecule modification	1.26e-04
GO:0070647	protein modification by small protein conjugation or removal	1.65e-04
GO:0044267	cellular protein metabolic process	3.16e-04
GO:0051090	regulation of sequence-specific DNA binding transcription factor activity	5.37e-04
GO:0032880	regulation of protein localization	7.37e-04
GO:0042994	cytoplasmic sequestering of transcription factor	9.95e-04
GO:0042992	negative regulation of transcription factor import into nucleus	9.95e-04
GO:0042990	regulation of transcription factor import into nucleus	9.95e-04
GO:0016567	protein ubiquitination	1.06e-03
GO:0060027	convergent extension involved in gastrulation	1.23e-03
GO:0019538	protein metabolic process	1.62e-03
GO:2000058	regulation of protein ubiquitination involved in ubiquitin-dependent protein catabolic process	1.99e-03
GO:2000114	regulation of establishment of cell polarity	1.99e-03
GO:0043161	proteasome-mediated ubiquitin-dependent protein catabolic process	2.26e-03
GO:0010498	proteasomal protein catabolic process	2.26e-03
GO:1900181	negative regulation of protein localization to nucleus	2.98e-03
GO:0046823	negative regulation of nucleocytoplasmic transport	2.98e-03
GO:0071379	cellular response to prostaglandin stimulus	2.98e-03
GO:2000543	positive regulation of gastrulation	2.98e-03
GO:0042308	negative regulation of protein import into nucleus	2.98e-03
GO:1903828	negative regulation of cellular protein localization	2.98e-03
GO:0090317	negative regulation of intracellular protein transport	2.98e-03
GO:1904590	negative regulation of protein import	2.98e-03
GO:0071398	cellular response to fatty acid	2.98e-03
GO:0044092	negative regulation of molecular function	3.50e-03
GO:0030163	protein catabolic process	3.73e-03
GO:0032387	negative regulation of intracellular transport	3.97e-03
GO:1904950	negative regulation of establishment of protein localization	3.97e-03
GO:0051220	cytoplasmic sequestering of protein	3.97e-03
GO:0051224	negative regulation of protein transport	3.97e-03
GO:0044332	Wnt signaling pathway involved in dorsal/ventral axis specification	3.97e-03
GO:0071569	protein ufmylation	3.97e-03
GO:1903650	negative regulation of cytoplasmic transport	3.97e-03
GO:0060026	convergent extension	4.22e-03
GO:0065009	regulation of molecular function	4.49e-03
GO:0032088	negative regulation of NF-kappaB transcription factor activity	4.97e-03
GO:0034694	response to prostaglandin	4.97e-03
GO:0006610	ribosomal protein import into nucleus	4.97e-03
GO:0032878	regulation of establishment or maintenance of cell polarity	4.97e-03
GO:0000060	protein import into nucleus, translocation	4.97e-03
GO:0000059	protein import into nucleus, docking	5.96e-03
GO:0040019	positive regulation of embryonic development	5.96e-03
GO:0070542	response to fatty acid	6.94e-03
GO:0019985	translesion synthesis	6.94e-03
GO:0048598	embryonic morphogenesis	7.72e-03
GO:1900180	regulation of protein localization to nucleus	7.93e-03
GO:1904589	regulation of protein import	7.93e-03
GO:0042306	regulation of protein import into nucleus	7.93e-03
GO:0006511	ubiquitin-dependent protein catabolic process	9.32e-03
GO:0019941	modification-dependent protein catabolic process	9.44e-03
GO:0046822	regulation of nucleocytoplasmic transport	9.91e-03
GO:0070534	protein K63-linked ubiquitination	9.91e-03
GO:0043632	modification-dependent macromolecule catabolic process	1.01e-02
GO:0006468	protein phosphorylation	1.02e-02
GO:1903533	regulation of protein targeting	1.09e-02
GO:0051716	cellular response to stimulus	1.12e-02
GO:0071897	DNA biosynthetic process	1.19e-02
GO:0051051	negative regulation of transport	1.19e-02
GO:0006607	NLS-bearing protein import into nucleus	1.29e-02
GO:0044260	cellular macromolecule metabolic process	1.37e-02
GO:0032507	maintenance of protein location in cell	1.38e-02
GO:0045185	maintenance of protein location	1.38e-02
GO:0051651	maintenance of location in cell	1.38e-02
GO:0045892	negative regulation of transcription, DNA-templated	1.42e-02
GO:0051603	proteolysis involved in cellular protein catabolic process	1.42e-02
GO:1903507	negative regulation of nucleic acid-templated transcription	1.44e-02
GO:1902679	negative regulation of RNA biosynthetic process	1.44e-02
GO:0033157	regulation of intracellular protein transport	1.48e-02
GO:0051253	negative regulation of RNA metabolic process	1.53e-02
GO:0006301	postreplication repair	1.58e-02
GO:1903649	regulation of cytoplasmic transport	1.68e-02
GO:1903827	regulation of cellular protein localization	1.68e-02
GO:0044265	cellular macromolecule catabolic process	1.84e-02
GO:0045934	negative regulation of nucleobase-containing compound metabolic process	1.86e-02
GO:0008643	carbohydrate transport	1.87e-02
GO:0071229	cellular response to acid chemical	1.87e-02
GO:0051235	maintenance of location	1.97e-02
GO:0030433	ER-associated ubiquitin-dependent protein catabolic process	1.97e-02
GO:2000113	negative regulation of cellular macromolecule biosynthetic process	1.99e-02
GO:0010558	negative regulation of macromolecule biosynthetic process	2.01e-02
GO:0018279	protein N-linked glycosylation via asparagine	2.17e-02
GO:0048013	ephrin receptor signaling pathway	2.17e-02
GO:0006950	response to stress	2.17e-02
GO:0009890	negative regulation of biosynthetic process	2.21e-02
GO:0031327	negative regulation of cellular biosynthetic process	2.21e-02
GO:0050896	response to stimulus	2.23e-02
GO:0018196	peptidyl-asparagine modification	2.27e-02
GO:0060059	embryonic retina morphogenesis in camera-type eye	2.27e-02
GO:0016310	phosphorylation	2.34e-02
GO:0051172	negative regulation of nitrogen compound metabolic process	2.39e-02
GO:0009057	macromolecule catabolic process	2.45e-02
GO:0023014	signal transduction by protein phosphorylation	2.46e-02
GO:0010629	negative regulation of gene expression	2.49e-02
GO:0010470	regulation of gastrulation	2.56e-02
GO:0060255	regulation of macromolecule metabolic process	2.60e-02
GO:0031399	regulation of protein modification process	2.62e-02
