# Supplementary material for: Comprehensive analysis of coding-lncRNA gene co-expression network uncovers conserved functional lncRNAs in zebrafish
Source: BMC Genomics. 2018 May 9;19(Suppl 2):112. doi: 10.1186/s12864-018-4458-7 (PMC5954278; doi:10.1186/s12864-018-4458-7)
Supplement: Supplementary file 4 — lncRNA GO and KEGG annotation. (ZIP 17127 kb) [file 12864_2018_4458_MOESM4_ESM.zip › lncRNA GO and KEGG annotation/GO/ZFLNCG00236_GO_BP.txt]

GO	Name	P_value
GO:0006417	regulation of translation	4.29e-03
GO:0034248	regulation of cellular amide metabolic process	4.68e-03
GO:0010608	posttranscriptional regulation of gene expression	4.98e-03
GO:0080009	mRNA methylation	5.67e-03
GO:0033962	cytoplasmic mRNA processing body assembly	6.80e-03
GO:0008380	RNA splicing	7.13e-03
GO:0016556	mRNA modification	7.93e-03
GO:0006397	mRNA processing	1.23e-02
GO:0030322	stabilization of membrane potential	1.36e-02
GO:0000381	regulation of alternative mRNA splicing, via spliceosome	1.36e-02
GO:0016071	mRNA metabolic process	1.98e-02
GO:0048024	regulation of mRNA splicing, via spliceosome	2.03e-02
GO:0050684	regulation of mRNA processing	2.58e-02
GO:0043484	regulation of RNA splicing	2.81e-02
GO:0001510	RNA methylation	2.92e-02
GO:1903311	regulation of mRNA metabolic process	2.92e-02
GO:0030318	melanocyte differentiation	3.03e-02
GO:0006414	translational elongation	3.03e-02
GO:0010501	RNA secondary structure unwinding	3.14e-02
GO:0014032	neural crest cell development	3.36e-02
GO:0014031	mesenchymal cell development	3.36e-02
GO:0048864	stem cell development	3.36e-02
GO:0050931	pigment cell differentiation	3.47e-02
GO:0060563	neuroepithelial cell differentiation	3.58e-02
GO:0048565	digestive tract development	3.80e-02
GO:0031016	pancreas development	4.02e-02
GO:0002065	columnar/cuboidal epithelial cell differentiation	4.67e-02
GO:0042981	regulation of apoptotic process	4.74e-02
GO:0043067	regulation of programmed cell death	4.79e-02
