# Supplementary material for: Comprehensive analysis of coding-lncRNA gene co-expression network uncovers conserved functional lncRNAs in zebrafish
Source: BMC Genomics. 2018 May 9;19(Suppl 2):112. doi: 10.1186/s12864-018-4458-7 (PMC5954278; doi:10.1186/s12864-018-4458-7)
Supplement: Supplementary file 4 — lncRNA GO and KEGG annotation. (ZIP 17127 kb) [file 12864_2018_4458_MOESM4_ESM.zip › lncRNA GO and KEGG annotation/GO/ZFLNCG00237_GO_BP.txt]

GO	Name	P_value
GO:0051236	establishment of RNA localization	1.92e-11
GO:0000398	mRNA splicing, via spliceosome	2.95e-11
GO:0000377	RNA splicing, via transesterification reactions with bulged adenosine as nucleophile	2.95e-11
GO:0000280	nuclear division	3.01e-11
GO:1901990	regulation of mitotic cell cycle phase transition	3.02e-11
GO:1901987	regulation of cell cycle phase transition	3.02e-11
GO:0051301	cell division	3.10e-11
GO:0051302	regulation of cell division	3.34e-11
GO:0051052	regulation of DNA metabolic process	3.55e-11
GO:0051028	mRNA transport	3.55e-11
GO:0016569	covalent chromatin modification	4.41e-11
GO:0000375	RNA splicing, via transesterification reactions	4.72e-11
GO:0051276	chromosome organization	4.86e-11
GO:0006260	DNA replication	4.86e-11
GO:0006364	rRNA processing	5.58e-11
GO:0000278	mitotic cell cycle	5.59e-11
GO:0006397	mRNA processing	6.01e-11
GO:0006974	cellular response to DNA damage stimulus	6.10e-11
GO:1903047	mitotic cell cycle process	6.30e-11
GO:0034470	ncRNA processing	6.37e-11
GO:0003002	regionalization	7.21e-11
GO:0008380	RNA splicing	7.49e-11
GO:0007067	mitotic nuclear division	7.55e-11
GO:0016568	chromatin modification	8.03e-11
GO:0050658	RNA transport	8.70e-11
GO:0050657	nucleic acid transport	8.70e-11
GO:0010558	negative regulation of macromolecule biosynthetic process	9.66e-11
GO:0006281	DNA repair	1.02e-10
GO:0009953	dorsal/ventral pattern formation	1.02e-10
GO:0051172	negative regulation of nitrogen compound metabolic process	1.07e-10
GO:0010605	negative regulation of macromolecule metabolic process	1.10e-10
GO:0010564	regulation of cell cycle process	1.12e-10
GO:0042254	ribosome biogenesis	1.14e-10
GO:0033044	regulation of chromosome organization	1.15e-10
GO:0015931	nucleobase-containing compound transport	1.15e-10
GO:0016072	rRNA metabolic process	1.15e-10
GO:0006325	chromatin organization	1.30e-10
GO:0034660	ncRNA metabolic process	1.30e-10
GO:0022402	cell cycle process	1.30e-10
GO:0007049	cell cycle	1.33e-10
GO:0016071	mRNA metabolic process	1.34e-10
GO:0007017	microtubule-based process	1.36e-10
GO:0009952	anterior/posterior pattern specification	1.39e-10
GO:0031324	negative regulation of cellular metabolic process	1.47e-10
GO:0007389	pattern specification process	1.51e-10
GO:0045934	negative regulation of nucleobase-containing compound metabolic process	1.54e-10
GO:0006259	DNA metabolic process	1.57e-10
GO:0009892	negative regulation of metabolic process	1.71e-10
GO:0051726	regulation of cell cycle	1.82e-10
GO:0006396	RNA processing	2.09e-10
GO:0006357	regulation of transcription from RNA polymerase II promoter	2.11e-10
GO:2000113	negative regulation of cellular macromolecule biosynthetic process	2.17e-10
GO:0048519	negative regulation of biological process	2.39e-10
GO:0032774	RNA biosynthetic process	2.48e-10
GO:0033554	cellular response to stress	2.48e-10
GO:0043933	macromolecular complex subunit organization	2.49e-10
GO:0044707	single-multicellular organism process	2.63e-10
GO:0006996	organelle organization	2.66e-10
GO:0006351	transcription, DNA-templated	2.69e-10
GO:0097659	nucleic acid-templated transcription	2.69e-10
GO:0019438	aromatic compound biosynthetic process	2.81e-10
GO:0009059	macromolecule biosynthetic process	3.02e-10
GO:1901362	organic cyclic compound biosynthetic process	3.04e-10
GO:0048523	negative regulation of cellular process	3.04e-10
GO:0034654	nucleobase-containing compound biosynthetic process	3.13e-10
GO:0010629	negative regulation of gene expression	3.23e-10
GO:1902589	single-organism organelle organization	3.24e-10
GO:0016570	histone modification	3.24e-10
GO:0046483	heterocycle metabolic process	3.39e-10
GO:0022613	ribonucleoprotein complex biogenesis	3.40e-10
GO:0034645	cellular macromolecule biosynthetic process	3.40e-10
GO:0018130	heterocycle biosynthetic process	3.43e-10
GO:0016070	RNA metabolic process	3.43e-10
GO:0051171	regulation of nitrogen compound metabolic process	3.50e-10
GO:0048856	anatomical structure development	3.50e-10
GO:0031326	regulation of cellular biosynthetic process	3.54e-10
GO:0006355	regulation of transcription, DNA-templated	3.54e-10
GO:0006139	nucleobase-containing compound metabolic process	3.55e-10
GO:0019222	regulation of metabolic process	3.55e-10
GO:0031323	regulation of cellular metabolic process	3.57e-10
GO:1903506	regulation of nucleic acid-templated transcription	3.60e-10
GO:0006725	cellular aromatic compound metabolic process	3.64e-10
GO:2000112	regulation of cellular macromolecule biosynthetic process	3.69e-10
GO:0071840	cellular component organization or biogenesis	3.71e-10
GO:0048285	organelle fission	3.74e-10
GO:2001141	regulation of RNA biosynthetic process	3.76e-10
GO:0009889	regulation of biosynthetic process	3.76e-10
GO:0060255	regulation of macromolecule metabolic process	3.80e-10
GO:0006270	DNA replication initiation	3.88e-10
GO:0090304	nucleic acid metabolic process	3.94e-10
GO:0051252	regulation of RNA metabolic process	3.95e-10
GO:0016043	cellular component organization	3.99e-10
GO:0010556	regulation of macromolecule biosynthetic process	4.13e-10
GO:0019219	regulation of nucleobase-containing compound metabolic process	4.20e-10
GO:0006807	nitrogen compound metabolic process	4.20e-10
GO:0044249	cellular biosynthetic process	4.21e-10
GO:0044260	cellular macromolecule metabolic process	4.23e-10
GO:0080090	regulation of primary metabolic process	4.32e-10
GO:1901360	organic cyclic compound metabolic process	4.32e-10
GO:0044767	single-organism developmental process	4.39e-10
