# Supplementary material for: Comprehensive analysis of coding-lncRNA gene co-expression network uncovers conserved functional lncRNAs in zebrafish
Source: BMC Genomics. 2018 May 9;19(Suppl 2):112. doi: 10.1186/s12864-018-4458-7 (PMC5954278; doi:10.1186/s12864-018-4458-7)
Supplement: Supplementary file 4 — lncRNA GO and KEGG annotation. (ZIP 17127 kb) [file 12864_2018_4458_MOESM4_ESM.zip › lncRNA GO and KEGG annotation/GO/ZFLNCG00238_GO_BP.txt]

GO	Name	P_value
GO:0007275	multicellular organism development	6.17e-10
GO:0048856	anatomical structure development	1.23e-07
GO:0032502	developmental process	2.80e-07
GO:0044767	single-organism developmental process	5.77e-07
GO:0008544	epidermis development	7.41e-07
GO:0060429	epithelium development	5.58e-06
GO:0044707	single-multicellular organism process	1.07e-05
GO:0043413	macromolecule glycosylation	1.10e-04
GO:0006486	protein glycosylation	1.10e-04
GO:0007155	cell adhesion	1.19e-04
GO:0022610	biological adhesion	1.19e-04
GO:0070085	glycosylation	1.46e-04
GO:0060037	pharyngeal system development	1.60e-04
GO:0032501	multicellular organismal process	1.99e-04
GO:0007229	integrin-mediated signaling pathway	2.00e-04
GO:0009957	epidermal cell fate specification	3.88e-04
GO:0009653	anatomical structure morphogenesis	4.82e-04
GO:0009888	tissue development	5.54e-04
GO:0048598	embryonic morphogenesis	5.77e-04
GO:0048562	embryonic organ morphogenesis	6.75e-04
GO:0006915	apoptotic process	7.53e-04
GO:0046456	icosanoid biosynthetic process	7.80e-04
GO:1901570	fatty acid derivative biosynthetic process	7.80e-04
GO:0007423	sensory organ development	8.01e-04
GO:0012501	programmed cell death	8.98e-04
GO:0001516	prostaglandin biosynthetic process	9.36e-04
GO:0046457	prostanoid biosynthetic process	9.36e-04
GO:0006693	prostaglandin metabolic process	9.36e-04
GO:0006692	prostanoid metabolic process	9.36e-04
GO:0006355	regulation of transcription, DNA-templated	9.51e-04
GO:1903506	regulation of nucleic acid-templated transcription	9.58e-04
GO:2001141	regulation of RNA biosynthetic process	9.73e-04
GO:0033334	fin morphogenesis	1.03e-03
GO:0030301	cholesterol transport	1.11e-03
GO:0009225	nucleotide-sugar metabolic process	1.11e-03
GO:0006636	unsaturated fatty acid biosynthetic process	1.18e-03
GO:0001708	cell fate specification	1.34e-03
GO:0051252	regulation of RNA metabolic process	1.34e-03
GO:0015918	sterol transport	1.45e-03
GO:0005975	carbohydrate metabolic process	1.49e-03
GO:0044699	single-organism process	1.55e-03
GO:0034330	cell junction organization	1.56e-03
GO:0035107	appendage morphogenesis	1.71e-03
GO:0031099	regeneration	1.78e-03
GO:0071698	olfactory placode development	1.81e-03
GO:0008219	cell death	1.87e-03
GO:0002934	desmosome organization	2.16e-03
GO:0042667	auditory receptor cell fate specification	2.16e-03
GO:0060017	parathyroid gland development	2.16e-03
GO:0042246	tissue regeneration	2.17e-03
GO:0014032	neural crest cell development	2.26e-03
GO:0014031	mesenchymal cell development	2.26e-03
GO:0048864	stem cell development	2.26e-03
GO:0071696	ectodermal placode development	2.37e-03
GO:0019219	regulation of nucleobase-containing compound metabolic process	2.48e-03
GO:0031101	fin regeneration	2.59e-03
GO:0045165	cell fate commitment	2.59e-03
GO:0034329	cell junction assembly	2.93e-03
GO:0007160	cell-matrix adhesion	2.93e-03
GO:0006633	fatty acid biosynthetic process	2.98e-03
GO:0030199	collagen fibril organization	3.05e-03
GO:0035113	embryonic appendage morphogenesis	3.19e-03
GO:0045010	actin nucleation	3.60e-03
GO:0042981	regulation of apoptotic process	3.73e-03
GO:0048884	neuromast development	3.75e-03
GO:0043067	regulation of programmed cell death	3.91e-03
GO:0034314	Arp2/3 complex-mediated actin nucleation	4.21e-03
GO:0031589	cell-substrate adhesion	4.37e-03
GO:0045216	cell-cell junction organization	4.37e-03
GO:0007166	cell surface receptor signaling pathway	4.47e-03
GO:0048869	cellular developmental process	5.04e-03
GO:0031018	endocrine pancreas development	5.26e-03
GO:0071599	otic vesicle development	5.41e-03
GO:0035118	embryonic pectoral fin morphogenesis	6.27e-03
GO:0006978	DNA damage response, signal transduction by p53 class mediator resulting in transcription of p21 class mediator	6.29e-03
GO:0007223	Wnt signaling pathway, calcium modulating pathway	6.29e-03
GO:0030326	embryonic limb morphogenesis	6.29e-03
GO:0042772	DNA damage response, signal transduction resulting in transcription	6.29e-03
GO:0021559	trigeminal nerve development	6.29e-03
GO:0046368	GDP-L-fucose metabolic process	6.29e-03
GO:0030299	intestinal cholesterol absorption	6.29e-03
GO:0042350	GDP-L-fucose biosynthetic process	6.29e-03
GO:0042351	'de novo' GDP-L-fucose biosynthetic process	6.29e-03
GO:0098856	intestinal lipid absorption	6.29e-03
GO:0030910	olfactory placode formation	6.29e-03
GO:0050892	intestinal absorption	6.29e-03
GO:0019371	cyclooxygenase pathway	6.29e-03
GO:0072330	monocarboxylic acid biosynthetic process	6.40e-03
GO:0010468	regulation of gene expression	6.59e-03
GO:0043408	regulation of MAPK cascade	6.73e-03
GO:2000112	regulation of cellular macromolecule biosynthetic process	7.20e-03
GO:0010556	regulation of macromolecule biosynthetic process	7.50e-03
GO:0015850	organic hydroxy compound transport	7.69e-03
GO:0009889	regulation of biosynthetic process	8.06e-03
GO:0010941	regulation of cell death	8.09e-03
GO:0040007	growth	8.35e-03
GO:1901568	fatty acid derivative metabolic process	8.68e-03
GO:0006690	icosanoid metabolic process	8.68e-03
GO:0009410	response to xenobiotic stimulus	8.74e-03
GO:0006351	transcription, DNA-templated	9.11e-03
