# Supplementary material for: Comprehensive analysis of coding-lncRNA gene co-expression network uncovers conserved functional lncRNAs in zebrafish
Source: BMC Genomics. 2018 May 9;19(Suppl 2):112. doi: 10.1186/s12864-018-4458-7 (PMC5954278; doi:10.1186/s12864-018-4458-7)
Supplement: Supplementary file 4 — lncRNA GO and KEGG annotation. (ZIP 17127 kb) [file 12864_2018_4458_MOESM4_ESM.zip › lncRNA GO and KEGG annotation/GO/ZFLNCG00239_GO_BP.txt]

GO	Name	P_value
GO:0000387	spliceosomal snRNP assembly	2.84e-12
GO:0000278	mitotic cell cycle	2.84e-12
GO:0051783	regulation of nuclear division	1.44e-11
GO:0051052	regulation of DNA metabolic process	1.44e-11
GO:0051028	mRNA transport	1.44e-11
GO:0006302	double-strand break repair	1.60e-11
GO:0006270	DNA replication initiation	1.67e-11
GO:0022613	ribonucleoprotein complex biogenesis	1.76e-11
GO:1901990	regulation of mitotic cell cycle phase transition	1.98e-11
GO:1901987	regulation of cell cycle phase transition	1.98e-11
GO:0090501	RNA phosphodiester bond hydrolysis	2.43e-11
GO:0090305	nucleic acid phosphodiester bond hydrolysis	2.49e-11
GO:0051236	establishment of RNA localization	2.93e-11
GO:0008033	tRNA processing	2.93e-11
GO:0015931	nucleobase-containing compound transport	3.25e-11
GO:0006401	RNA catabolic process	3.45e-11
GO:0000075	cell cycle checkpoint	3.46e-11
GO:0007059	chromosome segregation	3.46e-11
GO:0006399	tRNA metabolic process	3.50e-11
GO:0051276	chromosome organization	3.97e-11
GO:0006260	DNA replication	3.97e-11
GO:0006364	rRNA processing	4.42e-11
GO:0007067	mitotic nuclear division	4.50e-11
GO:0051301	cell division	4.51e-11
GO:0000280	nuclear division	4.81e-11
GO:0043414	macromolecule methylation	4.81e-11
GO:0006405	RNA export from nucleus	5.33e-11
GO:0000725	recombinational repair	5.33e-11
GO:0000724	double-strand break repair via homologous recombination	5.33e-11
GO:0006402	mRNA catabolic process	5.33e-11
GO:0006417	regulation of translation	5.35e-11
GO:0006310	DNA recombination	5.54e-11
GO:0000398	mRNA splicing, via spliceosome	5.54e-11
GO:0000377	RNA splicing, via transesterification reactions with bulged adenosine as nucleophile	5.54e-11
GO:0022618	ribonucleoprotein complex assembly	5.56e-11
GO:0010608	posttranscriptional regulation of gene expression	5.56e-11
GO:0006400	tRNA modification	6.02e-11
GO:0034470	ncRNA processing	6.27e-11
GO:0044085	cellular component biogenesis	6.57e-11
GO:0048285	organelle fission	6.80e-11
GO:0034248	regulation of cellular amide metabolic process	6.80e-11
GO:0016071	mRNA metabolic process	6.87e-11
GO:0006281	DNA repair	7.28e-11
GO:0009451	RNA modification	8.52e-11
GO:0008380	RNA splicing	8.62e-11
GO:0006325	chromatin organization	9.40e-11
GO:0034660	ncRNA metabolic process	9.40e-11
GO:0022402	cell cycle process	9.40e-11
GO:0000375	RNA splicing, via transesterification reactions	9.53e-11
GO:0042254	ribosome biogenesis	9.69e-11
GO:0051983	regulation of chromosome segregation	9.80e-11
GO:0051168	nuclear export	1.03e-10
GO:0016072	rRNA metabolic process	1.04e-10
GO:0010564	regulation of cell cycle process	1.06e-10
GO:0010501	RNA secondary structure unwinding	1.07e-10
GO:0031123	RNA 3'-end processing	1.07e-10
GO:0007049	cell cycle	1.08e-10
GO:0050658	RNA transport	1.10e-10
GO:0050657	nucleic acid transport	1.10e-10
GO:0051603	proteolysis involved in cellular protein catabolic process	1.17e-10
GO:0071826	ribonucleoprotein complex subunit organization	1.20e-10
GO:0051302	regulation of cell division	1.23e-10
GO:0006413	translational initiation	1.24e-10
GO:0006913	nucleocytoplasmic transport	1.24e-10
GO:0051169	nuclear transport	1.24e-10
GO:0009057	macromolecule catabolic process	1.32e-10
GO:0043632	modification-dependent macromolecule catabolic process	1.34e-10
GO:1903047	mitotic cell cycle process	1.46e-10
GO:0016568	chromatin modification	1.49e-10
GO:0034622	cellular macromolecular complex assembly	1.55e-10
GO:0006397	mRNA processing	1.61e-10
GO:0001510	RNA methylation	1.68e-10
GO:0032259	methylation	1.74e-10
GO:0065003	macromolecular complex assembly	1.80e-10
GO:0044265	cellular macromolecule catabolic process	1.80e-10
GO:0006259	DNA metabolic process	1.92e-10
GO:0006974	cellular response to DNA damage stimulus	1.93e-10
GO:0033554	cellular response to stress	1.93e-10
GO:0006950	response to stress	2.02e-10
GO:0051716	cellular response to stimulus	2.15e-10
GO:0051726	regulation of cell cycle	2.19e-10
GO:0043933	macromolecular complex subunit organization	2.26e-10
GO:0007088	regulation of mitotic nuclear division	2.48e-10
GO:0006396	RNA processing	2.55e-10
GO:0072594	establishment of protein localization to organelle	2.72e-10
GO:0034654	nucleobase-containing compound biosynthetic process	2.80e-10
GO:0006996	organelle organization	2.89e-10
GO:0022607	cellular component assembly	2.90e-10
GO:1902589	single-organism organelle organization	3.08e-10
GO:0000956	nuclear-transcribed mRNA catabolic process	3.16e-10
GO:0009059	macromolecule biosynthetic process	3.29e-10
GO:0034645	cellular macromolecule biosynthetic process	3.57e-10
GO:0006725	cellular aromatic compound metabolic process	3.68e-10
GO:0044271	cellular nitrogen compound biosynthetic process	3.79e-10
GO:0009058	biosynthetic process	3.96e-10
GO:0044249	cellular biosynthetic process	4.09e-10
GO:0090304	nucleic acid metabolic process	4.18e-10
GO:0016070	RNA metabolic process	4.20e-10
GO:0071840	cellular component organization or biogenesis	4.29e-10
GO:0046483	heterocycle metabolic process	4.33e-10
