# Supplementary material for: Comprehensive analysis of coding-lncRNA gene co-expression network uncovers conserved functional lncRNAs in zebrafish
Source: BMC Genomics. 2018 May 9;19(Suppl 2):112. doi: 10.1186/s12864-018-4458-7 (PMC5954278; doi:10.1186/s12864-018-4458-7)
Supplement: Supplementary file 4 — lncRNA GO and KEGG annotation. (ZIP 17127 kb) [file 12864_2018_4458_MOESM4_ESM.zip › lncRNA GO and KEGG annotation/GO/ZFLNCG00241_GO_BP.txt]

GO	Name	P_value
GO:0015850	organic hydroxy compound transport	6.80e-11
GO:0050878	regulation of body fluid levels	2.54e-10
GO:0044710	single-organism metabolic process	3.85e-10
GO:0044281	small molecule metabolic process	1.42e-09
GO:0030301	cholesterol transport	4.66e-09
GO:0015918	sterol transport	7.87e-09
GO:0050817	coagulation	2.89e-08
GO:0007599	hemostasis	2.89e-08
GO:0007596	blood coagulation	2.89e-08
GO:1901565	organonitrogen compound catabolic process	3.14e-08
GO:0006869	lipid transport	3.65e-08
GO:0006811	ion transport	4.89e-08
GO:0071383	cellular response to steroid hormone stimulus	6.87e-08
GO:0071391	cellular response to estrogen stimulus	6.87e-08
GO:0006820	anion transport	1.01e-07
GO:0044765	single-organism transport	1.40e-07
GO:0015711	organic anion transport	2.19e-07
GO:0055085	transmembrane transport	2.65e-07
GO:1900047	negative regulation of hemostasis	3.72e-07
GO:0030195	negative regulation of blood coagulation	3.72e-07
GO:0061045	negative regulation of wound healing	3.72e-07
GO:0044712	single-organism catabolic process	3.80e-07
GO:1902578	single-organism localization	4.71e-07
GO:0071396	cellular response to lipid	6.33e-07
GO:0043627	response to estrogen	6.33e-07
GO:0055114	oxidation-reduction process	1.23e-06
GO:0048545	response to steroid hormone	1.73e-06
GO:0010107	potassium ion import	1.78e-06
GO:1900046	regulation of hemostasis	2.07e-06
GO:0030193	regulation of blood coagulation	2.07e-06
GO:0006810	transport	3.01e-06
GO:0061041	regulation of wound healing	3.73e-06
GO:0071407	cellular response to organic cyclic compound	4.15e-06
GO:0008152	metabolic process	4.63e-06
GO:0015718	monocarboxylic acid transport	5.30e-06
GO:0033344	cholesterol efflux	6.26e-06
GO:0006082	organic acid metabolic process	6.36e-06
GO:0006629	lipid metabolic process	8.32e-06
GO:0051234	establishment of localization	8.54e-06
GO:0050818	regulation of coagulation	9.96e-06
GO:0072376	protein activation cascade	9.96e-06
GO:0050819	negative regulation of coagulation	1.23e-05
GO:0019752	carboxylic acid metabolic process	1.30e-05
GO:0044282	small molecule catabolic process	1.50e-05
GO:0072378	blood coagulation, fibrin clot formation	1.51e-05
GO:0032870	cellular response to hormone stimulus	2.10e-05
GO:0044699	single-organism process	2.20e-05
GO:0043691	reverse cholesterol transport	2.41e-05
GO:0046942	carboxylic acid transport	2.44e-05
GO:0015849	organic acid transport	2.44e-05
GO:0006006	glucose metabolic process	2.65e-05
GO:0009725	response to hormone	3.41e-05
GO:0051179	localization	3.92e-05
GO:1901361	organic cyclic compound catabolic process	4.43e-05
GO:0043436	oxoacid metabolic process	4.70e-05
GO:0006508	proteolysis	5.61e-05
GO:0032374	regulation of cholesterol transport	6.94e-05
GO:0032371	regulation of sterol transport	6.94e-05
GO:0042157	lipoprotein metabolic process	7.96e-05
GO:0008202	steroid metabolic process	9.72e-05
GO:0032787	monocarboxylic acid metabolic process	1.05e-04
GO:0032368	regulation of lipid transport	1.07e-04
GO:1903035	negative regulation of response to wounding	1.07e-04
GO:0005996	monosaccharide metabolic process	1.24e-04
GO:0033993	response to lipid	1.29e-04
GO:0034284	response to monosaccharide	1.46e-04
GO:0009746	response to hexose	1.46e-04
GO:0009743	response to carbohydrate	1.46e-04
GO:0009749	response to glucose	1.46e-04
GO:0071495	cellular response to endogenous stimulus	1.56e-04
GO:1901615	organic hydroxy compound metabolic process	1.56e-04
GO:0048878	chemical homeostasis	1.70e-04
GO:0034220	ion transmembrane transport	1.70e-04
GO:0006814	sodium ion transport	1.74e-04
GO:1901605	alpha-amino acid metabolic process	1.85e-04
GO:0065008	regulation of biological quality	1.89e-04
GO:0015914	phospholipid transport	2.12e-04
GO:0072523	purine-containing compound catabolic process	2.23e-04
GO:0019318	hexose metabolic process	2.71e-04
GO:0014070	response to organic cyclic compound	2.74e-04
GO:0034380	high-density lipoprotein particle assembly	2.86e-04
GO:0071825	protein-lipid complex subunit organization	2.86e-04
GO:0071827	plasma lipoprotein particle organization	2.86e-04
GO:0034367	macromolecular complex remodeling	2.86e-04
GO:0034368	protein-lipid complex remodeling	2.86e-04
GO:0034369	plasma lipoprotein particle remodeling	2.86e-04
GO:0006805	xenobiotic metabolic process	2.86e-04
GO:0065005	protein-lipid complex assembly	2.86e-04
GO:0019433	triglyceride catabolic process	2.86e-04
GO:0010872	regulation of cholesterol esterification	2.86e-04
GO:0010873	positive regulation of cholesterol esterification	2.86e-04
GO:0034370	triglyceride-rich lipoprotein particle remodeling	2.86e-04
GO:0034377	plasma lipoprotein particle assembly	2.86e-04
GO:0034372	very-low-density lipoprotein particle remodeling	2.86e-04
GO:0015672	monovalent inorganic cation transport	2.97e-04
GO:1901575	organic substance catabolic process	3.08e-04
GO:0015748	organophosphate ester transport	3.90e-04
GO:0006094	gluconeogenesis	4.09e-04
GO:0019319	hexose biosynthetic process	4.09e-04
GO:0009719	response to endogenous stimulus	4.66e-04
