# Supplementary material for: Comprehensive analysis of coding-lncRNA gene co-expression network uncovers conserved functional lncRNAs in zebrafish
Source: BMC Genomics. 2018 May 9;19(Suppl 2):112. doi: 10.1186/s12864-018-4458-7 (PMC5954278; doi:10.1186/s12864-018-4458-7)
Supplement: Supplementary file 4 — lncRNA GO and KEGG annotation. (ZIP 17127 kb) [file 12864_2018_4458_MOESM4_ESM.zip › lncRNA GO and KEGG annotation/GO/ZFLNCG00242_GO_BP.txt]

GO	Name	P_value
GO:0007267	cell-cell signaling	3.36e-11
GO:0007268	synaptic transmission	3.61e-11
GO:0099536	synaptic signaling	3.61e-11
GO:0099537	trans-synaptic signaling	3.61e-11
GO:0044700	single organism signaling	4.18e-11
GO:0098742	cell-cell adhesion via plasma-membrane adhesion molecules	4.34e-11
GO:0023052	signaling	6.58e-11
GO:0007156	homophilic cell adhesion via plasma membrane adhesion molecules	8.78e-11
GO:0006812	cation transport	1.03e-10
GO:0006811	ion transport	1.31e-10
GO:0051049	regulation of transport	1.37e-10
GO:1902578	single-organism localization	1.45e-10
GO:0050804	modulation of synaptic transmission	1.62e-10
GO:0044765	single-organism transport	1.75e-10
GO:0006810	transport	2.11e-10
GO:0051234	establishment of localization	2.36e-10
GO:0051179	localization	3.25e-10
GO:0007154	cell communication	3.49e-10
GO:0006836	neurotransmitter transport	7.30e-10
GO:0098609	cell-cell adhesion	8.36e-10
GO:0034765	regulation of ion transmembrane transport	1.43e-09
GO:0034762	regulation of transmembrane transport	1.74e-09
GO:0043269	regulation of ion transport	2.17e-09
GO:0030001	metal ion transport	2.69e-09
GO:0023061	signal release	3.22e-09
GO:0097485	neuron projection guidance	5.83e-09
GO:0007186	G-protein coupled receptor signaling pathway	7.22e-09
GO:1903530	regulation of secretion by cell	9.89e-09
GO:0051046	regulation of secretion	9.89e-09
GO:0001505	regulation of neurotransmitter levels	1.74e-08
GO:0098655	cation transmembrane transport	1.84e-08
GO:0007411	axon guidance	2.61e-08
GO:0006813	potassium ion transport	6.42e-08
GO:0007155	cell adhesion	7.65e-08
GO:0022610	biological adhesion	7.65e-08
GO:0065007	biological regulation	1.17e-07
GO:0051260	protein homooligomerization	1.93e-07
GO:0032879	regulation of localization	2.50e-07
GO:0050794	regulation of cellular process	2.55e-07
GO:0098662	inorganic cation transmembrane transport	3.51e-07
GO:0060012	synaptic transmission, glycinergic	3.92e-07
GO:0015672	monovalent inorganic cation transport	3.97e-07
GO:0050789	regulation of biological process	6.79e-07
GO:0007270	neuron-neuron synaptic transmission	1.11e-06
GO:0034220	ion transmembrane transport	1.40e-06
GO:0007269	neurotransmitter secretion	2.00e-06
GO:0098660	inorganic ion transmembrane transport	2.27e-06
GO:0051259	protein oligomerization	2.66e-06
GO:0060341	regulation of cellular localization	3.13e-06
GO:0099643	signal release from synapse	3.87e-06
GO:0032412	regulation of ion transmembrane transporter activity	5.10e-06
GO:0017157	regulation of exocytosis	5.10e-06
GO:0048167	regulation of synaptic plasticity	6.32e-06
GO:0022898	regulation of transmembrane transporter activity	7.10e-06
GO:0007165	signal transduction	1.20e-05
GO:0051963	regulation of synapse assembly	1.46e-05
GO:0051965	positive regulation of synapse assembly	1.46e-05
GO:0032940	secretion by cell	1.66e-05
GO:0071804	cellular potassium ion transport	1.85e-05
GO:0071805	potassium ion transmembrane transport	1.85e-05
GO:0050803	regulation of synapse structure or activity	2.65e-05
GO:0055085	transmembrane transport	2.72e-05
GO:0032409	regulation of transporter activity	2.98e-05
GO:0046903	secretion	3.85e-05
GO:0050807	regulation of synapse organization	4.23e-05
GO:0099531	presynaptic process involved in synaptic transmission	5.34e-05
GO:0007399	nervous system development	7.83e-05
GO:0048168	regulation of neuronal synaptic plasticity	9.55e-05
GO:0065008	regulation of biological quality	1.00e-04
GO:0051962	positive regulation of nervous system development	1.01e-04
GO:0070588	calcium ion transmembrane transport	1.10e-04
GO:0072583	clathrin-mediated endocytosis	1.64e-04
GO:0051924	regulation of calcium ion transport	1.64e-04
GO:0031175	neuron projection development	1.68e-04
GO:2000311	regulation of alpha-amino-3-hydroxy-5-methyl-4-isoxazole propionate selective glutamate receptor activity	1.85e-04
GO:0030534	adult behavior	1.85e-04
GO:0019226	transmission of nerve impulse	1.85e-04
GO:0007019	microtubule depolymerization	1.85e-04
GO:0007187	G-protein coupled receptor signaling pathway, coupled to cyclic nucleotide second messenger	2.08e-04
GO:0007188	adenylate cyclase-modulating G-protein coupled receptor signaling pathway	2.97e-04
GO:0031109	microtubule polymerization or depolymerization	3.21e-04
GO:1901385	regulation of voltage-gated calcium channel activity	3.21e-04
GO:0006816	calcium ion transport	3.36e-04
GO:0010646	regulation of cell communication	4.40e-04
GO:0042310	vasoconstriction	5.18e-04
GO:0007218	neuropeptide signaling pathway	5.67e-04
GO:0050808	synapse organization	6.22e-04
GO:0007214	gamma-aminobutyric acid signaling pathway	6.81e-04
GO:0023051	regulation of signaling	6.83e-04
GO:0070838	divalent metal ion transport	7.73e-04
GO:0072511	divalent inorganic cation transport	7.73e-04
GO:0099601	regulation of neurotransmitter receptor activity	7.87e-04
GO:1900449	regulation of glutamate receptor signaling pathway	7.87e-04
GO:0007193	adenylate cyclase-inhibiting G-protein coupled receptor signaling pathway	8.90e-04
GO:0042391	regulation of membrane potential	1.02e-03
GO:0006898	receptor-mediated endocytosis	1.08e-03
GO:0035637	multicellular organismal signaling	1.14e-03
GO:0051261	protein depolymerization	1.14e-03
GO:0010243	response to organonitrogen compound	1.29e-03
GO:0010959	regulation of metal ion transport	1.56e-03
