# Supplementary material for: Comprehensive analysis of coding-lncRNA gene co-expression network uncovers conserved functional lncRNAs in zebrafish
Source: BMC Genomics. 2018 May 9;19(Suppl 2):112. doi: 10.1186/s12864-018-4458-7 (PMC5954278; doi:10.1186/s12864-018-4458-7)
Supplement: Supplementary file 4 — lncRNA GO and KEGG annotation. (ZIP 17127 kb) [file 12864_2018_4458_MOESM4_ESM.zip › lncRNA GO and KEGG annotation/GO/ZFLNCG00243_GO_BP.txt]

GO	Name	P_value
GO:0021515	cell differentiation in spinal cord	4.61e-04
GO:0009968	negative regulation of signal transduction	5.74e-04
GO:0023057	negative regulation of signaling	6.17e-04
GO:0010648	negative regulation of cell communication	6.35e-04
GO:0021953	central nervous system neuron differentiation	7.05e-04
GO:0021528	commissural neuron differentiation in spinal cord	8.53e-04
GO:0048515	spermatid differentiation	8.53e-04
GO:0021530	spinal cord oligodendrocyte cell fate specification	8.53e-04
GO:0021914	negative regulation of smoothened signaling pathway involved in ventral spinal cord patterning	8.53e-04
GO:0048585	negative regulation of response to stimulus	1.06e-03
GO:0030154	cell differentiation	1.57e-03
GO:0021516	dorsal spinal cord development	1.70e-03
GO:0008347	glial cell migration	2.56e-03
GO:0048523	negative regulation of cellular process	3.03e-03
GO:0021529	spinal cord oligodendrocyte cell differentiation	3.41e-03
GO:0021780	glial cell fate specification	3.41e-03
GO:1902176	negative regulation of oxidative stress-induced intrinsic apoptotic signaling pathway	3.41e-03
GO:1903202	negative regulation of oxidative stress-induced cell death	3.41e-03
GO:1902883	negative regulation of response to oxidative stress	3.41e-03
GO:0021778	oligodendrocyte cell fate specification	3.41e-03
GO:1900408	negative regulation of cellular response to oxidative stress	3.41e-03
GO:0048519	negative regulation of biological process	3.82e-03
GO:0007411	axon guidance	4.57e-03
GO:0097485	neuron projection guidance	4.65e-03
GO:0034654	nucleobase-containing compound biosynthetic process	4.89e-03
GO:1902175	regulation of oxidative stress-induced intrinsic apoptotic signaling pathway	5.11e-03
GO:1903201	regulation of oxidative stress-induced cell death	5.11e-03
GO:0014044	Schwann cell development	5.11e-03
GO:0019438	aromatic compound biosynthetic process	5.81e-03
GO:1900407	regulation of cellular response to oxidative stress	5.96e-03
GO:0018130	heterocycle biosynthetic process	6.04e-03
GO:0030182	neuron differentiation	6.25e-03
GO:0033504	floor plate development	6.80e-03
GO:1901362	organic cyclic compound biosynthetic process	7.07e-03
GO:1902882	regulation of response to oxidative stress	7.65e-03
GO:0046051	UTP metabolic process	8.50e-03
GO:0006183	GTP biosynthetic process	8.50e-03
GO:0006228	UTP biosynthetic process	8.50e-03
GO:0021508	floor plate formation	9.34e-03
GO:0015727	lactate transport	9.34e-03
GO:0035879	plasma membrane lactate transport	9.34e-03
GO:0035873	lactate transmembrane transport	9.34e-03
GO:0048869	cellular developmental process	9.93e-03
GO:0046039	GTP metabolic process	1.02e-02
GO:0044767	single-organism developmental process	1.08e-02
GO:2001243	negative regulation of intrinsic apoptotic signaling pathway	1.10e-02
GO:0045879	negative regulation of smoothened signaling pathway	1.19e-02
GO:0009966	regulation of signal transduction	1.35e-02
GO:1901070	guanosine-containing compound biosynthetic process	1.36e-02
GO:0021514	ventral spinal cord interneuron differentiation	1.36e-02
GO:2001234	negative regulation of apoptotic signaling pathway	1.36e-02
GO:0015671	oxygen transport	1.36e-02
GO:0046036	CTP metabolic process	1.44e-02
GO:2001242	regulation of intrinsic apoptotic signaling pathway	1.44e-02
GO:0009209	pyrimidine ribonucleoside triphosphate biosynthetic process	1.44e-02
GO:0009208	pyrimidine ribonucleoside triphosphate metabolic process	1.44e-02
GO:0006241	CTP biosynthetic process	1.44e-02
GO:0032502	developmental process	1.46e-02
GO:0009148	pyrimidine nucleoside triphosphate biosynthetic process	1.52e-02
GO:0015669	gas transport	1.52e-02
GO:0044271	cellular nitrogen compound biosynthetic process	1.58e-02
GO:0009147	pyrimidine nucleoside triphosphate metabolic process	1.61e-02
GO:0048709	oligodendrocyte differentiation	1.61e-02
GO:0002088	lens development in camera-type eye	1.61e-02
GO:0010646	regulation of cell communication	1.66e-02
GO:0023051	regulation of signaling	1.67e-02
GO:0061077	chaperone-mediated protein folding	1.69e-02
GO:1901068	guanosine-containing compound metabolic process	1.69e-02
GO:0009218	pyrimidine ribonucleotide metabolic process	1.78e-02
GO:0046132	pyrimidine ribonucleoside biosynthetic process	1.78e-02
GO:0009220	pyrimidine ribonucleotide biosynthetic process	1.78e-02
GO:0046134	pyrimidine nucleoside biosynthetic process	1.78e-02
GO:0006351	transcription, DNA-templated	1.85e-02
GO:0097659	nucleic acid-templated transcription	1.85e-02
GO:0021782	glial cell development	1.86e-02
GO:0046131	pyrimidine ribonucleoside metabolic process	1.94e-02
GO:0006213	pyrimidine nucleoside metabolic process	2.03e-02
GO:2001233	regulation of apoptotic signaling pathway	2.03e-02
GO:0032774	RNA biosynthetic process	2.04e-02
GO:0031018	endocrine pancreas development	2.11e-02
GO:0006220	pyrimidine nucleotide metabolic process	2.20e-02
GO:0006221	pyrimidine nucleotide biosynthetic process	2.20e-02
GO:0008589	regulation of smoothened signaling pathway	2.28e-02
GO:0090090	negative regulation of canonical Wnt signaling pathway	2.28e-02
GO:0006355	regulation of transcription, DNA-templated	2.41e-02
GO:1903506	regulation of nucleic acid-templated transcription	2.41e-02
GO:2001141	regulation of RNA biosynthetic process	2.43e-02
GO:0015718	monocarboxylic acid transport	2.45e-02
GO:0030900	forebrain development	2.45e-02
GO:0072528	pyrimidine-containing compound biosynthetic process	2.45e-02
GO:0048583	regulation of response to stimulus	2.53e-02
GO:0010001	glial cell differentiation	2.53e-02
GO:0051252	regulation of RNA metabolic process	2.59e-02
GO:0009145	purine nucleoside triphosphate biosynthetic process	2.61e-02
GO:0009206	purine ribonucleoside triphosphate biosynthetic process	2.61e-02
GO:0072527	pyrimidine-containing compound metabolic process	2.70e-02
GO:0008045	motor neuron axon guidance	2.78e-02
GO:0019219	regulation of nucleobase-containing compound metabolic process	2.90e-02
GO:1903825	organic acid transmembrane transport	2.95e-02
GO:1905039	carboxylic acid transmembrane transport	2.95e-02
