# Supplementary material for: Comprehensive analysis of coding-lncRNA gene co-expression network uncovers conserved functional lncRNAs in zebrafish
Source: BMC Genomics. 2018 May 9;19(Suppl 2):112. doi: 10.1186/s12864-018-4458-7 (PMC5954278; doi:10.1186/s12864-018-4458-7)
Supplement: Supplementary file 4 — lncRNA GO and KEGG annotation. (ZIP 17127 kb) [file 12864_2018_4458_MOESM4_ESM.zip › lncRNA GO and KEGG annotation/GO/ZFLNCG00245_GO_BP.txt]

GO	Name	P_value
GO:0071456	cellular response to hypoxia	1.85e-03
GO:0071453	cellular response to oxygen levels	2.77e-03
GO:0090313	regulation of protein targeting to membrane	2.77e-03
GO:0090314	positive regulation of protein targeting to membrane	2.77e-03
GO:0036294	cellular response to decreased oxygen levels	2.77e-03
GO:2000766	negative regulation of cytoplasmic translation	3.69e-03
GO:0090141	positive regulation of mitochondrial fission	3.69e-03
GO:0032869	cellular response to insulin stimulus	4.61e-03
GO:2000765	regulation of cytoplasmic translation	4.61e-03
GO:0090140	regulation of mitochondrial fission	4.61e-03
GO:0032868	response to insulin	4.61e-03
GO:0010822	positive regulation of mitochondrion organization	5.53e-03
GO:1903829	positive regulation of cellular protein localization	5.53e-03
GO:0090316	positive regulation of intracellular protein transport	5.53e-03
GO:0071375	cellular response to peptide hormone stimulus	6.45e-03
GO:1901653	cellular response to peptide	6.45e-03
GO:0043434	response to peptide hormone	7.37e-03
GO:0010821	regulation of mitochondrion organization	8.29e-03
GO:0032388	positive regulation of intracellular transport	9.20e-03
GO:1903533	regulation of protein targeting	1.01e-02
GO:1904951	positive regulation of establishment of protein localization	1.01e-02
GO:0001963	synaptic transmission, dopaminergic	1.01e-02
GO:0051222	positive regulation of protein transport	1.01e-02
GO:0071230	cellular response to amino acid stimulus	1.01e-02
GO:1901652	response to peptide	1.29e-02
GO:0033157	regulation of intracellular protein transport	1.38e-02
GO:0043200	response to amino acid	1.56e-02
GO:1903827	regulation of cellular protein localization	1.56e-02
GO:0071229	cellular response to acid chemical	1.74e-02
GO:0071417	cellular response to organonitrogen compound	1.92e-02
GO:0007270	neuron-neuron synaptic transmission	1.92e-02
GO:1901699	cellular response to nitrogen compound	1.92e-02
GO:0032386	regulation of intracellular transport	2.65e-02
GO:0034249	negative regulation of cellular amide metabolic process	2.83e-02
GO:0017148	negative regulation of translation	2.83e-02
GO:0051050	positive regulation of transport	2.92e-02
GO:0001101	response to acid chemical	3.10e-02
GO:1901701	cellular response to oxygen-containing compound	3.28e-02
GO:0070201	regulation of establishment of protein localization	3.37e-02
GO:0051223	regulation of protein transport	3.37e-02
GO:0001666	response to hypoxia	3.46e-02
GO:0070482	response to oxygen levels	3.55e-02
GO:0036293	response to decreased oxygen levels	3.55e-02
GO:0032880	regulation of protein localization	3.72e-02
GO:0032870	cellular response to hormone stimulus	4.35e-02
