# Supplementary material for: Comprehensive analysis of coding-lncRNA gene co-expression network uncovers conserved functional lncRNAs in zebrafish
Source: BMC Genomics. 2018 May 9;19(Suppl 2):112. doi: 10.1186/s12864-018-4458-7 (PMC5954278; doi:10.1186/s12864-018-4458-7)
Supplement: Supplementary file 4 — lncRNA GO and KEGG annotation. (ZIP 17127 kb) [file 12864_2018_4458_MOESM4_ESM.zip › lncRNA GO and KEGG annotation/GO/ZFLNCG00255_GO_BP.txt]

GO	Name	P_value
GO:0009583	detection of light stimulus	1.07e-11
GO:0050804	modulation of synaptic transmission	1.38e-11
GO:0007218	neuropeptide signaling pathway	1.99e-11
GO:0050953	sensory perception of light stimulus	2.33e-11
GO:0006836	neurotransmitter transport	2.63e-11
GO:0018298	protein-chromophore linkage	3.00e-11
GO:0007602	phototransduction	3.00e-11
GO:0009416	response to light stimulus	3.35e-11
GO:0007270	neuron-neuron synaptic transmission	3.36e-11
GO:0034765	regulation of ion transmembrane transport	4.11e-11
GO:0007268	synaptic transmission	4.76e-11
GO:0099536	synaptic signaling	4.76e-11
GO:0099537	trans-synaptic signaling	4.76e-11
GO:0007188	adenylate cyclase-modulating G-protein coupled receptor signaling pathway	5.30e-11
GO:0006814	sodium ion transport	5.30e-11
GO:0071804	cellular potassium ion transport	5.55e-11
GO:0071805	potassium ion transmembrane transport	5.55e-11
GO:0051259	protein oligomerization	5.67e-11
GO:0007187	G-protein coupled receptor signaling pathway, coupled to cyclic nucleotide second messenger	5.73e-11
GO:0098742	cell-cell adhesion via plasma-membrane adhesion molecules	6.25e-11
GO:0034762	regulation of transmembrane transport	6.45e-11
GO:0006813	potassium ion transport	6.45e-11
GO:0007601	visual perception	7.51e-11
GO:0098662	inorganic cation transmembrane transport	8.61e-11
GO:0051260	protein homooligomerization	9.01e-11
GO:0006816	calcium ion transport	9.49e-11
GO:0007600	sensory perception	9.79e-11
GO:0007267	cell-cell signaling	9.92e-11
GO:0098655	cation transmembrane transport	1.03e-10
GO:0009581	detection of external stimulus	1.09e-10
GO:0009582	detection of abiotic stimulus	1.09e-10
GO:0023052	signaling	1.10e-10
GO:0007156	homophilic cell adhesion via plasma membrane adhesion molecules	1.12e-10
GO:0051606	detection of stimulus	1.25e-10
GO:0051049	regulation of transport	1.26e-10
GO:0098660	inorganic ion transmembrane transport	1.33e-10
GO:0044700	single organism signaling	1.42e-10
GO:0015672	monovalent inorganic cation transport	1.46e-10
GO:0007154	cell communication	1.49e-10
GO:0030001	metal ion transport	1.50e-10
GO:0050877	neurological system process	1.51e-10
GO:0098609	cell-cell adhesion	1.59e-10
GO:0043269	regulation of ion transport	1.80e-10
GO:0034220	ion transmembrane transport	1.93e-10
GO:0055085	transmembrane transport	2.28e-10
GO:0003008	system process	2.45e-10
GO:0007186	G-protein coupled receptor signaling pathway	2.61e-10
GO:0007155	cell adhesion	2.67e-10
GO:0022610	biological adhesion	2.67e-10
GO:0032879	regulation of localization	2.75e-10
GO:0006812	cation transport	2.91e-10
GO:0006811	ion transport	3.47e-10
GO:0044765	single-organism transport	3.70e-10
GO:1902578	single-organism localization	3.87e-10
GO:0051179	localization	4.52e-10
GO:0007165	signal transduction	4.60e-10
GO:0006810	transport	4.82e-10
GO:0051234	establishment of localization	4.93e-10
GO:0050789	regulation of biological process	6.35e-10
GO:0065007	biological regulation	6.42e-10
GO:0050794	regulation of cellular process	6.75e-10
GO:0070588	calcium ion transmembrane transport	8.04e-10
GO:0070838	divalent metal ion transport	9.07e-10
GO:0072511	divalent inorganic cation transport	9.07e-10
GO:0001505	regulation of neurotransmitter levels	1.94e-09
GO:0023061	signal release	3.45e-09
GO:0032412	regulation of ion transmembrane transporter activity	5.75e-09
GO:0007193	adenylate cyclase-inhibiting G-protein coupled receptor signaling pathway	1.02e-08
GO:0042391	regulation of membrane potential	1.18e-08
GO:0022898	regulation of transmembrane transporter activity	1.55e-08
GO:0065008	regulation of biological quality	3.77e-08
GO:0030818	negative regulation of cAMP biosynthetic process	3.87e-08
GO:0030815	negative regulation of cAMP metabolic process	3.87e-08
GO:0045980	negative regulation of nucleotide metabolic process	3.87e-08
GO:1900372	negative regulation of purine nucleotide biosynthetic process	3.87e-08
GO:0050803	regulation of synapse structure or activity	3.87e-08
GO:0030809	negative regulation of nucleotide biosynthetic process	3.87e-08
GO:0030800	negative regulation of cyclic nucleotide metabolic process	3.87e-08
GO:0030803	negative regulation of cyclic nucleotide biosynthetic process	3.87e-08
GO:1900543	negative regulation of purine nucleotide metabolic process	3.87e-08
GO:0050808	synapse organization	8.62e-08
GO:0032409	regulation of transporter activity	1.19e-07
GO:0009314	response to radiation	1.23e-07
GO:0007194	negative regulation of adenylate cyclase activity	2.13e-07
GO:0051350	negative regulation of lyase activity	2.13e-07
GO:0031280	negative regulation of cyclase activity	2.13e-07
GO:1901385	regulation of voltage-gated calcium channel activity	2.13e-07
GO:0060012	synaptic transmission, glycinergic	2.13e-07
GO:0010243	response to organonitrogen compound	5.16e-07
GO:0006820	anion transport	7.14e-07
GO:0055074	calcium ion homeostasis	7.71e-07
GO:0007271	synaptic transmission, cholinergic	1.13e-06
GO:2000311	regulation of alpha-amino-3-hydroxy-5-methyl-4-isoxazole propionate selective glutamate receptor activity	1.18e-06
GO:0019226	transmission of nerve impulse	1.18e-06
GO:0048167	regulation of synaptic plasticity	1.18e-06
GO:0007189	adenylate cyclase-activating G-protein coupled receptor signaling pathway	1.62e-06
GO:0050880	regulation of blood vessel size	1.63e-06
GO:0035150	regulation of tube size	1.63e-06
GO:0099643	signal release from synapse	1.78e-06
GO:0030817	regulation of cAMP biosynthetic process	3.15e-06
