# Supplementary material for: Comprehensive analysis of coding-lncRNA gene co-expression network uncovers conserved functional lncRNAs in zebrafish
Source: BMC Genomics. 2018 May 9;19(Suppl 2):112. doi: 10.1186/s12864-018-4458-7 (PMC5954278; doi:10.1186/s12864-018-4458-7)
Supplement: Supplementary file 4 — lncRNA GO and KEGG annotation. (ZIP 17127 kb) [file 12864_2018_4458_MOESM4_ESM.zip › lncRNA GO and KEGG annotation/GO/ZFLNCG00256_GO_BP.txt]

GO	Name	P_value
GO:0032439	endosome localization	4.97e-04
GO:0032008	positive regulation of TOR signaling	1.99e-03
GO:0001919	regulation of receptor recycling	2.49e-03
GO:0042632	cholesterol homeostasis	3.48e-03
GO:0055092	sterol homeostasis	3.48e-03
GO:0030325	adrenal gland development	4.47e-03
GO:0021854	hypothalamus development	4.96e-03
GO:0080171	lytic vacuole organization	5.46e-03
GO:0071230	cellular response to amino acid stimulus	5.46e-03
GO:0007040	lysosome organization	5.46e-03
GO:0032006	regulation of TOR signaling	7.93e-03
GO:0043200	response to amino acid	8.43e-03
GO:0071229	cellular response to acid chemical	9.42e-03
GO:0071417	cellular response to organonitrogen compound	1.04e-02
GO:1901699	cellular response to nitrogen compound	1.04e-02
GO:0055088	lipid homeostasis	1.14e-02
GO:0031018	endocrine pancreas development	1.24e-02
GO:0001101	response to acid chemical	1.68e-02
GO:1901701	cellular response to oxygen-containing compound	1.78e-02
GO:0010604	positive regulation of macromolecule metabolic process	1.79e-02
GO:0031325	positive regulation of cellular metabolic process	1.90e-02
GO:0043410	positive regulation of MAPK cascade	2.07e-02
GO:0009893	positive regulation of metabolic process	2.29e-02
GO:0007033	vacuole organization	2.41e-02
GO:0071495	cellular response to endogenous stimulus	3.09e-02
GO:0010243	response to organonitrogen compound	3.14e-02
GO:1901698	response to nitrogen compound	3.53e-02
GO:1902533	positive regulation of intracellular signal transduction	3.58e-02
GO:0043401	steroid hormone mediated signaling pathway	3.72e-02
GO:0009755	hormone-mediated signaling pathway	4.06e-02
GO:0051640	organelle localization	4.20e-02
GO:0071310	cellular response to organic substance	4.49e-02
GO:0043408	regulation of MAPK cascade	4.87e-02
