# Supplementary material for: Comprehensive analysis of coding-lncRNA gene co-expression network uncovers conserved functional lncRNAs in zebrafish
Source: BMC Genomics. 2018 May 9;19(Suppl 2):112. doi: 10.1186/s12864-018-4458-7 (PMC5954278; doi:10.1186/s12864-018-4458-7)
Supplement: Supplementary file 4 — lncRNA GO and KEGG annotation. (ZIP 17127 kb) [file 12864_2018_4458_MOESM4_ESM.zip › lncRNA GO and KEGG annotation/GO/ZFLNCG00257_GO_BP.txt]

GO	Name	P_value
GO:0032439	endosome localization	7.11e-05
GO:0032008	positive regulation of TOR signaling	2.84e-04
GO:0001919	regulation of receptor recycling	3.55e-04
GO:0042632	cholesterol homeostasis	4.97e-04
GO:0055092	sterol homeostasis	4.97e-04
GO:0080171	lytic vacuole organization	7.82e-04
GO:0071230	cellular response to amino acid stimulus	7.82e-04
GO:0007040	lysosome organization	7.82e-04
GO:0032006	regulation of TOR signaling	1.14e-03
GO:0043200	response to amino acid	1.21e-03
GO:0071229	cellular response to acid chemical	1.35e-03
GO:0071417	cellular response to organonitrogen compound	1.49e-03
GO:1901699	cellular response to nitrogen compound	1.49e-03
GO:0055088	lipid homeostasis	1.63e-03
GO:0001101	response to acid chemical	2.42e-03
GO:1901701	cellular response to oxygen-containing compound	2.56e-03
GO:0043410	positive regulation of MAPK cascade	2.98e-03
GO:0007033	vacuole organization	3.48e-03
GO:0071495	cellular response to endogenous stimulus	4.48e-03
GO:0010243	response to organonitrogen compound	4.55e-03
GO:1901698	response to nitrogen compound	5.12e-03
GO:1902533	positive regulation of intracellular signal transduction	5.19e-03
GO:0051640	organelle localization	6.11e-03
GO:0071310	cellular response to organic substance	6.54e-03
GO:0043408	regulation of MAPK cascade	7.11e-03
GO:0009719	response to endogenous stimulus	7.96e-03
GO:1901700	response to oxygen-containing compound	8.10e-03
GO:0070887	cellular response to chemical stimulus	9.03e-03
GO:0001934	positive regulation of protein phosphorylation	9.17e-03
GO:0042327	positive regulation of phosphorylation	9.24e-03
GO:0045937	positive regulation of phosphate metabolic process	1.02e-02
GO:0010562	positive regulation of phosphorus metabolic process	1.02e-02
GO:0031401	positive regulation of protein modification process	1.11e-02
GO:0009967	positive regulation of signal transduction	1.24e-02
GO:0048878	chemical homeostasis	1.29e-02
GO:0023056	positive regulation of signaling	1.29e-02
GO:0010647	positive regulation of cell communication	1.30e-02
GO:0001932	regulation of protein phosphorylation	1.39e-02
GO:0032270	positive regulation of cellular protein metabolic process	1.41e-02
GO:0051247	positive regulation of protein metabolic process	1.45e-02
GO:0010033	response to organic substance	1.49e-02
GO:0042325	regulation of phosphorylation	1.50e-02
GO:0051641	cellular localization	1.71e-02
GO:0048584	positive regulation of response to stimulus	1.73e-02
GO:0019220	regulation of phosphate metabolic process	1.75e-02
GO:0051174	regulation of phosphorus metabolic process	1.75e-02
GO:0031399	regulation of protein modification process	1.83e-02
GO:0042592	homeostatic process	1.95e-02
GO:0042221	response to chemical	2.05e-02
GO:1902531	regulation of intracellular signal transduction	2.21e-02
GO:0032268	regulation of cellular protein metabolic process	2.91e-02
GO:0051246	regulation of protein metabolic process	2.99e-02
GO:0010604	positive regulation of macromolecule metabolic process	3.08e-02
GO:0031325	positive regulation of cellular metabolic process	3.18e-02
GO:0051716	cellular response to stimulus	3.45e-02
GO:0009893	positive regulation of metabolic process	3.50e-02
GO:0009966	regulation of signal transduction	4.36e-02
GO:0010646	regulation of cell communication	4.71e-02
GO:0023051	regulation of signaling	4.72e-02
GO:0065008	regulation of biological quality	4.80e-02
