# Supplementary material for: Comprehensive analysis of coding-lncRNA gene co-expression network uncovers conserved functional lncRNAs in zebrafish
Source: BMC Genomics. 2018 May 9;19(Suppl 2):112. doi: 10.1186/s12864-018-4458-7 (PMC5954278; doi:10.1186/s12864-018-4458-7)
Supplement: Supplementary file 4 — lncRNA GO and KEGG annotation. (ZIP 17127 kb) [file 12864_2018_4458_MOESM4_ESM.zip › lncRNA GO and KEGG annotation/GO/ZFLNCG00262_GO_BP.txt]

GO	Name	P_value
GO:0007601	visual perception	1.59e-11
GO:0050953	sensory perception of light stimulus	2.42e-11
GO:0050804	modulation of synaptic transmission	2.55e-11
GO:0007268	synaptic transmission	3.38e-11
GO:0099536	synaptic signaling	3.38e-11
GO:0099537	trans-synaptic signaling	3.38e-11
GO:0044700	single organism signaling	3.55e-11
GO:0098742	cell-cell adhesion via plasma-membrane adhesion molecules	3.93e-11
GO:0007156	homophilic cell adhesion via plasma membrane adhesion molecules	4.53e-11
GO:0050877	neurological system process	5.45e-11
GO:0007267	cell-cell signaling	5.56e-11
GO:0023052	signaling	6.37e-11
GO:0098609	cell-cell adhesion	6.80e-11
GO:0006812	cation transport	8.16e-11
GO:0098662	inorganic cation transmembrane transport	8.75e-11
GO:0030001	metal ion transport	9.39e-11
GO:0098655	cation transmembrane transport	9.58e-11
GO:0098660	inorganic ion transmembrane transport	1.77e-10
GO:0006811	ion transport	1.99e-10
GO:0044765	single-organism transport	2.31e-10
GO:0007600	sensory perception	2.41e-10
GO:0051179	localization	2.47e-10
GO:1902578	single-organism localization	2.47e-10
GO:0006810	transport	2.56e-10
GO:0015672	monovalent inorganic cation transport	2.76e-10
GO:0009416	response to light stimulus	2.93e-10
GO:0051234	establishment of localization	2.96e-10
GO:0007165	signal transduction	3.74e-10
GO:0034220	ion transmembrane transport	4.42e-10
GO:0034765	regulation of ion transmembrane transport	1.88e-09
GO:0007155	cell adhesion	1.99e-09
GO:0022610	biological adhesion	1.99e-09
GO:0055085	transmembrane transport	2.25e-09
GO:0034762	regulation of transmembrane transport	2.40e-09
GO:0006813	potassium ion transport	2.40e-09
GO:0007186	G-protein coupled receptor signaling pathway	1.01e-08
GO:0009583	detection of light stimulus	2.51e-08
GO:0009314	response to radiation	3.58e-08
GO:0043269	regulation of ion transport	5.22e-08
GO:0006816	calcium ion transport	8.79e-08
GO:0003008	system process	9.33e-08
GO:0051049	regulation of transport	2.23e-07
GO:0051260	protein homooligomerization	2.60e-07
GO:0070588	calcium ion transmembrane transport	3.64e-07
GO:0009581	detection of external stimulus	3.71e-07
GO:0009582	detection of abiotic stimulus	3.71e-07
GO:0071804	cellular potassium ion transport	9.30e-07
GO:0071805	potassium ion transmembrane transport	9.30e-07
GO:0042391	regulation of membrane potential	1.36e-06
GO:0051259	protein oligomerization	1.54e-06
GO:0007154	cell communication	1.93e-06
GO:2000311	regulation of alpha-amino-3-hydroxy-5-methyl-4-isoxazole propionate selective glutamate receptor activity	3.71e-06
GO:0019226	transmission of nerve impulse	3.71e-06
GO:0007602	phototransduction	4.96e-06
GO:0023061	signal release	6.03e-06
GO:0070838	divalent metal ion transport	6.38e-06
GO:0072511	divalent inorganic cation transport	6.38e-06
GO:0006836	neurotransmitter transport	6.85e-06
GO:0007188	adenylate cyclase-modulating G-protein coupled receptor signaling pathway	1.02e-05
GO:0006814	sodium ion transport	1.02e-05
GO:0007187	G-protein coupled receptor signaling pathway, coupled to cyclic nucleotide second messenger	1.51e-05
GO:0032879	regulation of localization	1.61e-05
GO:0050808	synapse organization	3.32e-05
GO:0018298	protein-chromophore linkage	4.04e-05
GO:0009628	response to abiotic stimulus	4.86e-05
GO:0099601	regulation of neurotransmitter receptor activity	5.06e-05
GO:1900449	regulation of glutamate receptor signaling pathway	5.06e-05
GO:0072583	clathrin-mediated endocytosis	6.85e-05
GO:0035637	multicellular organismal signaling	9.48e-05
GO:0061024	membrane organization	1.12e-04
GO:0044802	single-organism membrane organization	1.30e-04
GO:1904893	negative regulation of STAT cascade	2.03e-04
GO:0046426	negative regulation of JAK-STAT cascade	2.03e-04
GO:0001505	regulation of neurotransmitter levels	2.03e-04
GO:0010817	regulation of hormone levels	2.26e-04
GO:0065008	regulation of biological quality	2.55e-04
GO:0048488	synaptic vesicle endocytosis	2.71e-04
GO:0032412	regulation of ion transmembrane transporter activity	2.80e-04
GO:0099531	presynaptic process involved in synaptic transmission	2.80e-04
GO:0086010	membrane depolarization during action potential	3.64e-04
GO:0051899	membrane depolarization	3.64e-04
GO:0019932	second-messenger-mediated signaling	3.78e-04
GO:0022898	regulation of transmembrane transporter activity	3.78e-04
GO:0035418	protein localization to synapse	3.78e-04
GO:0009914	hormone transport	3.78e-04
GO:0001941	postsynaptic membrane organization	3.82e-04
GO:0097105	presynaptic membrane assembly	3.82e-04
GO:0097104	postsynaptic membrane assembly	3.82e-04
GO:0097090	presynaptic membrane organization	3.82e-04
GO:0009584	detection of visible light	3.82e-04
GO:0046879	hormone secretion	3.90e-04
GO:0030072	peptide hormone secretion	3.90e-04
GO:0002790	peptide secretion	3.90e-04
GO:1903441	protein localization to ciliary membrane	3.90e-04
GO:0007610	behavior	4.77e-04
GO:0007157	heterophilic cell-cell adhesion via plasma membrane cell adhesion molecules	5.12e-04
GO:0045936	negative regulation of phosphate metabolic process	6.05e-04
GO:0010563	negative regulation of phosphorus metabolic process	6.05e-04
GO:0007158	neuron cell-cell adhesion	6.59e-04
GO:1904892	regulation of STAT cascade	7.18e-04
