# Supplementary material for: Comprehensive analysis of coding-lncRNA gene co-expression network uncovers conserved functional lncRNAs in zebrafish
Source: BMC Genomics. 2018 May 9;19(Suppl 2):112. doi: 10.1186/s12864-018-4458-7 (PMC5954278; doi:10.1186/s12864-018-4458-7)
Supplement: Supplementary file 4 — lncRNA GO and KEGG annotation. (ZIP 17127 kb) [file 12864_2018_4458_MOESM4_ESM.zip › lncRNA GO and KEGG annotation/GO/ZFLNCG00264_GO_BP.txt]

GO	Name	P_value
GO:0044260	cellular macromolecule metabolic process	7.98e-04
GO:0043623	cellular protein complex assembly	1.11e-03
GO:0043170	macromolecule metabolic process	1.30e-03
GO:0034622	cellular macromolecular complex assembly	1.34e-03
GO:0008380	RNA splicing	1.58e-03
GO:0045842	positive regulation of mitotic metaphase/anaphase transition	2.06e-03
GO:1902101	positive regulation of metaphase/anaphase transition of cell cycle	2.06e-03
GO:0006386	termination of RNA polymerase III transcription	2.06e-03
GO:0070647	protein modification by small protein conjugation or removal	3.05e-03
GO:0006511	ubiquitin-dependent protein catabolic process	3.47e-03
GO:0019941	modification-dependent protein catabolic process	3.54e-03
GO:0006397	mRNA processing	3.54e-03
GO:0043632	modification-dependent macromolecule catabolic process	3.88e-03
GO:0051123	RNA polymerase II transcriptional preinitiation complex assembly	4.12e-03
GO:1901970	positive regulation of mitotic sister chromatid separation	4.12e-03
GO:0071816	tail-anchored membrane protein insertion into ER membrane	4.12e-03
GO:0051131	chaperone-mediated protein complex assembly	4.12e-03
GO:0007023	post-chaperonin tubulin folding pathway	4.12e-03
GO:0006508	proteolysis	4.85e-03
GO:0065003	macromolecular complex assembly	5.36e-03
GO:0051785	positive regulation of nuclear division	6.17e-03
GO:0070897	DNA-templated transcriptional preinitiation complex assembly	6.17e-03
GO:0045840	positive regulation of mitotic nuclear division	6.17e-03
GO:0051984	positive regulation of chromosome segregation	6.17e-03
GO:0007021	tubulin complex assembly	6.17e-03
GO:0051603	proteolysis involved in cellular protein catabolic process	6.45e-03
GO:0016071	mRNA metabolic process	7.14e-03
GO:0042787	protein ubiquitination involved in ubiquitin-dependent protein catabolic process	7.18e-03
GO:0000398	mRNA splicing, via spliceosome	7.64e-03
GO:0000377	RNA splicing, via transesterification reactions with bulged adenosine as nucleophile	7.64e-03
GO:0000375	RNA splicing, via transesterification reactions	7.87e-03
GO:1901992	positive regulation of mitotic cell cycle phase transition	8.22e-03
GO:0010388	cullin deneddylation	8.22e-03
GO:0045048	protein insertion into ER membrane	8.22e-03
GO:0006353	DNA-templated transcription, termination	8.22e-03
GO:1901989	positive regulation of cell cycle phase transition	8.22e-03
GO:0000338	protein deneddylation	8.22e-03
GO:0016567	protein ubiquitination	9.00e-03
GO:0044265	cellular macromolecule catabolic process	9.35e-03
GO:0051205	protein insertion into membrane	1.03e-02
GO:0032446	protein modification by small protein conjugation	1.21e-02
GO:0006461	protein complex assembly	1.22e-02
GO:0044238	primary metabolic process	1.24e-02
GO:0009057	macromolecule catabolic process	1.41e-02
GO:0045931	positive regulation of mitotic cell cycle	1.43e-02
GO:0031146	SCF-dependent proteasomal ubiquitin-dependent protein catabolic process	1.43e-02
GO:0071704	organic substance metabolic process	1.49e-02
GO:0019538	protein metabolic process	1.63e-02
GO:0014029	neural crest formation	1.64e-02
GO:0006457	protein folding	1.69e-02
GO:0044237	cellular metabolic process	1.95e-02
GO:0090304	nucleic acid metabolic process	2.02e-02
GO:0045116	protein neddylation	2.04e-02
GO:0090068	positive regulation of cell cycle process	2.45e-02
GO:0051781	positive regulation of cell division	2.65e-02
GO:0020027	hemoglobin metabolic process	2.65e-02
GO:0016070	RNA metabolic process	2.81e-02
GO:0043248	proteasome assembly	2.85e-02
GO:0006367	transcription initiation from RNA polymerase II promoter	3.05e-02
GO:0030071	regulation of mitotic metaphase/anaphase transition	3.05e-02
GO:1902099	regulation of metaphase/anaphase transition of cell cycle	3.05e-02
GO:2001252	positive regulation of chromosome organization	3.25e-02
GO:0022607	cellular component assembly	3.32e-02
GO:0033047	regulation of mitotic sister chromatid segregation	3.45e-02
GO:0006406	mRNA export from nucleus	3.45e-02
GO:0001837	epithelial to mesenchymal transition	3.45e-02
GO:0010965	regulation of mitotic sister chromatid separation	3.45e-02
GO:0006396	RNA processing	3.56e-02
GO:0071822	protein complex subunit organization	3.58e-02
GO:0033045	regulation of sister chromatid segregation	3.65e-02
GO:0044248	cellular catabolic process	3.90e-02
GO:0051983	regulation of chromosome segregation	4.24e-02
GO:0043933	macromolecular complex subunit organization	4.24e-02
GO:1901800	positive regulation of proteasomal protein catabolic process	4.44e-02
GO:0032436	positive regulation of proteasomal ubiquitin-dependent protein catabolic process	4.44e-02
GO:1903052	positive regulation of proteolysis involved in cellular protein catabolic process	4.64e-02
GO:0030490	maturation of SSU-rRNA	4.64e-02
GO:1903364	positive regulation of cellular protein catabolic process	4.64e-02
GO:0008150	biological_process	4.88e-02
