# Supplementary material for: Comprehensive analysis of coding-lncRNA gene co-expression network uncovers conserved functional lncRNAs in zebrafish
Source: BMC Genomics. 2018 May 9;19(Suppl 2):112. doi: 10.1186/s12864-018-4458-7 (PMC5954278; doi:10.1186/s12864-018-4458-7)
Supplement: Supplementary file 4 — lncRNA GO and KEGG annotation. (ZIP 17127 kb) [file 12864_2018_4458_MOESM4_ESM.zip › lncRNA GO and KEGG annotation/GO/ZFLNCG00265_GO_BP.txt]

GO	Name	P_value
GO:0009583	detection of light stimulus	1.69e-11
GO:0007601	visual perception	2.12e-11
GO:0050804	modulation of synaptic transmission	2.23e-11
GO:0009581	detection of external stimulus	2.78e-11
GO:0009582	detection of abiotic stimulus	2.78e-11
GO:0051260	protein homooligomerization	2.86e-11
GO:0007218	neuropeptide signaling pathway	3.36e-11
GO:0050953	sensory perception of light stimulus	4.13e-11
GO:0018298	protein-chromophore linkage	4.43e-11
GO:0007602	phototransduction	4.43e-11
GO:0006836	neurotransmitter transport	4.49e-11
GO:0009416	response to light stimulus	6.38e-11
GO:0007600	sensory perception	6.53e-11
GO:0007156	homophilic cell adhesion via plasma membrane adhesion molecules	6.63e-11
GO:0007267	cell-cell signaling	7.01e-11
GO:0034765	regulation of ion transmembrane transport	8.39e-11
GO:0098660	inorganic ion transmembrane transport	9.31e-11
GO:0007188	adenylate cyclase-modulating G-protein coupled receptor signaling pathway	9.59e-11
GO:0050877	neurological system process	9.79e-11
GO:0007268	synaptic transmission	1.00e-10
GO:0099536	synaptic signaling	1.00e-10
GO:0099537	trans-synaptic signaling	1.00e-10
GO:0051049	regulation of transport	1.01e-10
GO:0043269	regulation of ion transport	1.06e-10
GO:0044700	single organism signaling	1.07e-10
GO:0007187	G-protein coupled receptor signaling pathway, coupled to cyclic nucleotide second messenger	1.08e-10
GO:0098742	cell-cell adhesion via plasma-membrane adhesion molecules	1.16e-10
GO:0098609	cell-cell adhesion	1.29e-10
GO:0034762	regulation of transmembrane transport	1.31e-10
GO:0006813	potassium ion transport	1.31e-10
GO:0098662	inorganic cation transmembrane transport	1.51e-10
GO:0034220	ion transmembrane transport	1.59e-10
GO:0023052	signaling	1.64e-10
GO:0007399	nervous system development	1.71e-10
GO:0098655	cation transmembrane transport	1.72e-10
GO:0006816	calcium ion transport	1.80e-10
GO:0015672	monovalent inorganic cation transport	1.95e-10
GO:0030001	metal ion transport	2.10e-10
GO:0007154	cell communication	2.26e-10
GO:0007186	G-protein coupled receptor signaling pathway	2.37e-10
GO:0007155	cell adhesion	2.38e-10
GO:0022610	biological adhesion	2.38e-10
GO:0006811	ion transport	2.46e-10
GO:0032879	regulation of localization	2.49e-10
GO:0006812	cation transport	2.61e-10
GO:0055085	transmembrane transport	3.21e-10
GO:0044765	single-organism transport	3.99e-10
GO:1902578	single-organism localization	4.17e-10
GO:0006810	transport	4.29e-10
GO:0051234	establishment of localization	4.42e-10
GO:0051179	localization	5.02e-10
GO:0006814	sodium ion transport	5.04e-10
GO:0007165	signal transduction	5.18e-10
GO:0003008	system process	5.51e-10
GO:0050794	regulation of cellular process	5.83e-10
GO:0050789	regulation of biological process	6.42e-10
GO:0065007	biological regulation	7.57e-10
GO:0007270	neuron-neuron synaptic transmission	9.71e-10
GO:0007193	adenylate cyclase-inhibiting G-protein coupled receptor signaling pathway	1.45e-09
GO:0051259	protein oligomerization	2.19e-09
GO:0023061	signal release	4.56e-09
GO:0070588	calcium ion transmembrane transport	7.03e-09
GO:0050808	synapse organization	1.88e-08
GO:0007271	synaptic transmission, cholinergic	2.17e-08
GO:0001505	regulation of neurotransmitter levels	3.17e-08
GO:0071804	cellular potassium ion transport	4.72e-08
GO:0071805	potassium ion transmembrane transport	4.72e-08
GO:0032412	regulation of ion transmembrane transporter activity	8.18e-08
GO:0042391	regulation of membrane potential	8.54e-08
GO:0070838	divalent metal ion transport	1.14e-07
GO:0072511	divalent inorganic cation transport	1.14e-07
GO:0022898	regulation of transmembrane transporter activity	1.95e-07
GO:0060012	synaptic transmission, glycinergic	2.57e-07
GO:0007631	feeding behavior	4.22e-07
GO:0006835	dicarboxylic acid transport	4.22e-07
GO:0009314	response to radiation	7.70e-07
GO:0051960	regulation of nervous system development	9.08e-07
GO:0007610	behavior	9.31e-07
GO:0032409	regulation of transporter activity	1.10e-06
GO:0031175	neuron projection development	1.26e-06
GO:2000311	regulation of alpha-amino-3-hydroxy-5-methyl-4-isoxazole propionate selective glutamate receptor activity	1.39e-06
GO:0019226	transmission of nerve impulse	1.39e-06
GO:0048731	system development	1.69e-06
GO:1903530	regulation of secretion by cell	2.00e-06
GO:0051046	regulation of secretion	2.00e-06
GO:0015991	ATP hydrolysis coupled proton transport	2.08e-06
GO:0090662	ATP hydrolysis coupled transmembrane transport	2.08e-06
GO:0015988	energy coupled proton transmembrane transport, against electrochemical gradient	2.08e-06
GO:0030818	negative regulation of cAMP biosynthetic process	2.14e-06
GO:0030815	negative regulation of cAMP metabolic process	2.14e-06
GO:0045980	negative regulation of nucleotide metabolic process	2.14e-06
GO:1900372	negative regulation of purine nucleotide biosynthetic process	2.14e-06
GO:0050803	regulation of synapse structure or activity	2.14e-06
GO:0030809	negative regulation of nucleotide biosynthetic process	2.14e-06
GO:0030800	negative regulation of cyclic nucleotide metabolic process	2.14e-06
GO:0030803	negative regulation of cyclic nucleotide biosynthetic process	2.14e-06
GO:1900543	negative regulation of purine nucleotide metabolic process	2.14e-06
GO:0065008	regulation of biological quality	2.15e-06
GO:0099643	signal release from synapse	2.17e-06
GO:0007189	adenylate cyclase-activating G-protein coupled receptor signaling pathway	2.24e-06
