# Supplementary material for: Comprehensive analysis of coding-lncRNA gene co-expression network uncovers conserved functional lncRNAs in zebrafish
Source: BMC Genomics. 2018 May 9;19(Suppl 2):112. doi: 10.1186/s12864-018-4458-7 (PMC5954278; doi:10.1186/s12864-018-4458-7)
Supplement: Supplementary file 4 — lncRNA GO and KEGG annotation. (ZIP 17127 kb) [file 12864_2018_4458_MOESM4_ESM.zip › lncRNA GO and KEGG annotation/GO/ZFLNCG00267_GO_BP.txt]

GO	Name	P_value
GO:0006396	RNA processing	3.17e-06
GO:0016070	RNA metabolic process	4.60e-05
GO:0006397	mRNA processing	5.58e-05
GO:0090304	nucleic acid metabolic process	2.66e-04
GO:0016071	mRNA metabolic process	2.68e-04
GO:0034641	cellular nitrogen compound metabolic process	4.93e-04
GO:0006139	nucleobase-containing compound metabolic process	8.22e-04
GO:0060729	intestinal epithelial structure maintenance	1.15e-03
GO:0014033	neural crest cell differentiation	1.15e-03
GO:0030277	maintenance of gastrointestinal epithelium	1.15e-03
GO:0046483	heterocycle metabolic process	1.82e-03
GO:0006725	cellular aromatic compound metabolic process	1.86e-03
GO:0006807	nitrogen compound metabolic process	1.96e-03
GO:0048762	mesenchymal cell differentiation	2.24e-03
GO:0010669	epithelial structure maintenance	2.24e-03
GO:0007219	Notch signaling pathway	2.24e-03
GO:1901360	organic cyclic compound metabolic process	2.47e-03
GO:0006364	rRNA processing	2.85e-03
GO:0048863	stem cell differentiation	2.95e-03
GO:0016072	rRNA metabolic process	3.08e-03
GO:0022600	digestive system process	3.66e-03
GO:0001894	tissue homeostasis	6.04e-03
GO:1903041	regulation of chondrocyte hypertrophy	6.54e-03
GO:0060470	positive regulation of cytosolic calcium ion concentration involved in egg activation	6.54e-03
GO:0060472	positive regulation of cortical granule exocytosis by positive regulation of cytosolic calcium ion concentration	6.54e-03
GO:0007521	muscle cell fate determination	6.54e-03
GO:0061181	regulation of chondrocyte development	6.54e-03
GO:0060385	axonogenesis involved in innervation	6.54e-03
GO:0006913	nucleocytoplasmic transport	1.17e-02
GO:0051169	nuclear transport	1.17e-02
GO:0006369	termination of RNA polymerase II transcription	1.30e-02
GO:2000243	positive regulation of reproductive process	1.30e-02
GO:0007008	outer mitochondrial membrane organization	1.30e-02
GO:0006426	glycyl-tRNA aminoacylation	1.30e-02
GO:0045040	protein import into mitochondrial outer membrane	1.30e-02
GO:0060842	arterial endothelial cell differentiation	1.30e-02
GO:0021885	forebrain cell migration	1.30e-02
GO:0031123	RNA 3'-end processing	1.43e-02
GO:0034660	ncRNA metabolic process	1.44e-02
GO:0014032	neural crest cell development	1.63e-02
GO:0014031	mesenchymal cell development	1.63e-02
GO:0048864	stem cell development	1.63e-02
GO:0007409	axonogenesis	1.71e-02
GO:0050931	pigment cell differentiation	1.74e-02
GO:0032268	regulation of cellular protein metabolic process	1.76e-02
GO:0006417	regulation of translation	1.93e-02
GO:0030101	natural killer cell activation	1.95e-02
GO:0000466	maturation of 5.8S rRNA from tricistronic rRNA transcript (SSU-rRNA, 5.8S rRNA, LSU-rRNA)	1.95e-02
GO:1902766	skeletal muscle satellite cell migration	1.95e-02
GO:0002323	natural killer cell activation involved in immune response	1.95e-02
GO:0033138	positive regulation of peptidyl-serine phosphorylation	1.95e-02
GO:0033139	regulation of peptidyl-serine phosphorylation of STAT protein	1.95e-02
GO:0033135	regulation of peptidyl-serine phosphorylation	1.95e-02
GO:0044319	wound healing, spreading of cells	1.95e-02
GO:0033141	positive regulation of peptidyl-serine phosphorylation of STAT protein	1.95e-02
GO:0008150	biological_process	1.97e-02
GO:0051246	regulation of protein metabolic process	2.03e-02
GO:0090501	RNA phosphodiester bond hydrolysis	2.07e-02
GO:0008283	cell proliferation	2.11e-02
GO:0034248	regulation of cellular amide metabolic process	2.17e-02
GO:0034470	ncRNA processing	2.30e-02
GO:0022618	ribonucleoprotein complex assembly	2.36e-02
GO:0010608	posttranscriptional regulation of gene expression	2.36e-02
GO:0031057	negative regulation of histone modification	2.59e-02
GO:0050679	positive regulation of epithelial cell proliferation	2.59e-02
GO:0060837	blood vessel endothelial cell differentiation	2.59e-02
GO:0061056	sclerotome development	2.59e-02
GO:0001709	cell fate determination	2.59e-02
GO:0001938	positive regulation of endothelial cell proliferation	2.59e-02
GO:0001936	regulation of endothelial cell proliferation	2.59e-02
GO:0055016	hypochord development	2.59e-02
GO:0006353	DNA-templated transcription, termination	2.59e-02
GO:0031061	negative regulation of histone methylation	2.59e-02
GO:0002043	blood vessel endothelial cell proliferation involved in sprouting angiogenesis	2.59e-02
GO:0043984	histone H4-K16 acetylation	2.59e-02
GO:0043902	positive regulation of multi-organism process	2.59e-02
GO:0090151	establishment of protein localization to mitochondrial membrane	2.59e-02
GO:0044260	cellular macromolecule metabolic process	2.70e-02
GO:0048869	cellular developmental process	2.70e-02
GO:0009880	embryonic pattern specification	2.81e-02
GO:0042254	ribosome biogenesis	2.94e-02
GO:0071826	ribonucleoprotein complex subunit organization	2.99e-02
GO:0090305	nucleic acid phosphodiester bond hydrolysis	3.07e-02
GO:0046651	lymphocyte proliferation	3.23e-02
GO:0014036	neural crest cell fate specification	3.23e-02
GO:0051149	positive regulation of muscle cell differentiation	3.23e-02
GO:0000460	maturation of 5.8S rRNA	3.23e-02
GO:0045956	positive regulation of calcium ion-dependent exocytosis	3.23e-02
GO:0070661	leukocyte proliferation	3.23e-02
GO:0051155	positive regulation of striated muscle cell differentiation	3.23e-02
GO:0042100	B cell proliferation	3.23e-02
GO:0032943	mononuclear cell proliferation	3.23e-02
GO:0048812	neuron projection morphogenesis	3.38e-02
GO:0060249	anatomical structure homeostasis	3.49e-02
GO:0060284	regulation of cell development	3.59e-02
GO:2000112	regulation of cellular macromolecule biosynthetic process	3.86e-02
GO:1903309	negative regulation of chromatin modification	3.86e-02
GO:0060351	cartilage development involved in endochondral bone morphogenesis	3.86e-02
GO:0046037	GMP metabolic process	3.86e-02
GO:0000467	exonucleolytic trimming to generate mature 3'-end of 5.8S rRNA from tricistronic rRNA transcript (SSU-rRNA, 5.8S rRNA, LSU-rRNA)	3.86e-02
