# Supplementary material for: Comprehensive analysis of coding-lncRNA gene co-expression network uncovers conserved functional lncRNAs in zebrafish
Source: BMC Genomics. 2018 May 9;19(Suppl 2):112. doi: 10.1186/s12864-018-4458-7 (PMC5954278; doi:10.1186/s12864-018-4458-7)
Supplement: Supplementary file 4 — lncRNA GO and KEGG annotation. (ZIP 17127 kb) [file 12864_2018_4458_MOESM4_ESM.zip › lncRNA GO and KEGG annotation/GO/ZFLNCG00269_GO_BP.txt]

GO	Name	P_value
GO:0002376	immune system process	3.49e-06
GO:0006955	immune response	3.98e-06
GO:0045087	innate immune response	1.29e-05
GO:0019882	antigen processing and presentation	1.43e-04
GO:0006952	defense response	2.21e-04
GO:0038083	peptidyl-tyrosine autophosphorylation	2.89e-04
GO:0070050	neuron cellular homeostasis	3.23e-04
GO:0018108	peptidyl-tyrosine phosphorylation	3.27e-04
GO:0018212	peptidyl-tyrosine modification	4.15e-04
GO:0002684	positive regulation of immune system process	6.67e-04
GO:0072593	reactive oxygen species metabolic process	9.57e-04
GO:0006643	membrane lipid metabolic process	1.26e-03
GO:0002682	regulation of immune system process	1.42e-03
GO:0002579	positive regulation of antigen processing and presentation	1.58e-03
GO:0002577	regulation of antigen processing and presentation	1.58e-03
GO:0002591	positive regulation of antigen processing and presentation of peptide antigen via MHC class I	1.58e-03
GO:0002428	antigen processing and presentation of peptide antigen via MHC class Ib	1.58e-03
GO:0002484	antigen processing and presentation of endogenous peptide antigen via MHC class I via ER pathway	1.58e-03
GO:0002485	antigen processing and presentation of endogenous peptide antigen via MHC class I via ER pathway, TAP-dependent	1.58e-03
GO:0002481	antigen processing and presentation of exogenous protein antigen via MHC class Ib, TAP-dependent	1.58e-03
GO:0002488	antigen processing and presentation of endogenous peptide antigen via MHC class Ib via ER pathway	1.58e-03
GO:0002489	antigen processing and presentation of endogenous peptide antigen via MHC class Ib via ER pathway, TAP-dependent	1.58e-03
GO:0002589	regulation of antigen processing and presentation of peptide antigen via MHC class I	1.58e-03
GO:0002585	positive regulation of antigen processing and presentation of peptide antigen	1.58e-03
GO:0002583	regulation of antigen processing and presentation of peptide antigen	1.58e-03
GO:0002475	antigen processing and presentation via MHC class Ib	1.58e-03
GO:0002477	antigen processing and presentation of exogenous peptide antigen via MHC class Ib	1.58e-03
GO:0002476	antigen processing and presentation of endogenous peptide antigen via MHC class Ib	1.58e-03
GO:0019883	antigen processing and presentation of endogenous antigen	2.20e-03
GO:0019884	antigen processing and presentation of exogenous antigen	2.20e-03
GO:0019885	antigen processing and presentation of endogenous peptide antigen via MHC class I	2.20e-03
GO:0002483	antigen processing and presentation of endogenous peptide antigen	2.20e-03
GO:0046627	negative regulation of insulin receptor signaling pathway	2.20e-03
GO:1900077	negative regulation of cellular response to insulin stimulus	2.20e-03
GO:0002478	antigen processing and presentation of exogenous peptide antigen	2.20e-03
GO:0006665	sphingolipid metabolic process	2.41e-03
GO:0046777	protein autophosphorylation	2.41e-03
GO:0032446	protein modification by small protein conjugation	3.19e-03
GO:0050853	B cell receptor signaling pathway	3.72e-03
GO:0046626	regulation of insulin receptor signaling pathway	3.72e-03
GO:1900076	regulation of cellular response to insulin stimulus	3.72e-03
GO:0051597	response to methylmercury	3.72e-03
GO:0006801	superoxide metabolic process	4.62e-03
GO:0050776	regulation of immune response	4.72e-03
GO:0007051	spindle organization	4.84e-03
GO:0007026	negative regulation of microtubule depolymerization	5.27e-03
GO:0031111	negative regulation of microtubule polymerization or depolymerization	5.27e-03
GO:0016567	protein ubiquitination	6.54e-03
GO:0031114	regulation of microtubule depolymerization	6.69e-03
GO:1990267	response to transition metal nanoparticle	6.69e-03
GO:0048002	antigen processing and presentation of peptide antigen	7.84e-03
GO:0002474	antigen processing and presentation of peptide antigen via MHC class I	7.84e-03
GO:0045321	leukocyte activation	1.02e-02
GO:0050851	antigen receptor-mediated signaling pathway	1.04e-02
GO:0030217	T cell differentiation	1.04e-02
GO:0035249	synaptic transmission, glutamatergic	1.04e-02
GO:0032366	intracellular sterol transport	1.04e-02
GO:1900003	regulation of serine-type endopeptidase activity	1.04e-02
GO:1900004	negative regulation of serine-type endopeptidase activity	1.04e-02
GO:0098869	cellular oxidant detoxification	1.04e-02
GO:1902571	regulation of serine-type peptidase activity	1.04e-02
GO:1902572	negative regulation of serine-type peptidase activity	1.04e-02
GO:0019430	removal of superoxide radicals	1.04e-02
GO:0044375	regulation of peroxisome size	1.04e-02
GO:0097036	regulation of plasma membrane sterol distribution	1.04e-02
GO:1990748	cellular detoxification	1.04e-02
GO:0042744	hydrogen peroxide catabolic process	1.04e-02
GO:0090156	cellular sphingolipid homeostasis	1.04e-02
GO:0032494	response to peptidoglycan	1.04e-02
GO:0035046	pronuclear migration	1.04e-02
GO:0002253	activation of immune response	1.08e-02
GO:0010038	response to metal ion	1.22e-02
GO:0070647	protein modification by small protein conjugation or removal	1.28e-02
GO:0031110	regulation of microtubule polymerization or depolymerization	1.29e-02
GO:0002429	immune response-activating cell surface receptor signaling pathway	1.33e-02
GO:0010951	negative regulation of endopeptidase activity	1.33e-02
GO:0043242	negative regulation of protein complex disassembly	1.37e-02
GO:0050778	positive regulation of immune response	1.37e-02
GO:1901880	negative regulation of protein depolymerization	1.37e-02
GO:0010035	response to inorganic substance	1.53e-02
GO:1901879	regulation of protein depolymerization	1.61e-02
GO:0002768	immune response-regulating cell surface receptor signaling pathway	1.65e-02
GO:0007052	mitotic spindle organization	1.65e-02
GO:0051493	regulation of cytoskeleton organization	1.66e-02
GO:0001775	cell activation	1.79e-02
GO:0043244	regulation of protein complex disassembly	1.88e-02
GO:0051494	negative regulation of cytoskeleton organization	1.97e-02
GO:0007344	pronuclear fusion	2.08e-02
GO:0006685	sphingomyelin catabolic process	2.08e-02
GO:0090050	positive regulation of cell migration involved in sprouting angiogenesis	2.08e-02
GO:0002888	positive regulation of myeloid leukocyte mediated immunity	2.08e-02
GO:0032365	intracellular lipid transport	2.08e-02
GO:0001865	NK T cell differentiation	2.08e-02
GO:0010634	positive regulation of epithelial cell migration	2.08e-02
GO:0001780	neutrophil homeostasis	2.08e-02
GO:0033628	regulation of cell adhesion mediated by integrin	2.08e-02
GO:0043306	positive regulation of mast cell degranulation	2.08e-02
GO:0033005	positive regulation of mast cell activation	2.08e-02
GO:0033008	positive regulation of mast cell activation involved in immune response	2.08e-02
GO:0046640	regulation of alpha-beta T cell proliferation	2.08e-02
