# Supplementary material for: Comprehensive analysis of coding-lncRNA gene co-expression network uncovers conserved functional lncRNAs in zebrafish
Source: BMC Genomics. 2018 May 9;19(Suppl 2):112. doi: 10.1186/s12864-018-4458-7 (PMC5954278; doi:10.1186/s12864-018-4458-7)
Supplement: Supplementary file 4 — lncRNA GO and KEGG annotation. (ZIP 17127 kb) [file 12864_2018_4458_MOESM4_ESM.zip › lncRNA GO and KEGG annotation/GO/ZFLNCG00270_GO_BP.txt]

GO	Name	P_value
GO:0006270	DNA replication initiation	6.02e-12
GO:0051052	regulation of DNA metabolic process	1.11e-11
GO:0010564	regulation of cell cycle process	1.70e-11
GO:0007059	chromosome segregation	1.93e-11
GO:0006302	double-strand break repair	2.03e-11
GO:0031110	regulation of microtubule polymerization or depolymerization	2.03e-11
GO:0070507	regulation of microtubule cytoskeleton organization	2.17e-11
GO:0006310	DNA recombination	2.39e-11
GO:0000398	mRNA splicing, via spliceosome	2.39e-11
GO:0000377	RNA splicing, via transesterification reactions with bulged adenosine as nucleophile	2.39e-11
GO:0007067	mitotic nuclear division	2.43e-11
GO:0007049	cell cycle	3.35e-11
GO:0000375	RNA splicing, via transesterification reactions	3.40e-11
GO:0051301	cell division	3.60e-11
GO:0000725	recombinational repair	3.81e-11
GO:0000724	double-strand break repair via homologous recombination	3.81e-11
GO:0048285	organelle fission	4.36e-11
GO:1901990	regulation of mitotic cell cycle phase transition	5.49e-11
GO:1901987	regulation of cell cycle phase transition	5.49e-11
GO:0006397	mRNA processing	5.56e-11
GO:0008380	RNA splicing	5.99e-11
GO:0051276	chromosome organization	6.43e-11
GO:0006260	DNA replication	6.43e-11
GO:0007017	microtubule-based process	6.47e-11
GO:0032886	regulation of microtubule-based process	6.58e-11
GO:0006974	cellular response to DNA damage stimulus	7.52e-11
GO:0000280	nuclear division	7.87e-11
GO:0016568	chromatin modification	8.21e-11
GO:1903047	mitotic cell cycle process	8.35e-11
GO:0016071	mRNA metabolic process	8.92e-11
GO:0045930	negative regulation of mitotic cell cycle	8.99e-11
GO:0006325	chromatin organization	9.64e-11
GO:0022402	cell cycle process	9.64e-11
GO:0006281	DNA repair	9.76e-11
GO:0006259	DNA metabolic process	1.06e-10
GO:0007346	regulation of mitotic cell cycle	1.11e-10
GO:0033554	cellular response to stress	1.14e-10
GO:0006950	response to stress	1.23e-10
GO:0006396	RNA processing	1.24e-10
GO:0051726	regulation of cell cycle	1.30e-10
GO:0051716	cellular response to stimulus	1.37e-10
GO:0043933	macromolecular complex subunit organization	1.68e-10
GO:0090304	nucleic acid metabolic process	1.97e-10
GO:1902589	single-organism organelle organization	2.02e-10
GO:0010948	negative regulation of cell cycle process	2.11e-10
GO:0016070	RNA metabolic process	2.13e-10
GO:0034645	cellular macromolecule biosynthetic process	2.26e-10
GO:0000075	cell cycle checkpoint	2.36e-10
GO:0031114	regulation of microtubule depolymerization	2.36e-10
GO:0006725	cellular aromatic compound metabolic process	2.38e-10
GO:0009059	macromolecule biosynthetic process	2.58e-10
GO:0016043	cellular component organization	2.79e-10
GO:0006996	organelle organization	2.82e-10
GO:0006807	nitrogen compound metabolic process	2.95e-10
GO:0044260	cellular macromolecule metabolic process	2.95e-10
GO:0006139	nucleobase-containing compound metabolic process	3.03e-10
GO:0071840	cellular component organization or biogenesis	3.10e-10
GO:0046483	heterocycle metabolic process	3.13e-10
GO:0034641	cellular nitrogen compound metabolic process	3.35e-10
GO:1901360	organic cyclic compound metabolic process	3.44e-10
GO:0007051	spindle organization	3.64e-10
GO:0043170	macromolecule metabolic process	3.91e-10
GO:0044237	cellular metabolic process	3.97e-10
GO:0044238	primary metabolic process	4.05e-10
GO:0071704	organic substance metabolic process	4.85e-10
GO:0010639	negative regulation of organelle organization	5.03e-10
GO:0007093	mitotic cell cycle checkpoint	5.22e-10
GO:0009987	cellular process	5.26e-10
GO:0007026	negative regulation of microtubule depolymerization	6.14e-10
GO:0031111	negative regulation of microtubule polymerization or depolymerization	6.14e-10
GO:1901991	negative regulation of mitotic cell cycle phase transition	1.40e-09
GO:1901988	negative regulation of cell cycle phase transition	1.40e-09
GO:0033043	regulation of organelle organization	2.12e-09
GO:0065003	macromolecular complex assembly	2.62e-09
GO:0008152	metabolic process	2.87e-09
GO:0045786	negative regulation of cell cycle	3.68e-09
GO:0034622	cellular macromolecular complex assembly	4.06e-09
GO:0045787	positive regulation of cell cycle	6.86e-09
GO:0098813	nuclear chromosome segregation	9.47e-09
GO:0006323	DNA packaging	1.06e-08
GO:0030261	chromosome condensation	1.06e-08
GO:0000226	microtubule cytoskeleton organization	1.40e-08
GO:0043244	regulation of protein complex disassembly	2.04e-08
GO:0006364	rRNA processing	3.23e-08
GO:0016569	covalent chromatin modification	3.60e-08
GO:0016072	rRNA metabolic process	4.95e-08
GO:1901879	regulation of protein depolymerization	5.63e-08
GO:0016570	histone modification	9.18e-08
GO:0051302	regulation of cell division	1.03e-07
GO:0051782	negative regulation of cell division	1.08e-07
GO:0006301	postreplication repair	1.27e-07
GO:0010389	regulation of G2/M transition of mitotic cell cycle	1.34e-07
GO:1902749	regulation of cell cycle G2/M phase transition	1.34e-07
GO:0051028	mRNA transport	1.54e-07
GO:0043242	negative regulation of protein complex disassembly	1.55e-07
GO:0033044	regulation of chromosome organization	1.55e-07
GO:1901880	negative regulation of protein depolymerization	1.55e-07
GO:0051494	negative regulation of cytoskeleton organization	1.83e-07
GO:2001020	regulation of response to DNA damage stimulus	1.95e-07
GO:0000278	mitotic cell cycle	2.55e-07
