# Supplementary material for: Comprehensive analysis of coding-lncRNA gene co-expression network uncovers conserved functional lncRNAs in zebrafish
Source: BMC Genomics. 2018 May 9;19(Suppl 2):112. doi: 10.1186/s12864-018-4458-7 (PMC5954278; doi:10.1186/s12864-018-4458-7)
Supplement: Supplementary file 4 — lncRNA GO and KEGG annotation. (ZIP 17127 kb) [file 12864_2018_4458_MOESM4_ESM.zip › lncRNA GO and KEGG annotation/GO/ZFLNCG00271_GO_BP.txt]

GO	Name	P_value
GO:0006369	termination of RNA polymerase II transcription	2.13e-03
GO:0006353	DNA-templated transcription, termination	4.26e-03
GO:0006396	RNA processing	5.74e-03
GO:0045944	positive regulation of transcription from RNA polymerase II promoter	8.59e-03
GO:1901409	positive regulation of phosphorylation of RNA polymerase II C-terminal domain	9.56e-03
GO:0006378	mRNA polyadenylation	9.56e-03
GO:0043631	RNA polyadenylation	1.06e-02
GO:1901407	regulation of phosphorylation of RNA polymerase II C-terminal domain	1.06e-02
GO:0031124	mRNA 3'-end processing	1.06e-02
GO:0006397	mRNA processing	1.08e-02
GO:1904031	positive regulation of cyclin-dependent protein kinase activity	1.17e-02
GO:0006379	mRNA cleavage	1.17e-02
GO:0045737	positive regulation of cyclin-dependent protein serine/threonine kinase activity	1.17e-02
GO:0016071	mRNA metabolic process	1.75e-02
GO:0000079	regulation of cyclin-dependent protein serine/threonine kinase activity	1.90e-02
GO:0000413	protein peptidyl-prolyl isomerization	1.90e-02
GO:1904029	regulation of cyclin-dependent protein kinase activity	2.01e-02
GO:0018208	peptidyl-proline modification	2.01e-02
GO:0045893	positive regulation of transcription, DNA-templated	2.16e-02
GO:1902680	positive regulation of RNA biosynthetic process	2.16e-02
GO:1903508	positive regulation of nucleic acid-templated transcription	2.16e-02
GO:0051254	positive regulation of RNA metabolic process	2.31e-02
GO:0010557	positive regulation of macromolecule biosynthetic process	2.41e-02
GO:0071902	positive regulation of protein serine/threonine kinase activity	2.63e-02
GO:0045935	positive regulation of nucleobase-containing compound metabolic process	2.65e-02
GO:0010628	positive regulation of gene expression	2.71e-02
GO:0031328	positive regulation of cellular biosynthetic process	2.81e-02
GO:0051173	positive regulation of nitrogen compound metabolic process	2.83e-02
GO:0009891	positive regulation of biosynthetic process	2.86e-02
GO:0031123	RNA 3'-end processing	2.94e-02
GO:0016070	RNA metabolic process	2.98e-02
GO:0045787	positive regulation of cell cycle	3.05e-02
GO:0048565	digestive tract development	3.57e-02
GO:0090501	RNA phosphodiester bond hydrolysis	3.57e-02
GO:0051090	regulation of sequence-specific DNA binding transcription factor activity	3.67e-02
GO:0031016	pancreas development	3.77e-02
GO:0090305	nucleic acid phosphodiester bond hydrolysis	4.39e-02
GO:0071900	regulation of protein serine/threonine kinase activity	4.90e-02
