# Supplementary material for: Comprehensive analysis of coding-lncRNA gene co-expression network uncovers conserved functional lncRNAs in zebrafish
Source: BMC Genomics. 2018 May 9;19(Suppl 2):112. doi: 10.1186/s12864-018-4458-7 (PMC5954278; doi:10.1186/s12864-018-4458-7)
Supplement: Supplementary file 4 — lncRNA GO and KEGG annotation. (ZIP 17127 kb) [file 12864_2018_4458_MOESM4_ESM.zip › lncRNA GO and KEGG annotation/GO/ZFLNCG00272_GO_BP.txt]

GO	Name	P_value
GO:0006396	RNA processing	1.18e-03
GO:0006369	termination of RNA polymerase II transcription	1.28e-03
GO:0006353	DNA-templated transcription, termination	2.56e-03
GO:0006397	mRNA processing	3.87e-03
GO:0006378	mRNA polyadenylation	5.74e-03
GO:0016071	mRNA metabolic process	6.32e-03
GO:0043631	RNA polyadenylation	6.38e-03
GO:0031124	mRNA 3'-end processing	6.38e-03
GO:0006379	mRNA cleavage	7.02e-03
GO:0031123	RNA 3'-end processing	1.78e-02
GO:0048565	digestive tract development	2.15e-02
GO:0090501	RNA phosphodiester bond hydrolysis	2.15e-02
GO:0051090	regulation of sequence-specific DNA binding transcription factor activity	2.22e-02
GO:0031016	pancreas development	2.28e-02
GO:0090305	nucleic acid phosphodiester bond hydrolysis	2.66e-02
GO:0006357	regulation of transcription from RNA polymerase II promoter	3.07e-02
GO:0016070	RNA metabolic process	3.20e-02
GO:0000398	mRNA splicing, via spliceosome	4.02e-02
GO:0000377	RNA splicing, via transesterification reactions with bulged adenosine as nucleophile	4.02e-02
GO:0000375	RNA splicing, via transesterification reactions	4.08e-02
GO:0001889	liver development	4.64e-02
