# Supplementary material for: Comprehensive analysis of coding-lncRNA gene co-expression network uncovers conserved functional lncRNAs in zebrafish
Source: BMC Genomics. 2018 May 9;19(Suppl 2):112. doi: 10.1186/s12864-018-4458-7 (PMC5954278; doi:10.1186/s12864-018-4458-7)
Supplement: Supplementary file 4 — lncRNA GO and KEGG annotation. (ZIP 17127 kb) [file 12864_2018_4458_MOESM4_ESM.zip › lncRNA GO and KEGG annotation/GO/ZFLNCG00273_GO_BP.txt]

GO	Name	P_value
GO:0001704	formation of primary germ layer	8.09e-05
GO:0008033	tRNA processing	9.83e-05
GO:0002097	tRNA wobble base modification	1.13e-04
GO:0001706	endoderm formation	2.89e-04
GO:0034470	ncRNA processing	5.71e-04
GO:0006400	tRNA modification	6.25e-04
GO:0009451	RNA modification	1.02e-03
GO:2000053	regulation of Wnt signaling pathway involved in dorsal/ventral axis specification	1.24e-03
GO:0006399	tRNA metabolic process	1.34e-03
GO:0035284	brain segmentation	1.85e-03
GO:0006302	double-strand break repair	1.92e-03
GO:0007398	ectoderm development	2.57e-03
GO:0031122	cytoplasmic microtubule organization	2.57e-03
GO:0002098	tRNA wobble uridine modification	3.40e-03
GO:0034660	ncRNA metabolic process	3.45e-03
GO:0006259	DNA metabolic process	3.87e-03
GO:0090304	nucleic acid metabolic process	4.67e-03
GO:0060061	Spemann organizer formation	5.38e-03
GO:0001707	mesoderm formation	6.53e-03
GO:0032268	regulation of cellular protein metabolic process	6.78e-03
GO:0006396	RNA processing	6.97e-03
GO:0051052	regulation of DNA metabolic process	7.69e-03
GO:0051246	regulation of protein metabolic process	8.33e-03
GO:0090263	positive regulation of canonical Wnt signaling pathway	9.12e-03
GO:0009953	dorsal/ventral pattern formation	9.46e-03
GO:0009880	embryonic pattern specification	1.03e-02
GO:0032439	endosome localization	1.13e-02
GO:0035280	miRNA loading onto RISC involved in gene silencing by miRNA	1.13e-02
GO:0048327	axial mesodermal cell fate specification	1.13e-02
GO:1900006	positive regulation of dendrite development	1.13e-02
GO:0032196	transposition	1.13e-02
GO:2000055	positive regulation of Wnt signaling pathway involved in dorsal/ventral axis specification	1.13e-02
GO:0060998	regulation of dendritic spine development	1.13e-02
GO:0060999	positive regulation of dendritic spine development	1.13e-02
GO:0050775	positive regulation of dendrite morphogenesis	1.13e-02
GO:0007056	spindle assembly involved in female meiosis	1.13e-02
GO:0021512	spinal cord anterior/posterior patterning	1.13e-02
GO:0006313	transposition, DNA-mediated	1.13e-02
GO:0007058	spindle assembly involved in female meiosis II	1.13e-02
GO:0002100	tRNA wobble adenosine to inosine editing	1.13e-02
GO:0090306	spindle assembly involved in meiosis	1.13e-02
GO:0061003	positive regulation of dendritic spine morphogenesis	1.13e-02
GO:0061001	regulation of dendritic spine morphogenesis	1.13e-02
GO:0048209	regulation of vesicle targeting, to, from or within Golgi	1.13e-02
GO:0070922	small RNA loading onto RISC	1.13e-02
GO:0046782	regulation of viral transcription	1.13e-02
GO:0030953	astral microtubule organization	1.13e-02
GO:0006281	DNA repair	1.53e-02
GO:0051321	meiotic cell cycle	1.72e-02
GO:0006891	intra-Golgi vesicle-mediated transport	2.11e-02
GO:1901360	organic cyclic compound metabolic process	2.21e-02
GO:0060795	cell fate commitment involved in formation of primary germ layer	2.25e-02
GO:1903900	regulation of viral life cycle	2.25e-02
GO:0006700	C21-steroid hormone biosynthetic process	2.25e-02
GO:0006704	glucocorticoid biosynthetic process	2.25e-02
GO:0060063	Spemann organizer formation at the embryonic shield	2.25e-02
GO:0007501	mesodermal cell fate specification	2.25e-02
GO:2000742	regulation of anterior head development	2.25e-02
GO:0016242	negative regulation of macroautophagy	2.25e-02
GO:1901096	regulation of autophagosome maturation	2.25e-02
GO:1901097	negative regulation of autophagosome maturation	2.25e-02
GO:0046619	optic placode formation involved in camera-type eye formation	2.25e-02
GO:0051311	meiotic metaphase plate congression	2.25e-02
GO:0010159	specification of organ position	2.25e-02
GO:0050792	regulation of viral process	2.25e-02
GO:1902902	negative regulation of autophagosome assembly	2.25e-02
GO:0000212	meiotic spindle organization	2.25e-02
GO:0006269	DNA replication, synthesis of RNA primer	2.25e-02
GO:0030423	targeting of mRNA for destruction involved in RNA interference	2.25e-02
GO:0001710	mesodermal cell fate commitment	2.25e-02
GO:0071417	cellular response to organonitrogen compound	2.31e-02
GO:2001020	regulation of response to DNA damage stimulus	2.31e-02
GO:1901699	cellular response to nitrogen compound	2.31e-02
GO:0006139	nucleobase-containing compound metabolic process	2.40e-02
GO:1901800	positive regulation of proteasomal protein catabolic process	2.53e-02
GO:0032436	positive regulation of proteasomal ubiquitin-dependent protein catabolic process	2.53e-02
GO:0032270	positive regulation of cellular protein metabolic process	2.55e-02
GO:1903052	positive regulation of proteolysis involved in cellular protein catabolic process	2.75e-02
GO:1903364	positive regulation of cellular protein catabolic process	2.75e-02
GO:0010817	regulation of hormone levels	2.78e-02
GO:0051247	positive regulation of protein metabolic process	2.84e-02
GO:0044702	single organism reproductive process	2.84e-02
GO:0045786	negative regulation of cell cycle	3.16e-02
GO:0030177	positive regulation of Wnt signaling pathway	3.21e-02
GO:0045732	positive regulation of protein catabolic process	3.21e-02
GO:0008211	glucocorticoid metabolic process	3.35e-02
GO:0034650	cortisol metabolic process	3.35e-02
GO:0051352	negative regulation of ligase activity	3.35e-02
GO:0051444	negative regulation of ubiquitin-protein transferase activity	3.35e-02
GO:1902116	negative regulation of organelle assembly	3.35e-02
GO:0051567	histone H3-K9 methylation	3.35e-02
GO:0016338	calcium-independent cell-cell adhesion via plasma membrane cell-adhesion molecules	3.35e-02
GO:0061647	histone H3-K9 modification	3.35e-02
GO:0001743	optic placode formation	3.35e-02
GO:0015074	DNA integration	3.35e-02
GO:0007080	mitotic metaphase plate congression	3.35e-02
GO:0051439	regulation of ubiquitin-protein ligase activity involved in mitotic cell cycle	3.35e-02
GO:0051436	negative regulation of ubiquitin-protein ligase activity involved in mitotic cell cycle	3.35e-02
GO:0043518	negative regulation of DNA damage response, signal transduction by p53 class mediator	3.35e-02
GO:0043903	regulation of symbiosis, encompassing mutualism through parasitism	3.35e-02
