# Supplementary material for: Comprehensive analysis of coding-lncRNA gene co-expression network uncovers conserved functional lncRNAs in zebrafish
Source: BMC Genomics. 2018 May 9;19(Suppl 2):112. doi: 10.1186/s12864-018-4458-7 (PMC5954278; doi:10.1186/s12864-018-4458-7)
Supplement: Supplementary file 4 — lncRNA GO and KEGG annotation. (ZIP 17127 kb) [file 12864_2018_4458_MOESM4_ESM.zip › lncRNA GO and KEGG annotation/GO/ZFLNCG00274_GO_BP.txt]

GO	Name	P_value
GO:0007409	axonogenesis	1.03e-04
GO:0048812	neuron projection morphogenesis	1.74e-04
GO:0048858	cell projection morphogenesis	3.10e-04
GO:0032990	cell part morphogenesis	3.27e-04
GO:0032989	cellular component morphogenesis	6.21e-04
GO:0030030	cell projection organization	1.32e-03
GO:0070167	regulation of biomineral tissue development	1.70e-03
GO:0030500	regulation of bone mineralization	1.70e-03
GO:2000026	regulation of multicellular organismal development	2.01e-03
GO:0035385	Roundabout signaling pathway	2.13e-03
GO:1902284	neuron projection extension involved in neuron projection guidance	2.77e-03
GO:0048846	axon extension involved in axon guidance	2.77e-03
GO:0050793	regulation of developmental process	3.04e-03
GO:0030278	regulation of ossification	3.41e-03
GO:0051239	regulation of multicellular organismal process	3.60e-03
GO:0044767	single-organism developmental process	5.57e-03
GO:0032502	developmental process	6.71e-03
GO:0048675	axon extension	7.87e-03
GO:1990138	neuron projection extension	8.08e-03
GO:0048588	developmental cell growth	8.93e-03
GO:0060560	developmental growth involved in morphogenesis	1.13e-02
GO:0016049	cell growth	1.17e-02
GO:0048793	pronephros development	1.19e-02
GO:0009653	anatomical structure morphogenesis	1.24e-02
GO:0001822	kidney development	1.59e-02
GO:0048869	cellular developmental process	1.64e-02
GO:0050770	regulation of axonogenesis	1.70e-02
GO:0010769	regulation of cell morphogenesis involved in differentiation	1.95e-02
GO:0010975	regulation of neuron projection development	2.03e-02
GO:0031344	regulation of cell projection organization	2.41e-02
GO:0022604	regulation of cell morphogenesis	2.66e-02
GO:0045664	regulation of neuron differentiation	2.68e-02
GO:0048589	developmental growth	2.91e-02
GO:0050789	regulation of biological process	3.07e-02
GO:0040007	growth	3.56e-02
GO:0050767	regulation of neurogenesis	3.56e-02
GO:0016043	cellular component organization	3.56e-02
GO:0065007	biological regulation	3.66e-02
GO:0071840	cellular component organization or biogenesis	3.74e-02
GO:0051960	regulation of nervous system development	3.79e-02
GO:0060284	regulation of cell development	4.00e-02
