# Supplementary material for: Comprehensive analysis of coding-lncRNA gene co-expression network uncovers conserved functional lncRNAs in zebrafish
Source: BMC Genomics. 2018 May 9;19(Suppl 2):112. doi: 10.1186/s12864-018-4458-7 (PMC5954278; doi:10.1186/s12864-018-4458-7)
Supplement: Supplementary file 4 — lncRNA GO and KEGG annotation. (ZIP 17127 kb) [file 12864_2018_4458_MOESM4_ESM.zip › lncRNA GO and KEGG annotation/GO/ZFLNCG00277_GO_BP.txt]

GO	Name	P_value
GO:0007005	mitochondrion organization	1.22e-05
GO:0022411	cellular component disassembly	2.25e-05
GO:0000422	mitophagy	7.11e-05
GO:0061726	mitochondrion disassembly	7.11e-05
GO:0071569	protein ufmylation	7.39e-05
GO:1903008	organelle disassembly	1.16e-04
GO:0032446	protein modification by small protein conjugation	1.71e-04
GO:0006914	autophagy	4.71e-04
GO:0070647	protein modification by small protein conjugation or removal	6.12e-04
GO:0043562	cellular response to nitrogen levels	1.26e-03
GO:0006995	cellular response to nitrogen starvation	1.26e-03
GO:0000045	autophagosome assembly	2.73e-03
GO:1905037	autophagosome organization	2.73e-03
GO:1990755	mitotic spindle microtubule depolymerization	3.55e-03
GO:0090169	regulation of spindle assembly	3.55e-03
GO:0015680	intracellular copper ion transport	3.55e-03
GO:1990564	protein polyufmylation	3.55e-03
GO:0045669	positive regulation of osteoblast differentiation	3.55e-03
GO:0070169	positive regulation of biomineral tissue development	3.55e-03
GO:0033688	regulation of osteoblast proliferation	3.55e-03
GO:0033689	negative regulation of osteoblast proliferation	3.55e-03
GO:0030501	positive regulation of bone mineralization	3.55e-03
GO:2000598	regulation of cyclin catabolic process	3.55e-03
GO:2000599	negative regulation of cyclin catabolic process	3.55e-03
GO:1990592	protein K69-linked ufmylation	3.55e-03
GO:0045778	positive regulation of ossification	3.55e-03
GO:1901673	regulation of mitotic spindle assembly	3.55e-03
GO:0007034	vacuolar transport	4.72e-03
GO:0009267	cellular response to starvation	5.05e-03
GO:0071496	cellular response to external stimulus	5.73e-03
GO:0031668	cellular response to extracellular stimulus	5.73e-03
GO:0031669	cellular response to nutrient levels	5.73e-03
GO:0016567	protein ubiquitination	6.49e-03
GO:0051788	response to misfolded protein	7.09e-03
GO:1902019	regulation of cilium-dependent cell motility	7.09e-03
GO:0090224	regulation of spindle organization	7.09e-03
GO:0042051	compound eye photoreceptor development	7.09e-03
GO:0060295	regulation of cilium movement involved in cell motility	7.09e-03
GO:0060296	regulation of cilium beat frequency involved in ciliary motility	7.09e-03
GO:0003356	regulation of cilium beat frequency	7.09e-03
GO:0060236	regulation of mitotic spindle organization	7.09e-03
GO:0035967	cellular response to topologically incorrect protein	7.09e-03
GO:0071816	tail-anchored membrane protein insertion into ER membrane	7.09e-03
GO:0071218	cellular response to misfolded protein	7.09e-03
GO:0042126	nitrate metabolic process	7.09e-03
GO:0042128	nitrate assimilation	7.09e-03
GO:0042594	response to starvation	7.22e-03
GO:0009056	catabolic process	7.36e-03
GO:0006996	organelle organization	8.62e-03
GO:0031667	response to nutrient levels	9.29e-03
GO:0009991	response to extracellular stimulus	9.29e-03
GO:0003352	regulation of cilium movement	1.06e-02
GO:0060632	regulation of microtubule-based movement	1.06e-02
GO:0006878	cellular copper ion homeostasis	1.06e-02
GO:0007033	vacuole organization	1.31e-02
GO:0032509	endosome transport via multivesicular body sorting pathway	1.41e-02
GO:0045048	protein insertion into ER membrane	1.41e-02
GO:0055070	copper ion homeostasis	1.41e-02
GO:0043328	protein targeting to vacuole involved in ubiquitin-dependent protein catabolic process via the multivesicular body sorting pathway	1.41e-02
GO:0032511	late endosome to vacuole transport via multivesicular body sorting pathway	1.41e-02
GO:1902582	single-organism intracellular transport	1.46e-02
GO:0006511	ubiquitin-dependent protein catabolic process	1.59e-02
GO:0019941	modification-dependent protein catabolic process	1.61e-02
GO:0043632	modification-dependent macromolecule catabolic process	1.76e-02
GO:0006515	misfolded or incompletely synthesized protein catabolic process	1.76e-02
GO:0045667	regulation of osteoblast differentiation	1.76e-02
GO:0051205	protein insertion into membrane	1.76e-02
GO:0071786	endoplasmic reticulum tubular network organization	1.76e-02
GO:0000209	protein polyubiquitination	1.92e-02
GO:0042787	protein ubiquitination involved in ubiquitin-dependent protein catabolic process	2.04e-02
GO:0042407	cristae formation	2.11e-02
GO:0046847	filopodium assembly	2.11e-02
GO:0006825	copper ion transport	2.11e-02
GO:0051649	establishment of localization in cell	2.30e-02
GO:2001057	reactive nitrogen species metabolic process	2.46e-02
GO:0045324	late endosome to vacuole transport	2.46e-02
GO:0043161	proteasome-mediated ubiquitin-dependent protein catabolic process	2.70e-02
GO:0010498	proteasomal protein catabolic process	2.70e-02
GO:0007019	microtubule depolymerization	2.81e-02
GO:0071941	nitrogen cycle metabolic process	2.81e-02
GO:0035966	response to topologically incorrect protein	2.81e-02
GO:0070167	regulation of biomineral tissue development	2.81e-02
GO:0030500	regulation of bone mineralization	2.81e-02
GO:0051603	proteolysis involved in cellular protein catabolic process	2.83e-02
GO:1902589	single-organism organelle organization	3.05e-02
GO:0060041	retina development in camera-type eye	3.06e-02
GO:0031109	microtubule polymerization or depolymerization	3.15e-02
GO:0006623	protein targeting to vacuole	3.15e-02
GO:0000266	mitochondrial fission	3.15e-02
GO:0072666	establishment of protein localization to vacuole	3.15e-02
GO:0007007	inner mitochondrial membrane organization	3.15e-02
GO:0006513	protein monoubiquitination	3.50e-02
GO:1904031	positive regulation of cyclin-dependent protein kinase activity	3.84e-02
GO:0072665	protein localization to vacuole	3.84e-02
GO:0045737	positive regulation of cyclin-dependent protein serine/threonine kinase activity	3.84e-02
GO:0032968	positive regulation of transcription elongation from RNA polymerase II promoter	3.84e-02
GO:0044265	cellular macromolecule catabolic process	3.98e-02
GO:0048285	organelle fission	4.15e-02
GO:0051261	protein depolymerization	4.18e-02
GO:0032786	positive regulation of DNA-templated transcription, elongation	4.18e-02
