# Supplementary material for: Comprehensive analysis of coding-lncRNA gene co-expression network uncovers conserved functional lncRNAs in zebrafish
Source: BMC Genomics. 2018 May 9;19(Suppl 2):112. doi: 10.1186/s12864-018-4458-7 (PMC5954278; doi:10.1186/s12864-018-4458-7)
Supplement: Supplementary file 4 — lncRNA GO and KEGG annotation. (ZIP 17127 kb) [file 12864_2018_4458_MOESM4_ESM.zip › lncRNA GO and KEGG annotation/GO/ZFLNCG00278_GO_BP.txt]

GO	Name	P_value
GO:0007275	multicellular organism development	1.94e-07
GO:0032501	multicellular organismal process	7.54e-07
GO:0032502	developmental process	1.23e-06
GO:0014857	regulation of skeletal muscle cell proliferation	1.55e-06
GO:0044767	single-organism developmental process	6.05e-06
GO:0014904	myotube cell development	6.98e-06
GO:0048741	skeletal muscle fiber development	6.98e-06
GO:0006351	transcription, DNA-templated	1.31e-05
GO:0097659	nucleic acid-templated transcription	1.31e-05
GO:0044707	single-multicellular organism process	1.43e-05
GO:0032774	RNA biosynthetic process	1.65e-05
GO:0006355	regulation of transcription, DNA-templated	1.77e-05
GO:1903506	regulation of nucleic acid-templated transcription	1.78e-05
GO:2001141	regulation of RNA biosynthetic process	1.80e-05
GO:0051252	regulation of RNA metabolic process	2.11e-05
GO:0048869	cellular developmental process	2.34e-05
GO:0048856	anatomical structure development	2.53e-05
GO:0019219	regulation of nucleobase-containing compound metabolic process	2.78e-05
GO:2000112	regulation of cellular macromolecule biosynthetic process	2.96e-05
GO:0010556	regulation of macromolecule biosynthetic process	3.12e-05
GO:0048747	muscle fiber development	3.52e-05
GO:0010468	regulation of gene expression	3.67e-05
GO:0031326	regulation of cellular biosynthetic process	3.71e-05
GO:0009889	regulation of biosynthetic process	3.81e-05
GO:0051171	regulation of nitrogen compound metabolic process	4.19e-05
GO:0035775	pronephric glomerulus morphogenesis	4.31e-05
GO:0072102	glomerulus morphogenesis	4.31e-05
GO:0034654	nucleobase-containing compound biosynthetic process	6.04e-05
GO:0019438	aromatic compound biosynthetic process	8.21e-05
GO:0055002	striated muscle cell development	8.73e-05
GO:0018130	heterocycle biosynthetic process	8.80e-05
GO:1901362	organic cyclic compound biosynthetic process	1.17e-04
GO:0021984	adenohypophysis development	1.20e-04
GO:0055001	muscle cell development	1.36e-04
GO:0060255	regulation of macromolecule metabolic process	1.57e-04
GO:0035094	response to nicotine	1.61e-04
GO:0080090	regulation of primary metabolic process	1.67e-04
GO:0007274	neuromuscular synaptic transmission	1.83e-04
GO:0031323	regulation of cellular metabolic process	1.92e-04
GO:0008283	cell proliferation	1.93e-04
GO:0034645	cellular macromolecule biosynthetic process	2.10e-04
GO:0043279	response to alkaloid	2.34e-04
GO:0003009	skeletal muscle contraction	2.34e-04
GO:0009059	macromolecule biosynthetic process	2.48e-04
GO:0050794	regulation of cellular process	2.87e-04
GO:0007268	synaptic transmission	2.95e-04
GO:0099537	trans-synaptic signaling	2.95e-04
GO:0099536	synaptic signaling	2.95e-04
GO:0019222	regulation of metabolic process	2.99e-04
GO:0016070	RNA metabolic process	3.53e-04
GO:0048513	animal organ development	3.67e-04
GO:0007399	nervous system development	3.87e-04
GO:0006941	striated muscle contraction	4.19e-04
GO:0050789	regulation of biological process	4.27e-04
GO:0007411	axon guidance	4.60e-04
GO:0097485	neuron projection guidance	4.72e-04
GO:0048731	system development	4.77e-04
GO:0044271	cellular nitrogen compound biosynthetic process	4.87e-04
GO:0007271	synaptic transmission, cholinergic	4.93e-04
GO:0045664	regulation of neuron differentiation	5.31e-04
GO:0009653	anatomical structure morphogenesis	7.42e-04
GO:0048468	cell development	7.49e-04
GO:0008045	motor neuron axon guidance	7.97e-04
GO:0065007	biological regulation	8.13e-04
GO:0007267	cell-cell signaling	9.12e-04
GO:0030154	cell differentiation	1.00e-03
GO:0090304	nucleic acid metabolic process	1.08e-03
GO:0044700	single organism signaling	1.13e-03
GO:0023052	signaling	1.20e-03
GO:0050767	regulation of neurogenesis	1.22e-03
GO:0035441	cell migration involved in vasculogenesis	1.28e-03
GO:2000980	regulation of inner ear receptor cell differentiation	1.28e-03
GO:0045631	regulation of mechanoreceptor differentiation	1.28e-03
GO:0006936	muscle contraction	1.35e-03
GO:0003012	muscle system process	1.42e-03
GO:0007519	skeletal muscle tissue development	1.42e-03
GO:0051960	regulation of nervous system development	1.46e-03
GO:0060284	regulation of cell development	1.70e-03
GO:0044249	cellular biosynthetic process	1.74e-03
GO:0014706	striated muscle tissue development	2.13e-03
GO:0060537	muscle tissue development	2.20e-03
GO:1901576	organic substance biosynthetic process	2.25e-03
GO:0030516	regulation of axon extension	2.28e-03
GO:0001708	cell fate specification	2.45e-03
GO:0086009	membrane repolarization	2.56e-03
GO:0035025	positive regulation of Rho protein signal transduction	2.56e-03
GO:0021588	cerebellum formation	2.56e-03
GO:0009058	biosynthetic process	2.75e-03
GO:0006139	nucleobase-containing compound metabolic process	2.78e-03
GO:0061387	regulation of extent of cell growth	2.88e-03
GO:0010243	response to organonitrogen compound	2.97e-03
GO:0007154	cell communication	3.27e-03
GO:0006928	movement of cell or subcellular component	3.53e-03
GO:0046483	heterocycle metabolic process	3.54e-03
GO:0006725	cellular aromatic compound metabolic process	3.63e-03
GO:1901698	response to nitrogen compound	3.75e-03
GO:0002074	extraocular skeletal muscle development	3.83e-03
GO:0060118	vestibular receptor cell development	3.83e-03
GO:0051057	positive regulation of small GTPase mediated signal transduction	3.83e-03
GO:0046579	positive regulation of Ras protein signal transduction	3.83e-03
