# Supplementary material for: Comprehensive analysis of coding-lncRNA gene co-expression network uncovers conserved functional lncRNAs in zebrafish
Source: BMC Genomics. 2018 May 9;19(Suppl 2):112. doi: 10.1186/s12864-018-4458-7 (PMC5954278; doi:10.1186/s12864-018-4458-7)
Supplement: Supplementary file 4 — lncRNA GO and KEGG annotation. (ZIP 17127 kb) [file 12864_2018_4458_MOESM4_ESM.zip › lncRNA GO and KEGG annotation/GO/ZFLNCG00279_GO_BP.txt]

GO	Name	P_value
GO:0008284	positive regulation of cell proliferation	3.15e-04
GO:0003093	regulation of glomerular filtration	5.69e-04
GO:0003071	renal system process involved in regulation of systemic arterial blood pressure	5.69e-04
GO:0098801	regulation of renal system process	5.69e-04
GO:0001977	renal system process involved in regulation of blood volume	5.69e-04
GO:0045072	regulation of interferon-gamma biosynthetic process	1.14e-03
GO:0045078	positive regulation of interferon-gamma biosynthetic process	1.14e-03
GO:0032814	regulation of natural killer cell activation	1.14e-03
GO:0032816	positive regulation of natural killer cell activation	1.14e-03
GO:0051133	regulation of NK T cell activation	1.14e-03
GO:0051135	positive regulation of NK T cell activation	1.14e-03
GO:0032649	regulation of interferon-gamma production	1.70e-03
GO:0032729	positive regulation of interferon-gamma production	1.70e-03
GO:0042108	positive regulation of cytokine biosynthetic process	1.70e-03
GO:0046635	positive regulation of alpha-beta T cell activation	2.27e-03
GO:0046634	regulation of alpha-beta T cell activation	2.27e-03
GO:0042035	regulation of cytokine biosynthetic process	2.27e-03
GO:0070665	positive regulation of leukocyte proliferation	2.84e-03
GO:0050671	positive regulation of lymphocyte proliferation	2.84e-03
GO:0032946	positive regulation of mononuclear cell proliferation	2.84e-03
GO:0050870	positive regulation of T cell activation	3.41e-03
GO:0034112	positive regulation of homotypic cell-cell adhesion	3.41e-03
GO:0070663	regulation of leukocyte proliferation	3.41e-03
GO:0050670	regulation of lymphocyte proliferation	3.41e-03
GO:1903039	positive regulation of leukocyte cell-cell adhesion	3.41e-03
GO:0022409	positive regulation of cell-cell adhesion	3.41e-03
GO:0032944	regulation of mononuclear cell proliferation	3.41e-03
GO:0042127	regulation of cell proliferation	4.10e-03
GO:0045785	positive regulation of cell adhesion	4.54e-03
GO:0001819	positive regulation of cytokine production	4.54e-03
GO:0002696	positive regulation of leukocyte activation	5.67e-03
GO:0051251	positive regulation of lymphocyte activation	5.67e-03
GO:0050867	positive regulation of cell activation	6.24e-03
GO:0050863	regulation of T cell activation	6.80e-03
GO:1903037	regulation of leukocyte cell-cell adhesion	6.80e-03
GO:0034110	regulation of homotypic cell-cell adhesion	7.93e-03
GO:0001817	regulation of cytokine production	9.06e-03
GO:0051249	regulation of lymphocyte activation	9.63e-03
GO:0003014	renal system process	1.08e-02
GO:0002694	regulation of leukocyte activation	1.08e-02
GO:0050865	regulation of cell activation	1.19e-02
GO:0007034	vacuolar transport	1.64e-02
GO:0015031	protein transport	1.87e-02
GO:0045184	establishment of protein localization	2.01e-02
GO:0022407	regulation of cell-cell adhesion	2.08e-02
GO:0008104	protein localization	2.64e-02
GO:0033036	macromolecule localization	2.68e-02
GO:0051239	regulation of multicellular organismal process	2.99e-02
GO:0030155	regulation of cell adhesion	3.14e-02
GO:0000209	protein polyubiquitination	3.36e-02
GO:0042787	protein ubiquitination involved in ubiquitin-dependent protein catabolic process	3.47e-02
GO:0002684	positive regulation of immune system process	3.75e-02
GO:0043161	proteasome-mediated ubiquitin-dependent protein catabolic process	4.02e-02
GO:0010498	proteasomal protein catabolic process	4.02e-02
GO:0044057	regulation of system process	4.62e-02
GO:0071702	organic substance transport	4.71e-02
