# Supplementary material for: Comprehensive analysis of coding-lncRNA gene co-expression network uncovers conserved functional lncRNAs in zebrafish
Source: BMC Genomics. 2018 May 9;19(Suppl 2):112. doi: 10.1186/s12864-018-4458-7 (PMC5954278; doi:10.1186/s12864-018-4458-7)
Supplement: Supplementary file 4 — lncRNA GO and KEGG annotation. (ZIP 17127 kb) [file 12864_2018_4458_MOESM4_ESM.zip › lncRNA GO and KEGG annotation/GO/ZFLNCG00280_GO_BP.txt]

GO	Name	P_value
GO:0006836	neurotransmitter transport	1.90e-11
GO:0098742	cell-cell adhesion via plasma-membrane adhesion molecules	3.74e-11
GO:0050877	neurological system process	3.75e-11
GO:0007268	synaptic transmission	4.00e-11
GO:0099536	synaptic signaling	4.00e-11
GO:0099537	trans-synaptic signaling	4.00e-11
GO:0007267	cell-cell signaling	4.06e-11
GO:0007601	visual perception	4.08e-11
GO:0023052	signaling	4.13e-11
GO:0007600	sensory perception	4.54e-11
GO:0007156	homophilic cell adhesion via plasma membrane adhesion molecules	4.60e-11
GO:0007218	neuropeptide signaling pathway	4.74e-11
GO:0098655	cation transmembrane transport	4.96e-11
GO:0050953	sensory perception of light stimulus	6.05e-11
GO:0009583	detection of light stimulus	8.41e-11
GO:0034765	regulation of ion transmembrane transport	8.93e-11
GO:0044700	single organism signaling	9.73e-11
GO:0018298	protein-chromophore linkage	1.04e-10
GO:0007602	phototransduction	1.04e-10
GO:0034762	regulation of transmembrane transport	1.17e-10
GO:0098609	cell-cell adhesion	1.34e-10
GO:0007154	cell communication	1.36e-10
GO:0007186	G-protein coupled receptor signaling pathway	1.47e-10
GO:0006811	ion transport	1.55e-10
GO:0006812	cation transport	1.91e-10
GO:1902578	single-organism localization	2.31e-10
GO:0051234	establishment of localization	2.39e-10
GO:0051179	localization	2.73e-10
GO:0051049	regulation of transport	2.83e-10
GO:0006810	transport	2.93e-10
GO:0044765	single-organism transport	3.29e-10
GO:0023061	signal release	4.85e-10
GO:0098662	inorganic cation transmembrane transport	8.08e-10
GO:0098660	inorganic ion transmembrane transport	1.28e-09
GO:0009581	detection of external stimulus	3.19e-09
GO:0009582	detection of abiotic stimulus	3.19e-09
GO:0009416	response to light stimulus	3.19e-09
GO:0043269	regulation of ion transport	3.23e-09
GO:0003008	system process	4.06e-09
GO:0034220	ion transmembrane transport	7.29e-09
GO:0050804	modulation of synaptic transmission	1.12e-08
GO:0065007	biological regulation	1.38e-08
GO:0030001	metal ion transport	3.02e-08
GO:0007269	neurotransmitter secretion	6.62e-08
GO:0032879	regulation of localization	1.64e-07
GO:0001505	regulation of neurotransmitter levels	1.66e-07
GO:0099643	signal release from synapse	1.87e-07
GO:0007165	signal transduction	2.13e-07
GO:0007155	cell adhesion	2.72e-07
GO:0022610	biological adhesion	2.72e-07
GO:0032412	regulation of ion transmembrane transporter activity	2.78e-07
GO:0099531	presynaptic process involved in synaptic transmission	2.78e-07
GO:0007187	G-protein coupled receptor signaling pathway, coupled to cyclic nucleotide second messenger	3.06e-07
GO:0007270	neuron-neuron synaptic transmission	3.93e-07
GO:0022898	regulation of transmembrane transporter activity	4.52e-07
GO:0051606	detection of stimulus	5.55e-07
GO:0031175	neuron projection development	5.55e-07
GO:1903530	regulation of secretion by cell	7.43e-07
GO:0051046	regulation of secretion	7.43e-07
GO:0009314	response to radiation	8.67e-07
GO:0050794	regulation of cellular process	9.14e-07
GO:0007399	nervous system development	2.43e-06
GO:2000311	regulation of alpha-amino-3-hydroxy-5-methyl-4-isoxazole propionate selective glutamate receptor activity	2.58e-06
GO:0019226	transmission of nerve impulse	2.58e-06
GO:0050789	regulation of biological process	2.88e-06
GO:0006816	calcium ion transport	3.39e-06
GO:0048812	neuron projection morphogenesis	3.40e-06
GO:0032409	regulation of transporter activity	3.60e-06
GO:0007271	synaptic transmission, cholinergic	4.32e-06
GO:0070588	calcium ion transmembrane transport	4.62e-06
GO:0006813	potassium ion transport	5.54e-06
GO:0060012	synaptic transmission, glycinergic	7.28e-06
GO:0015672	monovalent inorganic cation transport	7.42e-06
GO:0007409	axonogenesis	1.05e-05
GO:0046903	secretion	1.14e-05
GO:0055085	transmembrane transport	1.31e-05
GO:0042391	regulation of membrane potential	1.41e-05
GO:0051260	protein homooligomerization	1.41e-05
GO:0051480	regulation of cytosolic calcium ion concentration	1.68e-05
GO:0032940	secretion by cell	1.82e-05
GO:0055074	calcium ion homeostasis	2.59e-05
GO:0010817	regulation of hormone levels	2.79e-05
GO:0035094	response to nicotine	2.79e-05
GO:0070838	divalent metal ion transport	3.24e-05
GO:0072511	divalent inorganic cation transport	3.24e-05
GO:0099601	regulation of neurotransmitter receptor activity	3.55e-05
GO:1900449	regulation of glutamate receptor signaling pathway	3.55e-05
GO:0071804	cellular potassium ion transport	3.79e-05
GO:0071805	potassium ion transmembrane transport	3.79e-05
GO:0048731	system development	4.09e-05
GO:0007274	neuromuscular synaptic transmission	4.67e-05
GO:0051259	protein oligomerization	4.72e-05
GO:0072507	divalent inorganic cation homeostasis	5.46e-05
GO:0060341	regulation of cellular localization	5.58e-05
GO:0065008	regulation of biological quality	6.18e-05
GO:0035637	multicellular organismal signaling	6.68e-05
GO:0007019	microtubule depolymerization	7.13e-05
GO:0048167	regulation of synaptic plasticity	7.13e-05
GO:0007188	adenylate cyclase-modulating G-protein coupled receptor signaling pathway	8.94e-05
GO:0006874	cellular calcium ion homeostasis	1.01e-04
