# Supplementary material for: Comprehensive analysis of coding-lncRNA gene co-expression network uncovers conserved functional lncRNAs in zebrafish
Source: BMC Genomics. 2018 May 9;19(Suppl 2):112. doi: 10.1186/s12864-018-4458-7 (PMC5954278; doi:10.1186/s12864-018-4458-7)
Supplement: Supplementary file 4 — lncRNA GO and KEGG annotation. (ZIP 17127 kb) [file 12864_2018_4458_MOESM4_ESM.zip › lncRNA GO and KEGG annotation/GO/ZFLNCG00282_GO_BP.txt]

GO	Name	P_value
GO:0006139	nucleobase-containing compound metabolic process	7.90e-09
GO:0044260	cellular macromolecule metabolic process	1.66e-08
GO:0046483	heterocycle metabolic process	1.95e-08
GO:0006725	cellular aromatic compound metabolic process	2.13e-08
GO:0090304	nucleic acid metabolic process	3.34e-08
GO:0034641	cellular nitrogen compound metabolic process	4.64e-08
GO:1901360	organic cyclic compound metabolic process	4.90e-08
GO:0016070	RNA metabolic process	1.39e-07
GO:0043170	macromolecule metabolic process	1.54e-07
GO:0006807	nitrogen compound metabolic process	2.02e-07
GO:0044237	cellular metabolic process	1.30e-06
GO:0006396	RNA processing	1.45e-06
GO:0034470	ncRNA processing	1.71e-06
GO:0044238	primary metabolic process	2.20e-06
GO:0071704	organic substance metabolic process	5.85e-06
GO:0006364	rRNA processing	5.93e-06
GO:0016072	rRNA metabolic process	6.74e-06
GO:0034660	ncRNA metabolic process	1.39e-05
GO:0008152	metabolic process	2.21e-04
GO:0044249	cellular biosynthetic process	3.72e-04
GO:0045787	positive regulation of cell cycle	4.09e-04
GO:0045893	positive regulation of transcription, DNA-templated	7.62e-04
GO:1902680	positive regulation of RNA biosynthetic process	7.62e-04
GO:1903508	positive regulation of nucleic acid-templated transcription	7.62e-04
GO:1901409	positive regulation of phosphorylation of RNA polymerase II C-terminal domain	8.83e-04
GO:0051254	positive regulation of RNA metabolic process	9.20e-04
GO:0010557	positive regulation of macromolecule biosynthetic process	1.03e-03
GO:1901407	regulation of phosphorylation of RNA polymerase II C-terminal domain	1.10e-03
GO:0009058	biosynthetic process	1.11e-03
GO:0042254	ribosome biogenesis	1.14e-03
GO:1903047	mitotic cell cycle process	1.27e-03
GO:1904031	positive regulation of cyclin-dependent protein kinase activity	1.34e-03
GO:0045737	positive regulation of cyclin-dependent protein serine/threonine kinase activity	1.34e-03
GO:0045935	positive regulation of nucleobase-containing compound metabolic process	1.34e-03
GO:0010628	positive regulation of gene expression	1.43e-03
GO:0031328	positive regulation of cellular biosynthetic process	1.58e-03
GO:0000154	rRNA modification	1.60e-03
GO:0051173	positive regulation of nitrogen compound metabolic process	1.62e-03
GO:0009891	positive regulation of biosynthetic process	1.65e-03
GO:1901576	organic substance biosynthetic process	1.97e-03
GO:0022613	ribonucleoprotein complex biogenesis	2.04e-03
GO:0001522	pseudouridine synthesis	2.20e-03
GO:0034645	cellular macromolecule biosynthetic process	2.32e-03
GO:0044085	cellular component biogenesis	2.68e-03
GO:0009059	macromolecule biosynthetic process	2.93e-03
GO:0000132	establishment of mitotic spindle orientation	3.25e-03
GO:0000079	regulation of cyclin-dependent protein serine/threonine kinase activity	3.64e-03
GO:1904029	regulation of cyclin-dependent protein kinase activity	4.06e-03
GO:0034654	nucleobase-containing compound biosynthetic process	4.15e-03
GO:0044271	cellular nitrogen compound biosynthetic process	4.33e-03
GO:0051294	establishment of spindle orientation	4.50e-03
GO:0040001	establishment of mitotic spindle localization	4.50e-03
GO:0045944	positive regulation of transcription from RNA polymerase II promoter	4.54e-03
GO:0030097	hemopoiesis	4.54e-03
GO:0009451	RNA modification	4.88e-03
GO:0022402	cell cycle process	4.94e-03
GO:0009218	pyrimidine ribonucleotide metabolic process	4.95e-03
GO:0046132	pyrimidine ribonucleoside biosynthetic process	4.95e-03
GO:0009220	pyrimidine ribonucleotide biosynthetic process	4.95e-03
GO:0046134	pyrimidine nucleoside biosynthetic process	4.95e-03
GO:0071169	establishment of protein localization to chromatin	5.05e-03
GO:0090037	positive regulation of protein kinase C signaling	5.05e-03
GO:0010587	miRNA catabolic process	5.05e-03
GO:0040031	snRNA modification	5.05e-03
GO:0070199	establishment of protein localization to chromosome	5.05e-03
GO:0048342	paraxial mesodermal cell differentiation	5.05e-03
GO:0044210	'de novo' CTP biosynthetic process	5.05e-03
GO:0000495	box H/ACA snoRNA 3'-end processing	5.05e-03
GO:0001188	RNA polymerase I transcriptional preinitiation complex assembly	5.05e-03
GO:0001189	RNA polymerase I transcriptional preinitiation complex assembly at the promoter for the nuclear large rRNA transcript	5.05e-03
GO:0042789	mRNA transcription from RNA polymerase II promoter	5.05e-03
GO:0061101	neuroendocrine cell differentiation	5.05e-03
GO:0000003	reproduction	5.05e-03
GO:0009299	mRNA transcription	5.05e-03
GO:0051496	positive regulation of stress fiber assembly	5.05e-03
GO:0071930	negative regulation of transcription involved in G1/S transition of mitotic cell cycle	5.05e-03
GO:0000083	regulation of transcription involved in G1/S transition of mitotic cell cycle	5.05e-03
GO:0033979	box H/ACA snoRNA metabolic process	5.05e-03
GO:0031120	snRNA pseudouridine synthesis	5.05e-03
GO:0034964	box H/ACA snoRNA processing	5.05e-03
GO:0051293	establishment of spindle localization	5.93e-03
GO:0060218	hematopoietic stem cell differentiation	5.93e-03
GO:0051653	spindle localization	5.93e-03
GO:0046131	pyrimidine ribonucleoside metabolic process	5.93e-03
GO:0019438	aromatic compound biosynthetic process	5.94e-03
GO:0051656	establishment of organelle localization	6.18e-03
GO:0048534	hematopoietic or lymphoid organ development	6.31e-03
GO:0018130	heterocycle biosynthetic process	6.43e-03
GO:0006213	pyrimidine nucleoside metabolic process	6.45e-03
GO:0043412	macromolecule modification	6.93e-03
GO:0071902	positive regulation of protein serine/threonine kinase activity	6.99e-03
GO:0006220	pyrimidine nucleotide metabolic process	7.54e-03
GO:0006221	pyrimidine nucleotide biosynthetic process	7.54e-03
GO:0010501	RNA secondary structure unwinding	8.72e-03
GO:0060216	definitive hemopoiesis	8.72e-03
GO:0031123	RNA 3'-end processing	8.72e-03
GO:1901362	organic cyclic compound biosynthetic process	8.87e-03
GO:0002244	hematopoietic progenitor cell differentiation	9.33e-03
GO:0072528	pyrimidine-containing compound biosynthetic process	9.33e-03
GO:0051640	organelle localization	9.34e-03
