# Supplementary material for: Comprehensive analysis of coding-lncRNA gene co-expression network uncovers conserved functional lncRNAs in zebrafish
Source: BMC Genomics. 2018 May 9;19(Suppl 2):112. doi: 10.1186/s12864-018-4458-7 (PMC5954278; doi:10.1186/s12864-018-4458-7)
Supplement: Supplementary file 4 — lncRNA GO and KEGG annotation. (ZIP 17127 kb) [file 12864_2018_4458_MOESM4_ESM.zip › lncRNA GO and KEGG annotation/GO/ZFLNCG00285_GO_BP.txt]

GO	Name	P_value
GO:0051784	negative regulation of nuclear division	3.30e-04
GO:0051782	negative regulation of cell division	5.20e-04
GO:0060028	convergent extension involved in axis elongation	8.84e-04
GO:1902593	single-organism nuclear import	1.34e-03
GO:0051170	nuclear import	1.34e-03
GO:0010948	negative regulation of cell cycle process	1.34e-03
GO:0006606	protein import into nucleus	1.34e-03
GO:0034504	protein localization to nucleus	1.34e-03
GO:0007088	regulation of mitotic nuclear division	1.51e-03
GO:0051783	regulation of nuclear division	1.70e-03
GO:0034063	stress granule assembly	1.71e-03
GO:0070054	mRNA splicing, via endonucleolytic cleavage and ligation	1.71e-03
GO:0001570	vasculogenesis	1.79e-03
GO:1903047	mitotic cell cycle process	2.45e-03
GO:0017038	protein import	3.12e-03
GO:0035477	regulation of angioblast cell migration involved in selective angioblast sprouting	3.41e-03
GO:0051302	regulation of cell division	3.64e-03
GO:0045786	negative regulation of cell cycle	4.80e-03
GO:0051352	negative regulation of ligase activity	5.11e-03
GO:0051444	negative regulation of ubiquitin-protein transferase activity	5.11e-03
GO:0010603	regulation of cytoplasmic mRNA processing body assembly	5.11e-03
GO:0051439	regulation of ubiquitin-protein ligase activity involved in mitotic cell cycle	5.11e-03
GO:0051436	negative regulation of ubiquitin-protein ligase activity involved in mitotic cell cycle	5.11e-03
GO:0090179	planar cell polarity pathway involved in neural tube closure	5.11e-03
GO:0090178	regulation of establishment of planar polarity involved in neural tube closure	5.11e-03
GO:0022402	cell cycle process	5.91e-03
GO:0006357	regulation of transcription from RNA polymerase II promoter	6.24e-03
GO:0006913	nucleocytoplasmic transport	6.63e-03
GO:0051169	nuclear transport	6.63e-03
GO:0045835	negative regulation of meiotic nuclear division	6.81e-03
GO:0040020	regulation of meiotic nuclear division	6.81e-03
GO:0035871	protein K11-linked deubiquitination	6.81e-03
GO:0033043	regulation of organelle organization	6.93e-03
GO:0010564	regulation of cell cycle process	7.17e-03
GO:0072594	establishment of protein localization to organelle	7.55e-03
GO:0010639	negative regulation of organelle organization	8.12e-03
GO:0051447	negative regulation of meiotic cell cycle	8.50e-03
GO:0006610	ribosomal protein import into nucleus	8.50e-03
GO:0000060	protein import into nucleus, translocation	8.50e-03
GO:0051445	regulation of meiotic cell cycle	8.50e-03
GO:0000059	protein import into nucleus, docking	1.02e-02
GO:2000242	negative regulation of reproductive process	1.02e-02
GO:0009395	phospholipid catabolic process	1.02e-02
GO:0060071	Wnt signaling pathway, planar cell polarity pathway	1.02e-02
GO:0033365	protein localization to organelle	1.11e-02
GO:0051301	cell division	1.18e-02
GO:0043486	histone exchange	1.19e-02
GO:0021535	cell migration in hindbrain	1.19e-02
GO:0060026	convergent extension	1.22e-02
GO:0007094	mitotic spindle assembly checkpoint	1.36e-02
GO:2000241	regulation of reproductive process	1.36e-02
GO:0021551	central nervous system morphogenesis	1.36e-02
GO:0071174	mitotic spindle checkpoint	1.36e-02
GO:0071173	spindle assembly checkpoint	1.36e-02
GO:0000394	RNA splicing, via endonucleolytic cleavage and ligation	1.36e-02
GO:0045841	negative regulation of mitotic metaphase/anaphase transition	1.36e-02
GO:0090175	regulation of establishment of planar polarity	1.36e-02
GO:1902100	negative regulation of metaphase/anaphase transition of cell cycle	1.36e-02
GO:0050794	regulation of cellular process	1.41e-02
GO:2000816	negative regulation of mitotic sister chromatid separation	1.52e-02
GO:1903321	negative regulation of protein modification by small protein conjugation or removal	1.52e-02
GO:0033046	negative regulation of sister chromatid segregation	1.52e-02
GO:0033048	negative regulation of mitotic sister chromatid segregation	1.52e-02
GO:0031397	negative regulation of protein ubiquitination	1.52e-02
GO:0031577	spindle checkpoint	1.52e-02
GO:0044843	cell cycle G1/S phase transition	1.52e-02
GO:0051985	negative regulation of chromosome segregation	1.52e-02
GO:0000082	G1/S transition of mitotic cell cycle	1.52e-02
GO:0071108	protein K48-linked deubiquitination	1.69e-02
GO:0051129	negative regulation of cellular component organization	1.76e-02
GO:0007346	regulation of mitotic cell cycle	1.84e-02
GO:0032269	negative regulation of cellular protein metabolic process	1.87e-02
GO:0051248	negative regulation of protein metabolic process	1.90e-02
GO:0060322	head development	2.03e-02
GO:0030097	hemopoiesis	2.14e-02
GO:1901799	negative regulation of proteasomal protein catabolic process	2.20e-02
GO:0032435	negative regulation of proteasomal ubiquitin-dependent protein catabolic process	2.20e-02
GO:0045839	negative regulation of mitotic nuclear division	2.20e-02
GO:1903051	negative regulation of proteolysis involved in cellular protein catabolic process	2.20e-02
GO:0051340	regulation of ligase activity	2.20e-02
GO:0007043	cell-cell junction assembly	2.20e-02
GO:1903363	negative regulation of cellular protein catabolic process	2.20e-02
GO:0006607	NLS-bearing protein import into nucleus	2.20e-02
GO:0009987	cellular process	2.26e-02
GO:0043933	macromolecular complex subunit organization	2.27e-02
GO:0016575	histone deacetylation	2.36e-02
GO:0044248	cellular catabolic process	2.37e-02
GO:0050789	regulation of biological process	2.50e-02
GO:0042177	negative regulation of protein catabolic process	2.53e-02
GO:0043044	ATP-dependent chromatin remodeling	2.53e-02
GO:0030071	regulation of mitotic metaphase/anaphase transition	2.53e-02
GO:0051438	regulation of ubiquitin-protein transferase activity	2.53e-02
GO:1902099	regulation of metaphase/anaphase transition of cell cycle	2.53e-02
GO:0048534	hematopoietic or lymphoid organ development	2.54e-02
GO:0007507	heart development	2.57e-02
GO:0006511	ubiquitin-dependent protein catabolic process	2.64e-02
GO:0015031	protein transport	2.67e-02
GO:0019941	modification-dependent protein catabolic process	2.67e-02
GO:0030851	granulocyte differentiation	2.70e-02
GO:0044772	mitotic cell cycle phase transition	2.70e-02
