# Supplementary material for: Comprehensive analysis of coding-lncRNA gene co-expression network uncovers conserved functional lncRNAs in zebrafish
Source: BMC Genomics. 2018 May 9;19(Suppl 2):112. doi: 10.1186/s12864-018-4458-7 (PMC5954278; doi:10.1186/s12864-018-4458-7)
Supplement: Supplementary file 4 — lncRNA GO and KEGG annotation. (ZIP 17127 kb) [file 12864_2018_4458_MOESM4_ESM.zip › lncRNA GO and KEGG annotation/GO/ZFLNCG00288_GO_BP.txt]

GO	Name	P_value
GO:0018105	peptidyl-serine phosphorylation	1.13e-02
GO:0018209	peptidyl-serine modification	1.21e-02
GO:0016055	Wnt signaling pathway	2.54e-02
GO:0007017	microtubule-based process	4.72e-02
