# Supplementary material for: Comprehensive analysis of coding-lncRNA gene co-expression network uncovers conserved functional lncRNAs in zebrafish
Source: BMC Genomics. 2018 May 9;19(Suppl 2):112. doi: 10.1186/s12864-018-4458-7 (PMC5954278; doi:10.1186/s12864-018-4458-7)
Supplement: Supplementary file 4 — lncRNA GO and KEGG annotation. (ZIP 17127 kb) [file 12864_2018_4458_MOESM4_ESM.zip › lncRNA GO and KEGG annotation/GO/ZFLNCG00289_GO_BP.txt]

GO	Name	P_value
GO:0031584	activation of phospholipase D activity	9.95e-04
GO:0045903	positive regulation of translational fidelity	9.95e-04
GO:2000048	negative regulation of cell-cell adhesion mediated by cadherin	9.95e-04
GO:0009893	positive regulation of metabolic process	1.35e-03
GO:0010518	positive regulation of phospholipase activity	1.99e-03
GO:0010517	regulation of phospholipase activity	1.99e-03
GO:0043149	stress fiber assembly	2.49e-03
GO:0030038	contractile actin filament bundle assembly	2.49e-03
GO:2000047	regulation of cell-cell adhesion mediated by cadherin	2.49e-03
GO:0006450	regulation of translational fidelity	2.49e-03
GO:0009826	unidimensional cell growth	2.98e-03
GO:0006448	regulation of translational elongation	3.97e-03
GO:0060193	positive regulation of lipase activity	3.97e-03
GO:0060191	regulation of lipase activity	3.97e-03
GO:0045727	positive regulation of translation	4.47e-03
GO:0034250	positive regulation of cellular amide metabolic process	4.47e-03
GO:0014003	oligodendrocyte development	4.96e-03
GO:0010557	positive regulation of macromolecule biosynthetic process	5.25e-03
GO:0010628	positive regulation of gene expression	5.94e-03
GO:0032786	positive regulation of DNA-templated transcription, elongation	5.96e-03
GO:0031328	positive regulation of cellular biosynthetic process	6.18e-03
GO:0051173	positive regulation of nitrogen compound metabolic process	6.22e-03
GO:0009891	positive regulation of biosynthetic process	6.27e-03
GO:0001702	gastrulation with mouth forming second	6.45e-03
GO:0051017	actin filament bundle assembly	6.94e-03
GO:0048518	positive regulation of biological process	7.37e-03
GO:0061572	actin filament bundle organization	7.93e-03
GO:0007492	endoderm development	8.43e-03
GO:0022408	negative regulation of cell-cell adhesion	8.43e-03
GO:0019222	regulation of metabolic process	9.43e-03
GO:0060973	cell migration involved in heart development	9.91e-03
GO:0007266	Rho protein signal transduction	1.04e-02
GO:0021782	glial cell development	1.09e-02
GO:0007162	negative regulation of cell adhesion	1.09e-02
GO:0032784	regulation of DNA-templated transcription, elongation	1.19e-02
GO:0007265	Ras protein signal transduction	1.38e-02
GO:0055113	epiboly involved in gastrulation with mouth forming second	1.68e-02
GO:0007189	adenylate cyclase-activating G-protein coupled receptor signaling pathway	1.73e-02
GO:0010604	positive regulation of macromolecule metabolic process	1.79e-02
GO:0022407	regulation of cell-cell adhesion	1.83e-02
GO:0031325	positive regulation of cellular metabolic process	1.90e-02
GO:0090504	epiboly	1.97e-02
GO:0007369	gastrulation	2.27e-02
GO:0051345	positive regulation of hydrolase activity	2.36e-02
GO:0060560	developmental growth involved in morphogenesis	2.61e-02
GO:0002011	morphogenesis of an epithelial sheet	2.70e-02
GO:0016049	cell growth	2.70e-02
GO:0030155	regulation of cell adhesion	2.75e-02
GO:0000902	cell morphogenesis	2.85e-02
GO:2000112	regulation of cellular macromolecule biosynthetic process	2.89e-02
GO:0031032	actomyosin structure organization	2.90e-02
GO:0010556	regulation of macromolecule biosynthetic process	2.95e-02
GO:0010468	regulation of gene expression	3.11e-02
GO:0031326	regulation of cellular biosynthetic process	3.12e-02
GO:0007188	adenylate cyclase-modulating G-protein coupled receptor signaling pathway	3.14e-02
GO:0009889	regulation of biosynthetic process	3.15e-02
GO:0051171	regulation of nitrogen compound metabolic process	3.25e-02
GO:0042074	cell migration involved in gastrulation	3.53e-02
GO:0007187	G-protein coupled receptor signaling pathway, coupled to cyclic nucleotide second messenger	3.58e-02
GO:0060041	retina development in camera-type eye	3.77e-02
GO:0032956	regulation of actin cytoskeleton organization	4.11e-02
GO:0032970	regulation of actin filament-based process	4.20e-02
GO:0006417	regulation of translation	4.25e-02
GO:0007015	actin filament organization	4.30e-02
GO:0006364	rRNA processing	4.39e-02
GO:0034248	regulation of cellular amide metabolic process	4.44e-02
GO:0016072	rRNA metabolic process	4.49e-02
GO:0010608	posttranscriptional regulation of gene expression	4.58e-02
GO:0060026	convergent extension	4.82e-02
