# Supplementary material for: Comprehensive analysis of coding-lncRNA gene co-expression network uncovers conserved functional lncRNAs in zebrafish
Source: BMC Genomics. 2018 May 9;19(Suppl 2):112. doi: 10.1186/s12864-018-4458-7 (PMC5954278; doi:10.1186/s12864-018-4458-7)
Supplement: Supplementary file 4 — lncRNA GO and KEGG annotation. (ZIP 17127 kb) [file 12864_2018_4458_MOESM4_ESM.zip › lncRNA GO and KEGG annotation/GO/ZFLNCG00295_GO_BP.txt]

GO	Name	P_value
GO:0050878	regulation of body fluid levels	1.07e-11
GO:0050817	coagulation	2.32e-11
GO:0007599	hemostasis	2.32e-11
GO:0007596	blood coagulation	2.32e-11
GO:0072376	protein activation cascade	1.92e-08
GO:0072378	blood coagulation, fibrin clot formation	3.38e-07
GO:1900046	regulation of hemostasis	4.69e-07
GO:0030193	regulation of blood coagulation	4.69e-07
GO:0061041	regulation of wound healing	7.32e-07
GO:0006508	proteolysis	1.30e-06
GO:1900047	negative regulation of hemostasis	1.34e-06
GO:0030195	negative regulation of blood coagulation	1.34e-06
GO:0061045	negative regulation of wound healing	1.34e-06
GO:0050818	regulation of coagulation	1.57e-06
GO:0015850	organic hydroxy compound transport	6.50e-06
GO:0030301	cholesterol transport	6.54e-06
GO:0015918	sterol transport	8.24e-06
GO:0044710	single-organism metabolic process	8.80e-06
GO:0050819	negative regulation of coagulation	1.16e-05
GO:0065008	regulation of biological quality	1.80e-05
GO:0044281	small molecule metabolic process	1.87e-05
GO:0030168	platelet activation	2.75e-05
GO:0006869	lipid transport	3.78e-05
GO:0042730	fibrinolysis	4.90e-05
GO:1903035	negative regulation of response to wounding	5.35e-05
GO:0051258	protein polymerization	7.10e-05
GO:1903034	regulation of response to wounding	1.14e-04
GO:0001523	retinoid metabolic process	1.45e-04
GO:0006721	terpenoid metabolic process	1.77e-04
GO:0016101	diterpenoid metabolic process	1.77e-04
GO:0009072	aromatic amino acid family metabolic process	2.14e-04
GO:0006955	immune response	3.37e-04
GO:0006586	indolalkylamine metabolic process	4.83e-04
GO:0006568	tryptophan metabolic process	4.83e-04
GO:0002376	immune system process	5.02e-04
GO:0009617	response to bacterium	8.31e-04
GO:0006720	isoprenoid metabolic process	8.74e-04
GO:0042572	retinol metabolic process	1.01e-03
GO:0009074	aromatic amino acid family catabolic process	1.33e-03
GO:0042430	indole-containing compound metabolic process	1.71e-03
GO:0001889	liver development	1.82e-03
GO:0006082	organic acid metabolic process	1.88e-03
GO:0008152	metabolic process	1.98e-03
GO:0006956	complement activation	2.13e-03
GO:0034308	primary alcohol metabolic process	2.59e-03
GO:0033344	cholesterol efflux	3.09e-03
GO:0048732	gland development	3.17e-03
GO:1901565	organonitrogen compound catabolic process	3.42e-03
GO:0044282	small molecule catabolic process	3.86e-03
GO:0019752	carboxylic acid metabolic process	4.04e-03
GO:0044699	single-organism process	4.05e-03
GO:0032102	negative regulation of response to external stimulus	4.12e-03
GO:0055114	oxidation-reduction process	4.19e-03
GO:0032101	regulation of response to external stimulus	5.21e-03
GO:1901605	alpha-amino acid metabolic process	5.40e-03
GO:0001775	cell activation	6.13e-03
GO:0043436	oxoacid metabolic process	6.47e-03
GO:0051707	response to other organism	6.62e-03
GO:0032385	positive regulation of intracellular cholesterol transport	7.04e-03
GO:0032380	regulation of intracellular sterol transport	7.04e-03
GO:0032382	positive regulation of intracellular sterol transport	7.04e-03
GO:0032383	regulation of intracellular cholesterol transport	7.04e-03
GO:0019428	allantoin biosynthetic process	7.04e-03
GO:0046222	aflatoxin metabolic process	7.04e-03
GO:0006572	tyrosine catabolic process	7.04e-03
GO:2000266	regulation of blood coagulation, intrinsic pathway	7.04e-03
GO:2000074	regulation of type B pancreatic cell development	7.04e-03
GO:2000077	negative regulation of type B pancreatic cell development	7.04e-03
GO:0032379	positive regulation of intracellular lipid transport	7.04e-03
GO:2000226	regulation of pancreatic A cell differentiation	7.04e-03
GO:2000227	negative regulation of pancreatic A cell differentiation	7.04e-03
GO:0043385	mycotoxin metabolic process	7.04e-03
GO:0015722	canalicular bile acid transport	7.04e-03
GO:1901376	organic heteropentacyclic compound metabolic process	7.04e-03
GO:0043390	aflatoxin B1 metabolic process	7.04e-03
GO:0032782	bile acid secretion	7.04e-03
GO:0032377	regulation of intracellular lipid transport	7.04e-03
GO:0032376	positive regulation of cholesterol transport	7.04e-03
GO:0032373	positive regulation of sterol transport	7.04e-03
GO:0032370	positive regulation of lipid transport	7.04e-03
GO:0003081	regulation of systemic arterial blood pressure by renin-angiotensin	7.04e-03
GO:2000257	regulation of protein activation cascade	7.04e-03
GO:0009404	toxin metabolic process	7.04e-03
GO:0006959	humoral immune response	7.75e-03
GO:0051704	multi-organism process	8.02e-03
GO:0042180	cellular ketone metabolic process	8.57e-03
GO:0019369	arachidonic acid metabolic process	9.43e-03
GO:0051241	negative regulation of multicellular organismal process	1.02e-02
GO:0080134	regulation of response to stress	1.05e-02
GO:0006732	coenzyme metabolic process	1.11e-02
GO:0071704	organic substance metabolic process	1.11e-02
GO:0035383	thioester metabolic process	1.13e-02
GO:0006576	cellular biogenic amine metabolic process	1.13e-02
GO:0015914	phospholipid transport	1.13e-02
GO:0006637	acyl-CoA metabolic process	1.13e-02
GO:0044106	cellular amine metabolic process	1.13e-02
GO:0001676	long-chain fatty acid metabolic process	1.22e-02
GO:0071383	cellular response to steroid hormone stimulus	1.22e-02
GO:0071391	cellular response to estrogen stimulus	1.22e-02
GO:0009308	amine metabolic process	1.32e-02
