# Supplementary material for: Comprehensive analysis of coding-lncRNA gene co-expression network uncovers conserved functional lncRNAs in zebrafish
Source: BMC Genomics. 2018 May 9;19(Suppl 2):112. doi: 10.1186/s12864-018-4458-7 (PMC5954278; doi:10.1186/s12864-018-4458-7)
Supplement: Supplementary file 4 — lncRNA GO and KEGG annotation. (ZIP 17127 kb) [file 12864_2018_4458_MOESM4_ESM.zip › lncRNA GO and KEGG annotation/GO/ZFLNCG00299_GO_BP.txt]

GO	Name	P_value
GO:0032774	RNA biosynthetic process	1.46e-10
GO:0032501	multicellular organismal process	1.60e-10
GO:0007275	multicellular organism development	1.78e-10
GO:0044707	single-multicellular organism process	1.84e-10
GO:0010556	regulation of macromolecule biosynthetic process	1.93e-10
GO:0019219	regulation of nucleobase-containing compound metabolic process	2.22e-10
GO:0006351	transcription, DNA-templated	2.24e-10
GO:0097659	nucleic acid-templated transcription	2.24e-10
GO:0080090	regulation of primary metabolic process	2.32e-10
GO:0006355	regulation of transcription, DNA-templated	2.51e-10
GO:2000112	regulation of cellular macromolecule biosynthetic process	2.51e-10
GO:1903506	regulation of nucleic acid-templated transcription	2.56e-10
GO:0051252	regulation of RNA metabolic process	2.64e-10
GO:2001141	regulation of RNA biosynthetic process	2.68e-10
GO:0051171	regulation of nitrogen compound metabolic process	2.70e-10
GO:0048869	cellular developmental process	2.79e-10
GO:0010468	regulation of gene expression	2.90e-10
GO:0060255	regulation of macromolecule metabolic process	2.92e-10
GO:0031326	regulation of cellular biosynthetic process	2.92e-10
GO:0009889	regulation of biosynthetic process	3.06e-10
GO:0019222	regulation of metabolic process	3.13e-10
GO:0048856	anatomical structure development	3.15e-10
GO:0031323	regulation of cellular metabolic process	3.19e-10
GO:0044767	single-organism developmental process	3.43e-10
GO:0044699	single-organism process	3.70e-10
GO:0032502	developmental process	3.73e-10
GO:0048513	animal organ development	3.90e-10
GO:0030154	cell differentiation	7.77e-10
GO:0015850	organic hydroxy compound transport	1.32e-09
GO:0031018	endocrine pancreas development	4.01e-09
GO:1901362	organic cyclic compound biosynthetic process	6.52e-09
GO:0048732	gland development	1.05e-08
GO:0030301	cholesterol transport	1.32e-08
GO:0034654	nucleobase-containing compound biosynthetic process	1.71e-08
GO:0018130	heterocycle biosynthetic process	1.83e-08
GO:0001708	cell fate specification	2.04e-08
GO:0015918	sterol transport	2.65e-08
GO:0019438	aromatic compound biosynthetic process	3.85e-08
GO:0039017	pattern specification involved in pronephros development	6.93e-07
GO:0061004	pattern specification involved in kidney development	6.93e-07
GO:0043691	reverse cholesterol transport	1.02e-06
GO:0021515	cell differentiation in spinal cord	1.03e-06
GO:0001654	eye development	1.30e-06
GO:0033344	cholesterol efflux	1.44e-06
GO:0009653	anatomical structure morphogenesis	1.55e-06
GO:0009887	organ morphogenesis	2.74e-06
GO:0034645	cellular macromolecule biosynthetic process	6.70e-06
GO:0045165	cell fate commitment	6.79e-06
GO:0010107	potassium ion import	6.96e-06
GO:0055067	monovalent inorganic cation homeostasis	7.44e-06
GO:0030182	neuron differentiation	8.52e-06
GO:0048468	cell development	9.08e-06
GO:0051239	regulation of multicellular organismal process	9.24e-06
GO:0035051	cardiocyte differentiation	1.01e-05
GO:0034672	anterior/posterior pattern specification involved in pronephros development	1.18e-05
GO:1900047	negative regulation of hemostasis	1.18e-05
GO:0030195	negative regulation of blood coagulation	1.18e-05
GO:0061045	negative regulation of wound healing	1.18e-05
GO:0072098	anterior/posterior pattern specification involved in kidney development	1.18e-05
GO:0021953	central nervous system neuron differentiation	1.21e-05
GO:0006869	lipid transport	1.40e-05
GO:0050878	regulation of body fluid levels	2.15e-05
GO:0007423	sensory organ development	2.17e-05
GO:0009059	macromolecule biosynthetic process	2.20e-05
GO:0031016	pancreas development	2.92e-05
GO:0033504	floor plate development	3.34e-05
GO:0048562	embryonic organ morphogenesis	4.06e-05
GO:0009058	biosynthetic process	4.09e-05
GO:0065007	biological regulation	4.56e-05
GO:1901576	organic substance biosynthetic process	5.06e-05
GO:0044271	cellular nitrogen compound biosynthetic process	5.55e-05
GO:0055001	muscle cell development	5.56e-05
GO:0002068	glandular epithelial cell development	5.65e-05
GO:0048665	neuron fate specification	6.07e-05
GO:0002088	lens development in camera-type eye	6.37e-05
GO:0006820	anion transport	6.63e-05
GO:0042439	ethanolamine-containing compound metabolic process	7.16e-05
GO:0021520	spinal cord motor neuron cell fate specification	7.16e-05
GO:0010002	cardioblast differentiation	7.16e-05
GO:0021536	diencephalon development	7.16e-05
GO:0055085	transmembrane transport	8.41e-05
GO:0001889	liver development	8.83e-05
GO:0030004	cellular monovalent inorganic cation homeostasis	1.12e-04
GO:0009888	tissue development	1.29e-04
GO:1900046	regulation of hemostasis	1.36e-04
GO:0030193	regulation of blood coagulation	1.36e-04
GO:0048596	embryonic camera-type eye morphogenesis	1.36e-04
GO:0044763	single-organism cellular process	1.41e-04
GO:0034380	high-density lipoprotein particle assembly	1.61e-04
GO:0071825	protein-lipid complex subunit organization	1.61e-04
GO:0071827	plasma lipoprotein particle organization	1.61e-04
GO:0034367	macromolecular complex remodeling	1.61e-04
GO:0034368	protein-lipid complex remodeling	1.61e-04
GO:0034369	plasma lipoprotein particle remodeling	1.61e-04
GO:0019433	triglyceride catabolic process	1.61e-04
GO:0010872	regulation of cholesterol esterification	1.61e-04
GO:0010873	positive regulation of cholesterol esterification	1.61e-04
GO:0065005	protein-lipid complex assembly	1.61e-04
GO:0034370	triglyceride-rich lipoprotein particle remodeling	1.61e-04
GO:0034377	plasma lipoprotein particle assembly	1.61e-04
