# Supplementary material for: Comprehensive analysis of coding-lncRNA gene co-expression network uncovers conserved functional lncRNAs in zebrafish
Source: BMC Genomics. 2018 May 9;19(Suppl 2):112. doi: 10.1186/s12864-018-4458-7 (PMC5954278; doi:10.1186/s12864-018-4458-7)
Supplement: Supplementary file 4 — lncRNA GO and KEGG annotation. (ZIP 17127 kb) [file 12864_2018_4458_MOESM4_ESM.zip › lncRNA GO and KEGG annotation/GO/ZFLNCG00306_GO_BP.txt]

GO	Name	P_value
GO:0032439	endosome localization	2.84e-04
GO:0035265	organ growth	8.53e-04
GO:0030299	intestinal cholesterol absorption	8.53e-04
GO:0098856	intestinal lipid absorption	8.53e-04
GO:0050892	intestinal absorption	8.53e-04
GO:1902742	apoptotic process involved in development	1.14e-03
GO:0010623	developmental programmed cell death	1.14e-03
GO:0060561	apoptotic process involved in morphogenesis	1.14e-03
GO:0032008	positive regulation of TOR signaling	1.14e-03
GO:0001919	regulation of receptor recycling	1.42e-03
GO:0042632	cholesterol homeostasis	1.99e-03
GO:0055092	sterol homeostasis	1.99e-03
GO:0021555	midbrain-hindbrain boundary morphogenesis	2.27e-03
GO:0080171	lytic vacuole organization	3.12e-03
GO:0071230	cellular response to amino acid stimulus	3.12e-03
GO:0007040	lysosome organization	3.12e-03
GO:0022600	digestive system process	3.97e-03
GO:0032006	regulation of TOR signaling	4.54e-03
GO:0043200	response to amino acid	4.82e-03
GO:0030301	cholesterol transport	5.11e-03
GO:0048598	embryonic morphogenesis	5.22e-03
GO:0015918	sterol transport	5.39e-03
GO:0071229	cellular response to acid chemical	5.39e-03
GO:0071417	cellular response to organonitrogen compound	5.96e-03
GO:1901699	cellular response to nitrogen compound	5.96e-03
GO:0055088	lipid homeostasis	6.52e-03
GO:0001101	response to acid chemical	9.63e-03
GO:1901701	cellular response to oxygen-containing compound	1.02e-02
GO:0015850	organic hydroxy compound transport	1.08e-02
GO:0043410	positive regulation of MAPK cascade	1.19e-02
GO:0048839	inner ear development	1.24e-02
GO:0007033	vacuole organization	1.39e-02
GO:0007417	central nervous system development	1.47e-02
GO:0071495	cellular response to endogenous stimulus	1.78e-02
GO:0010243	response to organonitrogen compound	1.81e-02
GO:1901698	response to nitrogen compound	2.03e-02
GO:1902533	positive regulation of intracellular signal transduction	2.06e-02
GO:0048703	embryonic viscerocranium morphogenesis	2.25e-02
GO:0009653	anatomical structure morphogenesis	2.37e-02
GO:0051640	organelle localization	2.42e-02
GO:0006869	lipid transport	2.51e-02
GO:0071310	cellular response to organic substance	2.59e-02
GO:0043408	regulation of MAPK cascade	2.81e-02
GO:0009719	response to endogenous stimulus	3.15e-02
GO:0006915	apoptotic process	3.17e-02
GO:1901700	response to oxygen-containing compound	3.20e-02
GO:0012501	programmed cell death	3.23e-02
GO:0008219	cell death	3.48e-02
GO:0070887	cellular response to chemical stimulus	3.56e-02
GO:0001934	positive regulation of protein phosphorylation	3.62e-02
GO:0042327	positive regulation of phosphorylation	3.64e-02
GO:0048589	developmental growth	3.87e-02
GO:0045937	positive regulation of phosphate metabolic process	4.00e-02
GO:0010562	positive regulation of phosphorus metabolic process	4.00e-02
GO:0031401	positive regulation of protein modification process	4.36e-02
GO:0040007	growth	4.72e-02
GO:0009967	positive regulation of signal transduction	4.86e-02
