# Supplementary material for: Comprehensive analysis of coding-lncRNA gene co-expression network uncovers conserved functional lncRNAs in zebrafish
Source: BMC Genomics. 2018 May 9;19(Suppl 2):112. doi: 10.1186/s12864-018-4458-7 (PMC5954278; doi:10.1186/s12864-018-4458-7)
Supplement: Supplementary file 4 — lncRNA GO and KEGG annotation. (ZIP 17127 kb) [file 12864_2018_4458_MOESM4_ESM.zip › lncRNA GO and KEGG annotation/GO/ZFLNCG00308_GO_BP.txt]

GO	Name	P_value
GO:0045669	positive regulation of osteoblast differentiation	3.91e-03
GO:0070169	positive regulation of biomineral tissue development	3.91e-03
GO:0060159	regulation of dopamine receptor signaling pathway	3.91e-03
GO:0033688	regulation of osteoblast proliferation	3.91e-03
GO:0033689	negative regulation of osteoblast proliferation	3.91e-03
GO:0030501	positive regulation of bone mineralization	3.91e-03
GO:2000598	regulation of cyclin catabolic process	3.91e-03
GO:2000599	negative regulation of cyclin catabolic process	3.91e-03
GO:0001580	detection of chemical stimulus involved in sensory perception of bitter taste	3.91e-03
GO:0050912	detection of chemical stimulus involved in sensory perception of taste	3.91e-03
GO:0045778	positive regulation of ossification	3.91e-03
GO:0015991	ATP hydrolysis coupled proton transport	6.90e-03
GO:0090662	ATP hydrolysis coupled transmembrane transport	6.90e-03
GO:0015988	energy coupled proton transmembrane transport, against electrochemical gradient	6.90e-03
GO:0008057	eye pigment granule organization	7.80e-03
GO:0009082	branched-chain amino acid biosynthetic process	7.80e-03
GO:0036368	cone photoresponse recovery	7.80e-03
GO:0035295	tube development	8.42e-03
GO:1902600	hydrogen ion transmembrane transport	1.28e-02
GO:0015992	proton transport	1.45e-02
GO:0006818	hydrogen transport	1.45e-02
GO:0070986	left/right axis specification	1.55e-02
GO:0045667	regulation of osteoblast differentiation	1.94e-02
GO:0009081	branched-chain amino acid metabolic process	2.32e-02
GO:0039022	pronephric duct development	2.32e-02
GO:0072176	nephric duct development	2.32e-02
GO:0035675	neuromast hair cell development	2.70e-02
GO:0050908	detection of light stimulus involved in visual perception	2.70e-02
GO:0050962	detection of light stimulus involved in sensory perception	2.70e-02
GO:0070374	positive regulation of ERK1 and ERK2 cascade	2.70e-02
GO:0008277	regulation of G-protein coupled receptor protein signaling pathway	3.09e-02
GO:0070167	regulation of biomineral tissue development	3.09e-02
GO:0030500	regulation of bone mineralization	3.09e-02
GO:0095500	acetylcholine receptor signaling pathway	3.46e-02
GO:0014855	striated muscle cell proliferation	3.46e-02
GO:0007213	G-protein coupled acetylcholine receptor signaling pathway	3.46e-02
GO:0006893	Golgi to plasma membrane transport	3.46e-02
GO:0060038	cardiac muscle cell proliferation	3.46e-02
GO:0051601	exocyst localization	3.46e-02
GO:1903831	signal transduction involved in cellular response to ammonium ion	3.46e-02
GO:0008150	biological_process	3.47e-02
GO:0009416	response to light stimulus	3.47e-02
GO:0070925	organelle assembly	3.61e-02
GO:0033002	muscle cell proliferation	3.84e-02
GO:0048935	peripheral nervous system neuron development	3.84e-02
GO:0009584	detection of visible light	3.84e-02
GO:0003406	retinal pigment epithelium development	3.84e-02
GO:0007186	G-protein coupled receptor signaling pathway	3.89e-02
GO:1904031	positive regulation of cyclin-dependent protein kinase activity	4.22e-02
GO:0034629	cellular protein complex localization	4.22e-02
GO:0045737	positive regulation of cyclin-dependent protein serine/threonine kinase activity	4.22e-02
GO:0032438	melanosome organization	4.59e-02
GO:0046688	response to copper ion	4.59e-02
GO:0048753	pigment granule organization	4.59e-02
GO:0042384	cilium assembly	4.73e-02
GO:1901799	negative regulation of proteasomal protein catabolic process	4.97e-02
GO:0032435	negative regulation of proteasomal ubiquitin-dependent protein catabolic process	4.97e-02
GO:0035622	intrahepatic bile duct development	4.97e-02
GO:1903051	negative regulation of proteolysis involved in cellular protein catabolic process	4.97e-02
GO:1903363	negative regulation of cellular protein catabolic process	4.97e-02
