# Supplementary material for: Comprehensive analysis of coding-lncRNA gene co-expression network uncovers conserved functional lncRNAs in zebrafish
Source: BMC Genomics. 2018 May 9;19(Suppl 2):112. doi: 10.1186/s12864-018-4458-7 (PMC5954278; doi:10.1186/s12864-018-4458-7)
Supplement: Supplementary file 4 — lncRNA GO and KEGG annotation. (ZIP 17127 kb) [file 12864_2018_4458_MOESM4_ESM.zip › lncRNA GO and KEGG annotation/GO/ZFLNCG00309_GO_BP.txt]

GO	Name	P_value
GO:0019882	antigen processing and presentation	7.24e-12
GO:0050778	positive regulation of immune response	1.44e-11
GO:0050776	regulation of immune response	1.53e-11
GO:0002682	regulation of immune system process	1.97e-11
GO:0002684	positive regulation of immune system process	2.61e-11
GO:0002757	immune response-activating signal transduction	2.75e-11
GO:0006952	defense response	2.81e-11
GO:0002253	activation of immune response	5.30e-11
GO:0006955	immune response	5.55e-11
GO:0002764	immune response-regulating signaling pathway	6.25e-11
GO:0002376	immune system process	8.51e-11
GO:0002252	immune effector process	1.84e-09
GO:0045089	positive regulation of innate immune response	2.47e-09
GO:0031349	positive regulation of defense response	4.37e-09
GO:0045088	regulation of innate immune response	5.83e-09
GO:0002224	toll-like receptor signaling pathway	5.12e-08
GO:0048002	antigen processing and presentation of peptide antigen	5.12e-08
GO:0002474	antigen processing and presentation of peptide antigen via MHC class I	5.12e-08
GO:0002221	pattern recognition receptor signaling pathway	1.81e-07
GO:0002218	activation of innate immune response	1.81e-07
GO:0002758	innate immune response-activating signal transduction	1.81e-07
GO:0002699	positive regulation of immune effector process	2.08e-07
GO:0043207	response to external biotic stimulus	2.75e-07
GO:0002697	regulation of immune effector process	3.13e-07
GO:0009607	response to biotic stimulus	4.32e-07
GO:0019883	antigen processing and presentation of endogenous antigen	6.88e-07
GO:0019885	antigen processing and presentation of endogenous peptide antigen via MHC class I	6.88e-07
GO:0002483	antigen processing and presentation of endogenous peptide antigen	6.88e-07
GO:0031347	regulation of defense response	1.05e-06
GO:0002703	regulation of leukocyte mediated immunity	3.91e-06
GO:1902105	regulation of leukocyte differentiation	4.32e-06
GO:0048584	positive regulation of response to stimulus	4.41e-06
GO:0045087	innate immune response	4.65e-06
GO:0002886	regulation of myeloid leukocyte mediated immunity	5.26e-06
GO:0043300	regulation of leukocyte degranulation	5.26e-06
GO:0033003	regulation of mast cell activation	5.26e-06
GO:0033006	regulation of mast cell activation involved in immune response	5.26e-06
GO:0043304	regulation of mast cell degranulation	5.26e-06
GO:0051607	defense response to virus	6.72e-06
GO:0098542	defense response to other organism	1.25e-05
GO:0002579	positive regulation of antigen processing and presentation	1.54e-05
GO:0002577	regulation of antigen processing and presentation	1.54e-05
GO:0002591	positive regulation of antigen processing and presentation of peptide antigen via MHC class I	1.54e-05
GO:0002428	antigen processing and presentation of peptide antigen via MHC class Ib	1.54e-05
GO:0002484	antigen processing and presentation of endogenous peptide antigen via MHC class I via ER pathway	1.54e-05
GO:0002485	antigen processing and presentation of endogenous peptide antigen via MHC class I via ER pathway, TAP-dependent	1.54e-05
GO:0002481	antigen processing and presentation of exogenous protein antigen via MHC class Ib, TAP-dependent	1.54e-05
GO:0002488	antigen processing and presentation of endogenous peptide antigen via MHC class Ib via ER pathway	1.54e-05
GO:0002489	antigen processing and presentation of endogenous peptide antigen via MHC class Ib via ER pathway, TAP-dependent	1.54e-05
GO:0002589	regulation of antigen processing and presentation of peptide antigen via MHC class I	1.54e-05
GO:0002585	positive regulation of antigen processing and presentation of peptide antigen	1.54e-05
GO:0002583	regulation of antigen processing and presentation of peptide antigen	1.54e-05
GO:0002475	antigen processing and presentation via MHC class Ib	1.54e-05
GO:0002477	antigen processing and presentation of exogenous peptide antigen via MHC class Ib	1.54e-05
GO:0002476	antigen processing and presentation of endogenous peptide antigen via MHC class Ib	1.54e-05
GO:0009605	response to external stimulus	1.54e-05
GO:1903706	regulation of hemopoiesis	1.79e-05
GO:0009615	response to virus	2.32e-05
GO:0090330	regulation of platelet aggregation	3.36e-05
GO:0002281	macrophage activation involved in immune response	3.36e-05
GO:0019884	antigen processing and presentation of exogenous antigen	3.49e-05
GO:0002478	antigen processing and presentation of exogenous peptide antigen	3.49e-05
GO:0038083	peptidyl-tyrosine autophosphorylation	4.73e-05
GO:0018108	peptidyl-tyrosine phosphorylation	5.89e-05
GO:0006935	chemotaxis	8.08e-05
GO:0018212	peptidyl-tyrosine modification	8.90e-05
GO:0050853	B cell receptor signaling pathway	1.19e-04
GO:0010543	regulation of platelet activation	1.31e-04
GO:0042116	macrophage activation	1.31e-04
GO:0002521	leukocyte differentiation	1.36e-04
GO:0080134	regulation of response to stress	1.46e-04
GO:0002429	immune response-activating cell surface receptor signaling pathway	1.55e-04
GO:0051707	response to other organism	1.58e-04
GO:0051704	multi-organism process	2.67e-04
GO:0002768	immune response-regulating cell surface receptor signaling pathway	2.76e-04
GO:0002694	regulation of leukocyte activation	2.76e-04
GO:0032386	regulation of intracellular transport	2.79e-04
GO:0042330	taxis	2.89e-04
GO:0002705	positive regulation of leukocyte mediated immunity	3.20e-04
GO:0045619	regulation of lymphocyte differentiation	3.20e-04
GO:0045321	leukocyte activation	4.15e-04
GO:0050865	regulation of cell activation	4.58e-04
GO:0042127	regulation of cell proliferation	5.64e-04
GO:0002237	response to molecule of bacterial origin	5.83e-04
GO:1903305	regulation of regulated secretory pathway	6.11e-04
GO:0070663	regulation of leukocyte proliferation	6.24e-04
GO:0050670	regulation of lymphocyte proliferation	6.24e-04
GO:0002755	MyD88-dependent toll-like receptor signaling pathway	6.24e-04
GO:0032944	regulation of mononuclear cell proliferation	6.24e-04
GO:0002275	myeloid cell activation involved in immune response	6.24e-04
GO:0006958	complement activation, classical pathway	6.24e-04
GO:0034110	regulation of homotypic cell-cell adhesion	8.34e-04
GO:0050896	response to stimulus	8.71e-04
GO:0090050	positive regulation of cell migration involved in sprouting angiogenesis	1.04e-03
GO:0033630	positive regulation of cell adhesion mediated by integrin	1.04e-03
GO:0002888	positive regulation of myeloid leukocyte mediated immunity	1.04e-03
GO:0010634	positive regulation of epithelial cell migration	1.04e-03
GO:0033628	regulation of cell adhesion mediated by integrin	1.04e-03
GO:0033005	positive regulation of mast cell activation	1.04e-03
GO:0033008	positive regulation of mast cell activation involved in immune response	1.04e-03
