# Supplementary material for: Comprehensive analysis of coding-lncRNA gene co-expression network uncovers conserved functional lncRNAs in zebrafish
Source: BMC Genomics. 2018 May 9;19(Suppl 2):112. doi: 10.1186/s12864-018-4458-7 (PMC5954278; doi:10.1186/s12864-018-4458-7)
Supplement: Supplementary file 4 — lncRNA GO and KEGG annotation. (ZIP 17127 kb) [file 12864_2018_4458_MOESM4_ESM.zip › lncRNA GO and KEGG annotation/GO/ZFLNCG00310_GO_BP.txt]

GO	Name	P_value
GO:0050804	modulation of synaptic transmission	1.90e-11
GO:0007601	visual perception	2.20e-11
GO:0009583	detection of light stimulus	2.72e-11
GO:0007187	G-protein coupled receptor signaling pathway, coupled to cyclic nucleotide second messenger	3.05e-11
GO:0050953	sensory perception of light stimulus	3.98e-11
GO:0034762	regulation of transmembrane transport	4.30e-11
GO:0006813	potassium ion transport	4.30e-11
GO:0007156	homophilic cell adhesion via plasma membrane adhesion molecules	5.02e-11
GO:0007188	adenylate cyclase-modulating G-protein coupled receptor signaling pathway	5.27e-11
GO:0006814	sodium ion transport	5.27e-11
GO:0007268	synaptic transmission	7.92e-11
GO:0099536	synaptic signaling	7.92e-11
GO:0099537	trans-synaptic signaling	7.92e-11
GO:0001505	regulation of neurotransmitter levels	8.23e-11
GO:0006836	neurotransmitter transport	9.35e-11
GO:0050877	neurological system process	9.45e-11
GO:0051049	regulation of transport	9.51e-11
GO:0043269	regulation of ion transport	9.61e-11
GO:0007218	neuropeptide signaling pathway	9.67e-11
GO:0098742	cell-cell adhesion via plasma-membrane adhesion molecules	1.03e-10
GO:0098662	inorganic cation transmembrane transport	1.04e-10
GO:0051260	protein homooligomerization	1.05e-10
GO:0023052	signaling	1.14e-10
GO:0032879	regulation of localization	1.20e-10
GO:0034765	regulation of ion transmembrane transport	1.25e-10
GO:0051259	protein oligomerization	1.26e-10
GO:0098660	inorganic ion transmembrane transport	1.29e-10
GO:0007267	cell-cell signaling	1.42e-10
GO:0098609	cell-cell adhesion	1.43e-10
GO:0015672	monovalent inorganic cation transport	1.45e-10
GO:0030001	metal ion transport	1.58e-10
GO:0044700	single organism signaling	1.65e-10
GO:0098655	cation transmembrane transport	1.84e-10
GO:0007154	cell communication	1.93e-10
GO:0006812	cation transport	2.00e-10
GO:0007155	cell adhesion	2.09e-10
GO:0022610	biological adhesion	2.09e-10
GO:0034220	ion transmembrane transport	2.10e-10
GO:0018298	protein-chromophore linkage	2.52e-10
GO:0007602	phototransduction	2.52e-10
GO:0023061	signal release	2.69e-10
GO:0006811	ion transport	2.77e-10
GO:0007186	G-protein coupled receptor signaling pathway	2.86e-10
GO:0044765	single-organism transport	3.19e-10
GO:0055085	transmembrane transport	3.26e-10
GO:0006810	transport	3.57e-10
GO:0007600	sensory perception	3.83e-10
GO:0009416	response to light stimulus	3.92e-10
GO:1902578	single-organism localization	4.17e-10
GO:0007165	signal transduction	4.28e-10
GO:0051234	establishment of localization	4.48e-10
GO:0051179	localization	4.83e-10
GO:0065007	biological regulation	6.20e-10
GO:0050794	regulation of cellular process	7.03e-10
GO:0050789	regulation of biological process	7.55e-10
GO:0071804	cellular potassium ion transport	1.24e-09
GO:0071805	potassium ion transmembrane transport	1.24e-09
GO:0009581	detection of external stimulus	1.97e-09
GO:0009582	detection of abiotic stimulus	1.97e-09
GO:0006816	calcium ion transport	4.16e-09
GO:0050803	regulation of synapse structure or activity	5.97e-09
GO:0003008	system process	7.15e-09
GO:0032412	regulation of ion transmembrane transporter activity	3.55e-08
GO:0042391	regulation of membrane potential	7.06e-08
GO:0022898	regulation of transmembrane transporter activity	7.95e-08
GO:0007270	neuron-neuron synaptic transmission	1.23e-07
GO:0070588	calcium ion transmembrane transport	1.81e-07
GO:2000311	regulation of alpha-amino-3-hydroxy-5-methyl-4-isoxazole propionate selective glutamate receptor activity	2.64e-07
GO:0019226	transmission of nerve impulse	2.64e-07
GO:0048167	regulation of synaptic plasticity	2.64e-07
GO:0099643	signal release from synapse	2.94e-07
GO:0032409	regulation of transporter activity	3.22e-07
GO:0007193	adenylate cyclase-inhibiting G-protein coupled receptor signaling pathway	3.36e-07
GO:0030818	negative regulation of cAMP biosynthetic process	3.44e-07
GO:0030815	negative regulation of cAMP metabolic process	3.44e-07
GO:0045980	negative regulation of nucleotide metabolic process	3.44e-07
GO:1900372	negative regulation of purine nucleotide biosynthetic process	3.44e-07
GO:0030809	negative regulation of nucleotide biosynthetic process	3.44e-07
GO:0030800	negative regulation of cyclic nucleotide metabolic process	3.44e-07
GO:0030803	negative regulation of cyclic nucleotide biosynthetic process	3.44e-07
GO:1900543	negative regulation of purine nucleotide metabolic process	3.44e-07
GO:0070838	divalent metal ion transport	4.54e-07
GO:0072511	divalent inorganic cation transport	4.54e-07
GO:0007189	adenylate cyclase-activating G-protein coupled receptor signaling pathway	5.20e-07
GO:0007610	behavior	6.54e-07
GO:0007271	synaptic transmission, cholinergic	6.68e-07
GO:0009314	response to radiation	6.85e-07
GO:0065008	regulation of biological quality	8.16e-07
GO:0050808	synapse organization	8.94e-07
GO:0099601	regulation of neurotransmitter receptor activity	1.63e-06
GO:0007269	neurotransmitter secretion	1.63e-06
GO:1900449	regulation of glutamate receptor signaling pathway	1.63e-06
GO:0048168	regulation of neuronal synaptic plasticity	1.76e-06
GO:0007194	negative regulation of adenylate cyclase activity	2.06e-06
GO:0051350	negative regulation of lyase activity	2.06e-06
GO:0031280	negative regulation of cyclase activity	2.06e-06
GO:0099531	presynaptic process involved in synaptic transmission	2.59e-06
GO:1903530	regulation of secretion by cell	4.05e-06
GO:0051046	regulation of secretion	4.05e-06
GO:0030817	regulation of cAMP biosynthetic process	4.58e-06
