# Supplementary material for: Comprehensive analysis of coding-lncRNA gene co-expression network uncovers conserved functional lncRNAs in zebrafish
Source: BMC Genomics. 2018 May 9;19(Suppl 2):112. doi: 10.1186/s12864-018-4458-7 (PMC5954278; doi:10.1186/s12864-018-4458-7)
Supplement: Supplementary file 4 — lncRNA GO and KEGG annotation. (ZIP 17127 kb) [file 12864_2018_4458_MOESM4_ESM.zip › lncRNA GO and KEGG annotation/GO/ZFLNCG00316_GO_BP.txt]

GO	Name	P_value
GO:0035058	nonmotile primary cilium assembly	5.32e-04
GO:0061512	protein localization to cilium	1.26e-03
GO:0042886	amide transport	1.91e-03
GO:0006793	phosphorus metabolic process	2.37e-03
GO:0006835	dicarboxylic acid transport	3.60e-03
GO:0007601	visual perception	4.68e-03
GO:0050953	sensory perception of light stimulus	4.92e-03
GO:0016310	phosphorylation	5.10e-03
GO:0015711	organic anion transport	5.64e-03
GO:0045938	positive regulation of circadian sleep/wake cycle, sleep	6.04e-03
GO:0051958	methotrexate transport	6.04e-03
GO:0022029	telencephalon cell migration	6.04e-03
GO:0021830	interneuron migration from the subpallium to the cortex	6.04e-03
GO:0015884	folic acid transport	6.04e-03
GO:0021826	substrate-independent telencephalic tangential migration	6.04e-03
GO:0021843	substrate-independent telencephalic tangential interneuron migration	6.04e-03
GO:0006468	protein phosphorylation	7.42e-03
GO:0006796	phosphate-containing compound metabolic process	7.46e-03
GO:0097499	protein localization to nonmotile primary cilium	1.20e-02
GO:0042753	positive regulation of circadian rhythm	1.20e-02
GO:0021943	formation of radial glial scaffolds	1.20e-02
GO:0045187	regulation of circadian sleep/wake cycle, sleep	1.20e-02
GO:1903546	protein localization to photoreceptor outer segment	1.20e-02
GO:0021885	forebrain cell migration	1.20e-02
GO:0097500	receptor localization to nonmotile primary cilium	1.20e-02
GO:0042749	regulation of circadian sleep/wake cycle	1.20e-02
GO:0015670	carbon dioxide transport	1.20e-02
GO:0046942	carboxylic acid transport	1.21e-02
GO:0015849	organic acid transport	1.21e-02
GO:0009163	nucleoside biosynthetic process	1.25e-02
GO:0042455	ribonucleoside biosynthetic process	1.25e-02
GO:1901659	glycosyl compound biosynthetic process	1.34e-02
GO:0009260	ribonucleotide biosynthetic process	1.61e-02
GO:0046390	ribose phosphate biosynthetic process	1.61e-02
GO:0048565	digestive tract development	1.78e-02
GO:0019755	one-carbon compound transport	1.80e-02
GO:0097369	sodium ion import	1.80e-02
GO:1903441	protein localization to ciliary membrane	1.80e-02
GO:0031016	pancreas development	1.99e-02
GO:1902578	single-organism localization	2.00e-02
GO:0006464	cellular protein modification process	2.12e-02
GO:0036211	protein modification process	2.12e-02
GO:0044782	cilium organization	2.26e-02
GO:0006820	anion transport	2.31e-02
GO:0001843	neural tube closure	2.39e-02
GO:0072337	modified amino acid transport	2.39e-02
GO:0060606	tube closure	2.39e-02
GO:0015937	coenzyme A biosynthetic process	2.39e-02
GO:0021532	neural tube patterning	2.39e-02
GO:0006086	acetyl-CoA biosynthetic process from pyruvate	2.39e-02
GO:0009165	nucleotide biosynthetic process	2.89e-02
GO:0006971	hypotonic response	2.98e-02
GO:0051181	cofactor transport	2.98e-02
GO:0042539	hypotonic salinity response	2.98e-02
GO:0044765	single-organism transport	3.08e-02
GO:1901293	nucleoside phosphate biosynthetic process	3.10e-02
GO:0044267	cellular protein metabolic process	3.37e-02
GO:1901137	carbohydrate derivative biosynthetic process	3.39e-02
GO:0051180	vitamin transport	3.57e-02
GO:0002579	positive regulation of antigen processing and presentation	3.57e-02
GO:0002577	regulation of antigen processing and presentation	3.57e-02
GO:0002591	positive regulation of antigen processing and presentation of peptide antigen via MHC class I	3.57e-02
GO:0002428	antigen processing and presentation of peptide antigen via MHC class Ib	3.57e-02
GO:0044211	CTP salvage	3.57e-02
GO:0015701	bicarbonate transport	3.57e-02
GO:0002484	antigen processing and presentation of endogenous peptide antigen via MHC class I via ER pathway	3.57e-02
GO:0002485	antigen processing and presentation of endogenous peptide antigen via MHC class I via ER pathway, TAP-dependent	3.57e-02
GO:0002481	antigen processing and presentation of exogenous protein antigen via MHC class Ib, TAP-dependent	3.57e-02
GO:0002488	antigen processing and presentation of endogenous peptide antigen via MHC class Ib via ER pathway	3.57e-02
GO:0002489	antigen processing and presentation of endogenous peptide antigen via MHC class Ib via ER pathway, TAP-dependent	3.57e-02
GO:0021794	thalamus development	3.57e-02
GO:0048339	paraxial mesoderm development	3.57e-02
GO:0008616	queuosine biosynthetic process	3.57e-02
GO:0002589	regulation of antigen processing and presentation of peptide antigen via MHC class I	3.57e-02
GO:0002585	positive regulation of antigen processing and presentation of peptide antigen	3.57e-02
GO:0002583	regulation of antigen processing and presentation of peptide antigen	3.57e-02
GO:0046116	queuosine metabolic process	3.57e-02
GO:0002475	antigen processing and presentation via MHC class Ib	3.57e-02
GO:0002477	antigen processing and presentation of exogenous peptide antigen via MHC class Ib	3.57e-02
GO:0002476	antigen processing and presentation of endogenous peptide antigen via MHC class Ib	3.57e-02
GO:0009651	response to salt stress	3.57e-02
GO:0043412	macromolecule modification	3.82e-02
GO:0042981	regulation of apoptotic process	3.95e-02
GO:0043067	regulation of programmed cell death	4.04e-02
GO:0009108	coenzyme biosynthetic process	4.07e-02
GO:0006970	response to osmotic stress	4.15e-02
GO:0035384	thioester biosynthetic process	4.15e-02
GO:0033866	nucleoside bisphosphate biosynthetic process	4.15e-02
GO:0071616	acyl-CoA biosynthetic process	4.15e-02
GO:0006182	cGMP biosynthetic process	4.15e-02
GO:0015936	coenzyme A metabolic process	4.15e-02
GO:0006376	mRNA splice site selection	4.15e-02
GO:0046068	cGMP metabolic process	4.15e-02
GO:0019883	antigen processing and presentation of endogenous antigen	4.15e-02
GO:0019884	antigen processing and presentation of exogenous antigen	4.15e-02
GO:0019885	antigen processing and presentation of endogenous peptide antigen via MHC class I	4.15e-02
GO:0002483	antigen processing and presentation of endogenous peptide antigen	4.15e-02
GO:0034030	ribonucleoside bisphosphate biosynthetic process	4.15e-02
GO:0034033	purine nucleoside bisphosphate biosynthetic process	4.15e-02
GO:0006085	acetyl-CoA biosynthetic process	4.15e-02
