# Supplementary material for: Comprehensive analysis of coding-lncRNA gene co-expression network uncovers conserved functional lncRNAs in zebrafish
Source: BMC Genomics. 2018 May 9;19(Suppl 2):112. doi: 10.1186/s12864-018-4458-7 (PMC5954278; doi:10.1186/s12864-018-4458-7)
Supplement: Supplementary file 4 — lncRNA GO and KEGG annotation. (ZIP 17127 kb) [file 12864_2018_4458_MOESM4_ESM.zip › lncRNA GO and KEGG annotation/GO/ZFLNCG00317_GO_BP.txt]

GO	Name	P_value
GO:0032439	endosome localization	7.82e-04
GO:0032196	transposition	7.82e-04
GO:0006313	transposition, DNA-mediated	7.82e-04
GO:0015074	DNA integration	2.34e-03
GO:0032008	positive regulation of TOR signaling	3.12e-03
GO:0001919	regulation of receptor recycling	3.90e-03
GO:0042632	cholesterol homeostasis	5.46e-03
GO:0055092	sterol homeostasis	5.46e-03
GO:0080171	lytic vacuole organization	8.57e-03
GO:0071230	cellular response to amino acid stimulus	8.57e-03
GO:0007040	lysosome organization	8.57e-03
GO:0032786	positive regulation of DNA-templated transcription, elongation	9.34e-03
GO:0032006	regulation of TOR signaling	1.24e-02
GO:0043200	response to amino acid	1.32e-02
GO:0071229	cellular response to acid chemical	1.48e-02
GO:0071417	cellular response to organonitrogen compound	1.63e-02
GO:1901699	cellular response to nitrogen compound	1.63e-02
GO:0055088	lipid homeostasis	1.78e-02
GO:0032784	regulation of DNA-templated transcription, elongation	1.86e-02
GO:0001101	response to acid chemical	2.63e-02
GO:1901701	cellular response to oxygen-containing compound	2.78e-02
GO:0043410	positive regulation of MAPK cascade	3.24e-02
GO:0007033	vacuole organization	3.77e-02
GO:0010604	positive regulation of macromolecule metabolic process	4.32e-02
GO:0031325	positive regulation of cellular metabolic process	4.58e-02
GO:0071495	cellular response to endogenous stimulus	4.82e-02
GO:0010243	response to organonitrogen compound	4.89e-02
GO:0006310	DNA recombination	4.89e-02
