# Supplementary material for: Comprehensive analysis of coding-lncRNA gene co-expression network uncovers conserved functional lncRNAs in zebrafish
Source: BMC Genomics. 2018 May 9;19(Suppl 2):112. doi: 10.1186/s12864-018-4458-7 (PMC5954278; doi:10.1186/s12864-018-4458-7)
Supplement: Supplementary file 4 — lncRNA GO and KEGG annotation. (ZIP 17127 kb) [file 12864_2018_4458_MOESM4_ESM.zip › lncRNA GO and KEGG annotation/GO/ZFLNCG00322_GO_BP.txt]

GO	Name	P_value
GO:0032439	endosome localization	1.42e-04
GO:0032008	positive regulation of TOR signaling	5.68e-04
GO:0001919	regulation of receptor recycling	7.11e-04
GO:0042632	cholesterol homeostasis	9.95e-04
GO:0055092	sterol homeostasis	9.95e-04
GO:0080171	lytic vacuole organization	1.56e-03
GO:0071230	cellular response to amino acid stimulus	1.56e-03
GO:0007040	lysosome organization	1.56e-03
GO:0032006	regulation of TOR signaling	2.27e-03
GO:0043200	response to amino acid	2.41e-03
GO:0071229	cellular response to acid chemical	2.70e-03
GO:0071417	cellular response to organonitrogen compound	2.98e-03
GO:1901699	cellular response to nitrogen compound	2.98e-03
GO:0055088	lipid homeostasis	3.27e-03
GO:0001101	response to acid chemical	4.83e-03
GO:1901701	cellular response to oxygen-containing compound	5.11e-03
GO:0043410	positive regulation of MAPK cascade	5.96e-03
GO:0007033	vacuole organization	6.95e-03
GO:0071495	cellular response to endogenous stimulus	8.93e-03
GO:0010243	response to organonitrogen compound	9.08e-03
GO:1901698	response to nitrogen compound	1.02e-02
GO:1902533	positive regulation of intracellular signal transduction	1.03e-02
GO:0051640	organelle localization	1.22e-02
GO:0071310	cellular response to organic substance	1.30e-02
GO:0043408	regulation of MAPK cascade	1.42e-02
GO:0009719	response to endogenous stimulus	1.59e-02
GO:1901700	response to oxygen-containing compound	1.61e-02
GO:0070887	cellular response to chemical stimulus	1.80e-02
GO:0001934	positive regulation of protein phosphorylation	1.83e-02
GO:0042327	positive regulation of phosphorylation	1.84e-02
GO:0045937	positive regulation of phosphate metabolic process	2.02e-02
GO:0010562	positive regulation of phosphorus metabolic process	2.02e-02
GO:0031401	positive regulation of protein modification process	2.20e-02
GO:0009967	positive regulation of signal transduction	2.46e-02
GO:0048878	chemical homeostasis	2.56e-02
GO:0023056	positive regulation of signaling	2.56e-02
GO:0010647	positive regulation of cell communication	2.58e-02
GO:0001932	regulation of protein phosphorylation	2.75e-02
GO:0032270	positive regulation of cellular protein metabolic process	2.81e-02
GO:0051247	positive regulation of protein metabolic process	2.88e-02
GO:0010033	response to organic substance	2.95e-02
GO:0042325	regulation of phosphorylation	2.98e-02
GO:0051641	cellular localization	3.38e-02
GO:0048584	positive regulation of response to stimulus	3.44e-02
GO:0019220	regulation of phosphate metabolic process	3.47e-02
GO:0051174	regulation of phosphorus metabolic process	3.47e-02
GO:0031399	regulation of protein modification process	3.62e-02
GO:0042592	homeostatic process	3.86e-02
GO:0042221	response to chemical	4.07e-02
GO:1902531	regulation of intracellular signal transduction	4.37e-02
