# Supplementary material for: Comprehensive analysis of coding-lncRNA gene co-expression network uncovers conserved functional lncRNAs in zebrafish
Source: BMC Genomics. 2018 May 9;19(Suppl 2):112. doi: 10.1186/s12864-018-4458-7 (PMC5954278; doi:10.1186/s12864-018-4458-7)
Supplement: Supplementary file 4 — lncRNA GO and KEGG annotation. (ZIP 17127 kb) [file 12864_2018_4458_MOESM4_ESM.zip › lncRNA GO and KEGG annotation/GO/ZFLNCG00325_GO_BP.txt]

GO	Name	P_value
GO:2000114	regulation of establishment of cell polarity	4.26e-04
GO:2000543	positive regulation of gastrulation	6.39e-04
GO:0032291	axon ensheathment in central nervous system	6.39e-04
GO:0022010	central nervous system myelination	6.39e-04
GO:0032878	regulation of establishment or maintenance of cell polarity	1.07e-03
GO:0040019	positive regulation of embryonic development	1.28e-03
GO:0060219	camera-type eye photoreceptor cell differentiation	2.56e-03
GO:0001754	eye photoreceptor cell differentiation	3.41e-03
GO:0046530	photoreceptor cell differentiation	3.83e-03
GO:0042552	myelination	5.11e-03
GO:0007272	ensheathment of neurons	5.11e-03
GO:0008366	axon ensheathment	5.11e-03
GO:0010470	regulation of gastrulation	5.53e-03
GO:0032880	regulation of protein localization	8.72e-03
GO:0030178	negative regulation of Wnt signaling pathway	9.35e-03
GO:0060027	convergent extension involved in gastrulation	1.13e-02
GO:0051302	regulation of cell division	1.13e-02
GO:0045995	regulation of embryonic development	1.23e-02
GO:0030111	regulation of Wnt signaling pathway	1.82e-02
GO:0060026	convergent extension	2.10e-02
GO:0051094	positive regulation of developmental process	2.16e-02
GO:0007018	microtubule-based movement	2.18e-02
GO:0051240	positive regulation of multicellular organismal process	2.37e-02
GO:0030182	neuron differentiation	3.00e-02
GO:0001525	angiogenesis	3.56e-02
GO:0009968	negative regulation of signal transduction	4.22e-02
GO:0023057	negative regulation of signaling	4.33e-02
GO:0010648	negative regulation of cell communication	4.37e-02
GO:0007017	microtubule-based process	4.72e-02
