# Supplementary material for: Comprehensive analysis of coding-lncRNA gene co-expression network uncovers conserved functional lncRNAs in zebrafish
Source: BMC Genomics. 2018 May 9;19(Suppl 2):112. doi: 10.1186/s12864-018-4458-7 (PMC5954278; doi:10.1186/s12864-018-4458-7)
Supplement: Supplementary file 4 — lncRNA GO and KEGG annotation. (ZIP 17127 kb) [file 12864_2018_4458_MOESM4_ESM.zip › lncRNA GO and KEGG annotation/GO/ZFLNCG00327_GO_BP.txt]

GO	Name	P_value
GO:0007043	cell-cell junction assembly	1.97e-04
GO:1901565	organonitrogen compound catabolic process	3.82e-04
GO:0034329	cell junction assembly	5.79e-04
GO:0045216	cell-cell junction organization	6.90e-04
GO:0034330	cell junction organization	9.41e-04
GO:1901564	organonitrogen compound metabolic process	1.42e-03
GO:0006820	anion transport	2.97e-03
GO:0006535	cysteine biosynthetic process from serine	3.27e-03
GO:0019344	cysteine biosynthetic process	3.27e-03
GO:0019343	cysteine biosynthetic process via cystathionine	3.27e-03
GO:0006534	cysteine metabolic process	4.90e-03
GO:0006558	L-phenylalanine metabolic process	6.52e-03
GO:0006559	L-phenylalanine catabolic process	6.52e-03
GO:1902222	erythrose 4-phosphate/phosphoenolpyruvate family amino acid catabolic process	6.52e-03
GO:1902221	erythrose 4-phosphate/phosphoenolpyruvate family amino acid metabolic process	6.52e-03
GO:0032095	regulation of response to food	6.52e-03
GO:0015812	gamma-aminobutyric acid transport	8.15e-03
GO:0034284	response to monosaccharide	8.15e-03
GO:0009746	response to hexose	8.15e-03
GO:0009743	response to carbohydrate	8.15e-03
GO:0009749	response to glucose	8.15e-03
GO:0006152	purine nucleoside catabolic process	9.77e-03
GO:0019439	aromatic compound catabolic process	1.06e-02
GO:1901605	alpha-amino acid metabolic process	1.15e-02
GO:1901361	organic cyclic compound catabolic process	1.19e-02
GO:0009074	aromatic amino acid family catabolic process	1.30e-02
GO:0006563	L-serine metabolic process	1.30e-02
GO:0006790	sulfur compound metabolic process	1.31e-02
GO:0043171	peptide catabolic process	1.46e-02
GO:0009164	nucleoside catabolic process	1.46e-02
GO:0070830	bicellular tight junction assembly	1.46e-02
GO:0015711	organic anion transport	1.57e-02
GO:0009070	serine family amino acid biosynthetic process	1.62e-02
GO:1901658	glycosyl compound catabolic process	1.62e-02
GO:0000097	sulfur amino acid biosynthetic process	1.78e-02
GO:0032107	regulation of response to nutrient levels	1.78e-02
GO:0032104	regulation of response to extracellular stimulus	1.78e-02
GO:0006811	ion transport	1.81e-02
GO:0072523	purine-containing compound catabolic process	2.10e-02
GO:0044248	cellular catabolic process	2.12e-02
GO:0048546	digestive tract morphogenesis	2.27e-02
GO:0044281	small molecule metabolic process	2.27e-02
GO:0007507	heart development	2.38e-02
GO:0006094	gluconeogenesis	2.43e-02
GO:0050954	sensory perception of mechanical stimulus	2.43e-02
GO:0019319	hexose biosynthetic process	2.43e-02
GO:0007605	sensory perception of sound	2.43e-02
GO:0044283	small molecule biosynthetic process	2.44e-02
GO:0043603	cellular amide metabolic process	2.51e-02
GO:1902476	chloride transmembrane transport	2.58e-02
GO:0000096	sulfur amino acid metabolic process	2.58e-02
GO:0001574	ganglioside biosynthetic process	2.58e-02
GO:0046364	monosaccharide biosynthetic process	2.58e-02
GO:0006520	cellular amino acid metabolic process	2.72e-02
GO:0006688	glycosphingolipid biosynthetic process	2.74e-02
GO:0009072	aromatic amino acid family metabolic process	2.74e-02
GO:0007030	Golgi organization	2.90e-02
GO:0048709	oligodendrocyte differentiation	3.06e-02
GO:0002088	lens development in camera-type eye	3.06e-02
GO:0009069	serine family amino acid metabolic process	3.22e-02
GO:0098661	inorganic anion transmembrane transport	3.22e-02
GO:0044699	single-organism process	3.28e-02
GO:0018279	protein N-linked glycosylation via asparagine	3.54e-02
GO:0007160	cell-matrix adhesion	3.54e-02
GO:0015914	phospholipid transport	3.70e-02
GO:0018196	peptidyl-asparagine modification	3.70e-02
GO:1901575	organic substance catabolic process	3.76e-02
GO:0035148	tube formation	3.85e-02
GO:0031589	cell-substrate adhesion	3.85e-02
GO:0001573	ganglioside metabolic process	3.85e-02
GO:0071383	cellular response to steroid hormone stimulus	3.85e-02
GO:0071391	cellular response to estrogen stimulus	3.85e-02
GO:0048665	neuron fate specification	4.01e-02
GO:0006006	glucose metabolic process	4.01e-02
GO:0044711	single-organism biosynthetic process	4.17e-02
GO:0030148	sphingolipid biosynthetic process	4.17e-02
GO:0015748	organophosphate ester transport	4.17e-02
GO:0046513	ceramide biosynthetic process	4.17e-02
GO:0006749	glutathione metabolic process	4.32e-02
GO:0009056	catabolic process	4.39e-02
GO:0010033	response to organic substance	4.53e-02
GO:0015718	monocarboxylic acid transport	4.64e-02
GO:0008217	regulation of blood pressure	4.64e-02
GO:0006687	glycosphingolipid metabolic process	4.79e-02
GO:0010001	glial cell differentiation	4.79e-02
GO:1901606	alpha-amino acid catabolic process	4.79e-02
GO:0071396	cellular response to lipid	4.95e-02
GO:0043627	response to estrogen	4.95e-02
