# Supplementary material for: Comprehensive analysis of coding-lncRNA gene co-expression network uncovers conserved functional lncRNAs in zebrafish
Source: BMC Genomics. 2018 May 9;19(Suppl 2):112. doi: 10.1186/s12864-018-4458-7 (PMC5954278; doi:10.1186/s12864-018-4458-7)
Supplement: Supplementary file 4 — lncRNA GO and KEGG annotation. (ZIP 17127 kb) [file 12864_2018_4458_MOESM4_ESM.zip › lncRNA GO and KEGG annotation/GO/ZFLNCG00339_GO_BP.txt]

GO	Name	P_value
GO:0002684	positive regulation of immune system process	9.93e-12
GO:0002757	immune response-activating signal transduction	1.28e-11
GO:0009607	response to biotic stimulus	2.25e-11
GO:0002253	activation of immune response	2.35e-11
GO:0002764	immune response-regulating signaling pathway	2.92e-11
GO:0002682	regulation of immune system process	4.57e-11
GO:0006952	defense response	4.81e-11
GO:0002252	immune effector process	6.42e-11
GO:0050776	regulation of immune response	6.71e-11
GO:0045087	innate immune response	6.99e-11
GO:0006955	immune response	7.83e-11
GO:0002376	immune system process	8.23e-11
GO:0043207	response to external biotic stimulus	8.32e-11
GO:0050778	positive regulation of immune response	8.81e-11
GO:0098542	defense response to other organism	9.47e-11
GO:0050896	response to stimulus	2.02e-10
GO:0048584	positive regulation of response to stimulus	3.36e-10
GO:0051707	response to other organism	3.97e-10
GO:0038083	peptidyl-tyrosine autophosphorylation	8.87e-10
GO:0051704	multi-organism process	1.05e-09
GO:0018108	peptidyl-tyrosine phosphorylation	1.32e-09
GO:0018212	peptidyl-tyrosine modification	2.76e-09
GO:0002221	pattern recognition receptor signaling pathway	3.66e-09
GO:0002218	activation of innate immune response	3.66e-09
GO:0002758	innate immune response-activating signal transduction	3.66e-09
GO:0009605	response to external stimulus	7.32e-09
GO:0006935	chemotaxis	1.15e-08
GO:0002429	immune response-activating cell surface receptor signaling pathway	1.31e-08
GO:0002224	toll-like receptor signaling pathway	3.36e-08
GO:0002768	immune response-regulating cell surface receptor signaling pathway	3.86e-08
GO:0045089	positive regulation of innate immune response	3.86e-08
GO:0002250	adaptive immune response	3.86e-08
GO:0019882	antigen processing and presentation	4.04e-08
GO:0045321	leukocyte activation	4.34e-08
GO:0001775	cell activation	4.63e-08
GO:0045088	regulation of innate immune response	5.90e-08
GO:0031349	positive regulation of defense response	6.27e-08
GO:0042330	taxis	9.05e-08
GO:0060326	cell chemotaxis	9.86e-08
GO:0050865	regulation of cell activation	9.86e-08
GO:0002521	leukocyte differentiation	1.48e-07
GO:0009617	response to bacterium	2.00e-07
GO:0030595	leukocyte chemotaxis	2.07e-07
GO:0006950	response to stress	2.22e-07
GO:0046777	protein autophosphorylation	5.34e-07
GO:0006959	humoral immune response	8.42e-07
GO:0002694	regulation of leukocyte activation	8.42e-07
GO:0010543	regulation of platelet activation	8.44e-07
GO:0042116	macrophage activation	8.44e-07
GO:1903706	regulation of hemopoiesis	9.16e-07
GO:0006954	inflammatory response	1.14e-06
GO:0042127	regulation of cell proliferation	1.60e-06
GO:0050853	B cell receptor signaling pathway	2.90e-06
GO:0050851	antigen receptor-mediated signaling pathway	3.03e-06
GO:0030217	T cell differentiation	3.03e-06
GO:1902105	regulation of leukocyte differentiation	3.03e-06
GO:0007159	leukocyte cell-cell adhesion	3.68e-06
GO:0071593	lymphocyte aggregation	3.68e-06
GO:0042110	T cell activation	3.68e-06
GO:0070489	T cell aggregation	3.68e-06
GO:0070486	leukocyte aggregation	3.68e-06
GO:0080134	regulation of response to stress	3.91e-06
GO:0002886	regulation of myeloid leukocyte mediated immunity	4.12e-06
GO:0033003	regulation of mast cell activation	4.12e-06
GO:0033006	regulation of mast cell activation involved in immune response	4.12e-06
GO:0002460	adaptive immune response based on somatic recombination of immune receptors built from immunoglobulin superfamily domains	4.12e-06
GO:0043300	regulation of leukocyte degranulation	4.12e-06
GO:0043304	regulation of mast cell degranulation	4.12e-06
GO:0002697	regulation of immune effector process	4.72e-06
GO:0001817	regulation of cytokine production	4.72e-06
GO:0051607	defense response to virus	4.72e-06
GO:0031347	regulation of defense response	5.64e-06
GO:0002699	positive regulation of immune effector process	5.65e-06
GO:0006956	complement activation	5.65e-06
GO:0050900	leukocyte migration	6.85e-06
GO:0048583	regulation of response to stimulus	7.06e-06
GO:0051249	regulation of lymphocyte activation	7.11e-06
GO:0007165	signal transduction	7.78e-06
GO:0061041	regulation of wound healing	1.01e-05
GO:0002274	myeloid leukocyte activation	1.01e-05
GO:0070663	regulation of leukocyte proliferation	1.21e-05
GO:0050670	regulation of lymphocyte proliferation	1.21e-05
GO:0032944	regulation of mononuclear cell proliferation	1.21e-05
GO:0002275	myeloid cell activation involved in immune response	1.21e-05
GO:0006958	complement activation, classical pathway	1.21e-05
GO:0042742	defense response to bacterium	1.22e-05
GO:0009615	response to virus	1.56e-05
GO:0002685	regulation of leukocyte migration	2.67e-05
GO:0072376	protein activation cascade	2.67e-05
GO:0050864	regulation of B cell activation	2.75e-05
GO:0048246	macrophage chemotaxis	2.75e-05
GO:0090330	regulation of platelet aggregation	2.79e-05
GO:0002283	neutrophil activation involved in immune response	2.79e-05
GO:0002281	macrophage activation involved in immune response	2.79e-05
GO:0097529	myeloid leukocyte migration	2.81e-05
GO:0030098	lymphocyte differentiation	3.77e-05
GO:0034110	regulation of homotypic cell-cell adhesion	4.06e-05
GO:0002237	response to molecule of bacterial origin	4.93e-05
GO:0001819	positive regulation of cytokine production	5.36e-05
GO:0046649	lymphocyte activation	6.05e-05
