# Supplementary material for: Comprehensive analysis of coding-lncRNA gene co-expression network uncovers conserved functional lncRNAs in zebrafish
Source: BMC Genomics. 2018 May 9;19(Suppl 2):112. doi: 10.1186/s12864-018-4458-7 (PMC5954278; doi:10.1186/s12864-018-4458-7)
Supplement: Supplementary file 4 — lncRNA GO and KEGG annotation. (ZIP 17127 kb) [file 12864_2018_4458_MOESM4_ESM.zip › lncRNA GO and KEGG annotation/GO/ZFLNCG00342_GO_BP.txt]

GO	Name	P_value
GO:1902807	negative regulation of cell cycle G1/S phase transition	1.54e-05
GO:2000134	negative regulation of G1/S transition of mitotic cell cycle	1.54e-05
GO:0048522	positive regulation of cellular process	2.65e-05
GO:0048593	camera-type eye morphogenesis	4.31e-05
GO:1902806	regulation of cell cycle G1/S phase transition	5.53e-05
GO:2000045	regulation of G1/S transition of mitotic cell cycle	5.53e-05
GO:0042127	regulation of cell proliferation	6.17e-05
GO:0048518	positive regulation of biological process	6.98e-05
GO:0090068	positive regulation of cell cycle process	1.01e-04
GO:1901991	negative regulation of mitotic cell cycle phase transition	2.34e-04
GO:1901988	negative regulation of cell cycle phase transition	2.34e-04
GO:0045787	positive regulation of cell cycle	6.15e-04
GO:0009653	anatomical structure morphogenesis	7.42e-04
GO:0010948	negative regulation of cell cycle process	7.49e-04
GO:0048592	eye morphogenesis	9.49e-04
GO:0008285	negative regulation of cell proliferation	1.00e-03
GO:0090596	sensory organ morphogenesis	1.06e-03
GO:0007049	cell cycle	1.10e-03
GO:1901990	regulation of mitotic cell cycle phase transition	1.11e-03
GO:1901987	regulation of cell cycle phase transition	1.11e-03
GO:0045930	negative regulation of mitotic cell cycle	1.17e-03
GO:0010971	positive regulation of G2/M transition of mitotic cell cycle	1.28e-03
GO:0071930	negative regulation of transcription involved in G1/S transition of mitotic cell cycle	1.28e-03
GO:0000083	regulation of transcription involved in G1/S transition of mitotic cell cycle	1.28e-03
GO:1902751	positive regulation of cell cycle G2/M phase transition	1.28e-03
GO:0060385	axonogenesis involved in innervation	1.28e-03
GO:0048869	cellular developmental process	1.57e-03
GO:0044767	single-organism developmental process	1.77e-03
GO:0010604	positive regulation of macromolecule metabolic process	1.92e-03
GO:0031325	positive regulation of cellular metabolic process	2.16e-03
GO:0048523	negative regulation of cellular process	2.23e-03
GO:2000105	positive regulation of DNA-dependent DNA replication	2.56e-03
GO:0032877	positive regulation of DNA endoreduplication	2.56e-03
GO:0032875	regulation of DNA endoreduplication	2.56e-03
GO:0021885	forebrain cell migration	2.56e-03
GO:0060718	chorionic trophoblast cell differentiation	2.56e-03
GO:0045786	negative regulation of cell cycle	2.70e-03
GO:0006139	nucleobase-containing compound metabolic process	2.78e-03
GO:0032502	developmental process	2.79e-03
GO:0006974	cellular response to DNA damage stimulus	2.79e-03
GO:0048519	negative regulation of biological process	2.94e-03
GO:0002040	sprouting angiogenesis	2.97e-03
GO:0009893	positive regulation of metabolic process	3.08e-03
GO:0046483	heterocycle metabolic process	3.54e-03
GO:0006725	cellular aromatic compound metabolic process	3.63e-03
GO:0045740	positive regulation of DNA replication	3.83e-03
GO:0070365	hepatocyte differentiation	3.83e-03
GO:0071156	regulation of cell cycle arrest	3.83e-03
GO:0071157	negative regulation of cell cycle arrest	3.83e-03
GO:0032466	negative regulation of cytokinesis	3.83e-03
GO:0010564	regulation of cell cycle process	4.06e-03
GO:0048646	anatomical structure formation involved in morphogenesis	4.24e-03
GO:1901360	organic cyclic compound metabolic process	4.53e-03
GO:0060255	regulation of macromolecule metabolic process	5.09e-03
GO:1901992	positive regulation of mitotic cell cycle phase transition	5.11e-03
GO:0031057	negative regulation of histone modification	5.11e-03
GO:0050679	positive regulation of epithelial cell proliferation	5.11e-03
GO:0044819	mitotic G1/S transition checkpoint	5.11e-03
GO:0001938	positive regulation of endothelial cell proliferation	5.11e-03
GO:0001936	regulation of endothelial cell proliferation	5.11e-03
GO:0031571	mitotic G1 DNA damage checkpoint	5.11e-03
GO:1901989	positive regulation of cell cycle phase transition	5.11e-03
GO:0031061	negative regulation of histone methylation	5.11e-03
GO:0002043	blood vessel endothelial cell proliferation involved in sprouting angiogenesis	5.11e-03
GO:0007530	sex determination	5.11e-03
GO:0090329	regulation of DNA-dependent DNA replication	5.11e-03
GO:0080090	regulation of primary metabolic process	5.33e-03
GO:0002009	morphogenesis of an epithelium	5.57e-03
GO:0006355	regulation of transcription, DNA-templated	5.84e-03
GO:1903506	regulation of nucleic acid-templated transcription	5.86e-03
GO:2001141	regulation of RNA biosynthetic process	5.90e-03
GO:0031323	regulation of cellular metabolic process	5.90e-03
GO:0090304	nucleic acid metabolic process	6.00e-03
GO:0048666	neuron development	6.04e-03
GO:0044783	G1 DNA damage checkpoint	6.38e-03
GO:0051252	regulation of RNA metabolic process	6.49e-03
GO:0006950	response to stress	7.05e-03
GO:1903309	negative regulation of chromatin modification	7.65e-03
GO:0046548	retinal rod cell development	7.65e-03
GO:1901985	positive regulation of protein acetylation	7.65e-03
GO:1901983	regulation of protein acetylation	7.65e-03
GO:0030330	DNA damage response, signal transduction by p53 class mediator	7.65e-03
GO:2000756	regulation of peptidyl-lysine acetylation	7.65e-03
GO:2000758	positive regulation of peptidyl-lysine acetylation	7.65e-03
GO:0035065	regulation of histone acetylation	7.65e-03
GO:0035066	positive regulation of histone acetylation	7.65e-03
GO:0019219	regulation of nucleobase-containing compound metabolic process	7.66e-03
GO:0030154	cell differentiation	7.79e-03
GO:2000112	regulation of cellular macromolecule biosynthetic process	7.95e-03
GO:0000122	negative regulation of transcription from RNA polymerase II promoter	7.95e-03
GO:0019222	regulation of metabolic process	8.09e-03
GO:0010556	regulation of macromolecule biosynthetic process	8.21e-03
GO:0031324	negative regulation of cellular metabolic process	8.64e-03
GO:0048729	tissue morphogenesis	8.78e-03
GO:0045931	positive regulation of mitotic cell cycle	8.92e-03
GO:0050678	regulation of epithelial cell proliferation	8.92e-03
GO:0032465	regulation of cytokinesis	8.92e-03
GO:0010605	negative regulation of macromolecule metabolic process	9.00e-03
GO:0010468	regulation of gene expression	9.05e-03
GO:0031326	regulation of cellular biosynthetic process	9.11e-03
