# Supplementary material for: Comprehensive analysis of coding-lncRNA gene co-expression network uncovers conserved functional lncRNAs in zebrafish
Source: BMC Genomics. 2018 May 9;19(Suppl 2):112. doi: 10.1186/s12864-018-4458-7 (PMC5954278; doi:10.1186/s12864-018-4458-7)
Supplement: Supplementary file 4 — lncRNA GO and KEGG annotation. (ZIP 17127 kb) [file 12864_2018_4458_MOESM4_ESM.zip › lncRNA GO and KEGG annotation/GO/ZFLNCG00344_GO_BP.txt]

GO	Name	P_value
GO:0009072	aromatic amino acid family metabolic process	1.50e-04
GO:0050727	regulation of inflammatory response	1.90e-04
GO:0030148	sphingolipid biosynthetic process	8.36e-04
GO:0046513	ceramide biosynthetic process	8.36e-04
GO:0006558	L-phenylalanine metabolic process	1.62e-03
GO:0006559	L-phenylalanine catabolic process	1.62e-03
GO:1902222	erythrose 4-phosphate/phosphoenolpyruvate family amino acid catabolic process	1.62e-03
GO:1902221	erythrose 4-phosphate/phosphoenolpyruvate family amino acid metabolic process	1.62e-03
GO:0001574	ganglioside biosynthetic process	2.17e-03
GO:0009063	cellular amino acid catabolic process	2.34e-03
GO:0006688	glycosphingolipid biosynthetic process	2.60e-03
GO:1903034	regulation of response to wounding	2.89e-03
GO:0006672	ceramide metabolic process	5.08e-03
GO:0046467	membrane lipid biosynthetic process	5.53e-03
GO:0018279	protein N-linked glycosylation via asparagine	5.53e-03
GO:0031347	regulation of defense response	6.01e-03
GO:0018196	peptidyl-asparagine modification	6.29e-03
GO:0001573	ganglioside metabolic process	7.10e-03
GO:0003094	glomerular filtration	7.22e-03
GO:0051016	barbed-end actin filament capping	7.22e-03
GO:0009074	aromatic amino acid family catabolic process	7.22e-03
GO:0006915	apoptotic process	1.15e-02
GO:0006665	sphingolipid metabolic process	1.23e-02
GO:0012501	programmed cell death	1.24e-02
GO:0006687	glycosphingolipid metabolic process	1.32e-02
GO:1901606	alpha-amino acid catabolic process	1.32e-02
GO:0043249	erythrocyte maturation	1.37e-02
GO:0097205	renal filtration	1.63e-02
GO:0030833	regulation of actin filament polymerization	1.66e-02
GO:0043065	positive regulation of apoptotic process	1.66e-02
GO:0043068	positive regulation of programmed cell death	1.66e-02
GO:0010942	positive regulation of cell death	1.66e-02
GO:0046381	CMP-N-acetylneuraminate metabolic process	1.66e-02
GO:0035965	cardiolipin acyl-chain remodeling	1.66e-02
GO:1990564	protein polyufmylation	1.66e-02
GO:1990592	protein K69-linked ufmylation	1.66e-02
GO:0046785	microtubule polymerization	1.66e-02
GO:0008219	cell death	1.74e-02
GO:0030832	regulation of actin filament length	1.86e-02
GO:0008064	regulation of actin polymerization or depolymerization	1.86e-02
GO:0009247	glycolipid biosynthetic process	1.86e-02
GO:0016054	organic acid catabolic process	2.07e-02
GO:0046395	carboxylic acid catabolic process	2.07e-02
GO:0032271	regulation of protein polymerization	2.07e-02
GO:0030834	regulation of actin filament depolymerization	2.20e-02
GO:0030835	negative regulation of actin filament depolymerization	2.20e-02
GO:0051693	actin filament capping	2.20e-02
GO:0009311	oligosaccharide metabolic process	2.33e-02
GO:0042742	defense response to bacterium	2.33e-02
GO:0032835	glomerulus development	2.51e-02
GO:2001056	positive regulation of cysteine-type endopeptidase activity	2.51e-02
GO:0010950	positive regulation of endopeptidase activity	2.51e-02
GO:0010952	positive regulation of peptidase activity	2.51e-02
GO:0034314	Arp2/3 complex-mediated actin nucleation	2.51e-02
GO:0043280	positive regulation of cysteine-type endopeptidase activity involved in apoptotic process	2.51e-02
GO:0006508	proteolysis	2.60e-02
GO:0032535	regulation of cellular component size	2.65e-02
GO:0048469	cell maturation	2.83e-02
GO:0006487	protein N-linked glycosylation	2.86e-02
GO:0030837	negative regulation of actin filament polymerization	3.18e-02
GO:0032272	negative regulation of protein polymerization	3.18e-02
GO:0051707	response to other organism	3.19e-02
GO:0052547	regulation of peptidase activity	3.24e-02
GO:0051788	response to misfolded protein	3.30e-02
GO:0019464	glycine decarboxylation via glycine cleavage system	3.30e-02
GO:0005981	regulation of glycogen catabolic process	3.30e-02
GO:0031581	hemidesmosome assembly	3.30e-02
GO:0035967	cellular response to topologically incorrect protein	3.30e-02
GO:0043467	regulation of generation of precursor metabolites and energy	3.30e-02
GO:0071218	cellular response to misfolded protein	3.30e-02
GO:0070873	regulation of glycogen metabolic process	3.30e-02
GO:0030216	keratinocyte differentiation	3.30e-02
GO:0015670	carbon dioxide transport	3.30e-02
GO:0070782	phosphatidylserine exposure on apoptotic cell surface	3.30e-02
GO:0009225	nucleotide-sugar metabolic process	3.54e-02
GO:0006040	amino sugar metabolic process	3.54e-02
GO:0090066	regulation of anatomical structure size	3.54e-02
GO:0051704	multi-organism process	3.90e-02
GO:0003014	renal system process	3.91e-02
GO:0031333	negative regulation of protein complex assembly	3.91e-02
GO:0006643	membrane lipid metabolic process	3.93e-02
GO:0042981	regulation of apoptotic process	4.00e-02
GO:0043254	regulation of protein complex assembly	4.09e-02
GO:0043067	regulation of programmed cell death	4.11e-02
GO:0006520	cellular amino acid metabolic process	4.86e-02
GO:0032881	regulation of polysaccharide metabolic process	4.91e-02
GO:0035265	organ growth	4.91e-02
GO:0019755	one-carbon compound transport	4.91e-02
GO:0006570	tyrosine metabolic process	4.91e-02
GO:0006054	N-acetylneuraminate metabolic process	4.91e-02
GO:0048914	myelination of anterior lateral line nerve axons	4.91e-02
GO:0097369	sodium ion import	4.91e-02
GO:0042554	superoxide anion generation	4.91e-02
GO:0017121	phospholipid scrambling	4.91e-02
GO:1901533	negative regulation of hematopoietic progenitor cell differentiation	4.91e-02
GO:0006546	glycine catabolic process	4.91e-02
GO:0008347	glial cell migration	4.91e-02
GO:0031639	plasminogen activation	4.91e-02
