# Supplementary material for: Comprehensive analysis of coding-lncRNA gene co-expression network uncovers conserved functional lncRNAs in zebrafish
Source: BMC Genomics. 2018 May 9;19(Suppl 2):112. doi: 10.1186/s12864-018-4458-7 (PMC5954278; doi:10.1186/s12864-018-4458-7)
Supplement: Supplementary file 4 — lncRNA GO and KEGG annotation. (ZIP 17127 kb) [file 12864_2018_4458_MOESM4_ESM.zip › lncRNA GO and KEGG annotation/GO/ZFLNCG00345_GO_BP.txt]

GO	Name	P_value
GO:0045324	late endosome to vacuole transport	2.57e-04
GO:0006605	protein targeting	3.80e-04
GO:0006623	protein targeting to vacuole	4.38e-04
GO:0072666	establishment of protein localization to vacuole	4.38e-04
GO:0072665	protein localization to vacuole	6.67e-04
GO:0061418	regulation of transcription from RNA polymerase II promoter in response to hypoxia	3.55e-03
GO:0070446	negative regulation of oligodendrocyte progenitor proliferation	3.55e-03
GO:1900119	positive regulation of execution phase of apoptosis	3.55e-03
GO:0061428	negative regulation of transcription from RNA polymerase II promoter in response to hypoxia	3.55e-03
GO:0006771	riboflavin metabolic process	3.55e-03
GO:2000777	positive regulation of proteasomal ubiquitin-dependent protein catabolic process involved in cellular response to hypoxia	3.55e-03
GO:0009231	riboflavin biosynthetic process	3.55e-03
GO:0032258	CVT pathway	3.55e-03
GO:2000378	negative regulation of reactive oxygen species metabolic process	3.55e-03
GO:0061433	cellular response to caloric restriction	3.55e-03
GO:0007034	vacuolar transport	4.72e-03
GO:0009267	cellular response to starvation	5.05e-03
GO:0071496	cellular response to external stimulus	5.73e-03
GO:0031668	cellular response to extracellular stimulus	5.73e-03
GO:0031669	cellular response to nutrient levels	5.73e-03
GO:0051788	response to misfolded protein	7.09e-03
GO:0045078	positive regulation of interferon-gamma biosynthetic process	7.09e-03
GO:0045072	regulation of interferon-gamma biosynthetic process	7.09e-03
GO:0043388	positive regulation of DNA binding	7.09e-03
GO:0070445	regulation of oligodendrocyte progenitor proliferation	7.09e-03
GO:0051101	regulation of DNA binding	7.09e-03
GO:0030388	fructose 1,6-bisphosphate metabolic process	7.09e-03
GO:0051099	positive regulation of binding	7.09e-03
GO:0006423	cysteinyl-tRNA aminoacylation	7.09e-03
GO:0033572	transferrin transport	7.09e-03
GO:0072512	trivalent inorganic cation transport	7.09e-03
GO:0015682	ferric iron transport	7.09e-03
GO:0035967	cellular response to topologically incorrect protein	7.09e-03
GO:0032814	regulation of natural killer cell activation	7.09e-03
GO:0032816	positive regulation of natural killer cell activation	7.09e-03
GO:0014014	negative regulation of gliogenesis	7.09e-03
GO:0051133	regulation of NK T cell activation	7.09e-03
GO:0051135	positive regulation of NK T cell activation	7.09e-03
GO:0042727	flavin-containing compound biosynthetic process	7.09e-03
GO:0042726	flavin-containing compound metabolic process	7.09e-03
GO:0071218	cellular response to misfolded protein	7.09e-03
GO:0042594	response to starvation	7.22e-03
GO:0031667	response to nutrient levels	9.29e-03
GO:0009991	response to extracellular stimulus	9.29e-03
GO:0006914	autophagy	1.02e-02
GO:0043618	regulation of transcription from RNA polymerase II promoter in response to stress	1.06e-02
GO:0007569	cell aging	1.06e-02
GO:0097201	negative regulation of transcription from RNA polymerase II promoter in response to stress	1.06e-02
GO:0042364	water-soluble vitamin biosynthetic process	1.06e-02
GO:0090398	cellular senescence	1.06e-02
GO:2000178	negative regulation of neural precursor cell proliferation	1.06e-02
GO:0032649	regulation of interferon-gamma production	1.06e-02
GO:0043620	regulation of DNA-templated transcription in response to stress	1.06e-02
GO:0032729	positive regulation of interferon-gamma production	1.06e-02
GO:0042108	positive regulation of cytokine biosynthetic process	1.06e-02
GO:0016197	endosomal transport	1.06e-02
GO:0021785	branchiomotor neuron axon guidance	1.41e-02
GO:0046635	positive regulation of alpha-beta T cell activation	1.41e-02
GO:0046634	regulation of alpha-beta T cell activation	1.41e-02
GO:0042035	regulation of cytokine biosynthetic process	1.41e-02
GO:0019243	methylglyoxal catabolic process to D-lactate via S-lactoyl-glutathione	1.41e-02
GO:0032509	endosome transport via multivesicular body sorting pathway	1.41e-02
GO:1900117	regulation of execution phase of apoptosis	1.41e-02
GO:0009438	methylglyoxal metabolic process	1.41e-02
GO:0061727	methylglyoxal catabolic process to lactate	1.41e-02
GO:0042182	ketone catabolic process	1.41e-02
GO:0006003	fructose 2,6-bisphosphate metabolic process	1.41e-02
GO:0043328	protein targeting to vacuole involved in ubiquitin-dependent protein catabolic process via the multivesicular body sorting pathway	1.41e-02
GO:0032511	late endosome to vacuole transport via multivesicular body sorting pathway	1.41e-02
GO:0051596	methylglyoxal catabolic process	1.41e-02
GO:0006089	lactate metabolic process	1.41e-02
GO:2000377	regulation of reactive oxygen species metabolic process	1.41e-02
GO:0034613	cellular protein localization	1.76e-02
GO:0010507	negative regulation of autophagy	1.76e-02
GO:0006515	misfolded or incompletely synthesized protein catabolic process	1.76e-02
GO:0007568	aging	1.76e-02
GO:0070665	positive regulation of leukocyte proliferation	1.76e-02
GO:0051098	regulation of binding	1.76e-02
GO:0050671	positive regulation of lymphocyte proliferation	1.76e-02
GO:0009110	vitamin biosynthetic process	1.76e-02
GO:0009298	GDP-mannose biosynthetic process	1.76e-02
GO:0006471	protein ADP-ribosylation	1.76e-02
GO:0032946	positive regulation of mononuclear cell proliferation	1.76e-02
GO:0070727	cellular macromolecule localization	1.88e-02
GO:0000209	protein polyubiquitination	1.92e-02
GO:0042407	cristae formation	2.11e-02
GO:0050870	positive regulation of T cell activation	2.11e-02
GO:0019673	GDP-mannose metabolic process	2.11e-02
GO:0034112	positive regulation of homotypic cell-cell adhesion	2.11e-02
GO:0070663	regulation of leukocyte proliferation	2.11e-02
GO:0046185	aldehyde catabolic process	2.11e-02
GO:0050670	regulation of lymphocyte proliferation	2.11e-02
GO:1902285	semaphorin-plexin signaling pathway involved in neuron projection guidance	2.11e-02
GO:1902287	semaphorin-plexin signaling pathway involved in axon guidance	2.11e-02
GO:1903039	positive regulation of leukocyte cell-cell adhesion	2.11e-02
GO:0022409	positive regulation of cell-cell adhesion	2.11e-02
GO:0032944	regulation of mononuclear cell proliferation	2.11e-02
GO:0044802	single-organism membrane organization	2.21e-02
GO:1902580	single-organism cellular localization	2.45e-02
GO:2000177	regulation of neural precursor cell proliferation	2.46e-02
