# Supplementary material for: Comprehensive analysis of coding-lncRNA gene co-expression network uncovers conserved functional lncRNAs in zebrafish
Source: BMC Genomics. 2018 May 9;19(Suppl 2):112. doi: 10.1186/s12864-018-4458-7 (PMC5954278; doi:10.1186/s12864-018-4458-7)
Supplement: Supplementary file 4 — lncRNA GO and KEGG annotation. (ZIP 17127 kb) [file 12864_2018_4458_MOESM4_ESM.zip › lncRNA GO and KEGG annotation/GO/ZFLNCG00352_GO_BP.txt]

GO	Name	P_value
GO:0034138	toll-like receptor 3 signaling pathway	6.40e-04
GO:0032642	regulation of chemokine production	6.40e-04
GO:0032722	positive regulation of chemokine production	6.40e-04
GO:0002756	MyD88-independent toll-like receptor signaling pathway	1.28e-03
GO:0050729	positive regulation of inflammatory response	1.92e-03
GO:0043330	response to exogenous dsRNA	5.11e-03
GO:0043331	response to dsRNA	5.11e-03
GO:1903036	positive regulation of response to wounding	5.11e-03
GO:0001819	positive regulation of cytokine production	5.11e-03
GO:0002224	toll-like receptor signaling pathway	8.29e-03
GO:0032103	positive regulation of response to external stimulus	8.29e-03
GO:0002221	pattern recognition receptor signaling pathway	9.56e-03
GO:0002218	activation of innate immune response	9.56e-03
GO:0002758	innate immune response-activating signal transduction	9.56e-03
GO:0001817	regulation of cytokine production	1.02e-02
GO:0051607	defense response to virus	1.02e-02
GO:0050727	regulation of inflammatory response	1.15e-02
GO:0045089	positive regulation of innate immune response	1.21e-02
GO:0031349	positive regulation of defense response	1.27e-02
GO:0045088	regulation of innate immune response	1.71e-02
GO:0009615	response to virus	1.78e-02
GO:0002757	immune response-activating signal transduction	2.22e-02
GO:1903034	regulation of response to wounding	2.28e-02
GO:0002764	immune response-regulating signaling pathway	2.34e-02
GO:0031347	regulation of defense response	2.78e-02
GO:0002253	activation of immune response	2.78e-02
GO:0002252	immune effector process	2.97e-02
GO:0050778	positive regulation of immune response	3.03e-02
GO:0098542	defense response to other organism	3.59e-02
GO:0009617	response to bacterium	3.77e-02
GO:0050776	regulation of immune response	4.08e-02
GO:0002684	positive regulation of immune system process	4.21e-02
GO:1901698	response to nitrogen compound	4.51e-02
GO:0045087	innate immune response	4.70e-02
