# Supplementary material for: Comprehensive analysis of coding-lncRNA gene co-expression network uncovers conserved functional lncRNAs in zebrafish
Source: BMC Genomics. 2018 May 9;19(Suppl 2):112. doi: 10.1186/s12864-018-4458-7 (PMC5954278; doi:10.1186/s12864-018-4458-7)
Supplement: Supplementary file 4 — lncRNA GO and KEGG annotation. (ZIP 17127 kb) [file 12864_2018_4458_MOESM4_ESM.zip › lncRNA GO and KEGG annotation/GO/ZFLNCG00353_GO_BP.txt]

GO	Name	P_value
GO:0007155	cell adhesion	6.59e-05
GO:0022610	biological adhesion	6.59e-05
GO:0009411	response to UV	3.38e-04
GO:0098609	cell-cell adhesion	7.82e-04
GO:0007229	integrin-mediated signaling pathway	2.65e-03
GO:0097178	ruffle assembly	4.26e-03
GO:0031581	hemidesmosome assembly	4.26e-03
GO:0070059	intrinsic apoptotic signaling pathway in response to endoplasmic reticulum stress	4.26e-03
GO:0006978	DNA damage response, signal transduction by p53 class mediator resulting in transcription of p21 class mediator	6.38e-03
GO:0042772	DNA damage response, signal transduction resulting in transcription	6.38e-03
GO:0048730	epidermis morphogenesis	8.50e-03
GO:0044819	mitotic G1/S transition checkpoint	8.50e-03
GO:0031571	mitotic G1 DNA damage checkpoint	8.50e-03
GO:0010332	response to gamma radiation	8.50e-03
GO:0098743	cell aggregation	8.50e-03
GO:0001502	cartilage condensation	8.50e-03
GO:0031529	ruffle organization	1.06e-02
GO:1902807	negative regulation of cell cycle G1/S phase transition	1.06e-02
GO:0044783	G1 DNA damage checkpoint	1.06e-02
GO:2000134	negative regulation of G1/S transition of mitotic cell cycle	1.06e-02
GO:0006797	polyphosphate metabolic process	1.06e-02
GO:0006798	polyphosphate catabolic process	1.06e-02
GO:0007044	cell-substrate junction assembly	1.06e-02
GO:0009416	response to light stimulus	1.11e-02
GO:0042771	intrinsic apoptotic signaling pathway in response to DNA damage by p53 class mediator	1.27e-02
GO:1990402	embryonic liver development	1.27e-02
GO:0034644	cellular response to UV	1.27e-02
GO:0030330	DNA damage response, signal transduction by p53 class mediator	1.27e-02
GO:0010165	response to X-ray	1.27e-02
GO:0016337	single organismal cell-cell adhesion	1.28e-02
GO:0098602	single organism cell adhesion	1.31e-02
GO:0007154	cell communication	1.40e-02
GO:0042770	signal transduction in response to DNA damage	1.69e-02
GO:0008544	epidermis development	1.90e-02
GO:1902806	regulation of cell cycle G1/S phase transition	1.90e-02
GO:0002028	regulation of sodium ion transport	1.90e-02
GO:2000045	regulation of G1/S transition of mitotic cell cycle	1.90e-02
GO:0009314	response to radiation	1.91e-02
GO:0015727	lactate transport	2.32e-02
GO:0071482	cellular response to light stimulus	2.32e-02
GO:0035879	plasma membrane lactate transport	2.32e-02
GO:0035873	lactate transmembrane transport	2.32e-02
GO:0007416	synapse assembly	2.32e-02
GO:0006915	apoptotic process	2.40e-02
GO:0012501	programmed cell death	2.48e-02
GO:0044773	mitotic DNA damage checkpoint	2.74e-02
GO:0008219	cell death	2.85e-02
GO:0044774	mitotic DNA integrity checkpoint	2.94e-02
GO:0071478	cellular response to radiation	2.94e-02
GO:0072332	intrinsic apoptotic signaling pathway by p53 class mediator	3.15e-02
GO:0051262	protein tetramerization	3.57e-02
GO:1901991	negative regulation of mitotic cell cycle phase transition	3.77e-02
GO:0072331	signal transduction by p53 class mediator	3.77e-02
GO:1901988	negative regulation of cell cycle phase transition	3.77e-02
GO:0000077	DNA damage checkpoint	3.98e-02
GO:0071214	cellular response to abiotic stimulus	3.98e-02
GO:0031570	DNA integrity checkpoint	4.18e-02
GO:0008630	intrinsic apoptotic signaling pathway in response to DNA damage	4.39e-02
GO:0034329	cell junction assembly	4.59e-02
GO:0007160	cell-matrix adhesion	4.59e-02
GO:0010212	response to ionizing radiation	4.59e-02
GO:0031589	cell-substrate adhesion	5.00e-02
