# Supplementary material for: Comprehensive analysis of coding-lncRNA gene co-expression network uncovers conserved functional lncRNAs in zebrafish
Source: BMC Genomics. 2018 May 9;19(Suppl 2):112. doi: 10.1186/s12864-018-4458-7 (PMC5954278; doi:10.1186/s12864-018-4458-7)
Supplement: Supplementary file 4 — lncRNA GO and KEGG annotation. (ZIP 17127 kb) [file 12864_2018_4458_MOESM4_ESM.zip › lncRNA GO and KEGG annotation/GO/ZFLNCG00354_GO_BP.txt]

GO	Name	P_value
GO:0006468	protein phosphorylation	3.90e-04
GO:0016310	phosphorylation	3.94e-03
GO:0032366	intracellular sterol transport	5.83e-03
GO:1900003	regulation of serine-type endopeptidase activity	5.83e-03
GO:1900004	negative regulation of serine-type endopeptidase activity	5.83e-03
GO:0060832	oocyte animal/vegetal axis specification	5.83e-03
GO:1902571	regulation of serine-type peptidase activity	5.83e-03
GO:0016333	morphogenesis of follicular epithelium	5.83e-03
GO:1902572	negative regulation of serine-type peptidase activity	5.83e-03
GO:0007314	oocyte anterior/posterior axis specification	5.83e-03
GO:0000451	rRNA 2'-O-methylation	5.83e-03
GO:0000453	enzyme-directed rRNA 2'-O-methylation	5.83e-03
GO:0007309	oocyte axis specification	5.83e-03
GO:0097036	regulation of plasma membrane sterol distribution	5.83e-03
GO:0007315	pole plasm assembly	5.83e-03
GO:0007028	cytoplasm organization	5.83e-03
GO:0035556	intracellular signal transduction	9.28e-03
GO:0038179	neurotrophin signaling pathway	1.16e-02
GO:0032365	intracellular lipid transport	1.16e-02
GO:0001865	NK T cell differentiation	1.16e-02
GO:0038180	nerve growth factor signaling pathway	1.16e-02
GO:0030520	intracellular estrogen receptor signaling pathway	1.16e-02
GO:0007049	cell cycle	1.51e-02
GO:0001840	neural plate development	1.74e-02
GO:0050879	multicellular organismal movement	1.74e-02
GO:0032790	ribosome disassembly	1.74e-02
GO:0050881	musculoskeletal movement	1.74e-02
GO:0035435	phosphate ion transmembrane transport	1.74e-02
GO:0030259	lipid glycosylation	1.74e-02
GO:0051301	cell division	1.90e-02
GO:0022412	cellular process involved in reproduction in multicellular organism	2.16e-02
GO:0044702	single organism reproductive process	2.17e-02
GO:0046632	alpha-beta T cell differentiation	2.31e-02
GO:0046631	alpha-beta T cell activation	2.31e-02
GO:0097194	execution phase of apoptosis	2.31e-02
GO:0006796	phosphate-containing compound metabolic process	2.72e-02
GO:0006030	chitin metabolic process	2.88e-02
GO:0006032	chitin catabolic process	2.88e-02
GO:0032988	ribonucleoprotein complex disassembly	2.88e-02
GO:0022414	reproductive process	3.09e-02
GO:1901072	glucosamine-containing compound catabolic process	3.45e-02
GO:0014065	phosphatidylinositol 3-kinase signaling	3.45e-02
GO:0097035	regulation of membrane lipid distribution	3.45e-02
GO:0031167	rRNA methylation	3.45e-02
GO:0018105	peptidyl-serine phosphorylation	3.82e-02
GO:0001775	cell activation	3.82e-02
GO:0006665	sphingolipid metabolic process	3.95e-02
GO:0046716	muscle cell cellular homeostasis	4.01e-02
GO:0046348	amino sugar catabolic process	4.01e-02
GO:0018209	peptidyl-serine modification	4.36e-02
GO:0098656	anion transmembrane transport	4.36e-02
GO:0030258	lipid modification	4.36e-02
GO:0000070	mitotic sister chromatid segregation	4.57e-02
GO:0030518	intracellular steroid hormone receptor signaling pathway	4.57e-02
GO:0048696	regulation of collateral sprouting in absence of injury	4.57e-02
GO:0006793	phosphorus metabolic process	4.64e-02
