# Supplementary material for: Comprehensive analysis of coding-lncRNA gene co-expression network uncovers conserved functional lncRNAs in zebrafish
Source: BMC Genomics. 2018 May 9;19(Suppl 2):112. doi: 10.1186/s12864-018-4458-7 (PMC5954278; doi:10.1186/s12864-018-4458-7)
Supplement: Supplementary file 4 — lncRNA GO and KEGG annotation. (ZIP 17127 kb) [file 12864_2018_4458_MOESM4_ESM.zip › lncRNA GO and KEGG annotation/GO/ZFLNCG00355_GO_BP.txt]

GO	Name	P_value
GO:0006468	protein phosphorylation	3.37e-09
GO:0016310	phosphorylation	4.73e-09
GO:0006796	phosphate-containing compound metabolic process	1.16e-07
GO:0006793	phosphorus metabolic process	3.25e-07
GO:0006464	cellular protein modification process	6.39e-06
GO:0036211	protein modification process	6.39e-06
GO:0043412	macromolecule modification	1.69e-05
GO:0031532	actin cytoskeleton reorganization	3.46e-05
GO:0031098	stress-activated protein kinase signaling cascade	5.48e-05
GO:0007165	signal transduction	8.13e-05
GO:0035556	intracellular signal transduction	1.08e-04
GO:0042325	regulation of phosphorylation	1.33e-04
GO:0023014	signal transduction by protein phosphorylation	1.40e-04
GO:0050954	sensory perception of mechanical stimulus	2.07e-04
GO:0007605	sensory perception of sound	2.07e-04
GO:0050794	regulation of cellular process	2.96e-04
GO:0007613	memory	4.29e-04
GO:0065007	biological regulation	5.41e-04
GO:0030001	metal ion transport	5.49e-04
GO:0050789	regulation of biological process	5.60e-04
GO:0019220	regulation of phosphate metabolic process	6.36e-04
GO:0051174	regulation of phosphorus metabolic process	6.36e-04
GO:0043087	regulation of GTPase activity	6.92e-04
GO:0034765	regulation of ion transmembrane transport	7.42e-04
GO:0001932	regulation of protein phosphorylation	7.79e-04
GO:0034762	regulation of transmembrane transport	7.96e-04
GO:0044267	cellular protein metabolic process	8.27e-04
GO:0006811	ion transport	8.51e-04
GO:0006816	calcium ion transport	1.07e-03
GO:0070444	oligodendrocyte progenitor proliferation	1.27e-03
GO:0048009	insulin-like growth factor receptor signaling pathway	1.27e-03
GO:0045685	regulation of glial cell differentiation	1.27e-03
GO:0030952	establishment or maintenance of cytoskeleton polarity	1.27e-03
GO:0030950	establishment or maintenance of actin cytoskeleton polarity	1.27e-03
GO:0048263	determination of dorsal identity	1.29e-03
GO:0032879	regulation of localization	1.70e-03
GO:0030010	establishment of cell polarity	2.17e-03
GO:0051897	positive regulation of protein kinase B signaling	2.50e-03
GO:0048798	swim bladder inflation	2.50e-03
GO:0060251	regulation of glial cell proliferation	2.50e-03
GO:0007254	JNK cascade	2.50e-03
GO:0046958	nonassociative learning	2.50e-03
GO:0046959	habituation	2.50e-03
GO:0043269	regulation of ion transport	2.87e-03
GO:0044093	positive regulation of molecular function	3.04e-03
GO:0055085	transmembrane transport	3.05e-03
GO:0065009	regulation of molecular function	3.22e-03
GO:0048752	semicircular canal morphogenesis	3.34e-03
GO:0009581	detection of external stimulus	4.00e-03
GO:0009582	detection of abiotic stimulus	4.00e-03
GO:0051403	stress-activated MAPK cascade	4.12e-03
GO:0070838	divalent metal ion transport	4.27e-03
GO:0072511	divalent inorganic cation transport	4.27e-03
GO:0010646	regulation of cell communication	4.60e-03
GO:0023051	regulation of signaling	4.63e-03
GO:0006493	protein O-linked glycosylation	4.85e-03
GO:0006812	cation transport	5.00e-03
GO:0046777	protein autophosphorylation	5.13e-03
GO:0009966	regulation of signal transduction	5.53e-03
GO:0032147	activation of protein kinase activity	5.54e-03
GO:0046530	photoreceptor cell differentiation	5.73e-03
GO:1902285	semaphorin-plexin signaling pathway involved in neuron projection guidance	6.09e-03
GO:1902287	semaphorin-plexin signaling pathway involved in axon guidance	6.09e-03
GO:0051049	regulation of transport	6.10e-03
GO:0050877	neurological system process	6.22e-03
GO:0003007	heart morphogenesis	6.34e-03
GO:0070588	calcium ion transmembrane transport	6.45e-03
GO:0086010	membrane depolarization during action potential	7.76e-03
GO:0051899	membrane depolarization	7.76e-03
GO:0007169	transmembrane receptor protein tyrosine kinase signaling pathway	8.15e-03
GO:0007205	protein kinase C-activating G-protein coupled receptor signaling pathway	8.41e-03
GO:0007612	learning	8.41e-03
GO:0007611	learning or memory	8.41e-03
GO:0050790	regulation of catalytic activity	8.54e-03
GO:0007423	sensory organ development	8.82e-03
GO:0043085	positive regulation of catalytic activity	8.82e-03
GO:0009893	positive regulation of metabolic process	9.12e-03
GO:0042391	regulation of membrane potential	9.17e-03
GO:0045859	regulation of protein kinase activity	9.18e-03
GO:0030182	neuron differentiation	9.57e-03
GO:0009887	organ morphogenesis	9.94e-03
GO:0030334	regulation of cell migration	1.01e-02
GO:0007167	enzyme linked receptor protein signaling pathway	1.01e-02
GO:0051091	positive regulation of sequence-specific DNA binding transcription factor activity	1.02e-02
GO:0043547	positive regulation of GTPase activity	1.02e-02
GO:0070373	negative regulation of ERK1 and ERK2 cascade	1.11e-02
GO:0042058	regulation of epidermal growth factor receptor signaling pathway	1.11e-02
GO:0097324	melanocyte migration	1.11e-02
GO:1901184	regulation of ERBB signaling pathway	1.11e-02
GO:0050890	cognition	1.11e-02
GO:0098662	inorganic cation transmembrane transport	1.17e-02
GO:0031399	regulation of protein modification process	1.19e-02
GO:0009896	positive regulation of catabolic process	1.19e-02
GO:0043549	regulation of kinase activity	1.20e-02
GO:2000145	regulation of cell motility	1.25e-02
GO:0035269	protein O-linked mannosylation	1.40e-02
GO:0031076	embryonic camera-type eye development	1.40e-02
GO:0051092	positive regulation of NF-kappaB transcription factor activity	1.40e-02
GO:0014013	regulation of gliogenesis	1.40e-02
GO:0000165	MAPK cascade	1.40e-02
