# Supplementary material for: Comprehensive analysis of coding-lncRNA gene co-expression network uncovers conserved functional lncRNAs in zebrafish
Source: BMC Genomics. 2018 May 9;19(Suppl 2):112. doi: 10.1186/s12864-018-4458-7 (PMC5954278; doi:10.1186/s12864-018-4458-7)
Supplement: Supplementary file 4 — lncRNA GO and KEGG annotation. (ZIP 17127 kb) [file 12864_2018_4458_MOESM4_ESM.zip › lncRNA GO and KEGG annotation/GO/ZFLNCG00356_GO_BP.txt]

GO	Name	P_value
GO:0072376	protein activation cascade	5.23e-10
GO:0072378	blood coagulation, fibrin clot formation	3.97e-08
GO:0050878	regulation of body fluid levels	3.21e-07
GO:0030168	platelet activation	3.28e-06
GO:0050817	coagulation	3.33e-06
GO:0007599	hemostasis	3.33e-06
GO:0007596	blood coagulation	3.33e-06
GO:0051258	protein polymerization	8.54e-06
GO:0006508	proteolysis	1.57e-05
GO:1900047	negative regulation of hemostasis	7.10e-05
GO:0030195	negative regulation of blood coagulation	7.10e-05
GO:0061045	negative regulation of wound healing	7.10e-05
GO:0050819	negative regulation of coagulation	2.47e-04
GO:0002376	immune system process	2.75e-04
GO:0006955	immune response	4.55e-04
GO:0065008	regulation of biological quality	4.67e-04
GO:1900046	regulation of hemostasis	5.25e-04
GO:0030193	regulation of blood coagulation	5.25e-04
GO:0006956	complement activation	5.25e-04
GO:1903035	negative regulation of response to wounding	6.40e-04
GO:0061041	regulation of wound healing	6.40e-04
GO:0001775	cell activation	8.22e-04
GO:0050818	regulation of coagulation	9.04e-04
GO:0001523	retinoid metabolic process	1.21e-03
GO:0006721	terpenoid metabolic process	1.38e-03
GO:0016101	diterpenoid metabolic process	1.38e-03
GO:0050896	response to stimulus	1.56e-03
GO:0006959	humoral immune response	1.96e-03
GO:0019428	allantoin biosynthetic process	3.48e-03
GO:0019310	inositol catabolic process	3.48e-03
GO:0044710	single-organism metabolic process	3.52e-03
GO:0044282	small molecule catabolic process	3.89e-03
GO:0006720	isoprenoid metabolic process	3.94e-03
GO:0043623	cellular protein complex assembly	5.06e-03
GO:1903034	regulation of response to wounding	6.94e-03
GO:0010737	protein kinase A signaling	6.95e-03
GO:0042730	fibrinolysis	6.95e-03
GO:0046952	ketone body catabolic process	6.95e-03
GO:0044281	small molecule metabolic process	8.54e-03
GO:0044712	single-organism catabolic process	8.79e-03
GO:0002253	activation of immune response	1.02e-02
GO:0035774	positive regulation of insulin secretion involved in cellular response to glucose stimulus	1.04e-02
GO:1902224	ketone body metabolic process	1.04e-02
GO:0046415	urate metabolic process	1.04e-02
GO:0042574	retinal metabolic process	1.04e-02
GO:0019628	urate catabolic process	1.04e-02
GO:0006776	vitamin A metabolic process	1.04e-02
GO:0000255	allantoin metabolic process	1.04e-02
GO:0046950	cellular ketone body metabolic process	1.04e-02
GO:0032102	negative regulation of response to external stimulus	1.12e-02
GO:0002252	immune effector process	1.16e-02
GO:0019538	protein metabolic process	1.18e-02
GO:0050778	positive regulation of immune response	1.21e-02
GO:0061178	regulation of insulin secretion involved in cellular response to glucose stimulus	1.39e-02
GO:0046887	positive regulation of hormone secretion	1.39e-02
GO:0090277	positive regulation of peptide hormone secretion	1.39e-02
GO:0006020	inositol metabolic process	1.39e-02
GO:0003323	type B pancreatic cell development	1.39e-02
GO:0002793	positive regulation of peptide secretion	1.39e-02
GO:0032024	positive regulation of insulin secretion	1.39e-02
GO:0044724	single-organism carbohydrate catabolic process	1.51e-02
GO:0016052	carbohydrate catabolic process	1.57e-02
GO:0032846	positive regulation of homeostatic process	1.73e-02
GO:0034284	response to monosaccharide	1.73e-02
GO:0009746	response to hexose	1.73e-02
GO:0009743	response to carbohydrate	1.73e-02
GO:0009749	response to glucose	1.73e-02
GO:0050714	positive regulation of protein secretion	1.73e-02
GO:0002068	glandular epithelial cell development	1.73e-02
GO:0010817	regulation of hormone levels	1.73e-02
GO:0071704	organic substance metabolic process	1.82e-02
GO:0009617	response to bacterium	1.85e-02
GO:0050829	defense response to Gram-negative bacterium	2.07e-02
GO:0046836	glycolipid transport	2.07e-02
GO:1901575	organic substance catabolic process	2.12e-02
GO:0050776	regulation of immune response	2.15e-02
GO:0006066	alcohol metabolic process	2.21e-02
GO:0002684	positive regulation of immune system process	2.27e-02
GO:0050830	defense response to Gram-positive bacterium	2.41e-02
GO:0042572	retinol metabolic process	2.41e-02
GO:0009056	catabolic process	2.68e-02
GO:0006775	fat-soluble vitamin metabolic process	2.75e-02
GO:0046174	polyol catabolic process	2.75e-02
GO:0043171	peptide catabolic process	3.09e-02
GO:0001941	postsynaptic membrane organization	3.43e-02
GO:0097105	presynaptic membrane assembly	3.43e-02
GO:0097104	postsynaptic membrane assembly	3.43e-02
GO:0097090	presynaptic membrane organization	3.43e-02
GO:0008152	metabolic process	3.52e-02
GO:1901565	organonitrogen compound catabolic process	3.76e-02
GO:1903532	positive regulation of secretion by cell	3.77e-02
GO:1904951	positive regulation of establishment of protein localization	3.77e-02
GO:0051047	positive regulation of secretion	3.77e-02
GO:0034308	primary alcohol metabolic process	3.77e-02
GO:0007158	neuron cell-cell adhesion	3.77e-02
GO:0044275	cellular carbohydrate catabolic process	3.77e-02
GO:0050796	regulation of insulin secretion	3.77e-02
GO:0051222	positive regulation of protein transport	3.77e-02
GO:0090276	regulation of peptide hormone secretion	3.77e-02
GO:0002066	columnar/cuboidal epithelial cell development	3.77e-02
