# Supplementary material for: Comprehensive analysis of coding-lncRNA gene co-expression network uncovers conserved functional lncRNAs in zebrafish
Source: BMC Genomics. 2018 May 9;19(Suppl 2):112. doi: 10.1186/s12864-018-4458-7 (PMC5954278; doi:10.1186/s12864-018-4458-7)
Supplement: Supplementary file 4 — lncRNA GO and KEGG annotation. (ZIP 17127 kb) [file 12864_2018_4458_MOESM4_ESM.zip › lncRNA GO and KEGG annotation/GO/ZFLNCG00358_GO_BP.txt]

GO	Name	P_value
GO:0031584	activation of phospholipase D activity	1.06e-06
GO:0010518	positive regulation of phospholipase activity	6.36e-06
GO:0010517	regulation of phospholipase activity	6.36e-06
GO:0043149	stress fiber assembly	1.06e-05
GO:0030038	contractile actin filament bundle assembly	1.06e-05
GO:0009826	unidimensional cell growth	1.59e-05
GO:0060193	positive regulation of lipase activity	2.96e-05
GO:0060191	regulation of lipase activity	2.96e-05
GO:0014003	oligodendrocyte development	4.75e-05
GO:0001702	gastrulation with mouth forming second	8.22e-05
GO:0051017	actin filament bundle assembly	9.58e-05
GO:0061572	actin filament bundle organization	1.26e-04
GO:0007492	endoderm development	1.43e-04
GO:0060973	cell migration involved in heart development	1.99e-04
GO:0007266	Rho protein signal transduction	2.20e-04
GO:0021782	glial cell development	2.42e-04
GO:0007265	Ras protein signal transduction	3.95e-04
GO:0055113	epiboly involved in gastrulation with mouth forming second	5.83e-04
GO:0007189	adenylate cyclase-activating G-protein coupled receptor signaling pathway	6.18e-04
GO:0040007	growth	6.96e-04
GO:0044093	positive regulation of molecular function	7.20e-04
GO:0090504	epiboly	8.08e-04
GO:0007369	gastrulation	1.07e-03
GO:0051345	positive regulation of hydrolase activity	1.16e-03
GO:0060560	developmental growth involved in morphogenesis	1.42e-03
GO:0009893	positive regulation of metabolic process	1.49e-03
GO:0002011	morphogenesis of an epithelial sheet	1.52e-03
GO:0016049	cell growth	1.52e-03
GO:0000902	cell morphogenesis	1.69e-03
GO:0031032	actomyosin structure organization	1.75e-03
GO:0007188	adenylate cyclase-modulating G-protein coupled receptor signaling pathway	2.06e-03
GO:1900094	regulation of transcription from RNA polymerase II promoter involved in determination of left/right symmetry	2.13e-03
GO:0061312	BMP signaling pathway involved in heart development	2.13e-03
GO:1901213	regulation of transcription from RNA polymerase II promoter involved in heart development	2.13e-03
GO:0003154	BMP signaling pathway involved in determination of left/right symmetry	2.13e-03
GO:0003303	BMP signaling pathway involved in heart jogging	2.13e-03
GO:2000048	negative regulation of cell-cell adhesion mediated by cadherin	2.13e-03
GO:0042074	cell migration involved in gastrulation	2.60e-03
GO:0007187	G-protein coupled receptor signaling pathway, coupled to cyclic nucleotide second messenger	2.67e-03
GO:0060348	bone development	3.19e-03
GO:0002009	morphogenesis of an epithelium	3.25e-03
GO:0032956	regulation of actin cytoskeleton organization	3.52e-03
GO:0032970	regulation of actin filament-based process	3.68e-03
GO:0007015	actin filament organization	3.85e-03
GO:0009888	tissue development	4.10e-03
GO:0038061	NIK/NF-kappaB signaling	4.26e-03
GO:0060026	convergent extension	4.85e-03
GO:0048468	cell development	4.96e-03
GO:0048729	tissue morphogenesis	5.17e-03
GO:2000047	regulation of cell-cell adhesion mediated by cadherin	5.32e-03
GO:0065009	regulation of molecular function	5.51e-03
GO:0071822	protein complex subunit organization	5.78e-03
GO:0007389	pattern specification process	5.92e-03
GO:0021703	locus ceruleus development	6.38e-03
GO:0051336	regulation of hydrolase activity	7.04e-03
GO:0048523	negative regulation of cellular process	7.34e-03
GO:0061311	cell surface receptor signaling pathway involved in heart development	7.44e-03
GO:0007249	I-kappaB kinase/NF-kappaB signaling	8.50e-03
GO:1903225	negative regulation of endodermal cell differentiation	8.50e-03
GO:0042664	negative regulation of endodermal cell fate specification	8.50e-03
GO:0030036	actin cytoskeleton organization	8.71e-03
GO:0048519	negative regulation of biological process	9.16e-03
GO:0030029	actin filament-based process	9.22e-03
GO:0048589	developmental growth	9.22e-03
GO:0048598	embryonic morphogenesis	9.44e-03
GO:0043085	positive regulation of catalytic activity	9.48e-03
GO:0051092	positive regulation of NF-kappaB transcription factor activity	9.56e-03
GO:0051493	regulation of cytoskeleton organization	9.74e-03
GO:0042476	odontogenesis	1.06e-02
GO:2000542	negative regulation of gastrulation	1.17e-02
GO:0009996	negative regulation of cell fate specification	1.17e-02
GO:0048518	positive regulation of biological process	1.26e-02
GO:0001757	somite specification	1.27e-02
GO:0007379	segment specification	1.27e-02
GO:0045992	negative regulation of embryonic development	1.27e-02
GO:0010454	negative regulation of cell fate commitment	1.38e-02
GO:0009653	anatomical structure morphogenesis	1.41e-02
GO:0001667	ameboidal-type cell migration	1.47e-02
GO:0042663	regulation of endodermal cell fate specification	1.48e-02
GO:0034097	response to cytokine	1.48e-02
GO:1903224	regulation of endodermal cell differentiation	1.59e-02
GO:0045892	negative regulation of transcription, DNA-templated	1.63e-02
GO:0006955	immune response	1.63e-02
GO:1903507	negative regulation of nucleic acid-templated transcription	1.65e-02
GO:1902679	negative regulation of RNA biosynthetic process	1.65e-02
GO:0051253	negative regulation of RNA metabolic process	1.75e-02
GO:0022408	negative regulation of cell-cell adhesion	1.80e-02
GO:0036342	post-anal tail morphogenesis	1.90e-02
GO:0032989	cellular component morphogenesis	1.94e-02
GO:0042659	regulation of cell fate specification	2.01e-02
GO:0048264	determination of ventral identity	2.01e-02
GO:0045934	negative regulation of nucleobase-containing compound metabolic process	2.12e-02
GO:0010453	regulation of cell fate commitment	2.22e-02
GO:2000113	negative regulation of cellular macromolecule biosynthetic process	2.27e-02
GO:0010558	negative regulation of macromolecule biosynthetic process	2.29e-02
GO:0048857	neural nucleus development	2.32e-02
GO:0051091	positive regulation of sequence-specific DNA binding transcription factor activity	2.32e-02
GO:0007162	negative regulation of cell adhesion	2.32e-02
GO:0003002	regionalization	2.37e-02
GO:0022607	cellular component assembly	2.38e-02
