# Supplementary material for: Comprehensive analysis of coding-lncRNA gene co-expression network uncovers conserved functional lncRNAs in zebrafish
Source: BMC Genomics. 2018 May 9;19(Suppl 2):112. doi: 10.1186/s12864-018-4458-7 (PMC5954278; doi:10.1186/s12864-018-4458-7)
Supplement: Supplementary file 4 — lncRNA GO and KEGG annotation. (ZIP 17127 kb) [file 12864_2018_4458_MOESM4_ESM.zip › lncRNA GO and KEGG annotation/GO/ZFLNCG00359_GO_BP.txt]

GO	Name	P_value
GO:0045944	positive regulation of transcription from RNA polymerase II promoter	9.45e-03
GO:0045893	positive regulation of transcription, DNA-templated	1.53e-02
GO:1902680	positive regulation of RNA biosynthetic process	1.53e-02
GO:1903508	positive regulation of nucleic acid-templated transcription	1.53e-02
GO:0051254	positive regulation of RNA metabolic process	1.59e-02
GO:0010557	positive regulation of macromolecule biosynthetic process	1.63e-02
GO:0045935	positive regulation of nucleobase-containing compound metabolic process	1.71e-02
GO:0010628	positive regulation of gene expression	1.73e-02
GO:0031328	positive regulation of cellular biosynthetic process	1.77e-02
GO:0051173	positive regulation of nitrogen compound metabolic process	1.78e-02
GO:0009891	positive regulation of biosynthetic process	1.78e-02
GO:0010604	positive regulation of macromolecule metabolic process	3.08e-02
GO:0006357	regulation of transcription from RNA polymerase II promoter	3.15e-02
GO:0031325	positive regulation of cellular metabolic process	3.18e-02
GO:0009893	positive regulation of metabolic process	3.50e-02
GO:0006351	transcription, DNA-templated	4.90e-02
GO:0097659	nucleic acid-templated transcription	4.90e-02
