# Supplementary material for: Comprehensive analysis of coding-lncRNA gene co-expression network uncovers conserved functional lncRNAs in zebrafish
Source: BMC Genomics. 2018 May 9;19(Suppl 2):112. doi: 10.1186/s12864-018-4458-7 (PMC5954278; doi:10.1186/s12864-018-4458-7)
Supplement: Supplementary file 4 — lncRNA GO and KEGG annotation. (ZIP 17127 kb) [file 12864_2018_4458_MOESM4_ESM.zip › lncRNA GO and KEGG annotation/GO/ZFLNCG00360_GO_BP.txt]

GO	Name	P_value
GO:0006275	regulation of DNA replication	6.83e-12
GO:0033047	regulation of mitotic sister chromatid segregation	1.24e-11
GO:0000278	mitotic cell cycle	1.24e-11
GO:0010965	regulation of mitotic sister chromatid separation	1.24e-11
GO:0006401	RNA catabolic process	1.62e-11
GO:0006302	double-strand break repair	2.06e-11
GO:0031110	regulation of microtubule polymerization or depolymerization	2.06e-11
GO:0032886	regulation of microtubule-based process	2.09e-11
GO:1901990	regulation of mitotic cell cycle phase transition	2.82e-11
GO:1901987	regulation of cell cycle phase transition	2.82e-11
GO:0007346	regulation of mitotic cell cycle	3.14e-11
GO:0033044	regulation of chromosome organization	3.38e-11
GO:0015931	nucleobase-containing compound transport	3.38e-11
GO:0051983	regulation of chromosome segregation	3.88e-11
GO:0051302	regulation of cell division	4.09e-11
GO:0033045	regulation of sister chromatid segregation	4.13e-11
GO:0050658	RNA transport	4.21e-11
GO:0050657	nucleic acid transport	4.21e-11
GO:0051276	chromosome organization	4.35e-11
GO:0018205	peptidyl-lysine modification	4.35e-11
GO:0006260	DNA replication	4.35e-11
GO:0070507	regulation of microtubule cytoskeleton organization	4.53e-11
GO:0016568	chromatin modification	4.61e-11
GO:0016570	histone modification	4.61e-11
GO:0007049	cell cycle	4.90e-11
GO:0006397	mRNA processing	4.94e-11
GO:0045930	negative regulation of mitotic cell cycle	4.95e-11
GO:0033043	regulation of organelle organization	4.97e-11
GO:0007017	microtubule-based process	5.09e-11
GO:0010948	negative regulation of cell cycle process	5.29e-11
GO:0008380	RNA splicing	5.33e-11
GO:0051783	regulation of nuclear division	5.40e-11
GO:0051052	regulation of DNA metabolic process	5.40e-11
GO:0051028	mRNA transport	5.40e-11
GO:0006281	DNA repair	5.62e-11
GO:0006974	cellular response to DNA damage stimulus	6.03e-11
GO:0006325	chromatin organization	6.15e-11
GO:0034660	ncRNA metabolic process	6.15e-11
GO:0022402	cell cycle process	6.15e-11
GO:0051129	negative regulation of cellular component organization	6.83e-11
GO:0006310	DNA recombination	6.94e-11
GO:0000398	mRNA splicing, via spliceosome	6.94e-11
GO:0000377	RNA splicing, via transesterification reactions with bulged adenosine as nucleophile	6.94e-11
GO:0051236	establishment of RNA localization	7.00e-11
GO:0034470	ncRNA processing	7.40e-11
GO:0048285	organelle fission	7.56e-11
GO:0000280	nuclear division	7.71e-11
GO:0010639	negative regulation of organelle organization	7.71e-11
GO:0051301	cell division	8.27e-11
GO:0051726	regulation of cell cycle	8.65e-11
GO:0006396	RNA processing	8.69e-11
GO:0010564	regulation of cell cycle process	8.74e-11
GO:0016071	mRNA metabolic process	8.79e-11
GO:0007093	mitotic cell cycle checkpoint	9.22e-11
GO:0007067	mitotic nuclear division	9.60e-11
GO:0000075	cell cycle checkpoint	9.71e-11
GO:0007059	chromosome segregation	9.71e-11
GO:0031114	regulation of microtubule depolymerization	9.71e-11
GO:0007051	spindle organization	1.01e-10
GO:0000375	RNA splicing, via transesterification reactions	1.02e-10
GO:1903047	mitotic cell cycle process	1.03e-10
GO:0051716	cellular response to stimulus	1.10e-10
GO:0016569	covalent chromatin modification	1.10e-10
GO:0033554	cellular response to stress	1.12e-10
GO:2001251	negative regulation of chromosome organization	1.17e-10
GO:0045786	negative regulation of cell cycle	1.52e-10
GO:0006259	DNA metabolic process	1.55e-10
GO:0006996	organelle organization	1.68e-10
GO:0007026	negative regulation of microtubule depolymerization	1.86e-10
GO:0031111	negative regulation of microtubule polymerization or depolymerization	1.86e-10
GO:0007088	regulation of mitotic nuclear division	1.86e-10
GO:0010605	negative regulation of macromolecule metabolic process	1.87e-10
GO:1902589	single-organism organelle organization	1.88e-10
GO:0006355	regulation of transcription, DNA-templated	2.23e-10
GO:0010468	regulation of gene expression	2.26e-10
GO:1903506	regulation of nucleic acid-templated transcription	2.27e-10
GO:0019219	regulation of nucleobase-containing compound metabolic process	2.31e-10
GO:0009892	negative regulation of metabolic process	2.36e-10
GO:0051252	regulation of RNA metabolic process	2.38e-10
GO:0034645	cellular macromolecule biosynthetic process	2.40e-10
GO:0043933	macromolecular complex subunit organization	2.47e-10
GO:1901360	organic cyclic compound metabolic process	2.52e-10
GO:0071840	cellular component organization or biogenesis	2.67e-10
GO:2000112	regulation of cellular macromolecule biosynthetic process	2.67e-10
GO:0016070	RNA metabolic process	2.70e-10
GO:0009059	macromolecule biosynthetic process	2.72e-10
GO:0031324	negative regulation of cellular metabolic process	2.73e-10
GO:0034654	nucleobase-containing compound biosynthetic process	2.86e-10
GO:0051171	regulation of nitrogen compound metabolic process	3.06e-10
GO:0010556	regulation of macromolecule biosynthetic process	3.10e-10
GO:0080090	regulation of primary metabolic process	3.12e-10
GO:0006725	cellular aromatic compound metabolic process	3.13e-10
GO:0031323	regulation of cellular metabolic process	3.15e-10
GO:0016043	cellular component organization	3.19e-10
GO:0051782	negative regulation of cell division	3.20e-10
GO:0034641	cellular nitrogen compound metabolic process	3.22e-10
GO:0006807	nitrogen compound metabolic process	3.24e-10
GO:0031326	regulation of cellular biosynthetic process	3.27e-10
GO:2001141	regulation of RNA biosynthetic process	3.33e-10
GO:0009889	regulation of biosynthetic process	3.41e-10
