# Supplementary material for: Comprehensive analysis of coding-lncRNA gene co-expression network uncovers conserved functional lncRNAs in zebrafish
Source: BMC Genomics. 2018 May 9;19(Suppl 2):112. doi: 10.1186/s12864-018-4458-7 (PMC5954278; doi:10.1186/s12864-018-4458-7)
Supplement: Supplementary file 4 — lncRNA GO and KEGG annotation. (ZIP 17127 kb) [file 12864_2018_4458_MOESM4_ESM.zip › lncRNA GO and KEGG annotation/GO/ZFLNCG00362_GO_BP.txt]

GO	Name	P_value
GO:0006941	striated muscle contraction	2.87e-11
GO:0003009	skeletal muscle contraction	3.73e-11
GO:0007275	multicellular organism development	1.17e-10
GO:0032502	developmental process	2.64e-10
GO:0032501	multicellular organismal process	7.12e-10
GO:0006355	regulation of transcription, DNA-templated	1.15e-09
GO:1903506	regulation of nucleic acid-templated transcription	1.18e-09
GO:0032438	melanosome organization	1.48e-09
GO:0048753	pigment granule organization	1.48e-09
GO:0044767	single-organism developmental process	1.80e-09
GO:2001141	regulation of RNA biosynthetic process	2.03e-09
GO:0051252	regulation of RNA metabolic process	3.00e-09
GO:0010556	regulation of macromolecule biosynthetic process	7.79e-09
GO:0010468	regulation of gene expression	9.17e-09
GO:0009889	regulation of biosynthetic process	1.01e-08
GO:0019219	regulation of nucleobase-containing compound metabolic process	1.10e-08
GO:0031326	regulation of cellular biosynthetic process	1.89e-08
GO:2000112	regulation of cellular macromolecule biosynthetic process	1.94e-08
GO:0006936	muscle contraction	1.95e-08
GO:0044707	single-multicellular organism process	2.12e-08
GO:0003012	muscle system process	2.47e-08
GO:0048856	anatomical structure development	2.48e-08
GO:0048869	cellular developmental process	6.69e-08
GO:0051171	regulation of nitrogen compound metabolic process	1.14e-07
GO:0030855	epithelial cell differentiation	1.17e-07
GO:0045214	sarcomere organization	5.17e-07
GO:0065007	biological regulation	9.76e-07
GO:0035385	Roundabout signaling pathway	1.05e-06
GO:0030154	cell differentiation	1.79e-06
GO:0060255	regulation of macromolecule metabolic process	2.22e-06
GO:0050789	regulation of biological process	2.41e-06
GO:0002065	columnar/cuboidal epithelial cell differentiation	2.70e-06
GO:0031032	actomyosin structure organization	4.43e-06
GO:1902284	neuron projection extension involved in neuron projection guidance	5.08e-06
GO:0048846	axon extension involved in axon guidance	5.08e-06
GO:0007399	nervous system development	6.43e-06
GO:0019438	aromatic compound biosynthetic process	9.05e-06
GO:0042438	melanin biosynthetic process	9.99e-06
GO:0031444	slow-twitch skeletal muscle fiber contraction	9.99e-06
GO:0060048	cardiac muscle contraction	1.14e-05
GO:0046189	phenol-containing compound biosynthetic process	1.40e-05
GO:0019222	regulation of metabolic process	1.76e-05
GO:0006351	transcription, DNA-templated	1.90e-05
GO:0097659	nucleic acid-templated transcription	1.90e-05
GO:0045664	regulation of neuron differentiation	1.95e-05
GO:0080090	regulation of primary metabolic process	2.03e-05
GO:0031323	regulation of cellular metabolic process	2.28e-05
GO:0034220	ion transmembrane transport	2.91e-05
GO:1901362	organic cyclic compound biosynthetic process	3.02e-05
GO:0043279	response to alkaloid	3.10e-05
GO:0014904	myotube cell development	3.71e-05
GO:0048741	skeletal muscle fiber development	3.71e-05
GO:0014721	twitch skeletal muscle contraction	3.93e-05
GO:0003010	voluntary skeletal muscle contraction	3.93e-05
GO:0006582	melanin metabolic process	3.93e-05
GO:0016331	morphogenesis of embryonic epithelium	4.05e-05
GO:0051239	regulation of multicellular organismal process	4.37e-05
GO:0050931	pigment cell differentiation	4.52e-05
GO:0044699	single-organism process	4.73e-05
GO:0050794	regulation of cellular process	4.89e-05
GO:0032774	RNA biosynthetic process	4.92e-05
GO:0007154	cell communication	6.45e-05
GO:0050767	regulation of neurogenesis	7.78e-05
GO:0048731	system development	8.67e-05
GO:0043697	cell dedifferentiation	9.67e-05
GO:0043696	dedifferentiation	9.67e-05
GO:0048747	muscle fiber development	1.05e-04
GO:0098655	cation transmembrane transport	1.15e-04
GO:0045595	regulation of cell differentiation	1.33e-04
GO:0051960	regulation of nervous system development	1.47e-04
GO:0014706	striated muscle tissue development	1.52e-04
GO:0060537	muscle tissue development	1.71e-04
GO:0006729	tetrahydrobiopterin biosynthetic process	1.90e-04
GO:0046146	tetrahydrobiopterin metabolic process	1.90e-04
GO:0035094	response to nicotine	2.41e-04
GO:0030318	melanocyte differentiation	2.49e-04
GO:0060284	regulation of cell development	2.51e-04
GO:0030182	neuron differentiation	2.59e-04
GO:0018130	heterocycle biosynthetic process	2.60e-04
GO:0044763	single-organism cellular process	2.87e-04
GO:0007411	axon guidance	2.92e-04
GO:0097485	neuron projection guidance	3.12e-04
GO:0007274	neuromuscular synaptic transmission	3.17e-04
GO:0018958	phenol-containing compound metabolic process	3.17e-04
GO:0055001	muscle cell development	3.25e-04
GO:0050770	regulation of axonogenesis	3.25e-04
GO:0044550	secondary metabolite biosynthetic process	3.28e-04
GO:0055085	transmembrane transport	4.11e-04
GO:0010243	response to organonitrogen compound	4.44e-04
GO:0060290	transdifferentiation	4.65e-04
GO:0061549	sympathetic ganglion development	4.65e-04
GO:0014857	regulation of skeletal muscle cell proliferation	4.65e-04
GO:0005513	detection of calcium ion	4.65e-04
GO:0009888	tissue development	4.90e-04
GO:0060563	neuroepithelial cell differentiation	5.68e-04
GO:0071804	cellular potassium ion transport	5.88e-04
GO:0071805	potassium ion transmembrane transport	5.88e-04
GO:0030036	actin cytoskeleton organization	6.57e-04
GO:0055002	striated muscle cell development	7.03e-04
GO:0043473	pigmentation	7.58e-04
