# Supplementary material for: Comprehensive analysis of coding-lncRNA gene co-expression network uncovers conserved functional lncRNAs in zebrafish
Source: BMC Genomics. 2018 May 9;19(Suppl 2):112. doi: 10.1186/s12864-018-4458-7 (PMC5954278; doi:10.1186/s12864-018-4458-7)
Supplement: Supplementary file 4 — lncRNA GO and KEGG annotation. (ZIP 17127 kb) [file 12864_2018_4458_MOESM4_ESM.zip › lncRNA GO and KEGG annotation/GO/ZFLNCG00363_GO_BP.txt]

GO	Name	P_value
GO:0019290	siderophore biosynthetic process	3.55e-04
GO:0009237	siderophore metabolic process	3.55e-04
GO:0019184	nonribosomal peptide biosynthetic process	2.13e-03
GO:0044550	secondary metabolite biosynthetic process	2.49e-03
GO:0019748	secondary metabolic process	3.19e-03
GO:0042541	hemoglobin biosynthetic process	3.55e-03
GO:0020027	hemoglobin metabolic process	4.61e-03
GO:0042168	heme metabolic process	7.09e-03
GO:0006778	porphyrin-containing compound metabolic process	7.79e-03
GO:0033013	tetrapyrrole metabolic process	9.21e-03
GO:0055072	iron ion homeostasis	9.56e-03
GO:0055076	transition metal ion homeostasis	1.17e-02
GO:0042440	pigment metabolic process	1.24e-02
GO:0007417	central nervous system development	1.83e-02
GO:0051188	cofactor biosynthetic process	2.39e-02
GO:0043009	chordate embryonic development	3.57e-02
GO:0009792	embryo development ending in birth or egg hatching	3.57e-02
GO:0009790	embryo development	3.61e-02
GO:0055065	metal ion homeostasis	4.02e-02
GO:0032259	methylation	4.60e-02
GO:0055080	cation homeostasis	4.88e-02
GO:0051186	cofactor metabolic process	4.98e-02
GO:0098771	inorganic ion homeostasis	4.98e-02
