# Supplementary material for: Comprehensive analysis of coding-lncRNA gene co-expression network uncovers conserved functional lncRNAs in zebrafish
Source: BMC Genomics. 2018 May 9;19(Suppl 2):112. doi: 10.1186/s12864-018-4458-7 (PMC5954278; doi:10.1186/s12864-018-4458-7)
Supplement: Supplementary file 4 — lncRNA GO and KEGG annotation. (ZIP 17127 kb) [file 12864_2018_4458_MOESM4_ESM.zip › lncRNA GO and KEGG annotation/GO/ZFLNCG00364_GO_BP.txt]

GO	Name	P_value
GO:0002253	activation of immune response	3.70e-11
GO:0006955	immune response	5.59e-11
GO:0050776	regulation of immune response	5.68e-11
GO:0002376	immune system process	1.16e-10
GO:0050778	positive regulation of immune response	1.26e-10
GO:0002682	regulation of immune system process	8.35e-10
GO:0043207	response to external biotic stimulus	6.90e-09
GO:0002684	positive regulation of immune system process	1.07e-08
GO:0009607	response to biotic stimulus	1.11e-08
GO:0006952	defense response	7.80e-08
GO:0051704	multi-organism process	1.46e-07
GO:0002757	immune response-activating signal transduction	1.55e-07
GO:0045088	regulation of innate immune response	2.31e-07
GO:0002764	immune response-regulating signaling pathway	2.61e-07
GO:0051707	response to other organism	4.54e-07
GO:0002221	pattern recognition receptor signaling pathway	1.05e-06
GO:0002218	activation of innate immune response	1.05e-06
GO:0002758	innate immune response-activating signal transduction	1.05e-06
GO:0048584	positive regulation of response to stimulus	1.10e-06
GO:0009605	response to external stimulus	4.45e-06
GO:0009615	response to virus	4.77e-06
GO:0045089	positive regulation of innate immune response	5.24e-06
GO:0031349	positive regulation of defense response	7.33e-06
GO:0031347	regulation of defense response	1.27e-05
GO:0050896	response to stimulus	3.10e-05
GO:0001817	regulation of cytokine production	3.54e-05
GO:0042221	response to chemical	4.97e-05
GO:0009812	flavonoid metabolic process	6.67e-05
GO:0009813	flavonoid biosynthetic process	6.67e-05
GO:0019585	glucuronate metabolic process	6.67e-05
GO:0006063	uronic acid metabolic process	6.67e-05
GO:0052695	cellular glucuronidation	6.67e-05
GO:0052696	flavonoid glucuronidation	6.67e-05
GO:0045087	innate immune response	1.13e-04
GO:0002224	toll-like receptor signaling pathway	2.43e-04
GO:0044764	multi-organism cellular process	3.06e-04
GO:0019882	antigen processing and presentation	4.33e-04
GO:0098542	defense response to other organism	5.66e-04
GO:0006954	inflammatory response	6.30e-04
GO:0039528	cytoplasmic pattern recognition receptor signaling pathway in response to virus	6.42e-04
GO:0098586	cellular response to virus	6.42e-04
GO:0002756	MyD88-independent toll-like receptor signaling pathway	6.42e-04
GO:0002753	cytoplasmic pattern recognition receptor signaling pathway	6.42e-04
GO:0071466	cellular response to xenobiotic stimulus	7.35e-04
GO:0009617	response to bacterium	7.75e-04
GO:0001819	positive regulation of cytokine production	8.25e-04
GO:0010033	response to organic substance	9.12e-04
GO:0080134	regulation of response to stress	1.02e-03
GO:0002252	immune effector process	1.14e-03
GO:0043252	sodium-independent organic anion transport	1.21e-03
GO:0002237	response to molecule of bacterial origin	1.35e-03
GO:0071379	cellular response to prostaglandin stimulus	1.89e-03
GO:0050729	positive regulation of inflammatory response	1.89e-03
GO:0071398	cellular response to fatty acid	1.89e-03
GO:1902533	positive regulation of intracellular signal transduction	2.47e-03
GO:0019221	cytokine-mediated signaling pathway	2.85e-03
GO:0009410	response to xenobiotic stimulus	2.90e-03
GO:0033993	response to lipid	3.60e-03
GO:0051817	modification of morphology or physiology of other organism involved in symbiotic interaction	3.72e-03
GO:0043410	positive regulation of MAPK cascade	4.02e-03
GO:0005996	monosaccharide metabolic process	4.39e-03
GO:0032787	monocarboxylic acid metabolic process	4.67e-03
GO:0042127	regulation of cell proliferation	5.09e-03
GO:0032496	response to lipopolysaccharide	5.86e-03
GO:0050688	regulation of defense response to virus	6.10e-03
GO:0034694	response to prostaglandin	6.10e-03
GO:0002697	regulation of immune effector process	7.09e-03
GO:0051607	defense response to virus	7.09e-03
GO:0002683	negative regulation of immune system process	8.45e-03
GO:0043122	regulation of I-kappaB kinase/NF-kappaB signaling	8.45e-03
GO:1901700	response to oxygen-containing compound	8.49e-03
GO:1902531	regulation of intracellular signal transduction	8.84e-03
GO:0002831	regulation of response to biotic stimulus	9.00e-03
GO:0006958	complement activation, classical pathway	9.00e-03
GO:0006959	humoral immune response	1.16e-02
GO:0097190	apoptotic signaling pathway	1.17e-02
GO:0070542	response to fatty acid	1.24e-02
GO:0006689	ganglioside catabolic process	1.24e-02
GO:0035821	modification of morphology or physiology of other organism	1.24e-02
GO:0046627	negative regulation of insulin receptor signaling pathway	1.24e-02
GO:1900077	negative regulation of cellular response to insulin stimulus	1.24e-02
GO:0009313	oligosaccharide catabolic process	1.24e-02
GO:1903034	regulation of response to wounding	1.27e-02
GO:0048583	regulation of response to stimulus	1.29e-02
GO:0007165	signal transduction	1.35e-02
GO:1990267	response to transition metal nanoparticle	1.39e-02
GO:0042742	defense response to bacterium	1.39e-02
GO:0006935	chemotaxis	1.46e-02
GO:0060326	cell chemotaxis	1.53e-02
GO:0070887	cellular response to chemical stimulus	1.56e-02
GO:1903036	positive regulation of response to wounding	1.62e-02
GO:0008202	steroid metabolic process	1.67e-02
GO:0043065	positive regulation of apoptotic process	1.67e-02
GO:0043068	positive regulation of programmed cell death	1.67e-02
GO:0010942	positive regulation of cell death	1.67e-02
GO:0007159	leukocyte cell-cell adhesion	1.97e-02
GO:0071593	lymphocyte aggregation	1.97e-02
GO:0042110	T cell activation	1.97e-02
GO:0070489	T cell aggregation	1.97e-02
GO:0070486	leukocyte aggregation	1.97e-02
