# Supplementary material for: Comprehensive analysis of coding-lncRNA gene co-expression network uncovers conserved functional lncRNAs in zebrafish
Source: BMC Genomics. 2018 May 9;19(Suppl 2):112. doi: 10.1186/s12864-018-4458-7 (PMC5954278; doi:10.1186/s12864-018-4458-7)
Supplement: Supplementary file 4 — lncRNA GO and KEGG annotation. (ZIP 17127 kb) [file 12864_2018_4458_MOESM4_ESM.zip › lncRNA GO and KEGG annotation/GO/ZFLNCG00369_GO_BP.txt]

GO	Name	P_value
GO:0006952	defense response	1.32e-06
GO:0002376	immune system process	4.02e-06
GO:0006955	immune response	5.41e-05
GO:0050776	regulation of immune response	8.80e-05
GO:0002253	activation of immune response	5.35e-04
GO:0050778	positive regulation of immune response	6.91e-04
GO:0002682	regulation of immune system process	8.39e-04
GO:0006935	chemotaxis	1.14e-03
GO:0098542	defense response to other organism	1.14e-03
GO:0006954	inflammatory response	1.20e-03
GO:0043207	response to external biotic stimulus	1.35e-03
GO:0001817	regulation of cytokine production	1.50e-03
GO:0051607	defense response to virus	1.50e-03
GO:0009607	response to biotic stimulus	1.51e-03
GO:0048583	regulation of response to stimulus	1.70e-03
GO:0002684	positive regulation of immune system process	1.82e-03
GO:0042330	taxis	1.82e-03
GO:0048584	positive regulation of response to stimulus	1.84e-03
GO:0060326	cell chemotaxis	2.59e-03
GO:0034341	response to interferon-gamma	3.62e-03
GO:0071346	cellular response to interferon-gamma	3.62e-03
GO:0002548	monocyte chemotaxis	3.62e-03
GO:0039531	regulation of viral-induced cytoplasmic pattern recognition receptor signaling pathway	3.62e-03
GO:0039535	regulation of RIG-I signaling pathway	3.62e-03
GO:0045088	regulation of innate immune response	4.27e-03
GO:0009615	response to virus	4.58e-03
GO:0051707	response to other organism	6.66e-03
GO:0006950	response to stress	6.80e-03
GO:0002757	immune response-activating signal transduction	7.10e-03
GO:0071356	cellular response to tumor necrosis factor	7.24e-03
GO:0072676	lymphocyte migration	7.24e-03
GO:0034612	response to tumor necrosis factor	7.24e-03
GO:0039528	cytoplasmic pattern recognition receptor signaling pathway in response to virus	7.24e-03
GO:0071347	cellular response to interleukin-1	7.24e-03
GO:0070555	response to interleukin-1	7.24e-03
GO:0098586	cellular response to virus	7.24e-03
GO:0048247	lymphocyte chemotaxis	7.24e-03
GO:0002753	cytoplasmic pattern recognition receptor signaling pathway	7.24e-03
GO:0051704	multi-organism process	7.75e-03
GO:0002764	immune response-regulating signaling pathway	7.91e-03
GO:0051336	regulation of hydrolase activity	9.35e-03
GO:0043410	positive regulation of MAPK cascade	1.01e-02
GO:0071345	cellular response to cytokine stimulus	1.08e-02
GO:0031347	regulation of defense response	1.11e-02
GO:0009605	response to external stimulus	1.18e-02
GO:0002252	immune effector process	1.25e-02
GO:0007165	signal transduction	1.32e-02
GO:0021785	branchiomotor neuron axon guidance	1.44e-02
GO:0097534	lymphoid lineage cell migration	1.44e-02
GO:0097535	lymphoid lineage cell migration into thymus	1.44e-02
GO:0070098	chemokine-mediated signaling pathway	1.44e-02
GO:0043087	regulation of GTPase activity	1.52e-02
GO:0050688	regulation of defense response to virus	1.80e-02
GO:0050896	response to stimulus	2.02e-02
GO:0014065	phosphatidylinositol 3-kinase signaling	2.16e-02
GO:1902285	semaphorin-plexin signaling pathway involved in neuron projection guidance	2.16e-02
GO:1902287	semaphorin-plexin signaling pathway involved in axon guidance	2.16e-02
GO:0044764	multi-organism cellular process	2.16e-02
GO:0002831	regulation of response to biotic stimulus	2.16e-02
GO:0070374	positive regulation of ERK1 and ERK2 cascade	2.51e-02
GO:1902531	regulation of intracellular signal transduction	2.59e-02
GO:0046549	retinal cone cell development	2.86e-02
GO:0003094	glomerular filtration	2.86e-02
GO:0043567	regulation of insulin-like growth factor receptor signaling pathway	2.86e-02
GO:0001819	positive regulation of cytokine production	2.86e-02
GO:1902533	positive regulation of intracellular signal transduction	2.87e-02
GO:0045087	innate immune response	3.02e-02
GO:0030168	platelet activation	3.22e-02
GO:0030593	neutrophil chemotaxis	3.22e-02
GO:0043252	sodium-independent organic anion transport	3.22e-02
GO:0071621	granulocyte chemotaxis	3.57e-02
GO:0048015	phosphatidylinositol-mediated signaling	3.57e-02
GO:0097205	renal filtration	4.27e-02
GO:0043900	regulation of multi-organism process	4.27e-02
GO:0048002	antigen processing and presentation of peptide antigen	4.61e-02
GO:0002474	antigen processing and presentation of peptide antigen via MHC class I	4.61e-02
GO:1990266	neutrophil migration	4.96e-02
GO:0034097	response to cytokine	4.96e-02
GO:0048017	inositol lipid-mediated signaling	4.96e-02
GO:0032101	regulation of response to external stimulus	5.00e-02
