# Supplementary material for: Comprehensive analysis of coding-lncRNA gene co-expression network uncovers conserved functional lncRNAs in zebrafish
Source: BMC Genomics. 2018 May 9;19(Suppl 2):112. doi: 10.1186/s12864-018-4458-7 (PMC5954278; doi:10.1186/s12864-018-4458-7)
Supplement: Supplementary file 4 — lncRNA GO and KEGG annotation. (ZIP 17127 kb) [file 12864_2018_4458_MOESM4_ESM.zip › lncRNA GO and KEGG annotation/GO/ZFLNCG00370_GO_BP.txt]

GO	Name	P_value
GO:0007521	muscle cell fate determination	3.55e-04
GO:0060429	epithelium development	7.81e-04
GO:0001709	cell fate determination	1.42e-03
GO:0021523	somatic motor neuron differentiation	1.78e-03
GO:0051149	positive regulation of muscle cell differentiation	1.78e-03
GO:0051155	positive regulation of striated muscle cell differentiation	1.78e-03
GO:0060351	cartilage development involved in endochondral bone morphogenesis	2.13e-03
GO:0014033	neural crest cell differentiation	2.84e-03
GO:0000578	embryonic axis specification	3.19e-03
GO:0051153	regulation of striated muscle cell differentiation	3.55e-03
GO:0048762	mesenchymal cell differentiation	3.90e-03
GO:0051147	regulation of muscle cell differentiation	4.26e-03
GO:0009888	tissue development	4.75e-03
GO:0016070	RNA metabolic process	4.89e-03
GO:0001522	pseudouridine synthesis	4.97e-03
GO:0048702	embryonic neurocranium morphogenesis	5.67e-03
GO:0007389	pattern specification process	6.13e-03
GO:0021522	spinal cord motor neuron differentiation	6.73e-03
GO:0061053	somite development	6.73e-03
GO:0060037	pharyngeal system development	6.73e-03
GO:0006355	regulation of transcription, DNA-templated	8.12e-03
GO:1903506	regulation of nucleic acid-templated transcription	8.14e-03
GO:2001141	regulation of RNA biosynthetic process	8.17e-03
GO:0090304	nucleic acid metabolic process	8.25e-03
GO:0051252	regulation of RNA metabolic process	8.63e-03
GO:0035118	embryonic pectoral fin morphogenesis	9.21e-03
GO:0019219	regulation of nucleobase-containing compound metabolic process	9.51e-03
GO:2000112	regulation of cellular macromolecule biosynthetic process	9.71e-03
GO:0010556	regulation of macromolecule biosynthetic process	9.90e-03
GO:0045666	positive regulation of neuron differentiation	9.91e-03
GO:0010468	regulation of gene expression	1.05e-02
GO:0031326	regulation of cellular biosynthetic process	1.05e-02
GO:0009889	regulation of biosynthetic process	1.06e-02
GO:0014032	neural crest cell development	1.06e-02
GO:0014031	mesenchymal cell development	1.06e-02
GO:0048864	stem cell development	1.06e-02
GO:0035138	pectoral fin morphogenesis	1.10e-02
GO:0051171	regulation of nitrogen compound metabolic process	1.10e-02
GO:0035113	embryonic appendage morphogenesis	1.13e-02
GO:0035050	embryonic heart tube development	1.17e-02
GO:0006139	nucleobase-containing compound metabolic process	1.30e-02
GO:0021515	cell differentiation in spinal cord	1.34e-02
GO:0009880	embryonic pattern specification	1.41e-02
GO:0048701	embryonic cranial skeleton morphogenesis	1.41e-02
GO:0009798	axis specification	1.45e-02
GO:0050769	positive regulation of neurogenesis	1.45e-02
GO:0046483	heterocycle metabolic process	1.46e-02
GO:0006725	cellular aromatic compound metabolic process	1.48e-02
GO:0048704	embryonic skeletal system morphogenesis	1.55e-02
GO:0048863	stem cell differentiation	1.55e-02
GO:0048705	skeletal system morphogenesis	1.62e-02
GO:0051962	positive regulation of nervous system development	1.62e-02
GO:1901360	organic cyclic compound metabolic process	1.65e-02
GO:0010720	positive regulation of cell development	1.66e-02
GO:0021953	central nervous system neuron differentiation	1.66e-02
GO:0033333	fin development	1.73e-02
GO:0060255	regulation of macromolecule metabolic process	1.75e-02
GO:0048736	appendage development	1.76e-02
GO:0080090	regulation of primary metabolic process	1.79e-02
GO:0048514	blood vessel morphogenesis	1.83e-02
GO:0048856	anatomical structure development	1.87e-02
GO:0031323	regulation of cellular metabolic process	1.88e-02
GO:0030154	cell differentiation	1.88e-02
GO:0033334	fin morphogenesis	1.97e-02
GO:0035107	appendage morphogenesis	2.11e-02
GO:0006351	transcription, DNA-templated	2.17e-02
GO:0097659	nucleic acid-templated transcription	2.17e-02
GO:0019222	regulation of metabolic process	2.20e-02
GO:0032774	RNA biosynthetic process	2.33e-02
GO:0034641	cellular nitrogen compound metabolic process	2.38e-02
GO:0009451	RNA modification	2.39e-02
GO:0045597	positive regulation of cell differentiation	2.46e-02
GO:0001756	somitogenesis	2.57e-02
GO:0051216	cartilage development	2.71e-02
GO:0035282	segmentation	2.78e-02
GO:0048703	embryonic viscerocranium morphogenesis	2.81e-02
GO:0006807	nitrogen compound metabolic process	2.85e-02
GO:0048562	embryonic organ morphogenesis	3.05e-02
GO:0034654	nucleobase-containing compound biosynthetic process	3.40e-02
GO:0051094	positive regulation of developmental process	3.57e-02
GO:0000122	negative regulation of transcription from RNA polymerase II promoter	3.71e-02
GO:0019438	aromatic compound biosynthetic process	3.72e-02
GO:0035295	tube development	3.75e-02
GO:0009653	anatomical structure morphogenesis	3.78e-02
GO:0018130	heterocycle biosynthetic process	3.79e-02
GO:0051240	positive regulation of multicellular organismal process	3.92e-02
GO:0009952	anterior/posterior pattern specification	4.02e-02
GO:1901362	organic cyclic compound biosynthetic process	4.12e-02
GO:0044707	single-multicellular organism process	4.35e-02
GO:0045664	regulation of neuron differentiation	4.43e-02
GO:0034645	cellular macromolecule biosynthetic process	4.90e-02
GO:0048869	cellular developmental process	4.92e-02
GO:0030182	neuron differentiation	4.95e-02
GO:0032502	developmental process	4.96e-02
