# Supplementary material for: Comprehensive analysis of coding-lncRNA gene co-expression network uncovers conserved functional lncRNAs in zebrafish
Source: BMC Genomics. 2018 May 9;19(Suppl 2):112. doi: 10.1186/s12864-018-4458-7 (PMC5954278; doi:10.1186/s12864-018-4458-7)
Supplement: Supplementary file 4 — lncRNA GO and KEGG annotation. (ZIP 17127 kb) [file 12864_2018_4458_MOESM4_ESM.zip › lncRNA GO and KEGG annotation/GO/ZFLNCG00374_GO_BP.txt]

GO	Name	P_value
GO:0006955	immune response	2.53e-09
GO:0002376	immune system process	1.27e-08
GO:0007229	integrin-mediated signaling pathway	2.20e-08
GO:0019221	cytokine-mediated signaling pathway	6.59e-07
GO:0007155	cell adhesion	9.76e-07
GO:0022610	biological adhesion	9.76e-07
GO:0002682	regulation of immune system process	1.34e-05
GO:0006935	chemotaxis	3.13e-05
GO:0007166	cell surface receptor signaling pathway	5.83e-05
GO:0007165	signal transduction	9.01e-05
GO:0042330	taxis	1.46e-04
GO:0006952	defense response	1.56e-04
GO:0010941	regulation of cell death	1.81e-04
GO:0006915	apoptotic process	4.24e-04
GO:0012501	programmed cell death	5.08e-04
GO:0002684	positive regulation of immune system process	6.41e-04
GO:2000145	regulation of cell motility	7.81e-04
GO:0007044	cell-substrate junction assembly	7.89e-04
GO:0008219	cell death	1.08e-03
GO:0030334	regulation of cell migration	1.59e-03
GO:1904893	negative regulation of STAT cascade	1.69e-03
GO:0046426	negative regulation of JAK-STAT cascade	1.69e-03
GO:0042981	regulation of apoptotic process	1.71e-03
GO:0051270	regulation of cellular component movement	1.71e-03
GO:0040012	regulation of locomotion	1.71e-03
GO:0043067	regulation of programmed cell death	1.79e-03
GO:0042665	regulation of ectodermal cell fate specification	1.93e-03
GO:2000383	regulation of ectoderm development	1.93e-03
GO:0050776	regulation of immune response	2.03e-03
GO:0043207	response to external biotic stimulus	2.12e-03
GO:0007160	cell-matrix adhesion	2.27e-03
GO:0071622	regulation of granulocyte chemotaxis	2.58e-03
GO:0009607	response to biotic stimulus	2.80e-03
GO:0031347	regulation of defense response	2.83e-03
GO:0002253	activation of immune response	2.83e-03
GO:0031589	cell-substrate adhesion	3.41e-03
GO:0006954	inflammatory response	3.64e-03
GO:0040011	locomotion	3.68e-03
GO:0051704	multi-organism process	3.71e-03
GO:1904892	regulation of STAT cascade	3.83e-03
GO:0046425	regulation of JAK-STAT cascade	3.83e-03
GO:1901532	regulation of hematopoietic progenitor cell differentiation	4.00e-03
GO:0032101	regulation of response to external stimulus	4.06e-03
GO:0043068	positive regulation of programmed cell death	4.06e-03
GO:0043065	positive regulation of apoptotic process	4.06e-03
GO:0010942	positive regulation of cell death	4.06e-03
GO:0050778	positive regulation of immune response	4.68e-03
GO:0006022	aminoglycan metabolic process	5.09e-03
GO:0045087	innate immune response	5.42e-03
GO:0002683	negative regulation of immune system process	5.55e-03
GO:0071379	cellular response to prostaglandin stimulus	5.61e-03
GO:0042662	negative regulation of mesodermal cell fate specification	5.61e-03
GO:1901533	negative regulation of hematopoietic progenitor cell differentiation	5.61e-03
GO:0031639	plasminogen activation	5.61e-03
GO:0060055	angiogenesis involved in wound healing	5.61e-03
GO:0071398	cellular response to fatty acid	5.61e-03
GO:0002688	regulation of leukocyte chemotaxis	5.80e-03
GO:1903706	regulation of hemopoiesis	5.81e-03
GO:0001558	regulation of cell growth	6.34e-03
GO:0051216	cartilage development	6.45e-03
GO:0051707	response to other organism	6.80e-03
GO:1901568	fatty acid derivative metabolic process	6.82e-03
GO:0006690	icosanoid metabolic process	6.82e-03
GO:0050727	regulation of inflammatory response	6.89e-03
GO:0009605	response to external stimulus	6.95e-03
GO:0033559	unsaturated fatty acid metabolic process	7.95e-03
GO:0048589	developmental growth	9.68e-03
GO:0050896	response to stimulus	1.02e-02
GO:0030282	bone mineralization	1.07e-02
GO:0006026	aminoglycan catabolic process	1.07e-02
GO:1902623	negative regulation of neutrophil migration	1.09e-02
GO:0002686	negative regulation of leukocyte migration	1.09e-02
GO:0050921	positive regulation of chemotaxis	1.09e-02
GO:0097534	lymphoid lineage cell migration	1.09e-02
GO:0097535	lymphoid lineage cell migration into thymus	1.09e-02
GO:0070098	chemokine-mediated signaling pathway	1.09e-02
GO:0051014	actin filament severing	1.09e-02
GO:0071623	negative regulation of granulocyte chemotaxis	1.09e-02
GO:0090024	negative regulation of neutrophil chemotaxis	1.09e-02
GO:0002689	negative regulation of leukocyte chemotaxis	1.09e-02
GO:0048704	embryonic skeletal system morphogenesis	1.19e-02
GO:0030203	glycosaminoglycan metabolic process	1.21e-02
GO:0043062	extracellular structure organization	1.21e-02
GO:0030198	extracellular matrix organization	1.21e-02
GO:0060326	cell chemotaxis	1.21e-02
GO:0040008	regulation of growth	1.28e-02
GO:0000902	cell morphogenesis	1.31e-02
GO:0048884	neuromast development	1.38e-02
GO:0002237	response to molecule of bacterial origin	1.38e-02
GO:0046688	response to copper ion	1.38e-02
GO:0034329	cell junction assembly	1.43e-02
GO:0048705	skeletal system morphogenesis	1.47e-02
GO:0042246	tissue regeneration	1.56e-02
GO:0009617	response to bacterium	1.56e-02
GO:0070085	glycosylation	1.66e-02
GO:0045010	actin nucleation	1.68e-02
GO:0002685	regulation of leukocyte migration	1.73e-02
GO:1901700	response to oxygen-containing compound	1.74e-02
GO:1903707	negative regulation of hemopoiesis	1.76e-02
GO:0035677	posterior lateral line neuromast hair cell development	1.76e-02
