# Supplementary material for: Comprehensive analysis of coding-lncRNA gene co-expression network uncovers conserved functional lncRNAs in zebrafish
Source: BMC Genomics. 2018 May 9;19(Suppl 2):112. doi: 10.1186/s12864-018-4458-7 (PMC5954278; doi:10.1186/s12864-018-4458-7)
Supplement: Supplementary file 4 — lncRNA GO and KEGG annotation. (ZIP 17127 kb) [file 12864_2018_4458_MOESM4_ESM.zip › lncRNA GO and KEGG annotation/GO/ZFLNCG00376_GO_BP.txt]

GO	Name	P_value
GO:0034470	ncRNA processing	2.29e-11
GO:0006364	rRNA processing	3.39e-11
GO:0016072	rRNA metabolic process	4.99e-11
GO:0006396	RNA processing	5.11e-11
GO:0034660	ncRNA metabolic process	6.40e-11
GO:0016070	RNA metabolic process	9.89e-11
GO:0090304	nucleic acid metabolic process	1.13e-10
GO:0046483	heterocycle metabolic process	1.13e-10
GO:0034645	cellular macromolecule biosynthetic process	1.22e-10
GO:0006725	cellular aromatic compound metabolic process	1.26e-10
GO:0009059	macromolecule biosynthetic process	1.30e-10
GO:0006139	nucleobase-containing compound metabolic process	1.50e-10
GO:0044271	cellular nitrogen compound biosynthetic process	1.59e-10
GO:0006807	nitrogen compound metabolic process	1.80e-10
GO:0044238	primary metabolic process	2.03e-10
GO:0034641	cellular nitrogen compound metabolic process	2.28e-10
GO:0043170	macromolecule metabolic process	2.37e-10
GO:1901360	organic cyclic compound metabolic process	2.64e-10
GO:0044260	cellular macromolecule metabolic process	2.68e-10
GO:0044237	cellular metabolic process	2.85e-10
GO:0009987	cellular process	2.94e-10
GO:0008152	metabolic process	3.09e-10
GO:0071704	organic substance metabolic process	3.18e-10
GO:0044249	cellular biosynthetic process	5.25e-10
GO:0042254	ribosome biogenesis	6.07e-10
GO:0051171	regulation of nitrogen compound metabolic process	1.33e-09
GO:0010468	regulation of gene expression	1.75e-09
GO:2000112	regulation of cellular macromolecule biosynthetic process	1.90e-09
GO:0010556	regulation of macromolecule biosynthetic process	2.34e-09
GO:0009058	biosynthetic process	3.76e-09
GO:0022613	ribonucleoprotein complex biogenesis	7.46e-09
GO:0031326	regulation of cellular biosynthetic process	8.67e-09
GO:0009889	regulation of biosynthetic process	9.16e-09
GO:1901576	organic substance biosynthetic process	9.65e-09
GO:0044265	cellular macromolecule catabolic process	2.24e-08
GO:0051252	regulation of RNA metabolic process	2.31e-08
GO:0044085	cellular component biogenesis	2.38e-08
GO:0031123	RNA 3'-end processing	3.57e-08
GO:0019219	regulation of nucleobase-containing compound metabolic process	3.92e-08
GO:0000469	cleavage involved in rRNA processing	6.00e-08
GO:0016071	mRNA metabolic process	8.11e-08
GO:0006355	regulation of transcription, DNA-templated	8.35e-08
GO:1903506	regulation of nucleic acid-templated transcription	8.50e-08
GO:2001141	regulation of RNA biosynthetic process	8.83e-08
GO:0080090	regulation of primary metabolic process	8.92e-08
GO:0060255	regulation of macromolecule metabolic process	1.25e-07
GO:0071826	ribonucleoprotein complex subunit organization	1.34e-07
GO:0051603	proteolysis involved in cellular protein catabolic process	2.01e-07
GO:0090501	RNA phosphodiester bond hydrolysis	2.34e-07
GO:0022618	ribonucleoprotein complex assembly	2.65e-07
GO:0006412	translation	3.16e-07
GO:0009057	macromolecule catabolic process	3.67e-07
GO:0031323	regulation of cellular metabolic process	4.03e-07
GO:0043043	peptide biosynthetic process	4.77e-07
GO:0032774	RNA biosynthetic process	4.79e-07
GO:0006351	transcription, DNA-templated	4.96e-07
GO:0097659	nucleic acid-templated transcription	4.96e-07
GO:0019438	aromatic compound biosynthetic process	5.71e-07
GO:0034622	cellular macromolecular complex assembly	6.51e-07
GO:0034654	nucleobase-containing compound biosynthetic process	9.01e-07
GO:0018130	heterocycle biosynthetic process	1.08e-06
GO:0019222	regulation of metabolic process	1.60e-06
GO:0090305	nucleic acid phosphodiester bond hydrolysis	1.64e-06
GO:0043628	ncRNA 3'-end processing	1.69e-06
GO:0071025	RNA surveillance	1.76e-06
GO:0006457	protein folding	2.42e-06
GO:0006518	peptide metabolic process	2.63e-06
GO:1901362	organic cyclic compound biosynthetic process	3.24e-06
GO:0031125	rRNA 3'-end processing	3.45e-06
GO:0043632	modification-dependent macromolecule catabolic process	5.74e-06
GO:0043604	amide biosynthetic process	7.14e-06
GO:0000467	exonucleolytic trimming to generate mature 3'-end of 5.8S rRNA from tricistronic rRNA transcript (SSU-rRNA, 5.8S rRNA, LSU-rRNA)	8.09e-06
GO:0045898	regulation of RNA polymerase II transcriptional preinitiation complex assembly	8.09e-06
GO:0045899	positive regulation of RNA polymerase II transcriptional preinitiation complex assembly	8.09e-06
GO:0016074	snoRNA metabolic process	8.09e-06
GO:0043144	snoRNA processing	8.09e-06
GO:0000459	exonucleolytic trimming involved in rRNA processing	8.09e-06
GO:0031126	snoRNA 3'-end processing	8.09e-06
GO:0010501	RNA secondary structure unwinding	8.10e-06
GO:0006397	mRNA processing	1.65e-05
GO:0034427	nuclear-transcribed mRNA catabolic process, exonucleolytic, 3'-5'	1.85e-05
GO:0034475	U4 snRNA 3'-end processing	1.85e-05
GO:0071027	nuclear RNA surveillance	1.85e-05
GO:0090503	RNA phosphodiester bond hydrolysis, exonucleolytic	1.85e-05
GO:0006913	nucleocytoplasmic transport	2.58e-05
GO:0051169	nuclear transport	2.58e-05
GO:0051168	nuclear export	2.59e-05
GO:0043933	macromolecular complex subunit organization	3.37e-05
GO:0065003	macromolecular complex assembly	3.51e-05
GO:0060260	regulation of transcription initiation from RNA polymerase II promoter	3.61e-05
GO:0060261	positive regulation of transcription initiation from RNA polymerase II promoter	3.61e-05
GO:0034472	snRNA 3'-end processing	3.61e-05
GO:2000142	regulation of DNA-templated transcription, initiation	3.61e-05
GO:2000144	positive regulation of DNA-templated transcription, initiation	3.61e-05
GO:0006399	tRNA metabolic process	3.72e-05
GO:0043603	cellular amide metabolic process	4.77e-05
GO:0000956	nuclear-transcribed mRNA catabolic process	5.69e-05
GO:0006413	translational initiation	5.94e-05
GO:0008380	RNA splicing	6.39e-05
GO:0006401	RNA catabolic process	6.88e-05
