# Supplementary material for: Comprehensive analysis of coding-lncRNA gene co-expression network uncovers conserved functional lncRNAs in zebrafish
Source: BMC Genomics. 2018 May 9;19(Suppl 2):112. doi: 10.1186/s12864-018-4458-7 (PMC5954278; doi:10.1186/s12864-018-4458-7)
Supplement: Supplementary file 4 — lncRNA GO and KEGG annotation. (ZIP 17127 kb) [file 12864_2018_4458_MOESM4_ESM.zip › lncRNA GO and KEGG annotation/GO/ZFLNCG00377_GO_BP.txt]

GO	Name	P_value
GO:0042384	cilium assembly	3.80e-11
GO:0044782	cilium organization	9.83e-11
GO:0030031	cell projection assembly	1.35e-10
GO:0010927	cellular component assembly involved in morphogenesis	1.24e-09
GO:1902589	single-organism organelle organization	3.22e-09
GO:0006996	organelle organization	4.27e-09
GO:0070925	organelle assembly	1.39e-08
GO:0030030	cell projection organization	3.31e-08
GO:0048646	anatomical structure formation involved in morphogenesis	4.83e-07
GO:0022607	cellular component assembly	1.27e-06
GO:0051649	establishment of localization in cell	1.28e-06
GO:0008104	protein localization	1.35e-06
GO:0033036	macromolecule localization	1.45e-06
GO:0016043	cellular component organization	2.18e-06
GO:0071840	cellular component organization or biogenesis	3.01e-06
GO:0046907	intracellular transport	4.68e-06
GO:0042073	intraciliary transport	5.04e-06
GO:0098840	protein transport along microtubule	5.04e-06
GO:0003404	optic vesicle morphogenesis	1.80e-05
GO:0031503	protein complex localization	3.12e-05
GO:0010970	establishment of localization by movement along microtubule	4.93e-05
GO:0016050	vesicle organization	6.45e-05
GO:0030705	cytoskeleton-dependent intracellular transport	1.21e-04
GO:0044767	single-organism developmental process	1.21e-04
GO:0006906	vesicle fusion	1.41e-04
GO:0090174	organelle membrane fusion	1.62e-04
GO:0048729	tissue morphogenesis	1.74e-04
GO:0051179	localization	1.97e-04
GO:0006886	intracellular protein transport	2.24e-04
GO:0032502	developmental process	2.58e-04
GO:0009653	anatomical structure morphogenesis	3.28e-04
GO:0015031	protein transport	3.30e-04
GO:0044801	single-organism membrane fusion	3.38e-04
GO:0048793	pronephros development	3.57e-04
GO:0061025	membrane fusion	3.76e-04
GO:0045184	establishment of protein localization	4.10e-04
GO:1902582	single-organism intracellular transport	4.74e-04
GO:0048284	organelle fusion	5.05e-04
GO:0032006	regulation of TOR signaling	7.06e-04
GO:0001822	kidney development	8.42e-04
GO:0032402	melanosome transport	1.35e-03
GO:0032401	establishment of melanosome localization	1.35e-03
GO:0051904	pigment granule transport	1.35e-03
GO:0006928	movement of cell or subcellular component	1.49e-03
GO:0051905	establishment of pigment granule localization	1.60e-03
GO:0032400	melanosome localization	1.60e-03
GO:0006810	transport	1.64e-03
GO:0051875	pigment granule localization	1.74e-03
GO:0051234	establishment of localization	2.04e-03
GO:0007018	microtubule-based movement	2.10e-03
GO:0007017	microtubule-based process	2.26e-03
GO:0008039	synaptic target recognition	2.49e-03
GO:0044763	single-organism cellular process	2.61e-03
GO:0048583	regulation of response to stimulus	2.62e-03
GO:0048278	vesicle docking	3.40e-03
GO:0051650	establishment of vesicle localization	3.59e-03
GO:0009966	regulation of signal transduction	3.68e-03
GO:0048598	embryonic morphogenesis	3.74e-03
GO:0060271	cilium morphogenesis	3.79e-03
GO:0022406	membrane docking	3.99e-03
GO:0048856	anatomical structure development	4.17e-03
GO:0071702	organic substance transport	4.27e-03
GO:0051648	vesicle localization	4.42e-03
GO:0070121	Kupffer's vesicle development	4.86e-03
GO:0030206	chondroitin sulfate biosynthetic process	4.97e-03
GO:0071896	protein localization to adherens junction	4.97e-03
GO:0035475	angioblast cell migration involved in selective angioblast sprouting	4.97e-03
GO:0016197	endosomal transport	5.32e-03
GO:0010646	regulation of cell communication	5.39e-03
GO:0023051	regulation of signaling	5.43e-03
GO:0002009	morphogenesis of an epithelium	5.53e-03
GO:1902414	protein localization to cell junction	7.44e-03
GO:0007412	axon target recognition	7.44e-03
GO:0016192	vesicle-mediated transport	7.47e-03
GO:0044802	single-organism membrane organization	8.40e-03
GO:0061024	membrane organization	9.68e-03
GO:0035721	intraciliary retrograde transport	9.91e-03
GO:0007389	pattern specification process	1.16e-02
GO:0045176	apical protein localization	1.24e-02
GO:0030204	chondroitin sulfate metabolic process	1.24e-02
GO:0008105	asymmetric protein localization	1.24e-02
GO:0001568	blood vessel development	1.27e-02
GO:0051656	establishment of organelle localization	1.45e-02
GO:0045746	negative regulation of Notch signaling pathway	1.48e-02
GO:0035058	nonmotile primary cilium assembly	1.48e-02
GO:0051568	histone H3-K4 methylation	1.48e-02
GO:0051013	microtubule severing	1.48e-02
GO:0045880	positive regulation of smoothened signaling pathway	1.48e-02
GO:0002042	cell migration involved in sprouting angiogenesis	1.48e-02
GO:0039023	pronephric duct morphogenesis	1.48e-02
GO:0051255	spindle midzone assembly	1.48e-02
GO:0060041	retina development in camera-type eye	1.56e-02
GO:0072178	nephric duct morphogenesis	1.73e-02
GO:0051640	organelle localization	1.93e-02
GO:0051877	pigment granule aggregation in cell center	1.97e-02
GO:0008333	endosome to lysosome transport	1.97e-02
GO:0044458	motile cilium assembly	1.97e-02
GO:0021654	rhombomere boundary formation	2.22e-02
GO:0035476	angioblast cell migration	2.22e-02
GO:0048268	clathrin coat assembly	2.22e-02
