# Supplementary material for: Comprehensive analysis of coding-lncRNA gene co-expression network uncovers conserved functional lncRNAs in zebrafish
Source: BMC Genomics. 2018 May 9;19(Suppl 2):112. doi: 10.1186/s12864-018-4458-7 (PMC5954278; doi:10.1186/s12864-018-4458-7)
Supplement: Supplementary file 4 — lncRNA GO and KEGG annotation. (ZIP 17127 kb) [file 12864_2018_4458_MOESM4_ESM.zip › lncRNA GO and KEGG annotation/GO/ZFLNCG00380_GO_BP.txt]

GO	Name	P_value
GO:0023061	signal release	8.29e-12
GO:0050953	sensory perception of light stimulus	2.41e-11
GO:0034765	regulation of ion transmembrane transport	2.72e-11
GO:0034762	regulation of transmembrane transport	3.90e-11
GO:0006813	potassium ion transport	3.90e-11
GO:0007268	synaptic transmission	4.03e-11
GO:0099536	synaptic signaling	4.03e-11
GO:0099537	trans-synaptic signaling	4.03e-11
GO:0051260	protein homooligomerization	4.32e-11
GO:0007156	homophilic cell adhesion via plasma membrane adhesion molecules	4.38e-11
GO:0098662	inorganic cation transmembrane transport	4.61e-11
GO:0023052	signaling	6.14e-11
GO:0007267	cell-cell signaling	6.25e-11
GO:0098742	cell-cell adhesion via plasma-membrane adhesion molecules	6.48e-11
GO:0098609	cell-cell adhesion	6.50e-11
GO:0098655	cation transmembrane transport	8.81e-11
GO:0030001	metal ion transport	9.07e-11
GO:0050804	modulation of synaptic transmission	9.71e-11
GO:0043269	regulation of ion transport	9.87e-11
GO:0007601	visual perception	9.93e-11
GO:0044700	single organism signaling	1.01e-10
GO:0050877	neurological system process	1.03e-10
GO:0006812	cation transport	1.18e-10
GO:0098660	inorganic ion transmembrane transport	1.20e-10
GO:0032879	regulation of localization	1.31e-10
GO:0015672	monovalent inorganic cation transport	1.45e-10
GO:0007154	cell communication	1.48e-10
GO:0051049	regulation of transport	1.74e-10
GO:0007186	G-protein coupled receptor signaling pathway	1.78e-10
GO:0034220	ion transmembrane transport	2.22e-10
GO:0006811	ion transport	2.46e-10
GO:0055085	transmembrane transport	2.48e-10
GO:1902578	single-organism localization	2.75e-10
GO:0009583	detection of light stimulus	2.94e-10
GO:0006810	transport	3.14e-10
GO:0051179	localization	3.85e-10
GO:0051234	establishment of localization	3.92e-10
GO:0044765	single-organism transport	4.09e-10
GO:0007165	signal transduction	4.52e-10
GO:0007155	cell adhesion	4.91e-10
GO:0022610	biological adhesion	4.91e-10
GO:0007187	G-protein coupled receptor signaling pathway, coupled to cyclic nucleotide second messenger	8.32e-10
GO:0007602	phototransduction	8.48e-10
GO:0006836	neurotransmitter transport	9.14e-10
GO:0007600	sensory perception	1.01e-09
GO:0051259	protein oligomerization	2.54e-09
GO:0009416	response to light stimulus	8.43e-09
GO:0018298	protein-chromophore linkage	1.05e-08
GO:0099531	presynaptic process involved in synaptic transmission	1.05e-08
GO:0071804	cellular potassium ion transport	1.11e-08
GO:0071805	potassium ion transmembrane transport	1.11e-08
GO:0006816	calcium ion transport	1.66e-08
GO:0007188	adenylate cyclase-modulating G-protein coupled receptor signaling pathway	1.82e-08
GO:0099643	signal release from synapse	2.50e-08
GO:2000311	regulation of alpha-amino-3-hydroxy-5-methyl-4-isoxazole propionate selective glutamate receptor activity	3.49e-08
GO:0019226	transmission of nerve impulse	3.49e-08
GO:0001505	regulation of neurotransmitter levels	5.42e-08
GO:0009581	detection of external stimulus	8.50e-08
GO:0009582	detection of abiotic stimulus	8.50e-08
GO:0030030	cell projection organization	1.27e-07
GO:0070588	calcium ion transmembrane transport	1.66e-07
GO:0007269	neurotransmitter secretion	1.79e-07
GO:1903530	regulation of secretion by cell	3.04e-07
GO:0051046	regulation of secretion	3.04e-07
GO:0015991	ATP hydrolysis coupled proton transport	8.11e-07
GO:0090662	ATP hydrolysis coupled transmembrane transport	8.11e-07
GO:0015988	energy coupled proton transmembrane transport, against electrochemical gradient	8.11e-07
GO:0006835	dicarboxylic acid transport	8.14e-07
GO:0032412	regulation of ion transmembrane transporter activity	9.91e-07
GO:0070838	divalent metal ion transport	1.45e-06
GO:0072511	divalent inorganic cation transport	1.45e-06
GO:0006814	sodium ion transport	1.70e-06
GO:0007218	neuropeptide signaling pathway	1.74e-06
GO:0022898	regulation of transmembrane transporter activity	1.77e-06
GO:0048167	regulation of synaptic plasticity	2.15e-06
GO:0003008	system process	2.59e-06
GO:0032409	regulation of transporter activity	3.30e-06
GO:0099601	regulation of neurotransmitter receptor activity	4.14e-06
GO:1900449	regulation of glutamate receptor signaling pathway	4.14e-06
GO:0007270	neuron-neuron synaptic transmission	6.32e-06
GO:0017157	regulation of exocytosis	7.68e-06
GO:0007212	dopamine receptor signaling pathway	7.68e-06
GO:0055074	calcium ion homeostasis	8.88e-06
GO:0030003	cellular cation homeostasis	9.89e-06
GO:0045936	negative regulation of phosphate metabolic process	1.06e-05
GO:0010563	negative regulation of phosphorus metabolic process	1.06e-05
GO:0009314	response to radiation	1.09e-05
GO:0035637	multicellular organismal signaling	1.11e-05
GO:0006873	cellular ion homeostasis	1.34e-05
GO:0006874	cellular calcium ion homeostasis	1.42e-05
GO:0048168	regulation of neuronal synaptic plasticity	1.61e-05
GO:0065008	regulation of biological quality	1.62e-05
GO:0072503	cellular divalent inorganic cation homeostasis	2.48e-05
GO:0072507	divalent inorganic cation homeostasis	2.49e-05
GO:0030818	negative regulation of cAMP biosynthetic process	2.60e-05
GO:0030815	negative regulation of cAMP metabolic process	2.60e-05
GO:0045980	negative regulation of nucleotide metabolic process	2.60e-05
GO:1900372	negative regulation of purine nucleotide biosynthetic process	2.60e-05
GO:0050803	regulation of synapse structure or activity	2.60e-05
GO:0030809	negative regulation of nucleotide biosynthetic process	2.60e-05
