# Supplementary material for: Comprehensive analysis of coding-lncRNA gene co-expression network uncovers conserved functional lncRNAs in zebrafish
Source: BMC Genomics. 2018 May 9;19(Suppl 2):112. doi: 10.1186/s12864-018-4458-7 (PMC5954278; doi:10.1186/s12864-018-4458-7)
Supplement: Supplementary file 4 — lncRNA GO and KEGG annotation. (ZIP 17127 kb) [file 12864_2018_4458_MOESM4_ESM.zip › lncRNA GO and KEGG annotation/GO/ZFLNCG00383_GO_BP.txt]

GO	Name	P_value
GO:0060832	oocyte animal/vegetal axis specification	1.56e-03
GO:0016333	morphogenesis of follicular epithelium	1.56e-03
GO:0007315	pole plasm assembly	1.56e-03
GO:0007314	oocyte anterior/posterior axis specification	1.56e-03
GO:0007309	oocyte axis specification	1.56e-03
GO:0007028	cytoplasm organization	1.56e-03
GO:0060260	regulation of transcription initiation from RNA polymerase II promoter	1.24e-02
GO:0060261	positive regulation of transcription initiation from RNA polymerase II promoter	1.24e-02
GO:2000142	regulation of DNA-templated transcription, initiation	1.24e-02
GO:2000144	positive regulation of DNA-templated transcription, initiation	1.24e-02
GO:0001963	synaptic transmission, dopaminergic	1.71e-02
GO:0032968	positive regulation of transcription elongation from RNA polymerase II promoter	1.71e-02
GO:0032786	positive regulation of DNA-templated transcription, elongation	1.86e-02
GO:0006367	transcription initiation from RNA polymerase II promoter	2.32e-02
GO:0034243	regulation of transcription elongation from RNA polymerase II promoter	2.93e-02
GO:0007270	neuron-neuron synaptic transmission	3.23e-02
GO:0009948	anterior/posterior axis specification	3.54e-02
GO:0032784	regulation of DNA-templated transcription, elongation	3.69e-02
GO:0006334	nucleosome assembly	4.89e-02
