# Supplementary material for: Comprehensive analysis of coding-lncRNA gene co-expression network uncovers conserved functional lncRNAs in zebrafish
Source: BMC Genomics. 2018 May 9;19(Suppl 2):112. doi: 10.1186/s12864-018-4458-7 (PMC5954278; doi:10.1186/s12864-018-4458-7)
Supplement: Supplementary file 4 — lncRNA GO and KEGG annotation. (ZIP 17127 kb) [file 12864_2018_4458_MOESM4_ESM.zip › lncRNA GO and KEGG annotation/GO/ZFLNCG00384_GO_BP.txt]

GO	Name	P_value
GO:0032088	negative regulation of NF-kappaB transcription factor activity	1.42e-03
GO:0043433	negative regulation of sequence-specific DNA binding transcription factor activity	2.84e-03
GO:0051090	regulation of sequence-specific DNA binding transcription factor activity	9.91e-03
GO:0044092	negative regulation of molecular function	2.53e-02
