# Supplementary material for: Comprehensive analysis of coding-lncRNA gene co-expression network uncovers conserved functional lncRNAs in zebrafish
Source: BMC Genomics. 2018 May 9;19(Suppl 2):112. doi: 10.1186/s12864-018-4458-7 (PMC5954278; doi:10.1186/s12864-018-4458-7)
Supplement: Supplementary file 4 — lncRNA GO and KEGG annotation. (ZIP 17127 kb) [file 12864_2018_4458_MOESM4_ESM.zip › lncRNA GO and KEGG annotation/GO/ZFLNCG00386_GO_BP.txt]

GO	Name	P_value
GO:0006417	regulation of translation	1.03e-03
GO:0034248	regulation of cellular amide metabolic process	1.13e-03
GO:0010606	positive regulation of cytoplasmic mRNA processing body assembly	1.14e-03
GO:0022618	ribonucleoprotein complex assembly	1.20e-03
GO:0010608	posttranscriptional regulation of gene expression	1.20e-03
GO:0071826	ribonucleoprotein complex subunit organization	1.44e-03
GO:0033147	negative regulation of intracellular estrogen receptor signaling pathway	1.70e-03
GO:1902117	positive regulation of organelle assembly	1.70e-03
GO:0060213	positive regulation of nuclear-transcribed mRNA poly(A) tail shortening	1.70e-03
GO:1900151	regulation of nuclear-transcribed mRNA catabolic process, deadenylation-dependent decay	1.70e-03
GO:0060211	regulation of nuclear-transcribed mRNA poly(A) tail shortening	1.70e-03
GO:1900153	positive regulation of nuclear-transcribed mRNA catabolic process, deadenylation-dependent decay	1.70e-03
GO:0010603	regulation of cytoplasmic mRNA processing body assembly	1.70e-03
GO:0031442	positive regulation of mRNA 3'-end processing	1.70e-03
GO:0048387	negative regulation of retinoic acid receptor signaling pathway	2.27e-03
GO:0033146	regulation of intracellular estrogen receptor signaling pathway	2.27e-03
GO:0061014	positive regulation of mRNA catabolic process	2.27e-03
GO:0033144	negative regulation of intracellular steroid hormone receptor signaling pathway	2.27e-03
GO:0000288	nuclear-transcribed mRNA catabolic process, deadenylation-dependent decay	2.84e-03
GO:0033143	regulation of intracellular steroid hormone receptor signaling pathway	2.84e-03
GO:0031440	regulation of mRNA 3'-end processing	2.84e-03
GO:0061013	regulation of mRNA catabolic process	3.41e-03
GO:0033962	cytoplasmic mRNA processing body assembly	3.41e-03
GO:0050685	positive regulation of mRNA processing	3.97e-03
GO:0006376	mRNA splice site selection	3.97e-03
GO:1903313	positive regulation of mRNA metabolic process	4.54e-03
GO:0016071	mRNA metabolic process	4.96e-03
GO:0048385	regulation of retinoic acid receptor signaling pathway	6.24e-03
GO:0034622	cellular macromolecular complex assembly	7.40e-03
GO:1902115	regulation of organelle assembly	1.19e-02
GO:0050684	regulation of mRNA processing	1.30e-02
GO:0031047	gene silencing by RNA	1.41e-02
GO:1903311	regulation of mRNA metabolic process	1.47e-02
GO:0065003	macromolecular complex assembly	1.55e-02
GO:0010501	RNA secondary structure unwinding	1.58e-02
GO:0034249	negative regulation of cellular amide metabolic process	1.75e-02
GO:0017148	negative regulation of translation	1.75e-02
GO:0000956	nuclear-transcribed mRNA catabolic process	2.08e-02
GO:0032268	regulation of cellular protein metabolic process	2.10e-02
GO:0051246	regulation of protein metabolic process	2.22e-02
GO:0031331	positive regulation of cellular catabolic process	2.25e-02
GO:0016070	RNA metabolic process	2.27e-02
GO:0006402	mRNA catabolic process	2.42e-02
GO:0009896	positive regulation of catabolic process	2.42e-02
GO:0016458	gene silencing	2.47e-02
GO:0006401	RNA catabolic process	2.86e-02
GO:0007626	locomotory behavior	3.14e-02
GO:0044089	positive regulation of cellular component biogenesis	3.20e-02
GO:0090304	nucleic acid metabolic process	3.68e-02
GO:0010638	positive regulation of organelle organization	4.13e-02
GO:0022607	cellular component assembly	4.27e-02
GO:0034655	nucleobase-containing compound catabolic process	4.40e-02
GO:0007409	axonogenesis	4.62e-02
GO:0043933	macromolecular complex subunit organization	4.93e-02
