# Supplementary material for: Comprehensive analysis of coding-lncRNA gene co-expression network uncovers conserved functional lncRNAs in zebrafish
Source: BMC Genomics. 2018 May 9;19(Suppl 2):112. doi: 10.1186/s12864-018-4458-7 (PMC5954278; doi:10.1186/s12864-018-4458-7)
Supplement: Supplementary file 4 — lncRNA GO and KEGG annotation. (ZIP 17127 kb) [file 12864_2018_4458_MOESM4_ESM.zip › lncRNA GO and KEGG annotation/GO/ZFLNCG00393_GO_BP.txt]

GO	Name	P_value
GO:0006139	nucleobase-containing compound metabolic process	2.14e-05
GO:0016070	RNA metabolic process	3.12e-05
GO:0046483	heterocycle metabolic process	4.04e-05
GO:0006725	cellular aromatic compound metabolic process	4.30e-05
GO:1901360	organic cyclic compound metabolic process	7.65e-05
GO:0090304	nucleic acid metabolic process	9.17e-05
GO:2000113	negative regulation of cellular macromolecule biosynthetic process	1.04e-04
GO:0010558	negative regulation of macromolecule biosynthetic process	1.07e-04
GO:0009890	negative regulation of biosynthetic process	1.48e-04
GO:0031327	negative regulation of cellular biosynthetic process	1.48e-04
GO:0051172	negative regulation of nitrogen compound metabolic process	1.92e-04
GO:0010629	negative regulation of gene expression	2.17e-04
GO:0031324	negative regulation of cellular metabolic process	2.43e-04
GO:0010605	negative regulation of macromolecule metabolic process	2.68e-04
GO:0045892	negative regulation of transcription, DNA-templated	2.96e-04
GO:1903507	negative regulation of nucleic acid-templated transcription	3.04e-04
GO:1902679	negative regulation of RNA biosynthetic process	3.04e-04
GO:0006396	RNA processing	3.25e-04
GO:0051253	negative regulation of RNA metabolic process	3.60e-04
GO:0009892	negative regulation of metabolic process	4.29e-04
GO:0006614	SRP-dependent cotranslational protein targeting to membrane	4.90e-04
GO:0045934	negative regulation of nucleobase-containing compound metabolic process	6.23e-04
GO:0006613	cotranslational protein targeting to membrane	6.51e-04
GO:0034641	cellular nitrogen compound metabolic process	7.62e-04
GO:0045047	protein targeting to ER	8.34e-04
GO:0072599	establishment of protein localization to endoplasmic reticulum	8.34e-04
GO:0006807	nitrogen compound metabolic process	1.32e-03
GO:0000381	regulation of alternative mRNA splicing, via spliceosome	1.52e-03
GO:0070972	protein localization to endoplasmic reticulum	1.52e-03
GO:0000184	nuclear-transcribed mRNA catabolic process, nonsense-mediated decay	1.78e-03
GO:0044260	cellular macromolecule metabolic process	2.53e-03
GO:0006612	protein targeting to membrane	2.72e-03
GO:0034654	nucleobase-containing compound biosynthetic process	3.31e-03
GO:0048024	regulation of mRNA splicing, via spliceosome	3.45e-03
GO:0000413	protein peptidyl-prolyl isomerization	3.45e-03
GO:0006342	chromatin silencing	3.84e-03
GO:0018208	peptidyl-proline modification	3.84e-03
GO:0048523	negative regulation of cellular process	3.97e-03
GO:0019438	aromatic compound biosynthetic process	4.76e-03
GO:0090037	positive regulation of protein kinase C signaling	4.90e-03
GO:0032196	transposition	4.90e-03
GO:0061484	hematopoietic stem cell homeostasis	4.90e-03
GO:0044210	'de novo' CTP biosynthetic process	4.90e-03
GO:0006313	transposition, DNA-mediated	4.90e-03
GO:0045900	negative regulation of translational elongation	4.90e-03
GO:0061101	neuroendocrine cell differentiation	4.90e-03
GO:0051496	positive regulation of stress fiber assembly	4.90e-03
GO:0048659	smooth muscle cell proliferation	4.90e-03
GO:0097681	double-strand break repair via alternative nonhomologous end joining	4.90e-03
GO:2000112	regulation of cellular macromolecule biosynthetic process	4.97e-03
GO:0045814	negative regulation of gene expression, epigenetic	5.14e-03
GO:0048048	embryonic eye morphogenesis	5.14e-03
GO:0018130	heterocycle biosynthetic process	5.16e-03
GO:0010556	regulation of macromolecule biosynthetic process	5.24e-03
GO:0050684	regulation of mRNA processing	5.61e-03
GO:0048519	negative regulation of biological process	6.17e-03
GO:0043484	regulation of RNA splicing	6.61e-03
GO:1903311	regulation of mRNA metabolic process	7.14e-03
GO:0006220	pyrimidine nucleotide metabolic process	7.14e-03
GO:0006221	pyrimidine nucleotide biosynthetic process	7.14e-03
GO:1901362	organic cyclic compound biosynthetic process	7.16e-03
GO:0040029	regulation of gene expression, epigenetic	7.68e-03
GO:0010501	RNA secondary structure unwinding	8.25e-03
GO:0051252	regulation of RNA metabolic process	8.45e-03
GO:0035567	non-canonical Wnt signaling pathway	8.83e-03
GO:0072528	pyrimidine-containing compound biosynthetic process	8.83e-03
GO:0048562	embryonic organ morphogenesis	8.92e-03
GO:0006417	regulation of translation	8.92e-03
GO:0010468	regulation of gene expression	9.36e-03
GO:0031326	regulation of cellular biosynthetic process	9.39e-03
GO:0014032	neural crest cell development	9.43e-03
GO:0014031	mesenchymal cell development	9.43e-03
GO:0048864	stem cell development	9.43e-03
GO:0009889	regulation of biosynthetic process	9.49e-03
GO:0006364	rRNA processing	9.78e-03
GO:0006348	chromatin silencing at telomere	9.78e-03
GO:0048890	lateral line ganglion development	9.78e-03
GO:0090036	regulation of protein kinase C signaling	9.78e-03
GO:0051492	regulation of stress fiber assembly	9.78e-03
GO:0051171	regulation of nitrogen compound metabolic process	9.88e-03
GO:0034248	regulation of cellular amide metabolic process	1.01e-02
GO:0016072	rRNA metabolic process	1.04e-02
GO:0072527	pyrimidine-containing compound metabolic process	1.07e-02
GO:0010608	posttranscriptional regulation of gene expression	1.10e-02
GO:0060026	convergent extension	1.27e-02
GO:0043066	negative regulation of apoptotic process	1.27e-02
GO:0048592	eye morphogenesis	1.34e-02
GO:0051028	mRNA transport	1.34e-02
GO:0002009	morphogenesis of an epithelium	1.36e-02
GO:0043069	negative regulation of programmed cell death	1.41e-02
GO:0000956	nuclear-transcribed mRNA catabolic process	1.41e-02
GO:0007176	regulation of epidermal growth factor-activated receptor activity	1.46e-02
GO:0007175	negative regulation of epidermal growth factor-activated receptor activity	1.46e-02
GO:0015074	DNA integration	1.46e-02
GO:0060031	mediolateral intercalation	1.46e-02
GO:0043518	negative regulation of DNA damage response, signal transduction by p53 class mediator	1.46e-02
GO:0061550	cranial ganglion development	1.46e-02
GO:0032233	positive regulation of actin filament bundle assembly	1.46e-02
GO:0003428	chondrocyte intercalation involved in growth plate cartilage morphogenesis	1.46e-02
GO:0090596	sensory organ morphogenesis	1.49e-02
