# Supplementary material for: Comprehensive analysis of coding-lncRNA gene co-expression network uncovers conserved functional lncRNAs in zebrafish
Source: BMC Genomics. 2018 May 9;19(Suppl 2):112. doi: 10.1186/s12864-018-4458-7 (PMC5954278; doi:10.1186/s12864-018-4458-7)
Supplement: Supplementary file 4 — lncRNA GO and KEGG annotation. (ZIP 17127 kb) [file 12864_2018_4458_MOESM4_ESM.zip › lncRNA GO and KEGG annotation/GO/ZFLNCG00395_GO_BP.txt]

GO	Name	P_value
GO:0007166	cell surface receptor signaling pathway	7.58e-11
GO:0007165	signal transduction	4.84e-08
GO:0048585	negative regulation of response to stimulus	1.29e-07
GO:0050794	regulation of cellular process	3.39e-06
GO:0048583	regulation of response to stimulus	4.77e-06
GO:0050789	regulation of biological process	6.08e-06
GO:0001755	neural crest cell migration	9.04e-06
GO:0009968	negative regulation of signal transduction	1.80e-05
GO:0023057	negative regulation of signaling	2.37e-05
GO:0010648	negative regulation of cell communication	2.64e-05
GO:0010646	regulation of cell communication	3.16e-05
GO:0023051	regulation of signaling	3.23e-05
GO:0065007	biological regulation	3.97e-05
GO:0009966	regulation of signal transduction	6.09e-05
GO:0090287	regulation of cellular response to growth factor stimulus	6.52e-05
GO:0090092	regulation of transmembrane receptor protein serine/threonine kinase signaling pathway	6.52e-05
GO:0048570	notochord morphogenesis	6.62e-05
GO:1902668	negative regulation of axon guidance	9.05e-05
GO:0048843	negative regulation of axon extension involved in axon guidance	9.05e-05
GO:0022603	regulation of anatomical structure morphogenesis	1.48e-04
GO:0030513	positive regulation of BMP signaling pathway	1.61e-04
GO:0048562	embryonic organ morphogenesis	1.77e-04
GO:0050922	negative regulation of chemotaxis	1.85e-04
GO:0090100	positive regulation of transmembrane receptor protein serine/threonine kinase signaling pathway	2.43e-04
GO:0030517	negative regulation of axon extension	2.54e-04
GO:0050771	negative regulation of axonogenesis	2.54e-04
GO:0048521	negative regulation of behavior	2.54e-04
GO:0010771	negative regulation of cell morphogenesis involved in differentiation	2.94e-04
GO:0043090	amino acid import	3.27e-04
GO:0043092	L-amino acid import	3.27e-04
GO:0030948	negative regulation of vascular endothelial growth factor receptor signaling pathway	3.27e-04
GO:0038109	Kit signaling pathway	3.27e-04
GO:0036233	glycine import	3.27e-04
GO:0038026	reelin-mediated signaling pathway	3.27e-04
GO:0050919	negative chemotaxis	3.29e-04
GO:0009887	organ morphogenesis	3.34e-04
GO:0048640	negative regulation of developmental growth	3.40e-04
GO:0048841	regulation of axon extension involved in axon guidance	3.40e-04
GO:0007167	enzyme linked receptor protein signaling pathway	3.62e-04
GO:0001667	ameboidal-type cell migration	3.67e-04
GO:0010977	negative regulation of neuron projection development	3.91e-04
GO:0040013	negative regulation of locomotion	4.16e-04
GO:0030308	negative regulation of cell growth	4.47e-04
GO:1902667	regulation of axon guidance	4.47e-04
GO:0031345	negative regulation of cell projection organization	4.47e-04
GO:0071526	semaphorin-plexin signaling pathway	4.47e-04
GO:0051271	negative regulation of cellular component movement	4.60e-04
GO:0022604	regulation of cell morphogenesis	4.77e-04
GO:0045665	negative regulation of neuron differentiation	5.78e-04
GO:0045926	negative regulation of growth	6.54e-04
GO:0038093	Fc receptor signaling pathway	9.70e-04
GO:0051093	negative regulation of developmental process	9.78e-04
GO:0030178	negative regulation of Wnt signaling pathway	1.15e-03
GO:0007156	homophilic cell adhesion via plasma membrane adhesion molecules	1.37e-03
GO:0010769	regulation of cell morphogenesis involved in differentiation	1.40e-03
GO:0032102	negative regulation of response to external stimulus	1.40e-03
GO:0015807	L-amino acid transport	1.47e-03
GO:0016525	negative regulation of angiogenesis	1.47e-03
GO:0051241	negative regulation of multicellular organismal process	1.53e-03
GO:0007411	axon guidance	1.61e-03
GO:0097485	neuron projection guidance	1.70e-03
GO:0030510	regulation of BMP signaling pathway	1.70e-03
GO:2000181	negative regulation of blood vessel morphogenesis	1.85e-03
GO:0009950	dorsal/ventral axis specification	1.85e-03
GO:0030335	positive regulation of cell migration	1.87e-03
GO:0050920	regulation of chemotaxis	1.87e-03
GO:2000147	positive regulation of cell motility	1.87e-03
GO:0098742	cell-cell adhesion via plasma-membrane adhesion molecules	1.88e-03
GO:0015816	glycine transport	1.92e-03
GO:0051272	positive regulation of cellular component movement	2.05e-03
GO:0050768	negative regulation of neurogenesis	2.05e-03
GO:0040017	positive regulation of locomotion	2.24e-03
GO:1901343	negative regulation of vasculature development	2.28e-03
GO:0048066	developmental pigmentation	2.28e-03
GO:0051961	negative regulation of nervous system development	2.65e-03
GO:0001558	regulation of cell growth	2.98e-03
GO:0050770	regulation of axonogenesis	3.28e-03
GO:0019221	cytokine-mediated signaling pathway	3.38e-03
GO:0030516	regulation of axon extension	3.38e-03
GO:0010721	negative regulation of cell development	3.38e-03
GO:0090288	negative regulation of cellular response to growth factor stimulus	3.55e-03
GO:0007154	cell communication	4.28e-03
GO:0048484	enteric nervous system development	4.60e-03
GO:0019740	nitrogen utilization	4.68e-03
GO:0050795	regulation of behavior	4.89e-03
GO:0030334	regulation of cell migration	4.93e-03
GO:0007155	cell adhesion	5.37e-03
GO:0022610	biological adhesion	5.37e-03
GO:0061387	regulation of extent of cell growth	5.62e-03
GO:0015711	organic anion transport	5.67e-03
GO:0045765	regulation of angiogenesis	5.77e-03
GO:0006865	amino acid transport	5.77e-03
GO:0016055	Wnt signaling pathway	6.20e-03
GO:2000145	regulation of cell motility	6.20e-03
GO:0007178	transmembrane receptor protein serine/threonine kinase signaling pathway	6.41e-03
GO:0006928	movement of cell or subcellular component	6.46e-03
GO:0022612	gland morphogenesis	6.47e-03
GO:0015695	organic cation transport	6.47e-03
GO:0032501	multicellular organismal process	7.56e-03
GO:0010975	regulation of neuron projection development	7.96e-03
