# Supplementary material for: Comprehensive analysis of coding-lncRNA gene co-expression network uncovers conserved functional lncRNAs in zebrafish
Source: BMC Genomics. 2018 May 9;19(Suppl 2):112. doi: 10.1186/s12864-018-4458-7 (PMC5954278; doi:10.1186/s12864-018-4458-7)
Supplement: Supplementary file 4 — lncRNA GO and KEGG annotation. (ZIP 17127 kb) [file 12864_2018_4458_MOESM4_ESM.zip › lncRNA GO and KEGG annotation/GO/ZFLNCG00396_GO_BP.txt]

GO	Name	P_value
GO:0050804	modulation of synaptic transmission	1.32e-11
GO:0051260	protein homooligomerization	2.59e-11
GO:0007187	G-protein coupled receptor signaling pathway, coupled to cyclic nucleotide second messenger	2.74e-11
GO:0006836	neurotransmitter transport	3.84e-11
GO:0007156	homophilic cell adhesion via plasma membrane adhesion molecules	4.23e-11
GO:0007267	cell-cell signaling	4.33e-11
GO:0071804	cellular potassium ion transport	5.21e-11
GO:0071805	potassium ion transmembrane transport	5.21e-11
GO:0034765	regulation of ion transmembrane transport	5.48e-11
GO:0098655	cation transmembrane transport	6.18e-11
GO:0098662	inorganic cation transmembrane transport	6.74e-11
GO:0007188	adenylate cyclase-modulating G-protein coupled receptor signaling pathway	7.09e-11
GO:0098742	cell-cell adhesion via plasma-membrane adhesion molecules	7.36e-11
GO:0098660	inorganic ion transmembrane transport	7.93e-11
GO:0034762	regulation of transmembrane transport	7.98e-11
GO:0006813	potassium ion transport	7.98e-11
GO:0043269	regulation of ion transport	8.78e-11
GO:0015672	monovalent inorganic cation transport	9.32e-11
GO:0023052	signaling	9.45e-11
GO:0051259	protein oligomerization	1.04e-10
GO:0007268	synaptic transmission	1.07e-10
GO:0099536	synaptic signaling	1.07e-10
GO:0099537	trans-synaptic signaling	1.07e-10
GO:0098609	cell-cell adhesion	1.12e-10
GO:0044700	single organism signaling	1.44e-10
GO:0051049	regulation of transport	1.55e-10
GO:0006812	cation transport	1.62e-10
GO:0030001	metal ion transport	1.73e-10
GO:0007186	G-protein coupled receptor signaling pathway	1.85e-10
GO:0007155	cell adhesion	1.99e-10
GO:0022610	biological adhesion	1.99e-10
GO:0034220	ion transmembrane transport	2.08e-10
GO:0007154	cell communication	2.47e-10
GO:0055085	transmembrane transport	2.87e-10
GO:0032879	regulation of localization	2.87e-10
GO:0006811	ion transport	3.15e-10
GO:0044765	single-organism transport	3.60e-10
GO:0051234	establishment of localization	3.74e-10
GO:0051179	localization	3.87e-10
GO:0006810	transport	3.93e-10
GO:1902578	single-organism localization	4.54e-10
GO:0007165	signal transduction	4.95e-10
GO:0065007	biological regulation	5.69e-10
GO:0050794	regulation of cellular process	5.79e-10
GO:0050789	regulation of biological process	6.07e-10
GO:0023061	signal release	1.51e-09
GO:0042391	regulation of membrane potential	4.78e-09
GO:0097485	neuron projection guidance	2.37e-08
GO:0001505	regulation of neurotransmitter levels	2.79e-08
GO:0006814	sodium ion transport	5.24e-08
GO:0006816	calcium ion transport	6.68e-08
GO:0007411	axon guidance	8.82e-08
GO:0050803	regulation of synapse structure or activity	1.14e-07
GO:0007271	synaptic transmission, cholinergic	1.27e-07
GO:0007601	visual perception	2.42e-07
GO:0023051	regulation of signaling	3.01e-07
GO:0050953	sensory perception of light stimulus	3.55e-07
GO:0010646	regulation of cell communication	4.12e-07
GO:0007218	neuropeptide signaling pathway	4.88e-07
GO:0009416	response to light stimulus	5.44e-07
GO:0009581	detection of external stimulus	7.64e-07
GO:0009582	detection of abiotic stimulus	7.64e-07
GO:0045936	negative regulation of phosphate metabolic process	1.10e-06
GO:0010563	negative regulation of phosphorus metabolic process	1.10e-06
GO:0030516	regulation of axon extension	1.10e-06
GO:1904893	negative regulation of STAT cascade	1.50e-06
GO:0046426	negative regulation of JAK-STAT cascade	1.50e-06
GO:0050877	neurological system process	1.66e-06
GO:0099643	signal release from synapse	1.95e-06
GO:0007270	neuron-neuron synaptic transmission	2.75e-06
GO:0061387	regulation of extent of cell growth	2.82e-06
GO:0030818	negative regulation of cAMP biosynthetic process	3.42e-06
GO:0030815	negative regulation of cAMP metabolic process	3.42e-06
GO:0045980	negative regulation of nucleotide metabolic process	3.42e-06
GO:1900372	negative regulation of purine nucleotide biosynthetic process	3.42e-06
GO:0030809	negative regulation of nucleotide biosynthetic process	3.42e-06
GO:0030800	negative regulation of cyclic nucleotide metabolic process	3.42e-06
GO:0030803	negative regulation of cyclic nucleotide biosynthetic process	3.42e-06
GO:1900543	negative regulation of purine nucleotide metabolic process	3.42e-06
GO:0032412	regulation of ion transmembrane transporter activity	4.33e-06
GO:0050808	synapse organization	4.81e-06
GO:0048167	regulation of synaptic plasticity	5.20e-06
GO:0045761	regulation of adenylate cyclase activity	5.58e-06
GO:0070588	calcium ion transmembrane transport	6.41e-06
GO:0009583	detection of light stimulus	6.78e-06
GO:0048585	negative regulation of response to stimulus	7.01e-06
GO:0070838	divalent metal ion transport	7.15e-06
GO:0072511	divalent inorganic cation transport	7.15e-06
GO:0031175	neuron projection development	7.38e-06
GO:1902668	negative regulation of axon guidance	7.61e-06
GO:0022898	regulation of transmembrane transporter activity	7.61e-06
GO:0048843	negative regulation of axon extension involved in axon guidance	7.61e-06
GO:0045664	regulation of neuron differentiation	8.32e-06
GO:0007269	neurotransmitter secretion	1.11e-05
GO:0086010	membrane depolarization during action potential	1.20e-05
GO:0051899	membrane depolarization	1.20e-05
GO:0010975	regulation of neuron projection development	1.31e-05
GO:0030817	regulation of cAMP biosynthetic process	1.36e-05
GO:0030814	regulation of cAMP metabolic process	1.36e-05
GO:0032409	regulation of transporter activity	1.51e-05
