# Supplementary material for: Comprehensive analysis of coding-lncRNA gene co-expression network uncovers conserved functional lncRNAs in zebrafish
Source: BMC Genomics. 2018 May 9;19(Suppl 2):112. doi: 10.1186/s12864-018-4458-7 (PMC5954278; doi:10.1186/s12864-018-4458-7)
Supplement: Supplementary file 4 — lncRNA GO and KEGG annotation. (ZIP 17127 kb) [file 12864_2018_4458_MOESM4_ESM.zip › lncRNA GO and KEGG annotation/GO/ZFLNCG00397_GO_BP.txt]

GO	Name	P_value
GO:0098742	cell-cell adhesion via plasma-membrane adhesion molecules	3.22e-11
GO:0098609	cell-cell adhesion	4.18e-11
GO:0007156	homophilic cell adhesion via plasma membrane adhesion molecules	5.23e-11
GO:0007155	cell adhesion	6.23e-11
GO:0022610	biological adhesion	6.23e-11
GO:0007165	signal transduction	2.85e-10
GO:0050789	regulation of biological process	3.41e-10
GO:0050794	regulation of cellular process	3.86e-10
GO:0065007	biological regulation	1.78e-09
GO:0007268	synaptic transmission	3.55e-07
GO:0099536	synaptic signaling	3.55e-07
GO:0099537	trans-synaptic signaling	3.55e-07
GO:0007166	cell surface receptor signaling pathway	4.22e-07
GO:0051056	regulation of small GTPase mediated signal transduction	4.36e-07
GO:0006468	protein phosphorylation	7.28e-07
GO:0035556	intracellular signal transduction	1.07e-06
GO:0048583	regulation of response to stimulus	1.72e-06
GO:0046578	regulation of Ras protein signal transduction	1.79e-06
GO:0023051	regulation of signaling	3.97e-06
GO:0032879	regulation of localization	4.26e-06
GO:0030516	regulation of axon extension	4.54e-06
GO:0007157	heterophilic cell-cell adhesion via plasma membrane cell adhesion molecules	5.91e-06
GO:0048585	negative regulation of response to stimulus	7.23e-06
GO:0010975	regulation of neuron projection development	8.57e-06
GO:0010646	regulation of cell communication	1.46e-05
GO:0051260	protein homooligomerization	1.49e-05
GO:0061387	regulation of extent of cell growth	1.79e-05
GO:0051960	regulation of nervous system development	2.22e-05
GO:1902531	regulation of intracellular signal transduction	2.34e-05
GO:0045664	regulation of neuron differentiation	3.16e-05
GO:0048638	regulation of developmental growth	4.52e-05
GO:0007267	cell-cell signaling	4.62e-05
GO:0035023	regulation of Rho protein signal transduction	5.21e-05
GO:0007411	axon guidance	5.47e-05
GO:0050770	regulation of axonogenesis	6.04e-05
GO:0097485	neuron projection guidance	6.11e-05
GO:0071526	semaphorin-plexin signaling pathway	7.25e-05
GO:0042391	regulation of membrane potential	7.30e-05
GO:0010769	regulation of cell morphogenesis involved in differentiation	7.78e-05
GO:0016310	phosphorylation	7.88e-05
GO:0031344	regulation of cell projection organization	8.48e-05
GO:0040013	negative regulation of locomotion	8.92e-05
GO:0022604	regulation of cell morphogenesis	9.39e-05
GO:0034765	regulation of ion transmembrane transport	1.00e-04
GO:0010976	positive regulation of neuron projection development	1.01e-04
GO:0006811	ion transport	1.05e-04
GO:0051271	negative regulation of cellular component movement	1.06e-04
GO:0034762	regulation of transmembrane transport	1.13e-04
GO:0006813	potassium ion transport	1.13e-04
GO:0030001	metal ion transport	1.39e-04
GO:0044700	single organism signaling	1.40e-04
GO:0051259	protein oligomerization	1.40e-04
GO:0097264	self proteolysis	1.42e-04
GO:0009966	regulation of signal transduction	1.78e-04
GO:0030517	negative regulation of axon extension	1.83e-04
GO:0050771	negative regulation of axonogenesis	1.83e-04
GO:0023057	negative regulation of signaling	2.08e-04
GO:0017157	regulation of exocytosis	2.17e-04
GO:0007612	learning	2.28e-04
GO:0007611	learning or memory	2.28e-04
GO:0010771	negative regulation of cell morphogenesis involved in differentiation	2.31e-04
GO:0010648	negative regulation of cell communication	2.37e-04
GO:0006810	transport	2.55e-04
GO:1902668	negative regulation of axon guidance	2.83e-04
GO:0048843	negative regulation of axon extension involved in axon guidance	2.83e-04
GO:0007167	enzyme linked receptor protein signaling pathway	2.88e-04
GO:0048640	negative regulation of developmental growth	2.88e-04
GO:0048841	regulation of axon extension involved in axon guidance	2.88e-04
GO:0051049	regulation of transport	2.93e-04
GO:0023052	signaling	2.96e-04
GO:0050919	negative chemotaxis	3.00e-04
GO:0051234	establishment of localization	3.05e-04
GO:0050767	regulation of neurogenesis	3.05e-04
GO:0006928	movement of cell or subcellular component	3.45e-04
GO:0001558	regulation of cell growth	3.52e-04
GO:0010977	negative regulation of neuron projection development	3.57e-04
GO:0009968	negative regulation of signal transduction	3.58e-04
GO:0008037	cell recognition	3.75e-04
GO:0051179	localization	3.95e-04
GO:0060284	regulation of cell development	4.19e-04
GO:0050890	cognition	4.36e-04
GO:1902667	regulation of axon guidance	4.38e-04
GO:0030308	negative regulation of cell growth	4.38e-04
GO:0050808	synapse organization	4.38e-04
GO:0031345	negative regulation of cell projection organization	4.38e-04
GO:0045666	positive regulation of neuron differentiation	4.65e-04
GO:0051962	positive regulation of nervous system development	5.31e-04
GO:0001933	negative regulation of protein phosphorylation	5.33e-04
GO:0007254	JNK cascade	5.46e-04
GO:0046958	nonassociative learning	5.46e-04
GO:0046959	habituation	5.46e-04
GO:0072583	clathrin-mediated endocytosis	5.49e-04
GO:0031346	positive regulation of cell projection organization	5.49e-04
GO:0007169	transmembrane receptor protein tyrosine kinase signaling pathway	5.71e-04
GO:0045665	negative regulation of neuron differentiation	6.45e-04
GO:0050922	negative regulation of chemotaxis	7.30e-04
GO:1901385	regulation of voltage-gated calcium channel activity	7.53e-04
GO:1902532	negative regulation of intracellular signal transduction	7.68e-04
GO:0042326	negative regulation of phosphorylation	7.75e-04
GO:0045926	negative regulation of growth	7.75e-04
