# Supplementary material for: Comprehensive analysis of coding-lncRNA gene co-expression network uncovers conserved functional lncRNAs in zebrafish
Source: BMC Genomics. 2018 May 9;19(Suppl 2):112. doi: 10.1186/s12864-018-4458-7 (PMC5954278; doi:10.1186/s12864-018-4458-7)
Supplement: Supplementary file 4 — lncRNA GO and KEGG annotation. (ZIP 17127 kb) [file 12864_2018_4458_MOESM4_ESM.zip › lncRNA GO and KEGG annotation/GO/ZFLNCG00398_GO_BP.txt]

GO	Name	P_value
GO:0007156	homophilic cell adhesion via plasma membrane adhesion molecules	1.61e-11
GO:0098742	cell-cell adhesion via plasma-membrane adhesion molecules	3.96e-11
GO:0098609	cell-cell adhesion	1.13e-10
GO:0007155	cell adhesion	6.12e-10
GO:0022610	biological adhesion	6.12e-10
GO:0007268	synaptic transmission	1.17e-04
GO:0099537	trans-synaptic signaling	1.17e-04
GO:0099536	synaptic signaling	1.17e-04
GO:0007165	signal transduction	2.17e-04
GO:0015803	branched-chain amino acid transport	5.06e-04
GO:0015820	leucine transport	5.06e-04
GO:0007267	cell-cell signaling	6.95e-04
GO:0006836	neurotransmitter transport	7.71e-04
GO:0006810	transport	1.04e-03
GO:0051234	establishment of localization	1.18e-03
GO:0044700	single organism signaling	1.29e-03
GO:0023052	signaling	1.49e-03
GO:0097264	self proteolysis	1.50e-03
GO:0015804	neutral amino acid transport	1.63e-03
GO:0006865	amino acid transport	1.94e-03
GO:0051179	localization	1.99e-03
GO:0030148	sphingolipid biosynthetic process	2.55e-03
GO:0046513	ceramide biosynthetic process	2.55e-03
GO:0015816	glycine transport	2.95e-03
GO:0072337	modified amino acid transport	2.95e-03
GO:0007154	cell communication	3.05e-03
GO:0006468	protein phosphorylation	3.67e-03
GO:0007214	gamma-aminobutyric acid signaling pathway	4.84e-03
GO:0001574	ganglioside biosynthetic process	5.10e-03
GO:0051056	regulation of small GTPase mediated signal transduction	5.94e-03
GO:0006688	glycosphingolipid biosynthetic process	6.09e-03
GO:0042461	photoreceptor cell development	7.63e-03
GO:0044765	single-organism transport	1.04e-02
GO:0072583	clathrin-mediated endocytosis	1.11e-02
GO:0007270	neuron-neuron synaptic transmission	1.11e-02
GO:1902578	single-organism localization	1.23e-02
GO:0006811	ion transport	1.26e-02
GO:0018279	protein N-linked glycosylation via asparagine	1.27e-02
GO:0051877	pigment granule aggregation in cell center	1.29e-02
GO:0046578	regulation of Ras protein signal transduction	1.30e-02
GO:0016310	phosphorylation	1.35e-02
GO:0018196	peptidyl-asparagine modification	1.44e-02
GO:0006672	ceramide metabolic process	1.44e-02
GO:0070121	Kupffer's vesicle development	1.44e-02
GO:0046467	membrane lipid biosynthetic process	1.56e-02
GO:0001573	ganglioside metabolic process	1.61e-02
GO:0006029	proteoglycan metabolic process	1.61e-02
GO:0032456	endocytic recycling	1.64e-02
GO:0071705	nitrogen compound transport	1.81e-02
GO:0006820	anion transport	2.02e-02
GO:0007166	cell surface receptor signaling pathway	2.21e-02
GO:0032418	lysosome localization	2.25e-02
GO:0051958	methotrexate transport	2.25e-02
GO:0060080	inhibitory postsynaptic potential	2.25e-02
GO:0036058	filtration diaphragm assembly	2.25e-02
GO:0046718	viral entry into host cell	2.25e-02
GO:0030260	entry into host cell	2.25e-02
GO:0052192	movement in environment of other organism involved in symbiotic interaction	2.25e-02
GO:0051828	entry into other organism involved in symbiotic interaction	2.25e-02
GO:0048749	compound eye development	2.25e-02
GO:0051806	entry into cell of other organism involved in symbiotic interaction	2.25e-02
GO:0015884	folic acid transport	2.25e-02
GO:0015824	proline transport	2.25e-02
GO:0036060	slit diaphragm assembly	2.25e-02
GO:0010579	positive regulation of adenylate cyclase activity involved in G-protein coupled receptor signaling pathway	2.25e-02
GO:0010578	regulation of adenylate cyclase activity involved in G-protein coupled receptor signaling pathway	2.25e-02
GO:0060092	regulation of synaptic transmission, glycinergic	2.25e-02
GO:0061188	negative regulation of chromatin silencing at rDNA	2.25e-02
GO:0061187	regulation of chromatin silencing at rDNA	2.25e-02
GO:0048848	neurohypophysis morphogenesis	2.25e-02
GO:0070983	dendrite guidance	2.25e-02
GO:0044409	entry into host	2.25e-02
GO:0043324	pigment metabolic process involved in developmental pigmentation	2.25e-02
GO:0046154	rhodopsin metabolic process	2.25e-02
GO:0052126	movement in host environment	2.25e-02
GO:0042441	eye pigment metabolic process	2.25e-02
GO:0043474	pigment metabolic process involved in pigmentation	2.25e-02
GO:0001963	synaptic transmission, dopaminergic	2.43e-02
GO:0035845	photoreceptor cell outer segment organization	2.43e-02
GO:0006898	receptor-mediated endocytosis	2.68e-02
GO:0001945	lymph vessel development	2.88e-02
GO:0006687	glycosphingolipid metabolic process	2.93e-02
GO:0018105	peptidyl-serine phosphorylation	3.12e-02
GO:0042462	eye photoreceptor cell development	3.20e-02
GO:0046942	carboxylic acid transport	3.27e-02
GO:0015849	organic acid transport	3.27e-02
GO:0006665	sphingolipid metabolic process	3.31e-02
GO:0015807	L-amino acid transport	3.35e-02
GO:0048570	notochord morphogenesis	3.35e-02
GO:0009100	glycoprotein metabolic process	3.76e-02
GO:0008286	insulin receptor signaling pathway	3.85e-02
GO:1901652	response to peptide	3.85e-02
GO:0018209	peptidyl-serine modification	3.93e-02
GO:0007186	G-protein coupled receptor signaling pathway	3.93e-02
GO:0009247	glycolipid biosynthetic process	4.05e-02
GO:0035094	response to nicotine	4.38e-02
GO:0048858	cell projection morphogenesis	4.45e-02
GO:0018103	protein C-linked glycosylation	4.45e-02
GO:0031936	negative regulation of chromatin silencing	4.45e-02
GO:0018211	peptidyl-tryptophan modification	4.45e-02
