# Supplementary material for: Comprehensive analysis of coding-lncRNA gene co-expression network uncovers conserved functional lncRNAs in zebrafish
Source: BMC Genomics. 2018 May 9;19(Suppl 2):112. doi: 10.1186/s12864-018-4458-7 (PMC5954278; doi:10.1186/s12864-018-4458-7)
Supplement: Supplementary file 4 — lncRNA GO and KEGG annotation. (ZIP 17127 kb) [file 12864_2018_4458_MOESM4_ESM.zip › lncRNA GO and KEGG annotation/GO/ZFLNCG00399_GO_BP.txt]

GO	Name	P_value
GO:0008380	RNA splicing	2.20e-05
GO:0044260	cellular macromolecule metabolic process	4.19e-05
GO:0006396	RNA processing	6.86e-05
GO:0000387	spliceosomal snRNP assembly	7.96e-05
GO:0006397	mRNA processing	1.07e-04
GO:0043170	macromolecule metabolic process	1.90e-04
GO:0000398	mRNA splicing, via spliceosome	3.01e-04
GO:0000377	RNA splicing, via transesterification reactions with bulged adenosine as nucleophile	3.01e-04
GO:0000375	RNA splicing, via transesterification reactions	3.19e-04
GO:0016071	mRNA metabolic process	4.21e-04
GO:0016070	RNA metabolic process	5.50e-04
GO:0000245	spliceosomal complex assembly	1.34e-03
GO:0090304	nucleic acid metabolic process	1.88e-03
GO:0044238	primary metabolic process	2.30e-03
GO:1903322	positive regulation of protein modification by small protein conjugation or removal	2.53e-03
GO:0044237	cellular metabolic process	3.09e-03
GO:0071704	organic substance metabolic process	4.05e-03
GO:0006464	cellular protein modification process	4.94e-03
GO:0036211	protein modification process	4.94e-03
GO:1903003	positive regulation of protein deubiquitination	5.05e-03
GO:0035455	response to interferon-alpha	5.05e-03
GO:1903584	regulation of histone deubiquitination	5.05e-03
GO:1903586	positive regulation of histone deubiquitination	5.05e-03
GO:0090085	regulation of protein deubiquitination	5.05e-03
GO:1990390	protein K33-linked ubiquitination	5.05e-03
GO:0030490	maturation of SSU-rRNA	5.93e-03
GO:0043412	macromolecule modification	6.93e-03
GO:0006139	nucleobase-containing compound metabolic process	8.03e-03
GO:1903320	regulation of protein modification by small protein conjugation or removal	9.33e-03
GO:0006529	asparagine biosynthetic process	1.01e-02
GO:0006528	asparagine metabolic process	1.01e-02
GO:0007023	post-chaperonin tubulin folding pathway	1.01e-02
GO:0035971	peptidyl-histidine dephosphorylation	1.01e-02
GO:0008152	metabolic process	1.17e-02
GO:0022618	ribonucleoprotein complex assembly	1.19e-02
GO:0090501	RNA phosphodiester bond hydrolysis	1.27e-02
GO:0042274	ribosomal small subunit biogenesis	1.51e-02
GO:0043518	negative regulation of DNA damage response, signal transduction by p53 class mediator	1.51e-02
GO:0071826	ribonucleoprotein complex subunit organization	1.52e-02
GO:0046483	heterocycle metabolic process	1.56e-02
GO:0006725	cellular aromatic compound metabolic process	1.58e-02
GO:0034641	cellular nitrogen compound metabolic process	1.60e-02
GO:0006470	protein dephosphorylation	1.60e-02
GO:0045862	positive regulation of proteolysis	1.65e-02
GO:0032270	positive regulation of cellular protein metabolic process	1.81e-02
GO:1901360	organic cyclic compound metabolic process	1.84e-02
GO:0090305	nucleic acid phosphodiester bond hydrolysis	1.90e-02
GO:0051247	positive regulation of protein metabolic process	1.96e-02
GO:0000244	spliceosomal tri-snRNP complex assembly	2.00e-02
GO:0006895	Golgi to endosome transport	2.00e-02
GO:2001021	negative regulation of response to DNA damage stimulus	2.00e-02
GO:0016311	dephosphorylation	2.63e-02
GO:0043516	regulation of DNA damage response, signal transduction by p53 class mediator	2.99e-02
GO:0006807	nitrogen compound metabolic process	3.01e-02
GO:0044267	cellular protein metabolic process	3.27e-02
GO:0018193	peptidyl-amino acid modification	3.30e-02
GO:0016578	histone deubiquitination	3.48e-02
GO:0045947	negative regulation of translational initiation	3.48e-02
GO:1901797	negative regulation of signal transduction by p53 class mediator	3.97e-02
GO:0051443	positive regulation of ubiquitin-protein transferase activity	3.97e-02
GO:0016926	protein desumoylation	3.97e-02
GO:0006384	transcription initiation from RNA polymerase III promoter	3.97e-02
GO:0070646	protein modification by small protein removal	4.02e-02
GO:0031401	positive regulation of protein modification process	4.42e-02
GO:0006308	DNA catabolic process	4.45e-02
GO:0051351	positive regulation of ligase activity	4.45e-02
GO:1901409	positive regulation of phosphorylation of RNA polymerase II C-terminal domain	4.45e-02
GO:1901407	regulation of phosphorylation of RNA polymerase II C-terminal domain	4.93e-02
GO:0045116	protein neddylation	4.93e-02
