# Supplementary material for: Comprehensive analysis of coding-lncRNA gene co-expression network uncovers conserved functional lncRNAs in zebrafish
Source: BMC Genomics. 2018 May 9;19(Suppl 2):112. doi: 10.1186/s12864-018-4458-7 (PMC5954278; doi:10.1186/s12864-018-4458-7)
Supplement: Supplementary file 4 — lncRNA GO and KEGG annotation. (ZIP 17127 kb) [file 12864_2018_4458_MOESM4_ESM.zip › lncRNA GO and KEGG annotation/GO/ZFLNCG00400_GO_BP.txt]

GO	Name	P_value
GO:0045214	sarcomere organization	9.43e-12
GO:0007517	muscle organ development	9.43e-12
GO:0048741	skeletal muscle fiber development	1.26e-11
GO:0014904	myotube cell development	1.26e-11
GO:0048747	muscle fiber development	1.86e-11
GO:0031032	actomyosin structure organization	2.01e-11
GO:0007519	skeletal muscle tissue development	2.05e-11
GO:0030029	actin filament-based process	3.03e-11
GO:0055002	striated muscle cell development	3.25e-11
GO:0014706	striated muscle tissue development	4.93e-11
GO:0061061	muscle structure development	4.93e-11
GO:0055001	muscle cell development	5.50e-11
GO:0060537	muscle tissue development	6.73e-11
GO:0009888	tissue development	8.71e-11
GO:0007275	multicellular organism development	8.76e-11
GO:0030036	actin cytoskeleton organization	9.71e-11
GO:0032774	RNA biosynthetic process	1.08e-10
GO:1901362	organic cyclic compound biosynthetic process	1.14e-10
GO:0006355	regulation of transcription, DNA-templated	1.19e-10
GO:0048513	animal organ development	1.20e-10
GO:0019438	aromatic compound biosynthetic process	1.20e-10
GO:1903506	regulation of nucleic acid-templated transcription	1.21e-10
GO:2001141	regulation of RNA biosynthetic process	1.26e-10
GO:0048869	cellular developmental process	1.49e-10
GO:2000112	regulation of cellular macromolecule biosynthetic process	1.54e-10
GO:0010468	regulation of gene expression	1.56e-10
GO:0031326	regulation of cellular biosynthetic process	1.62e-10
GO:0018130	heterocycle biosynthetic process	1.64e-10
GO:0032501	multicellular organismal process	1.71e-10
GO:0034654	nucleobase-containing compound biosynthetic process	1.77e-10
GO:0009889	regulation of biosynthetic process	1.81e-10
GO:0051252	regulation of RNA metabolic process	1.82e-10
GO:0051171	regulation of nitrogen compound metabolic process	2.13e-10
GO:0080090	regulation of primary metabolic process	2.14e-10
GO:0019219	regulation of nucleobase-containing compound metabolic process	2.21e-10
GO:0006351	transcription, DNA-templated	2.23e-10
GO:0097659	nucleic acid-templated transcription	2.23e-10
GO:0044767	single-organism developmental process	2.25e-10
GO:0044707	single-multicellular organism process	2.28e-10
GO:0019222	regulation of metabolic process	2.42e-10
GO:0034645	cellular macromolecule biosynthetic process	2.46e-10
GO:0010556	regulation of macromolecule biosynthetic process	2.83e-10
GO:0032502	developmental process	2.84e-10
GO:0048856	anatomical structure development	2.90e-10
GO:0060255	regulation of macromolecule metabolic process	2.91e-10
GO:0031323	regulation of cellular metabolic process	2.96e-10
GO:0050789	regulation of biological process	3.45e-10
GO:0065007	biological regulation	3.45e-10
GO:0044699	single-organism process	3.83e-10
GO:0009059	macromolecule biosynthetic process	4.27e-10
GO:0044271	cellular nitrogen compound biosynthetic process	7.00e-10
GO:0030239	myofibril assembly	9.14e-10
GO:0009653	anatomical structure morphogenesis	9.92e-10
GO:0050794	regulation of cellular process	1.48e-09
GO:0048468	cell development	2.25e-09
GO:0021984	adenohypophysis development	3.39e-09
GO:0043062	extracellular structure organization	9.29e-09
GO:0030198	extracellular matrix organization	9.29e-09
GO:0016070	RNA metabolic process	1.10e-08
GO:0007010	cytoskeleton organization	1.23e-08
GO:0007411	axon guidance	1.51e-08
GO:0048634	regulation of muscle organ development	1.59e-08
GO:0097485	neuron projection guidance	1.75e-08
GO:0044249	cellular biosynthetic process	2.44e-08
GO:0006936	muscle contraction	2.83e-08
GO:0030154	cell differentiation	3.03e-08
GO:0003012	muscle system process	3.76e-08
GO:0033334	fin morphogenesis	8.30e-08
GO:0006941	striated muscle contraction	8.94e-08
GO:0048562	embryonic organ morphogenesis	9.04e-08
GO:0003009	skeletal muscle contraction	9.80e-08
GO:0048570	notochord morphogenesis	1.21e-07
GO:0048641	regulation of skeletal muscle tissue development	1.81e-07
GO:0035107	appendage morphogenesis	1.98e-07
GO:0045661	regulation of myoblast differentiation	3.79e-07
GO:0009887	organ morphogenesis	4.26e-07
GO:0060538	skeletal muscle organ development	4.38e-07
GO:0051239	regulation of multicellular organismal process	4.85e-07
GO:0009058	biosynthetic process	5.33e-07
GO:1901576	organic substance biosynthetic process	7.46e-07
GO:0006928	movement of cell or subcellular component	9.64e-07
GO:0035914	skeletal muscle cell differentiation	1.28e-06
GO:0016202	regulation of striated muscle tissue development	1.81e-06
GO:1901861	regulation of muscle tissue development	1.81e-06
GO:0048665	neuron fate specification	1.93e-06
GO:0044763	single-organism cellular process	2.33e-06
GO:0010927	cellular component assembly involved in morphogenesis	2.63e-06
GO:0031034	myosin filament assembly	3.32e-06
GO:0031033	myosin filament organization	3.32e-06
GO:0071688	striated muscle myosin thick filament assembly	3.32e-06
GO:0008589	regulation of smoothened signaling pathway	3.71e-06
GO:0040011	locomotion	4.72e-06
GO:0050793	regulation of developmental process	5.12e-06
GO:0048646	anatomical structure formation involved in morphogenesis	5.58e-06
GO:2000026	regulation of multicellular organismal development	6.46e-06
GO:0001708	cell fate specification	6.91e-06
GO:0010002	cardioblast differentiation	7.25e-06
GO:0021536	diencephalon development	7.25e-06
GO:0048598	embryonic morphogenesis	8.29e-06
GO:0071711	basement membrane organization	8.68e-06
