# Supplementary material for: Comprehensive analysis of coding-lncRNA gene co-expression network uncovers conserved functional lncRNAs in zebrafish
Source: BMC Genomics. 2018 May 9;19(Suppl 2):112. doi: 10.1186/s12864-018-4458-7 (PMC5954278; doi:10.1186/s12864-018-4458-7)
Supplement: Supplementary file 4 — lncRNA GO and KEGG annotation. (ZIP 17127 kb) [file 12864_2018_4458_MOESM4_ESM.zip › lncRNA GO and KEGG annotation/GO/ZFLNCG00402_GO_BP.txt]

GO	Name	P_value
GO:0010907	positive regulation of glucose metabolic process	3.77e-03
GO:0003093	regulation of glomerular filtration	3.77e-03
GO:0003071	renal system process involved in regulation of systemic arterial blood pressure	3.77e-03
GO:0045722	positive regulation of gluconeogenesis	3.77e-03
GO:0098801	regulation of renal system process	3.77e-03
GO:1990564	protein polyufmylation	3.77e-03
GO:0006111	regulation of gluconeogenesis	3.77e-03
GO:2001212	regulation of vasculogenesis	3.77e-03
GO:2001213	negative regulation of vasculogenesis	3.77e-03
GO:0001977	renal system process involved in regulation of blood volume	3.77e-03
GO:1990592	protein K69-linked ufmylation	3.77e-03
GO:0045078	positive regulation of interferon-gamma biosynthetic process	7.52e-03
GO:0045072	regulation of interferon-gamma biosynthetic process	7.52e-03
GO:0046909	intermembrane transport	7.52e-03
GO:0006426	glycyl-tRNA aminoacylation	7.52e-03
GO:0050960	detection of temperature stimulus involved in thermoception	7.52e-03
GO:0050961	detection of temperature stimulus involved in sensory perception	7.52e-03
GO:0033173	calcineurin-NFAT signaling cascade	7.52e-03
GO:0032814	regulation of natural killer cell activation	7.52e-03
GO:0032816	positive regulation of natural killer cell activation	7.52e-03
GO:0051133	regulation of NK T cell activation	7.52e-03
GO:0051135	positive regulation of NK T cell activation	7.52e-03
GO:1903445	protein transport from ciliary membrane to plasma membrane	7.52e-03
GO:0048016	inositol phosphate-mediated signaling	7.52e-03
GO:0045913	positive regulation of carbohydrate metabolic process	1.13e-02
GO:0010676	positive regulation of cellular carbohydrate metabolic process	1.13e-02
GO:1902766	skeletal muscle satellite cell migration	1.13e-02
GO:0032649	regulation of interferon-gamma production	1.13e-02
GO:0044319	wound healing, spreading of cells	1.13e-02
GO:0016048	detection of temperature stimulus	1.13e-02
GO:0043255	regulation of carbohydrate biosynthetic process	1.13e-02
GO:1901492	positive regulation of lymphangiogenesis	1.13e-02
GO:0032729	positive regulation of interferon-gamma production	1.13e-02
GO:0042108	positive regulation of cytokine biosynthetic process	1.13e-02
GO:0003428	chondrocyte intercalation involved in growth plate cartilage morphogenesis	1.13e-02
GO:0007264	small GTPase mediated signal transduction	1.22e-02
GO:0008284	positive regulation of cell proliferation	1.41e-02
GO:0046635	positive regulation of alpha-beta T cell activation	1.50e-02
GO:0046634	regulation of alpha-beta T cell activation	1.50e-02
GO:0042035	regulation of cytokine biosynthetic process	1.50e-02
GO:0070884	regulation of calcineurin-NFAT signaling cascade	1.50e-02
GO:0032594	protein transport within lipid bilayer	1.50e-02
GO:1901490	regulation of lymphangiogenesis	1.50e-02
GO:0071569	protein ufmylation	1.50e-02
GO:0003382	epithelial cell morphogenesis	1.50e-02
GO:0070665	positive regulation of leukocyte proliferation	1.87e-02
GO:0050671	positive regulation of lymphocyte proliferation	1.87e-02
GO:0032946	positive regulation of mononuclear cell proliferation	1.87e-02
GO:0050870	positive regulation of T cell activation	2.24e-02
GO:0034112	positive regulation of homotypic cell-cell adhesion	2.24e-02
GO:0070663	regulation of leukocyte proliferation	2.24e-02
GO:0010632	regulation of epithelial cell migration	2.24e-02
GO:0032525	somite rostral/caudal axis specification	2.24e-02
GO:0050670	regulation of lymphocyte proliferation	2.24e-02
GO:1903039	positive regulation of leukocyte cell-cell adhesion	2.24e-02
GO:0022409	positive regulation of cell-cell adhesion	2.24e-02
GO:0010594	regulation of endothelial cell migration	2.24e-02
GO:0043535	regulation of blood vessel endothelial cell migration	2.24e-02
GO:0032944	regulation of mononuclear cell proliferation	2.24e-02
GO:0070542	response to fatty acid	2.61e-02
GO:0006388	tRNA splicing, via endonucleolytic cleavage and ligation	2.61e-02
GO:0010906	regulation of glucose metabolic process	2.97e-02
GO:0045785	positive regulation of cell adhesion	2.97e-02
GO:0000394	RNA splicing, via endonucleolytic cleavage and ligation	2.97e-02
GO:0001819	positive regulation of cytokine production	2.97e-02
GO:0000578	embryonic axis specification	3.34e-02
GO:0007520	myoblast fusion	3.70e-02
GO:0006949	syncytium formation	3.70e-02
GO:0070534	protein K63-linked ubiquitination	3.70e-02
GO:0000768	syncytium formation by plasma membrane fusion	3.70e-02
GO:0002696	positive regulation of leukocyte activation	3.70e-02
GO:0050974	detection of mechanical stimulus involved in sensory perception	3.70e-02
GO:0050848	regulation of calcium-mediated signaling	3.70e-02
GO:0051251	positive regulation of lymphocyte activation	3.70e-02
GO:0010675	regulation of cellular carbohydrate metabolic process	4.07e-02
GO:0050867	positive regulation of cell activation	4.07e-02
GO:0019722	calcium-mediated signaling	4.07e-02
GO:0006897	endocytosis	4.25e-02
GO:0006109	regulation of carbohydrate metabolic process	4.43e-02
GO:0050863	regulation of T cell activation	4.43e-02
GO:1903037	regulation of leukocyte cell-cell adhesion	4.43e-02
