# Supplementary material for: Comprehensive analysis of coding-lncRNA gene co-expression network uncovers conserved functional lncRNAs in zebrafish
Source: BMC Genomics. 2018 May 9;19(Suppl 2):112. doi: 10.1186/s12864-018-4458-7 (PMC5954278; doi:10.1186/s12864-018-4458-7)
Supplement: Supplementary file 5 — Conserved lncRNA. (XLSX 84 kb) [file 12864_2018_4458_MOESM5_ESM.xlsx]

## Sheet: Zebrafish Conserved lncRNA
Zebrafish		Human			Mouse
Zv9_lncRNA_gene	Zv9_lncRNA_transcript	Ensembl_H38	NCBI_H38	NONCODE_H38	Ensembl_M38	NCBI_M38	NONCODE_M38
ZFLNCG04159	ZFLNCT06376						NONMMUT058165
ZFLNCG11789	ZFLNCT18290			NONHSAT053328			NONMMUT098680
ZFLNCG13191	ZFLNCT20479	ENST00000315707	NR_026951	NONHSAT145510			NONMMUT085385
ZFLNCG06483	ZFLNCT09947	ENST00000419794
ZFLNCG11266	ZFLNCT17439		XR_001747325
ZFLNCG10344	ZFLNCT16024	ENST00000509326		NONHSAT099109
ZFLNCG06108	ZFLNCT09425	ENST00000587610		NONHSAT192632
ZFLNCG09554	ZFLNCT14734		NR_027063	NONHSAT073175
ZFLNCG04033	ZFLNCT06166						NONMMUT048288
ZFLNCG07579	ZFLNCT11596						NONMMUT131887
ZFLNCG13442	ZFLNCT20885			NONHSAT139084
ZFLNCG03315	ZFLNCT05089			NONHSAT169075
ZFLNCG08334	ZFLNCT12820	ENST00000464884
ZFLNCG11818	ZFLNCT18328			NONHSAT151359			NONMMUT080124
ZFLNCG05074	ZFLNCT07855			NONHSAT179463			NONMMUT118921
ZFLNCG01036	ZFLNCT01503			NONHSAT151628
ZFLNCG12625	ZFLNCT19489			NONHSAT214133
ZFLNCG12705	ZFLNCT19610				ENSMUST00000119445
ZFLNCG12851	ZFLNCT19907						NONMMUT093668
ZFLNCG10037	ZFLNCT15461				ENSMUST00000159536
ZFLNCG05211	ZFLNCT08063	ENST00000406314		NONHSAT114000	ENSMUST00000119463		NONMMUT013365
ZFLNCG07457	ZFLNCT11421		XR_001744464
ZFLNCG08727	ZFLNCT13464		XR_244242
ZFLNCG03419	ZFLNCT05236			NONHSAT130919	ENSMUST00000120233
ZFLNCG13042	ZFLNCT20245			NONHSAT126961
ZFLNCG04961	ZFLNCT07676			NONHSAT125667			NONMMUT021354
ZFLNCG10832	ZFLNCT16793						NONMMUT112932
ZFLNCG06174	ZFLNCT09504	ENST00000520239		NONHSAT217178	ENSMUST00000153199		NONMMUT066111
ZFLNCG10420	ZFLNCT16119				ENSMUST00000193146
ZFLNCG03886	ZFLNCT05975				ENSMUST00000120719		NONMMUT072982
ZFLNCG06910	ZFLNCT10582						NONMMUT125801
ZFLNCG07407	ZFLNCT11349						NONMMUT088437
ZFLNCG01103	ZFLNCT01605	ENST00000426903		NONHSAT087652
ZFLNCG12919	ZFLNCT20035				ENSMUST00000137186		NONMMUT108793
ZFLNCG05733	ZFLNCT08840			NONHSAT183856
ZFLNCG05430	ZFLNCT08383	ENST00000584100
ZFLNCG08914	ZFLNCT13746	ENST00000582538
ZFLNCG03390	ZFLNCT05187			NONHSAT101419
ZFLNCG01842	ZFLNCT02712	ENST00000623156		NONHSAT176183			NONMMUT011938
ZFLNCG09389	ZFLNCT14441					XR_874820
ZFLNCG04003	ZFLNCT06118			NONHSAT109003
ZFLNCG03196	ZFLNCT04914			NONHSAT222807
ZFLNCG07435	ZFLNCT11392			NONHSAT180755
ZFLNCG02469	ZFLNCT03874				ENSMUST00000198842		NONMMUT121471
ZFLNCG07937	ZFLNCT12167						NONMMUT031908
ZFLNCG12666	ZFLNCT19550	ENST00000624347		NONHSAT150383			NONMMUT128143
ZFLNCG06152	ZFLNCT09479	ENST00000510070
ZFLNCG11752	ZFLNCT18214			NONHSAT176066	ENSMUST00000149865	NR_003282	NONMMUT083981
ZFLNCG00727	ZFLNCT01077						NONMMUT098886
ZFLNCG02390	ZFLNCT03728						NONMMUT136608
ZFLNCG03325	ZFLNCT05105						NONMMUT008765
ZFLNCG04125	ZFLNCT06323				ENSMUST00000138361	NR_132444	NONMMUT117875
ZFLNCG03333	ZFLNCT05118				ENSMUST00000177185
ZFLNCG10183	ZFLNCT15716	ENST00000501397	NR_133571
ZFLNCG03371	ZFLNCT05165	ENST00000407765		NONHSAT114914
ZFLNCG06212	ZFLNCT09554						NONMMUT046865
ZFLNCG02069	ZFLNCT03035			NONHSAT056602
ZFLNCG13238	ZFLNCT20541						NONMMUT076891
ZFLNCG03848	ZFLNCT05927				ENSMUST00000177136		NONMMUT000741
ZFLNCG11842	ZFLNCT18359						NONMMUT080519
ZFLNCG00602	ZFLNCT00869				ENSMUST00000117121
ZFLNCG04496	ZFLNCT06921			NONHSAT159202
ZFLNCG04933	ZFLNCT07637				ENSMUST00000184377
ZFLNCG06184	ZFLNCT09515			NONHSAT204155
ZFLNCG03035	ZFLNCT04656	ENST00000579003		NONHSAT054945
ZFLNCG07929	ZFLNCT12156	ENST00000406003
ZFLNCG03472	ZFLNCT05309	ENST00000607486		NONHSAT204415
ZFLNCG01643	ZFLNCT02403	ENST00000407852		NONHSAT113226	ENSMUST00000195269
ZFLNCG02583	ZFLNCT04032						NONMMUT133211
ZFLNCG02045	ZFLNCT03008			NONHSAT160034
ZFLNCG05687	ZFLNCT08780		XR_001749929
ZFLNCG02774	ZFLNCT04290						NONMMUT127488
ZFLNCG08990	ZFLNCT13834						NONMMUT057062
ZFLNCG13384	ZFLNCT20808			NONHSAT017210			NONMMUT064161
ZFLNCG08479	ZFLNCT13049				ENSMUST00000185538		NONMMUT132403
ZFLNCG05960	ZFLNCT09183						NONMMUT127699
ZFLNCG00115	ZFLNCT00175			NONHSAT176477			NONMMUT084483
ZFLNCG04227	ZFLNCT06497	ENST00000506407		NONHSAT092125	ENSMUST00000195492
ZFLNCG11899	ZFLNCT18427			NONHSAT180249
ZFLNCG03534	ZFLNCT05421						NONMMUT029108
ZFLNCG11800	ZFLNCT18303	ENST00000406025		NONHSAT017730	ENSMUST00000162504		NONMMUT038364
ZFLNCG07943	ZFLNCT12175				ENSMUST00000133742	XR_001784569	NONMMUT115745
ZFLNCG12229	ZFLNCT18884					XR_872852
ZFLNCG06977	ZFLNCT10672			NONHSAT149138
ZFLNCG03715	ZFLNCT05724						NONMMUT090204
ZFLNCG12639	ZFLNCT19521	ENST00000448913		NONHSAT078524	ENSMUST00000117876
ZFLNCG01267	ZFLNCT01847			NONHSAT149513
ZFLNCG10400	ZFLNCT16098			NONHSAT197190			NONMMUT104279
ZFLNCG03358	ZFLNCT05146	ENST00000401029		NONHSAT179707
ZFLNCG00295	ZFLNCT00429			NONHSAT098860
ZFLNCG04473	ZFLNCT06887	ENST00000521717
ZFLNCG04826	ZFLNCT07454	ENST00000547785			ENSMUST00000187682		NONMMUT000812
ZFLNCG03611	ZFLNCT05549				ENSMUST00000155951
ZFLNCG05097	ZFLNCT07907			NONHSAT009985
ZFLNCG09574	ZFLNCT14758			NONHSAT101961		XR_872672
ZFLNCG05384	ZFLNCT08318	ENST00000486414	XR_001747591	NONHSAT047228	ENSMUST00000120318	XR_001781424	NONMMUT045070
ZFLNCG02330	ZFLNCT03623	ENST00000445336		NONHSAT095490			NONMMUT056549
ZFLNCG08827	ZFLNCT13617	ENST00000603272		NONHSAT207766
ZFLNCG07412	ZFLNCT11358						NONMMUT104143
ZFLNCG07634	ZFLNCT11666						NONMMUT133928
ZFLNCG01186	ZFLNCT01715						NONMMUT000506
ZFLNCG07657	ZFLNCT11712			NONHSAT156006
ZFLNCG06785	ZFLNCT10375	ENST00000397254		NONHSAT136776	ENSMUST00000119414		NONMMUT059121
ZFLNCG07220	ZFLNCT11007				ENSMUST00000160999
ZFLNCG05624	ZFLNCT08685					XR_389388
ZFLNCG05335	ZFLNCT08252			NONHSAT164108
ZFLNCG10166	ZFLNCT15689			NONHSAT170783
ZFLNCG12566	ZFLNCT19409	ENST00000635687	NR_132742
ZFLNCG05760	ZFLNCT08890						NONMMUT127379
ZFLNCG00037	ZFLNCT00050			NONHSAT007044
ZFLNCG09696	ZFLNCT14935	ENST00000429211		NONHSAT184193
ZFLNCG11830	ZFLNCT18341	ENST00000244820	NR_135202	NONHSAT179471
ZFLNCG06766	ZFLNCT10338					XR_867753
ZFLNCG08583	ZFLNCT13230						NONMMUT010965
ZFLNCG01163	ZFLNCT01688				ENSMUST00000191834		NONMMUT079302
ZFLNCG03740	ZFLNCT05773						NONMMUT000334
ZFLNCG03863	ZFLNCT05947						NONMMUT067217
ZFLNCG06057	ZFLNCT09346	ENST00000454082		NONHSAT079405	ENSMUST00000086596		NONMMUT002519
ZFLNCG00604	ZFLNCT00871			NONHSAT160506
ZFLNCG03907	ZFLNCT06000				ENSMUST00000180862		NONMMUT119050
ZFLNCG05838	ZFLNCT09007			NONHSAT183384	ENSMUST00000178708		NONMMUT066295
ZFLNCG09814	ZFLNCT15105						NONMMUT053705
ZFLNCG08121	ZFLNCT12439			NONHSAT223580
ZFLNCG01192	ZFLNCT01721				ENSMUST00000120466		NONMMUT050674
ZFLNCG02993	ZFLNCT04573			NONHSAT201693
ZFLNCG08477	ZFLNCT13027	ENST00000566278			ENSMUST00000189975
ZFLNCG12499	ZFLNCT19313	ENST00000439523
ZFLNCG06438	ZFLNCT09860	ENST00000513542	NR_126371	NONHSAT098631	ENSMUST00000204187		NONMMUT128916
ZFLNCG05603	ZFLNCT08654			NONHSAT191586
ZFLNCG10406	ZFLNCT16104	ENST00000416636
ZFLNCG09161	ZFLNCT14090	ENST00000423940		NONHSAT005498
ZFLNCG09477	ZFLNCT14569						NONMMUT088433
ZFLNCG10970	ZFLNCT16972	ENST00000555937
ZFLNCG06591	ZFLNCT10094				ENSMUST00000194822		NONMMUT076659
ZFLNCG02362	ZFLNCT03677				ENSMUST00000069489
ZFLNCG09555	ZFLNCT14735	ENST00000509840		NONHSAT099057	ENSMUST00000120816
ZFLNCG10169	ZFLNCT15695					XR_380276	NONMMUT025494
ZFLNCG00048	ZFLNCT00071	ENST00000545710		NONHSAT219163	ENSMUST00000117862		NONMMUT105391
ZFLNCG01221	ZFLNCT01777	ENST00000394662		NONHSAT149318	ENSMUST00000198870
ZFLNCG11560	ZFLNCT17930				ENSMUST00000197115		NONMMUT053324
ZFLNCG08153	ZFLNCT12514				ENSMUST00000203885
ZFLNCG13319	ZFLNCT20686			NONHSAT163953
ZFLNCG07239	ZFLNCT11049			NONHSAT157531
ZFLNCG09138	ZFLNCT14053	ENST00000418783	NR_038893	NONHSAT081952	ENSMUST00000120147		NONMMUT037327
ZFLNCG06268	ZFLNCT09637			NONHSAT216876	ENSMUST00000120252		NONMMUT093175
ZFLNCG02263	ZFLNCT03443						NONMMUT081408
ZFLNCG13264	ZFLNCT20595				ENSMUST00000198417		NONMMUT054357
ZFLNCG07703	ZFLNCT11806				ENSMUST00000153581		NONMMUT039363
ZFLNCG12487	ZFLNCT19298	ENST00000587528		NONHSAT058885			NONMMUT031675
ZFLNCG12400	ZFLNCT19189						NONMMUT040691
ZFLNCG12734	ZFLNCT19664					XR_384507
ZFLNCG02099	ZFLNCT03089				ENSMUST00000165827	XR_876039
ZFLNCG07633	ZFLNCT11671	ENST00000427229		NONHSAT181851
ZFLNCG04137	ZFLNCT06338		XR_932357	NONHSAT200801
ZFLNCG01697	ZFLNCT02491						NONMMUT011677
ZFLNCG07858	ZFLNCT12050					XR_001779570
ZFLNCG01165	ZFLNCT01690			NONHSAT093170	ENSMUST00000180833		NONMMUT113011
ZFLNCG10649	ZFLNCT16513			NONHSAT217403
ZFLNCG07466	ZFLNCT11435		XR_001739099
ZFLNCG05089	ZFLNCT07896	ENST00000419766	NR_033665	NONHSAT213379			NONMMUT094711
ZFLNCG06812	ZFLNCT10416						NONMMUT094478
ZFLNCG00977	ZFLNCT01415	ENST00000439038		NONHSAT180029	ENSMUST00000199413
ZFLNCG06547	ZFLNCT10029		NR_037612
ZFLNCG12902	ZFLNCT20008			NONHSAT166058			NONMMUT033356
ZFLNCG03332	ZFLNCT05116	ENST00000588490	XR_001746503	NONHSAT097885	ENSMUST00000118791		NONMMUT066804
ZFLNCG01635	ZFLNCT02392	ENST00000430731		NONHSAT084375
ZFLNCG01653	ZFLNCT02421			NONHSAT211617			NONMMUT121609
ZFLNCG01376	ZFLNCT02034	ENST00000467614
ZFLNCG04561	ZFLNCT07018			NONHSAT171627
ZFLNCG13129	ZFLNCT20384						NONMMUT039701
ZFLNCG08238	ZFLNCT12685						NONMMUT047033
ZFLNCG01699	ZFLNCT02508				ENSMUST00000187566
ZFLNCG13065	ZFLNCT20278	ENST00000493291		NONHSAT093212	ENSMUST00000051985
ZFLNCG08567	ZFLNCT13201			NONHSAT023109
ZFLNCG09106	ZFLNCT14003	ENST00000411857		NONHSAT007861
ZFLNCG04675	ZFLNCT07226				ENSMUST00000117401
ZFLNCG13518	ZFLNCT20982	ENST00000514441		NONHSAT096734
ZFLNCG12649	ZFLNCT19532						NONMMUT115471
ZFLNCG01073	ZFLNCT01545	ENST00000540463		NONHSAT217213	ENSMUST00000203107	NR_040766	NONMMUT070348
ZFLNCG01573	ZFLNCT02320				ENSMUST00000184540
ZFLNCG12206	ZFLNCT18844	ENST00000574705		NONHSAT148122
ZFLNCG13045	ZFLNCT20250	ENST00000523257			ENSMUST00000117840
ZFLNCG04499	ZFLNCT06939						NONMMUT102978
ZFLNCG02391	ZFLNCT03729	ENST00000446783		NONHSAT001870
ZFLNCG11257	ZFLNCT17424			NONHSAT184360			NONMMUT013248
ZFLNCG11966	ZFLNCT18506						NONMMUT042546
ZFLNCG11132	ZFLNCT17190	ENST00000423244		NONHSAT220733
ZFLNCG04028	ZFLNCT06161			NONHSAT206209
ZFLNCG08964	ZFLNCT13802						NONMMUT050266
ZFLNCG03315	ZFLNCT05090				ENSMUST00000181782	NR_033497	NONMMUT020942
ZFLNCG07261	ZFLNCT11089	ENST00000315132		NONHSAT175635
ZFLNCG13142	ZFLNCT20404			NONHSAT178823
ZFLNCG09973	ZFLNCT15365			NONHSAT152125	ENSMUST00000138430		NONMMUT088453
ZFLNCG12492	ZFLNCT19303				ENSMUST00000178097
ZFLNCG10359	ZFLNCT16045	ENST00000423841		NONHSAT175208	ENSMUST00000139408		NONMMUT021103
ZFLNCG13327	ZFLNCT20701			NONHSAT160317			NONMMUT038482
ZFLNCG12317	ZFLNCT19071	ENST00000439072		NONHSAT077403	ENSMUST00000188050
ZFLNCG08559	ZFLNCT13191			NONHSAT066833			NONMMUT060117
ZFLNCG13147	ZFLNCT20411	ENST00000426194	XR_935342		ENSMUST00000139804		NONMMUT031657
ZFLNCG02299	ZFLNCT03521	ENST00000444527
ZFLNCG00278	ZFLNCT00407					XR_001784911
ZFLNCG07717	ZFLNCT11832	ENST00000452572		NONHSAT191431	ENSMUST00000119530		NONMMUT101445
ZFLNCG05963	ZFLNCT09189	ENST00000411687		NONHSAT147714	ENSMUST00000118507		NONMMUT048455
ZFLNCG02075	ZFLNCT03051	ENST00000416882		NONHSAT141041
ZFLNCG08383	ZFLNCT12890	ENST00000601911
ZFLNCG01878	ZFLNCT02753			NONHSAT053514
ZFLNCG00017	ZFLNCT00021						NONMMUT112577
ZFLNCG05528	ZFLNCT08551						NONMMUT041370
ZFLNCG10934	ZFLNCT16920			NONHSAT151604
ZFLNCG07534	ZFLNCT11529				ENSMUST00000171054		NONMMUT112267
ZFLNCG10264	ZFLNCT15848	ENST00000399538
ZFLNCG12723	ZFLNCT19632			NONHSAT182699
ZFLNCG11027	ZFLNCT17052	ENST00000621765		NONHSAT095141
ZFLNCG07471	ZFLNCT11441						NONMMUT095466
ZFLNCG08769	ZFLNCT13524			NONHSAT004025
ZFLNCG08784	ZFLNCT13561			NONHSAT173071	ENSMUST00000133337		NONMMUT129143
ZFLNCG09983	ZFLNCT15380	ENST00000299671		NONHSAT173370
ZFLNCG09085	ZFLNCT13970			NONHSAT058922			NONMMUT085119
ZFLNCG04096	ZFLNCT06275			NONHSAT080219			NONMMUT110906
ZFLNCG06098	ZFLNCT09412	ENST00000617175
ZFLNCG02861	ZFLNCT04399				ENSMUST00000206208
ZFLNCG10284	ZFLNCT15885						NONMMUT128195
ZFLNCG07185	ZFLNCT10956					XR_870694
ZFLNCG04825	ZFLNCT07453	ENST00000555580		NONHSAT035540
ZFLNCG02682	ZFLNCT04157	ENST00000561698		NONHSAT067681
ZFLNCG08345	ZFLNCT12833						NONMMUT037021
ZFLNCG04629	ZFLNCT07135	ENST00000570636
ZFLNCG10436	ZFLNCT16140						NONMMUT017189
ZFLNCG10857	ZFLNCT16822			NONHSAT178331
ZFLNCG09913	ZFLNCT15263			NONHSAT173926
ZFLNCG09058	ZFLNCT13937			NONHSAT124124
ZFLNCG06539	ZFLNCT10012						NONMMUT081391
ZFLNCG10893	ZFLNCT16866						NONMMUT004325
ZFLNCG01881	ZFLNCT02758				ENSMUST00000121864		NONMMUT109707
ZFLNCG02537	ZFLNCT03974	ENST00000458361
ZFLNCG11381	ZFLNCT17636	ENST00000584772	NR_104607	NONHSAT145702
ZFLNCG12601	ZFLNCT19454	ENST00000544920		NONHSAT101518	ENSMUST00000086236	XR_383892	NONMMUT022236
ZFLNCG12267	ZFLNCT18951	ENST00000515547	XR_001745255	NONHSAT123119			NONMMUT058362
ZFLNCG07232	ZFLNCT11039	ENST00000453841		NONHSAT136396
ZFLNCG03668	ZFLNCT05661				ENSMUST00000187154		NONMMUT079011
ZFLNCG01887	ZFLNCT02764	ENST00000511386			ENSMUST00000185254
ZFLNCG03872	ZFLNCT05956	ENST00000629188		NONHSAT184903
ZFLNCG03310	ZFLNCT05080	ENST00000518409		NONHSAT221317	ENSMUST00000204855
ZFLNCG06927	ZFLNCT10606	ENST00000547655		NONHSAT163523
ZFLNCG07695	ZFLNCT11794						NONMMUT087911
ZFLNCG12673	ZFLNCT19560		XR_001751685
ZFLNCG09758	ZFLNCT15026	ENST00000440059			ENSMUST00000120184
ZFLNCG02140	ZFLNCT03167						NONMMUT082028
ZFLNCG00500	ZFLNCT00720		XR_931373	NONHSAT027048			NONMMUT123153
ZFLNCG09121	ZFLNCT14027			NONHSAT152385	ENSMUST00000118023
ZFLNCG01971	ZFLNCT02892	ENST00000369387		NONHSAT097860	ENSMUST00000119546	XR_001779565	NONMMUT076842
ZFLNCG06472	ZFLNCT09916			NONHSAT176391
ZFLNCG02230	ZFLNCT03347				ENSMUST00000176552		NONMMUT015351
ZFLNCG13045	ZFLNCT20251	ENST00000517961	XR_001750619
ZFLNCG10279	ZFLNCT15871				ENSMUST00000202206
ZFLNCG04064	ZFLNCT06206	ENST00000396021		NONHSAT223375
ZFLNCG05745	ZFLNCT08856	ENST00000508433		NONHSAT096408			NONMMUT000852
ZFLNCG02412	ZFLNCT03797	ENST00000603395			ENSMUST00000152147	NR_015608	NONMMUT056353
ZFLNCG07857	ZFLNCT12048						NONMMUT077716
ZFLNCG07652	ZFLNCT11705			NONHSAT155999			NONMMUT105596
ZFLNCG03657	ZFLNCT05646			NONHSAT220701
ZFLNCG01245	ZFLNCT01818	ENST00000532834		NONHSAT018235
ZFLNCG01035	ZFLNCT01502			NONHSAT027457			NONMMUT086784
ZFLNCG01892	ZFLNCT02769	ENST00000407031		NONHSAT175770
ZFLNCG00831	ZFLNCT01227			NONHSAT149356
ZFLNCG02508	ZFLNCT03931						NONMMUT082932
ZFLNCG06773	ZFLNCT10356						NONMMUT023682
ZFLNCG03038	ZFLNCT04661	ENST00000488261		NONHSAT017156
ZFLNCG02678	ZFLNCT04152					XR_876659
ZFLNCG04664	ZFLNCT07210				ENSMUST00000096485
ZFLNCG07901	ZFLNCT12116			NONHSAT198150
ZFLNCG10658	ZFLNCT16524			NONHSAT147544
ZFLNCG08164	ZFLNCT12528						NONMMUT034292
ZFLNCG04626	ZFLNCT07127	ENST00000423374		NONHSAT138053
ZFLNCG01559	ZFLNCT02299			NONHSAT063083
ZFLNCG01701	ZFLNCT02496						NONMMUT011701
ZFLNCG11833	ZFLNCT18346			NONHSAT087816
ZFLNCG11614	ZFLNCT18017	ENST00000417796
ZFLNCG00046	ZFLNCT00069			NONHSAT194669	ENSMUST00000181685		NONMMUT095117
ZFLNCG00786	ZFLNCT01156						NONMMUT026095
ZFLNCG07830	ZFLNCT11999			NONHSAT036869	ENSMUST00000120523
ZFLNCG04431	ZFLNCT06821			NONHSAT220554
ZFLNCG11079	ZFLNCT17126					XR_877067
ZFLNCG00731	ZFLNCT01081			NONHSAT171871
ZFLNCG10842	ZFLNCT16804			NONHSAT191760
ZFLNCG10837	ZFLNCT16799				ENSMUST00000173570		NONMMUT029526
ZFLNCG01340	ZFLNCT01954						NONMMUT022765
ZFLNCG12866	ZFLNCT19935		NR_037709	NONHSAT144569	ENSMUST00000188572
ZFLNCG07732	ZFLNCT11852	ENST00000555934	NR_015358	NONHSAT037289	ENSMUST00000095617	NR_030735	NONMMUT014664
ZFLNCG13345	ZFLNCT20726			NONHSAT179347
ZFLNCG08032	ZFLNCT12312	ENST00000594883
ZFLNCG10887	ZFLNCT16854	ENST00000556728					NONMMUT015527
ZFLNCG05206	ZFLNCT08056				ENSMUST00000188632
ZFLNCG09757	ZFLNCT15024			NONHSAT070941	ENSMUST00000144783	XR_001780171	NONMMUT015130
ZFLNCG07428	ZFLNCT11383			NONHSAT209129
ZFLNCG04352	ZFLNCT06698			NONHSAT169457
ZFLNCG03896	ZFLNCT05987			NONHSAT030874
ZFLNCG12881	ZFLNCT19968	ENST00000598281		NONHSAT185278	ENSMUST00000117765
ZFLNCG06867	ZFLNCT10499			NONHSAT028890
ZFLNCG09220	ZFLNCT14175	ENST00000433978			ENSMUST00000202873		NONMMUT023364
ZFLNCG08008	ZFLNCT12257			NONHSAT222775
ZFLNCG00199	ZFLNCT00287				ENSMUST00000197623	XR_001780208	NONMMUT009782
ZFLNCG06203	ZFLNCT09542			NONHSAT221211
ZFLNCG04483	ZFLNCT06902						NONMMUT095700
ZFLNCG07267	ZFLNCT11105						NONMMUT075835
ZFLNCG09328	ZFLNCT14343	ENST00000455017		NONHSAT120106	ENSMUST00000204322
ZFLNCG08176	ZFLNCT12541	ENST00000433151
ZFLNCG12272	ZFLNCT18973						NONMMUT131675
ZFLNCG11484	ZFLNCT17798	ENST00000413990
ZFLNCG01478	ZFLNCT02187						NONMMUT024765
ZFLNCG10830	ZFLNCT16791						NONMMUT136560
ZFLNCG01969	ZFLNCT02888						NONMMUT051942
ZFLNCG05828	ZFLNCT08993			NONHSAT092582	ENSMUST00000118330		NONMMUT022528
ZFLNCG06485	ZFLNCT09951	ENST00000303758		NONHSAT139215	ENSMUST00000178676		NONMMUT068343
ZFLNCG03822	ZFLNCT05885	ENST00000536192	NR_135674	NONHSAT105246	ENSMUST00000117126		NONMMUT074439
ZFLNCG06273	ZFLNCT09646				ENSMUST00000173971		NONMMUT029602
ZFLNCG06163	ZFLNCT09493						NONMMUT008384
ZFLNCG11800	ZFLNCT18304						NONMMUT074319
ZFLNCG10806	ZFLNCT16761				ENSMUST00000180690
ZFLNCG06140	ZFLNCT09463			NONHSAT125894
ZFLNCG08604	ZFLNCT13255						NONMMUT042312
ZFLNCG00884	ZFLNCT01294			NONHSAT135004
ZFLNCG00889	ZFLNCT01303	ENST00000413888			ENSMUST00000185806
ZFLNCG11102	ZFLNCT17156						NONMMUT015420
ZFLNCG13090	ZFLNCT20317	ENST00000564121		NONHSAT074141			NONMMUT137518
ZFLNCG03240	ZFLNCT04975			NONHSAT219609
ZFLNCG00887	ZFLNCT01297				ENSMUST00000185324		NONMMUT070512
ZFLNCG00431	ZFLNCT00636			NONHSAT200715
ZFLNCG01074	ZFLNCT01547						NONMMUT000261
ZFLNCG05424	ZFLNCT08377			NONHSAT171897
ZFLNCG04640	ZFLNCT07150			NONHSAT158723
ZFLNCG00439	ZFLNCT00648			NONHSAT099505			NONMMUT065510
ZFLNCG01702	ZFLNCT02497				ENSMUST00000140952		NONMMUT085710
ZFLNCG04433	ZFLNCT06823			NONHSAT220557
ZFLNCG02933	ZFLNCT04483						NONMMUT068232
ZFLNCG06410	ZFLNCT09824			NONHSAT024944
ZFLNCG01355	ZFLNCT02005	ENST00000564823
ZFLNCG06793	ZFLNCT10387	ENST00000453194
ZFLNCG01086	ZFLNCT01563				ENSMUST00000121061		NONMMUT008694
ZFLNCG08429	ZFLNCT12964	ENST00000611365			ENSMUST00000198125		NONMMUT011291
ZFLNCG13536	ZFLNCT21031	ENST00000515870		NONHSAT097469
ZFLNCG04529	ZFLNCT06974			NONHSAT159072
ZFLNCG06777	ZFLNCT10360				ENSMUST00000194419
ZFLNCG09584	ZFLNCT14774			NONHSAT151293
ZFLNCG10631	ZFLNCT16489				ENSMUST00000199653	XR_390979
ZFLNCG03412	ZFLNCT05220	ENST00000453728		NONHSAT137299			NONMMUT022788
ZFLNCG09519	ZFLNCT14664					XR_001780652
ZFLNCG04829	ZFLNCT07459	ENST00000555968	NR_110555	NONHSAT035921
ZFLNCG08670	ZFLNCT13366			NONHSAT160626
ZFLNCG02717	ZFLNCT04211	ENST00000627981		NONHSAT191165	ENSMUST00000200021		NONMMUT102084
ZFLNCG11696	ZFLNCT18125		XR_936275	NONHSAT149958			NONMMUT090991
ZFLNCG03846	ZFLNCT05923			NONHSAT182284
ZFLNCG10313	ZFLNCT15985	ENST00000423096		NONHSAT067831	ENSMUST00000180255		NONMMUT046611
ZFLNCG12153	ZFLNCT18769	ENST00000587701		NONHSAT180080			NONMMUT080498
ZFLNCG03999	ZFLNCT06114	ENST00000609682	NR_024407	NONHSAT090901	ENSMUST00000186480	NR_027965	NONMMUT026968
ZFLNCG05877	ZFLNCT09068			NONHSAT152502
ZFLNCG13599	ZFLNCT21119			NONHSAT072323			NONMMUT057336
ZFLNCG07517	ZFLNCT11502	ENST00000474557		NONHSAT092278
ZFLNCG06159	ZFLNCT09487			NONHSAT067951
ZFLNCG13123	ZFLNCT20373						NONMMUT042141
ZFLNCG00109	ZFLNCT00165						NONMMUT105437
ZFLNCG08998	ZFLNCT13844				ENSMUST00000118903		NONMMUT056989
ZFLNCG04522	ZFLNCT06966	ENST00000428832	NR_037926	NONHSAT144971	ENSMUST00000122226
ZFLNCG12624	ZFLNCT19488			NONHSAT214136
ZFLNCG13225	ZFLNCT20525			NONHSAT174865
ZFLNCG13407	ZFLNCT20835	ENST00000453699			ENSMUST00000121861
ZFLNCG03715	ZFLNCT05737				ENSMUST00000061746
ZFLNCG07492	ZFLNCT11467				ENSMUST00000120627		NONMMUT072625
ZFLNCG08771	ZFLNCT13529						NONMMUT035233
ZFLNCG04993	ZFLNCT07734		NR_121565	NONHSAT133226
ZFLNCG03914	ZFLNCT06008						NONMMUT012799
ZFLNCG12544	ZFLNCT19378	ENST00000454229	XR_001739264
ZFLNCG02097	ZFLNCT03087			NONHSAT175358			NONMMUT011580
ZFLNCG01945	ZFLNCT02851			NONHSAT157813
ZFLNCG02411	ZFLNCT03795						NONMMUT045554
ZFLNCG00833	ZFLNCT01229				ENSMUST00000099331	NR_028314	NONMMUT018623
ZFLNCG03648	ZFLNCT05623			NONHSAT150067
ZFLNCG04660	ZFLNCT07203				ENSMUST00000161126		NONMMUT077849
ZFLNCG02970	ZFLNCT04536				ENSMUST00000204451		NONMMUT057018
ZFLNCG04692	ZFLNCT07253	ENST00000619697
ZFLNCG03688	ZFLNCT05688			NONHSAT135491	ENSMUST00000133808		NONMMUT036290
ZFLNCG03502	ZFLNCT05368			NONHSAT202714
ZFLNCG02414	ZFLNCT03800			NONHSAT152775
ZFLNCG05030	ZFLNCT07801	ENST00000514280		NONHSAT135241	ENSMUST00000153600		NONMMUT036498
ZFLNCG03063	ZFLNCT04709			NONHSAT060336
ZFLNCG01820	ZFLNCT02683				ENSMUST00000118491
ZFLNCG13273	ZFLNCT20607						NONMMUT040051
ZFLNCG04015	ZFLNCT06144			NONHSAT196855
ZFLNCG12937	ZFLNCT20058				ENSMUST00000057752
ZFLNCG04510	ZFLNCT06953			NONHSAT209343			NONMMUT068005
ZFLNCG10279	ZFLNCT15868			NONHSAT215765		XR_871462
ZFLNCG09886	ZFLNCT15214		XR_922313			XR_867369
ZFLNCG11727	ZFLNCT18185	ENST00000505398		NONHSAT096496
ZFLNCG08437	ZFLNCT12980			NONHSAT067289
ZFLNCG12562	ZFLNCT19400			NONHSAT197629		XR_001780686
ZFLNCG05737	ZFLNCT08845	ENST00000425462		NONHSAT084715
ZFLNCG01926	ZFLNCT02813	ENST00000398050			ENSMUST00000120024		NONMMUT111148
ZFLNCG12516	ZFLNCT19339						NONMMUT046578
ZFLNCG10795	ZFLNCT16727	ENST00000568522			ENSMUST00000205237
ZFLNCG11176	ZFLNCT17299		NR_037634	NONHSAT006050
ZFLNCG04726	ZFLNCT07310	ENST00000420457
ZFLNCG07083	ZFLNCT10829			NONHSAT125527
ZFLNCG05410	ZFLNCT08354			NONHSAT198747
ZFLNCG09036	ZFLNCT13906			NONHSAT149868
ZFLNCG07011	ZFLNCT10715			NONHSAT172765
ZFLNCG00751	ZFLNCT01112						NONMMUT024584
ZFLNCG09395	ZFLNCT14448	ENST00000539977		NONHSAT128017	ENSMUST00000128361
ZFLNCG09927	ZFLNCT15287			NONHSAT163366
ZFLNCG01044	ZFLNCT01511						NONMMUT031302
ZFLNCG00064	ZFLNCT00097				ENSMUST00000120824
ZFLNCG06059	ZFLNCT09348				ENSMUST00000120761		NONMMUT022126
ZFLNCG10823	ZFLNCT16783			NONHSAT166212
ZFLNCG07896	ZFLNCT12110				ENSMUST00000177881
ZFLNCG12818	ZFLNCT19846	ENST00000391405
ZFLNCG12702	ZFLNCT19607	ENST00000550663
ZFLNCG06387	ZFLNCT09796						NONMMUT132088
ZFLNCG00919	ZFLNCT01341				ENSMUST00000165938
ZFLNCG02128	ZFLNCT03143	ENST00000608319		NONHSAT192582
ZFLNCG01147	ZFLNCT01665			NONHSAT150151
ZFLNCG10533	ZFLNCT16297	ENST00000451163			ENSMUST00000199480
ZFLNCG11367	ZFLNCT17617	ENST00000431339		NONHSAT137594
ZFLNCG00713	ZFLNCT01061						NONMMUT122255
ZFLNCG01682	ZFLNCT02460	ENST00000425026		NONHSAT182670
ZFLNCG09590	ZFLNCT14782			NONHSAT181489	ENSMUST00000185773
ZFLNCG06533	ZFLNCT10004			NONHSAT200272
ZFLNCG09600	ZFLNCT14796	ENST00000400977
ZFLNCG00971	ZFLNCT01408			NONHSAT151869			NONMMUT045634
ZFLNCG12540	ZFLNCT19371			NONHSAT139076
ZFLNCG07239	ZFLNCT11050	ENST00000523176		NONHSAT204840			NONMMUT103661
ZFLNCG09146	ZFLNCT14062	ENST00000558606					NONMMUT005225
ZFLNCG10611	ZFLNCT16462			NONHSAT170970		XR_875958	NONMMUT028021
ZFLNCG04459	ZFLNCT06869	ENST00000473776	NR_004400	NONHSAT214069		NR_004411	NONMMUT044264
ZFLNCG12448	ZFLNCT19249						NONMMUT035743
ZFLNCG00154	ZFLNCT00221						NONMMUT134552
ZFLNCG08115	ZFLNCT12431	ENST00000511085
ZFLNCG10646	ZFLNCT16510				ENSMUST00000135421	NR_015504	NONMMUT086485
ZFLNCG01962	ZFLNCT02880						NONMMUT130665
ZFLNCG04914	ZFLNCT07602						NONMMUT115171
ZFLNCG11342	ZFLNCT17586			NONHSAT169277			NONMMUT088477
ZFLNCG00988	ZFLNCT01432	ENST00000429079	NR_126491	NONHSAT169078			NONMMUT026855
ZFLNCG04916	ZFLNCT07604				ENSMUST00000200640		NONMMUT088900
ZFLNCG10760	ZFLNCT16687	ENST00000522428
ZFLNCG10709	ZFLNCT16623	ENST00000464802					NONMMUT051096
ZFLNCG12882	ZFLNCT19969			NONHSAT210780
ZFLNCG01114	ZFLNCT01619						NONMMUT023991
ZFLNCG05565	ZFLNCT08601	ENST00000446806		NONHSAT077512			NONMMUT001582
ZFLNCG05434	ZFLNCT08391			NONHSAT101376
ZFLNCG09070	ZFLNCT13954	ENST00000398242		NONHSAT035498
ZFLNCG11661	ZFLNCT18081						NONMMUT031986
ZFLNCG10033	ZFLNCT15457						NONMMUT067206
ZFLNCG09130	ZFLNCT14043			NONHSAT005398
ZFLNCG03578	ZFLNCT05506						NONMMUT017905
ZFLNCG12618	ZFLNCT19480						NONMMUT087964
ZFLNCG05471	ZFLNCT08459			NONHSAT092691			NONMMUT101443
ZFLNCG02375	ZFLNCT03702	ENST00000580812			ENSMUST00000122230
ZFLNCG11178	ZFLNCT17301						NONMMUT077994
ZFLNCG03419	ZFLNCT05235			NONHSAT220646
ZFLNCG05102	ZFLNCT07913	ENST00000358206		NONHSAT192675
ZFLNCG02821	ZFLNCT04349			NONHSAT203986
ZFLNCG04831	ZFLNCT07464	ENST00000563328					NONMMUT067101
ZFLNCG05889	ZFLNCT09088	ENST00000413731		NONHSAT145998
ZFLNCG09380	ZFLNCT14421				ENSMUST00000193750		NONMMUT003338
ZFLNCG07623	ZFLNCT11649			NONHSAT156216			NONMMUT126218
ZFLNCG12336	ZFLNCT19104	ENST00000439330	XR_938385	NONHSAT136897			NONMMUT094440
ZFLNCG02062	ZFLNCT03027					XR_389234
ZFLNCG06578	ZFLNCT10073	ENST00000414124
ZFLNCG01882	ZFLNCT02759			NONHSAT151360
ZFLNCG06467	ZFLNCT09905			NONHSAT022867
ZFLNCG04515	ZFLNCT06958		XR_926656			XR_881961	NONMMUT126632
ZFLNCG03770	ZFLNCT05816						NONMMUT056445
ZFLNCG07256	ZFLNCT11083	ENST00000369391	XR_946326	NONHSAT157517		XR_001782654	NONMMUT106376
ZFLNCG09832	ZFLNCT15137			NONHSAT169507
ZFLNCG03706	ZFLNCT05709						NONMMUT048820
ZFLNCG06902	ZFLNCT10562				ENSMUST00000130493
ZFLNCG08408	ZFLNCT12933	ENST00000490943		NONHSAT137912			NONMMUT013598
ZFLNCG00021	ZFLNCT00026					XR_377767
ZFLNCG12781	ZFLNCT19762		XR_001744337	NONHSAT114856
ZFLNCG07691	ZFLNCT11779	ENST00000481459	NR_046116	NONHSAT096722
ZFLNCG05077	ZFLNCT07881	ENST00000454813		NONHSAT152561
ZFLNCG02009	ZFLNCT02958			NONHSAT135712
ZFLNCG09443	ZFLNCT14524			NONHSAT208188
ZFLNCG11078	ZFLNCT17124	ENST00000609590
ZFLNCG04860	ZFLNCT07506	ENST00000525739		NONHSAT069224			NONMMUT043498
ZFLNCG03073	ZFLNCT04721			NONHSAT202503
ZFLNCG10472	ZFLNCT16213	ENST00000509615
ZFLNCG12308	ZFLNCT19051						NONMMUT031949
ZFLNCG03998	ZFLNCT06110			NONHSAT151937	ENSMUST00000119574		NONMMUT031517
ZFLNCG07990	ZFLNCT12230			NONHSAT022494			NONMMUT012040
ZFLNCG01077	ZFLNCT01551	ENST00000585492			ENSMUST00000203748
ZFLNCG10175	ZFLNCT15701			NONHSAT180378
ZFLNCG01583	ZFLNCT02332	ENST00000600766
ZFLNCG13013	ZFLNCT20170	ENST00000432383		NONHSAT137804	ENSMUST00000174341		NONMMUT118612
ZFLNCG12111	ZFLNCT18698	ENST00000525414		NONHSAT180032
ZFLNCG07119	ZFLNCT10871	ENST00000411924		NONHSAT134663	ENSMUST00000145844		NONMMUT000422
ZFLNCG05527	ZFLNCT08548	ENST00000624790		NONHSAT185919	ENSMUST00000128111	NR_133649	NONMMUT085732
ZFLNCG01560	ZFLNCT02301						NONMMUT033396
ZFLNCG11346	ZFLNCT17590			NONHSAT176729
ZFLNCG07124	ZFLNCT10876				ENSMUST00000195878		NONMMUT024046
ZFLNCG02309	ZFLNCT03573	ENST00000545069		NONHSAT027423
ZFLNCG06162	ZFLNCT09492						NONMMUT095152
ZFLNCG10651	ZFLNCT16515	ENST00000528023		NONHSAT171512			NONMMUT046243
ZFLNCG13445	ZFLNCT20888				ENSMUST00000130207
ZFLNCG04067	ZFLNCT06211			NONHSAT151746
ZFLNCG01234	ZFLNCT01793			NONHSAT196162
ZFLNCG12717	ZFLNCT19625						NONMMUT131006
ZFLNCG06155	ZFLNCT09482	ENST00000551090		NONHSAT163849	ENSMUST00000199146		NONMMUT051449
ZFLNCG12930	ZFLNCT20050			NONHSAT217654
ZFLNCG00871	ZFLNCT01280				ENSMUST00000191895
ZFLNCG04206	ZFLNCT06461	ENST00000623414		NONHSAT173224
ZFLNCG08432	ZFLNCT12967		XR_934703	NONHSAT174991			NONMMUT011284
ZFLNCG10254	ZFLNCT15828	ENST00000554321	NR_132398	NONHSAT039501
ZFLNCG03005	ZFLNCT04596		XR_948831	NONHSAT197313	ENSMUST00000180410	XR_001779736
ZFLNCG00242	ZFLNCT00355	ENST00000513127		NONHSAT198527
ZFLNCG11174	ZFLNCT17296					XR_001782703	NONMMUT106490
ZFLNCG02006	ZFLNCT02954	ENST00000503270
ZFLNCG10927	ZFLNCT16910	ENST00000633725
ZFLNCG09502	ZFLNCT14638		XR_940110
ZFLNCG11841	ZFLNCT18356				ENSMUST00000121349		NONMMUT018117
ZFLNCG06304	ZFLNCT09691	ENST00000521088			ENSMUST00000118871
ZFLNCG03656	ZFLNCT05645						NONMMUT033979
ZFLNCG12935	ZFLNCT20055	ENST00000559989
ZFLNCG11680	ZFLNCT18105	ENST00000599707					NONMMUT025708
ZFLNCG00515	ZFLNCT00740	ENST00000443861		NONHSAT137687
ZFLNCG01037	ZFLNCT01504	ENST00000495088		NONHSAT194579
ZFLNCG10275	ZFLNCT15864						NONMMUT108217
ZFLNCG11808	ZFLNCT18316						NONMMUT117567
ZFLNCG00074	ZFLNCT00110				ENSMUST00000181510		NONMMUT096485
ZFLNCG12304	ZFLNCT19024			NONHSAT183728
ZFLNCG10447	ZFLNCT16171	ENST00000431907			ENSMUST00000193000
ZFLNCG04636	ZFLNCT07146	ENST00000335388		NONHSAT115905
ZFLNCG03943	ZFLNCT06047						NONMMUT102874
ZFLNCG08356	ZFLNCT12849			NONHSAT209344
ZFLNCG07388	ZFLNCT11322		XR_001747517		ENSMUST00000199071
ZFLNCG07568	ZFLNCT11578	ENST00000422816		NONHSAT093616	ENSMUST00000120925
ZFLNCG06494	ZFLNCT09961			NONHSAT168475
ZFLNCG06747	ZFLNCT10312	ENST00000490232	XR_943839	NONHSAT036752	ENSMUST00000175032	NR_052008	NONMMUT014466
ZFLNCG02052	ZFLNCT03017						NONMMUT012505
ZFLNCG06977	ZFLNCT10673			NONHSAT149139
ZFLNCG07813	ZFLNCT11976			NONHSAT184610	ENSMUST00000203926
ZFLNCG11542	ZFLNCT17896	ENST00000440536		NONHSAT016816	ENSMUST00000164986		NONMMUT126260
ZFLNCG13431	ZFLNCT20873	ENST00000539268		NONHSAT021874
ZFLNCG03789	ZFLNCT05841			NONHSAT077498
ZFLNCG02923	ZFLNCT04469						NONMMUT092004
ZFLNCG09737	ZFLNCT14995						NONMMUT085523
ZFLNCG07521	ZFLNCT11509	ENST00000439849		NONHSAT010619	ENSMUST00000120718
ZFLNCG08251	ZFLNCT12716	ENST00000534336		NONHSAT022145	ENSMUST00000172812	NR_002847	NONMMUT033605
ZFLNCG07921	ZFLNCT12143			NONHSAT144605		NR_046184
ZFLNCG01990	ZFLNCT02913			NONHSAT179450
ZFLNCG12853	ZFLNCT19910						NONMMUT080759
ZFLNCG09803	ZFLNCT15088						NONMMUT027294
ZFLNCG11462	ZFLNCT17766			NONHSAT200171
ZFLNCG09513	ZFLNCT14655			NONHSAT216884
ZFLNCG04500	ZFLNCT06942		NR_037650	NONHSAT159223
ZFLNCG11280	ZFLNCT17477			NONHSAT150004
ZFLNCG05884	ZFLNCT09075				ENSMUST00000196881	XR_880564	NONMMUT053697
ZFLNCG03609	ZFLNCT05544			NONHSAT186559
ZFLNCG10358	ZFLNCT16044						NONMMUT011967
ZFLNCG05683	ZFLNCT08775			NONHSAT035250	ENSMUST00000186174	NR_027975	NONMMUT064613
ZFLNCG08533	ZFLNCT13130			NONHSAT154338
ZFLNCG07395	ZFLNCT11330	ENST00000454674		NONHSAT071186
ZFLNCG05991	ZFLNCT09234	ENST00000555980		NONHSAT037819
ZFLNCG11861	ZFLNCT18387				ENSMUST00000203317		NONMMUT059120
ZFLNCG01670	ZFLNCT02441			NONHSAT169455
ZFLNCG08003	ZFLNCT12250				ENSMUST00000146087		NONMMUT060937
ZFLNCG00809	ZFLNCT01182	ENST00000458691		NONHSAT013946
ZFLNCG03663	ZFLNCT05656			NONHSAT200038
ZFLNCG07522	ZFLNCT11513						NONMMUT129740
ZFLNCG10484	ZFLNCT16234	ENST00000477936		NONHSAT096259	ENSMUST00000088480		NONMMUT040046
ZFLNCG13525	ZFLNCT21011	ENST00000471856
ZFLNCG07921	ZFLNCT12142	ENST00000248151	NR_027055	NONHSAT107017	ENSMUST00000179460	XR_001779334	NONMMUT032806
ZFLNCG09454	ZFLNCT14539						NONMMUT014214
ZFLNCG00065	ZFLNCT00098			NONHSAT183516
ZFLNCG05602	ZFLNCT08650	ENST00000412785		NONHSAT196677	ENSMUST00000052888		NONMMUT072517
ZFLNCG08847	ZFLNCT13652	ENST00000431248		NONHSAT101913
ZFLNCG03363	ZFLNCT05153	ENST00000568980
ZFLNCG02627	ZFLNCT04091			NONHSAT122302	ENSMUST00000182397		NONMMUT060950
ZFLNCG09840	ZFLNCT15151				ENSMUST00000142678	NR_040343	NONMMUT062411
ZFLNCG13137	ZFLNCT20398	ENST00000444558
ZFLNCG11125	ZFLNCT17182			NONHSAT078587
ZFLNCG01167	ZFLNCT01695	ENST00000392722		NONHSAT137937
ZFLNCG12057	ZFLNCT18633	ENST00000531489		NONHSAT018749
ZFLNCG12662	ZFLNCT19546				ENSMUST00000140773
ZFLNCG05052	ZFLNCT07832			NONHSAT163812
ZFLNCG11215	ZFLNCT17357	ENST00000419108		NONHSAT168996
ZFLNCG05359	ZFLNCT08287			NONHSAT163079
ZFLNCG05453	ZFLNCT08438						NONMMUT075300
ZFLNCG13248	ZFLNCT20567	ENST00000466609			ENSMUST00000117264	XR_877153	NONMMUT067067
ZFLNCG13359	ZFLNCT20750	ENST00000449815
ZFLNCG10956	ZFLNCT16952			NONHSAT168995			NONMMUT015967
ZFLNCG03139	ZFLNCT04839			NONHSAT192221
ZFLNCG04100	ZFLNCT06280						NONMMUT024874
ZFLNCG00322	ZFLNCT00465	ENST00000505354	XR_001741431				NONMMUT053207
ZFLNCG11546	ZFLNCT17905	ENST00000513055				XR_001785326
ZFLNCG00538	ZFLNCT00783			NONHSAT099966
ZFLNCG09761	ZFLNCT15032	ENST00000413005
ZFLNCG08145	ZFLNCT12504	ENST00000517342		NONHSAT223533
ZFLNCG09755	ZFLNCT15022	ENST00000565518					NONMMUT005196
ZFLNCG08086	ZFLNCT12382			NONHSAT104607	ENSMUST00000188563
ZFLNCG04104	ZFLNCT06285					XR_001778233	NONMMUT126139
ZFLNCG13208	ZFLNCT20500			NONHSAT172542
ZFLNCG10432	ZFLNCT16133						NONMMUT023278
ZFLNCG12414	ZFLNCT19210			NONHSAT215797
ZFLNCG05128	ZFLNCT07959	ENST00000629810
ZFLNCG13006	ZFLNCT20161			NONHSAT185791
ZFLNCG09986	ZFLNCT15385						NONMMUT060837
ZFLNCG11503	ZFLNCT17839		NR_103546				NONMMUT006204
ZFLNCG08507	ZFLNCT13085	ENST00000555149
ZFLNCG07153	ZFLNCT10913						NONMMUT068401
ZFLNCG13029	ZFLNCT20201			NONHSAT127343			NONMMUT041995
ZFLNCG10754	ZFLNCT16680		XR_001743812		ENSMUST00000121996
ZFLNCG09342	ZFLNCT14363			NONHSAT027957			NONMMUT011913
ZFLNCG05421	ZFLNCT08369	ENST00000448389
ZFLNCG12470	ZFLNCT19276			NONHSAT216467	ENSMUST00000185066
ZFLNCG10097	ZFLNCT15592	ENST00000533814		NONHSAT160290
ZFLNCG05648	ZFLNCT08715			NONHSAT166683
ZFLNCG01370	ZFLNCT02027			NONHSAT180056
ZFLNCG05348	ZFLNCT08268	ENST00000415709		NONHSAT192161
ZFLNCG05107	ZFLNCT07928			NONHSAT169348
ZFLNCG12858	ZFLNCT19921						NONMMUT135115
ZFLNCG02353	ZFLNCT03667				ENSMUST00000191892		NONMMUT007608
ZFLNCG09912	ZFLNCT15261						NONMMUT042098
ZFLNCG11362	ZFLNCT17611				ENSMUST00000143025		NONMMUT018666
ZFLNCG09944	ZFLNCT15308			NONHSAT103697
ZFLNCG03602	ZFLNCT05537	ENST00000342609	NR_037791				NONMMUT036862
ZFLNCG11831	ZFLNCT18344			NONHSAT195420
ZFLNCG06470	ZFLNCT09913						NONMMUT085508
ZFLNCG03396	ZFLNCT05195				ENSMUST00000195172		NONMMUT078221
ZFLNCG08284	ZFLNCT12762			NONHSAT105275			NONMMUT113862
ZFLNCG08529	ZFLNCT13118	ENST00000575506
ZFLNCG08485	ZFLNCT13054				ENSMUST00000119516
ZFLNCG13383	ZFLNCT20807	ENST00000566190					NONMMUT015383
ZFLNCG07281	ZFLNCT11120			NONHSAT175613
ZFLNCG07092	ZFLNCT10839			NONHSAT013597
ZFLNCG09573	ZFLNCT14757	ENST00000434960		NONHSAT137886
ZFLNCG05479	ZFLNCT08470					NR_045437	NONMMUT028297
ZFLNCG00001	ZFLNCT00001						NONMMUT097833
ZFLNCG11000	ZFLNCT17020				ENSMUST00000121417		NONMMUT052695
ZFLNCG08064	ZFLNCT12355						NONMMUT032097
ZFLNCG00951	ZFLNCT01379	ENST00000484914	NR_036537	NONHSAT074441	ENSMUST00000118877
ZFLNCG05501	ZFLNCT08498			NONHSAT077932
ZFLNCG10023	ZFLNCT15442						NONMMUT067200
ZFLNCG11617	ZFLNCT18020	ENST00000415505		NONHSAT213613
ZFLNCG09604	ZFLNCT14801			NONHSAT163999	ENSMUST00000118909		NONMMUT072021
ZFLNCG12468	ZFLNCT19274			NONHSAT217671	ENSMUST00000117381		NONMMUT040800
ZFLNCG08046	ZFLNCT12332				ENSMUST00000120893
ZFLNCG00917	ZFLNCT01337	ENST00000488829
ZFLNCG05559	ZFLNCT08595			NONHSAT212954	ENSMUST00000180828		NONMMUT051660
ZFLNCG09227	ZFLNCT14183			NONHSAT193697
ZFLNCG11904	ZFLNCT18435				ENSMUST00000163106
ZFLNCG10399	ZFLNCT16095			NONHSAT041478
ZFLNCG08472	ZFLNCT13022						NONMMUT058715
ZFLNCG08054	ZFLNCT12341			NONHSAT160340
ZFLNCG07532	ZFLNCT11525	ENST00000428620
ZFLNCG01401	ZFLNCT02074						NONMMUT077067
ZFLNCG00943	ZFLNCT01371	ENST00000447806		NONHSAT119429
ZFLNCG08840	ZFLNCT13641			NONHSAT148778
ZFLNCG11143	ZFLNCT17204	ENST00000616537		NONHSAT115234
ZFLNCG09419	ZFLNCT14485			NONHSAT022284
ZFLNCG07786	ZFLNCT11936	ENST00000603942		NONHSAT148554
ZFLNCG06204	ZFLNCT09544			NONHSAT219160
ZFLNCG05756	ZFLNCT08882						NONMMUT064501
ZFLNCG09236	ZFLNCT14197	ENST00000417397
ZFLNCG07695	ZFLNCT11788						NONMMUT108833
ZFLNCG11404	ZFLNCT17664	ENST00000531320					NONMMUT102025
ZFLNCG13441	ZFLNCT20884						NONMMUT071119
ZFLNCG10316	ZFLNCT15989			NONHSAT175245			NONMMUT013912
ZFLNCG05394	ZFLNCT08330	ENST00000444752	XR_001745431	NONHSAT131002	ENSMUST00000117567		NONMMUT063455
ZFLNCG07452	ZFLNCT11416	ENST00000458202
ZFLNCG09151	ZFLNCT14072	ENST00000606913		NONHSAT207704
ZFLNCG07397	ZFLNCT11333						NONMMUT102738
ZFLNCG01665	ZFLNCT02435	ENST00000462662
ZFLNCG06732	ZFLNCT10296						NONMMUT080305
ZFLNCG00339	ZFLNCT00484						NONMMUT028633
ZFLNCG07427	ZFLNCT11376	ENST00000402398		NONHSAT113145	ENSMUST00000189119		NONMMUT000315
ZFLNCG00756	ZFLNCT01120						NONMMUT064265
ZFLNCG09838	ZFLNCT15147	ENST00000444241
ZFLNCG05882	ZFLNCT09073			NONHSAT223287
ZFLNCG01497	ZFLNCT02211	ENST00000531871
ZFLNCG04110	ZFLNCT06297	ENST00000412707		NONHSAT162259	ENSMUST00000075585
ZFLNCG09658	ZFLNCT14874						NONMMUT015652
ZFLNCG11822	ZFLNCT18333				ENSMUST00000180981		NONMMUT002725
ZFLNCG04701	ZFLNCT07274	ENST00000437762			ENSMUST00000160819
ZFLNCG05688	ZFLNCT08782						NONMMUT022040
ZFLNCG03662	ZFLNCT05653						NONMMUT123646
ZFLNCG04988	ZFLNCT07723			NONHSAT223648
ZFLNCG00100	ZFLNCT00152	ENST00000583062		NONHSAT146155
ZFLNCG01819	ZFLNCT02682	ENST00000430907		NONHSAT075851
ZFLNCG00039	ZFLNCT00053			NONHSAT149930
ZFLNCG04644	ZFLNCT07154	ENST00000506227			ENSMUST00000124074		NONMMUT038377
ZFLNCG00624	ZFLNCT00897						NONMMUT028563
ZFLNCG04479	ZFLNCT06896	ENST00000581139
ZFLNCG13596	ZFLNCT21116			NONHSAT088506
ZFLNCG00472	ZFLNCT00686			NONHSAT219624
ZFLNCG05158	ZFLNCT07998	ENST00000515217
ZFLNCG03686	ZFLNCT05683					XR_001783633	NONMMUT041752
ZFLNCG04423	ZFLNCT06812			NONHSAT061168
ZFLNCG10202	ZFLNCT15744	ENST00000436275			ENSMUST00000119006		NONMMUT038997
ZFLNCG07906	ZFLNCT12122	ENST00000603750		NONHSAT131837	ENSMUST00000025307
ZFLNCG08118	ZFLNCT12434	ENST00000440986	NR_126390	NONHSAT160436	ENSMUST00000065243		NONMMUT065412
ZFLNCG03093	ZFLNCT04742						NONMMUT010731
ZFLNCG11896	ZFLNCT18424						NONMMUT065914
ZFLNCG07112	ZFLNCT10864	ENST00000511164		NONHSAT118997	ENSMUST00000118861		NONMMUT036237
ZFLNCG13427	ZFLNCT20867	ENST00000436210
ZFLNCG09504	ZFLNCT14641	ENST00000511478
ZFLNCG04160	ZFLNCT06378						NONMMUT035198
ZFLNCG05522	ZFLNCT08541						NONMMUT037903
ZFLNCG08762	ZFLNCT13516						NONMMUT131146
ZFLNCG01547	ZFLNCT02286	ENST00000472297			ENSMUST00000121178		NONMMUT053718
ZFLNCG11631	ZFLNCT18038	ENST00000471152	XR_001740789	NONHSAT061501	ENSMUST00000078729		NONMMUT066124
ZFLNCG08323	ZFLNCT12806	ENST00000439704		NONHSAT120953
ZFLNCG07827	ZFLNCT11992			NONHSAT186591
ZFLNCG12760	ZFLNCT19716	ENST00000438379		NONHSAT058596
ZFLNCG11410	ZFLNCT17693	ENST00000530422
ZFLNCG06228	ZFLNCT09581			NONHSAT133346
ZFLNCG11225	ZFLNCT17380			NONHSAT181434			NONMMUT013300
ZFLNCG07832	ZFLNCT12001	ENST00000404344		NONHSAT114895
ZFLNCG04579	ZFLNCT07048	ENST00000422965		NONHSAT137328
ZFLNCG02122	ZFLNCT03122				ENSMUST00000122926		NONMMUT089368
ZFLNCG00981	ZFLNCT01419	ENST00000441378	XR_001739542	NONHSAT077343	ENSMUST00000119024		NONMMUT057744
ZFLNCG11033	ZFLNCT17060	ENST00000609125		NONHSAT037337
ZFLNCG03523	ZFLNCT05407			NONHSAT176422
ZFLNCG07938	ZFLNCT12168			NONHSAT203290
ZFLNCG06295	ZFLNCT09678	ENST00000393804
ZFLNCG10923	ZFLNCT16905			NONHSAT152541
ZFLNCG06397	ZFLNCT09809						NONMMUT089088
ZFLNCG08908	ZFLNCT13740	ENST00000420977		NONHSAT114639	ENSMUST00000120382		NONMMUT093919
ZFLNCG04290	ZFLNCT06598					XR_874784
ZFLNCG12441	ZFLNCT19241			NONHSAT189076
ZFLNCG10076	ZFLNCT15543						NONMMUT062091
ZFLNCG08486	ZFLNCT13056						NONMMUT094509
ZFLNCG07405	ZFLNCT11344				ENSMUST00000184965
ZFLNCG05151	ZFLNCT07991			NONHSAT152134
ZFLNCG03001	ZFLNCT04584						NONMMUT109455
ZFLNCG03535	ZFLNCT05422			NONHSAT173767	ENSMUST00000179588		NONMMUT067844
ZFLNCG10892	ZFLNCT16865				ENSMUST00000181125		NONMMUT084409
ZFLNCG02316	ZFLNCT03580						NONMMUT090656
ZFLNCG10731	ZFLNCT16654				ENSMUST00000120828		NONMMUT037247
ZFLNCG11333	ZFLNCT17573						NONMMUT134907
ZFLNCG10838	ZFLNCT16800	ENST00000434910		NONHSAT189279	ENSMUST00000191249		NONMMUT133020
ZFLNCG06129	ZFLNCT09448			NONHSAT200133	ENSMUST00000117277
ZFLNCG06388	ZFLNCT09801						NONMMUT098192
ZFLNCG10264	ZFLNCT15849		XR_001749009
ZFLNCG04805	ZFLNCT07407			NONHSAT018098
ZFLNCG03171	ZFLNCT04878	ENST00000405336		NONHSAT113234	ENSMUST00000025669
ZFLNCG13291	ZFLNCT20642			NONHSAT152368	ENSMUST00000131146		NONMMUT043938
ZFLNCG07562	ZFLNCT11565				ENSMUST00000194287	XR_001781181	NONMMUT130129
ZFLNCG09409	ZFLNCT14470	ENST00000568218
ZFLNCG06293	ZFLNCT09676						NONMMUT031926
ZFLNCG06529	ZFLNCT09996			NONHSAT213626
ZFLNCG08130	ZFLNCT12468						NONMMUT135952
ZFLNCG10163	ZFLNCT15681	ENST00000517873		NONHSAT126601
ZFLNCG13425	ZFLNCT20865						NONMMUT061137
ZFLNCG10467	ZFLNCT16203	ENST00000496294		NONHSAT108987	ENSMUST00000180396	XR_876390	NONMMUT018794
ZFLNCG03302	ZFLNCT05072						NONMMUT037164
ZFLNCG00526	ZFLNCT00763						NONMMUT027776
ZFLNCG10283	ZFLNCT15880						NONMMUT049708
ZFLNCG09458	ZFLNCT14543			NONHSAT169217
ZFLNCG12693	ZFLNCT19594	ENST00000547799		NONHSAT027935			NONMMUT117616
ZFLNCG07357	ZFLNCT11269			NONHSAT195044
ZFLNCG00426	ZFLNCT00628			NONHSAT200696		XR_378998	NONMMUT065697
ZFLNCG01386	ZFLNCT02050	ENST00000503372		NONHSAT060419
ZFLNCG10363	ZFLNCT16051			NONHSAT183090
ZFLNCG10111	ZFLNCT15610				ENSMUST00000117625		NONMMUT047264
ZFLNCG05691	ZFLNCT08787	ENST00000563635			ENSMUST00000121702		NONMMUT048283
ZFLNCG11193	ZFLNCT17329						NONMMUT081965
ZFLNCG00581	ZFLNCT00842	ENST00000427702		NONHSAT078717
ZFLNCG07607	ZFLNCT11630			NONHSAT207421
ZFLNCG04859	ZFLNCT07505			NONHSAT207472			NONMMUT107218
ZFLNCG08106	ZFLNCT12420	ENST00000604187			ENSMUST00000120359
ZFLNCG11147	ZFLNCT17223			NONHSAT208162			NONMMUT004800
ZFLNCG13066	ZFLNCT20279						NONMMUT010514
ZFLNCG04107	ZFLNCT06294	ENST00000413568		NONHSAT162219	ENSMUST00000122039
ZFLNCG00632	ZFLNCT00908	ENST00000427983
ZFLNCG08518	ZFLNCT13101	ENST00000577164	NR_028505	NONHSAT144866	ENSMUST00000134345	NR_030711	NONMMUT010721
ZFLNCG05428	ZFLNCT08381			NONHSAT212985
ZFLNCG08093	ZFLNCT12399			NONHSAT021756			NONMMUT033844
ZFLNCG00945	ZFLNCT01373	ENST00000551882		NONHSAT215868	ENSMUST00000198713
ZFLNCG00900	ZFLNCT01316	ENST00000554374		NONHSAT149428	ENSMUST00000121581
ZFLNCG11890	ZFLNCT18417				ENSMUST00000180877
ZFLNCG00131	ZFLNCT00196			NONHSAT169047
ZFLNCG06389	ZFLNCT09798		XR_001750806
ZFLNCG09625	ZFLNCT14824				ENSMUST00000139827	NR_030669
ZFLNCG01741	ZFLNCT02557	ENST00000561547	NR_046288	NONHSAT173739
ZFLNCG08965	ZFLNCT13803	ENST00000452570		NONHSAT046673	ENSMUST00000182991	XR_878431	NONMMUT008357
ZFLNCG12170	ZFLNCT18789			NONHSAT008620
ZFLNCG12637	ZFLNCT19519		NR_120659	NONHSAT156917
ZFLNCG10383	ZFLNCT16074	ENST00000454517		NONHSAT094423
ZFLNCG05710	ZFLNCT08808			NONHSAT185675			NONMMUT037264
ZFLNCG08433	ZFLNCT12969	ENST00000355430			ENSMUST00000186025	XR_379375	NONMMUT132533
ZFLNCG08893	ZFLNCT13724						NONMMUT068390
ZFLNCG07370	ZFLNCT11290						NONMMUT134838
ZFLNCG05331	ZFLNCT08247						NONMMUT011431
ZFLNCG11702	ZFLNCT18142						NONMMUT009562
ZFLNCG13566	ZFLNCT21068	ENST00000438302		NONHSAT206983	ENSMUST00000139822		NONMMUT090997
ZFLNCG04813	ZFLNCT07425	ENST00000392730	NR_033379	NONHSAT144545	ENSMUST00000121821		NONMMUT072478
ZFLNCG03363	ZFLNCT05154			NONHSAT066249
ZFLNCG07831	ZFLNCT12000	ENST00000460977			ENSMUST00000197309
ZFLNCG03252	ZFLNCT04991	ENST00000513202		NONHSAT101970
ZFLNCG03416	ZFLNCT05229				ENSMUST00000120853		NONMMUT008237
ZFLNCG06796	ZFLNCT10393			NONHSAT205239
ZFLNCG11130	ZFLNCT17188			NONHSAT184284			NONMMUT023752
ZFLNCG13169	ZFLNCT20441						NONMMUT094195
ZFLNCG12886	ZFLNCT19975						NONMMUT016282
ZFLNCG06191	ZFLNCT09524			NONHSAT134595			NONMMUT036927
ZFLNCG00559	ZFLNCT00809			NONHSAT200189
ZFLNCG08968	ZFLNCT13806				ENSMUST00000168843
ZFLNCG10191	ZFLNCT15726						NONMMUT032809
ZFLNCG06959	ZFLNCT10646			NONHSAT036887	ENSMUST00000181570
ZFLNCG11179	ZFLNCT17302	ENST00000590286
ZFLNCG03768	ZFLNCT05814			NONHSAT173653
ZFLNCG08126	ZFLNCT12445	ENST00000507797		NONHSAT097775	ENSMUST00000094051		NONMMUT131502
ZFLNCG02909	ZFLNCT04454	ENST00000465539	NR_037802	NONHSAT058917
ZFLNCG12020	ZFLNCT18576				ENSMUST00000119821		NONMMUT009011
ZFLNCG13300	ZFLNCT20651				ENSMUST00000060477		NONMMUT037432
ZFLNCG10768	ZFLNCT16695						NONMMUT105557
ZFLNCG00832	ZFLNCT01228	ENST00000395959		NONHSAT074438	ENSMUST00000117239		NONMMUT047308
ZFLNCG11671	ZFLNCT18093						NONMMUT103308
ZFLNCG12342	ZFLNCT19112	ENST00000503531		NONHSAT209035
ZFLNCG07262	ZFLNCT11090	ENST00000567157		NONHSAT143815
ZFLNCG00058	ZFLNCT00089						NONMMUT124192
ZFLNCG10471	ZFLNCT16212		NR_002977	NONHSAT171053
ZFLNCG08853	ZFLNCT13672	ENST00000438101		NONHSAT101577
ZFLNCG03822	ZFLNCT05886	ENST00000445436		NONHSAT108533
ZFLNCG08896	ZFLNCT13727	ENST00000441557			ENSMUST00000118971
ZFLNCG04633	ZFLNCT07139				ENSMUST00000119065		NONMMUT052900
ZFLNCG11838	ZFLNCT18352						NONMMUT029184
ZFLNCG03755	ZFLNCT05800						NONMMUT040264
ZFLNCG11222	ZFLNCT17375	ENST00000594588		NONHSAT181437			NONMMUT013293
ZFLNCG09652	ZFLNCT14867			NONHSAT069183
ZFLNCG01894	ZFLNCT02772	ENST00000514631		NONHSAT097288	ENSMUST00000153890
ZFLNCG02254	ZFLNCT03433					XR_385618	NONMMUT071165
ZFLNCG08546	ZFLNCT13173			NONHSAT175157
ZFLNCG11643	ZFLNCT18056				ENSMUST00000118351		NONMMUT051217
ZFLNCG03045	ZFLNCT04670	ENST00000504623		NONHSAT098238	ENSMUST00000197149		NONMMUT118133
ZFLNCG10159	ZFLNCT15676		XR_001753843		ENSMUST00000160950		NONMMUT070033
ZFLNCG06551	ZFLNCT10036						NONMMUT079751
ZFLNCG02245	ZFLNCT03420			NONHSAT087468
ZFLNCG06122	ZFLNCT09439		XR_001753830	NONHSAT060211
ZFLNCG05420	ZFLNCT08367	ENST00000510896		NONHSAT203188	ENSMUST00000118460		NONMMUT062530
ZFLNCG03979	ZFLNCT06086	ENST00000455035
ZFLNCG05078	ZFLNCT07882		NR_002579		ENSMUST00000159037	NR_002840	NONMMUT003439
ZFLNCG10850	ZFLNCT16815			NONHSAT168872
ZFLNCG10402	ZFLNCT16100			NONHSAT060506			NONMMUT006494
ZFLNCG05757	ZFLNCT08884			NONHSAT167208
ZFLNCG00073	ZFLNCT00108						NONMMUT075748
ZFLNCG00822	ZFLNCT01218		NR_002922
ZFLNCG09806	ZFLNCT15094						NONMMUT062933
ZFLNCG12747	ZFLNCT19684						NONMMUT083040
ZFLNCG03038	ZFLNCT04660						NONMMUT124410
ZFLNCG07618	ZFLNCT11644			NONHSAT155669
ZFLNCG04576	ZFLNCT07043	ENST00000559548		NONHSAT046899	ENSMUST00000118265
ZFLNCG02174	ZFLNCT03238			NONHSAT212479
ZFLNCG11557	ZFLNCT17920	ENST00000438378		NONHSAT083566
ZFLNCG06421	ZFLNCT09840						NONMMUT011339
ZFLNCG11871	ZFLNCT18397	ENST00000467903		NONHSAT173227		XR_867392	NONMMUT107054
ZFLNCG12632	ZFLNCT19510						NONMMUT109094
ZFLNCG02300	ZFLNCT03522	ENST00000438808
ZFLNCG10548	ZFLNCT16314				ENSMUST00000054711		NONMMUT033947
ZFLNCG04199	ZFLNCT06451	ENST00000556017
ZFLNCG09497	ZFLNCT14615						NONMMUT020623
ZFLNCG00477	ZFLNCT00691	ENST00000515849
ZFLNCG13361	ZFLNCT20754						NONMMUT074410
ZFLNCG12992	ZFLNCT20145	ENST00000448883			ENSMUST00000161698		NONMMUT068630
ZFLNCG03019	ZFLNCT04613						NONMMUT030333
ZFLNCG09425	ZFLNCT14493						NONMMUT056317
ZFLNCG06974	ZFLNCT10669					XR_870815	NONMMUT120622
ZFLNCG08200	ZFLNCT12591			NONHSAT222887	ENSMUST00000152968
ZFLNCG12983	ZFLNCT20130						NONMMUT087644
ZFLNCG07450	ZFLNCT11414			NONHSAT208401
ZFLNCG12359	ZFLNCT19137						NONMMUT052100
ZFLNCG05783	ZFLNCT08925			NONHSAT183457	ENSMUST00000181595		NONMMUT075590
ZFLNCG03556	ZFLNCT05469			NONHSAT166306
ZFLNCG04645	ZFLNCT07155			NONHSAT198239
ZFLNCG00718	ZFLNCT01066						NONMMUT036623
ZFLNCG11977	ZFLNCT18527			NONHSAT148503
ZFLNCG05220	ZFLNCT08073			NONHSAT059302			NONMMUT095041
ZFLNCG04349	ZFLNCT06688	ENST00000464664		NONHSAT208905	ENSMUST00000117558		NONMMUT044257
ZFLNCG12129	ZFLNCT18739			NONHSAT060392	ENSMUST00000121441		NONMMUT006426
ZFLNCG01019	ZFLNCT01479	ENST00000331747		NONHSAT026276
ZFLNCG08634	ZFLNCT13304				ENSMUST00000187729
ZFLNCG03757	ZFLNCT05803			NONHSAT188509
ZFLNCG13595	ZFLNCT21115						NONMMUT125376
ZFLNCG05638	ZFLNCT08704						NONMMUT111042
ZFLNCG01859	ZFLNCT02732	ENST00000426099		NONHSAT040439
ZFLNCG08030	ZFLNCT12310	ENST00000403549
ZFLNCG12390	ZFLNCT19176		XR_001738381	NONHSAT008837			NONMMUT078875
ZFLNCG13277	ZFLNCT20619					XR_001782177
ZFLNCG05755	ZFLNCT08880						NONMMUT096980
ZFLNCG11261	ZFLNCT17432				ENSMUST00000190575		NONMMUT079209
ZFLNCG09156	ZFLNCT14078			NONHSAT209472
ZFLNCG11307	ZFLNCT17530			NONHSAT150611
ZFLNCG07863	ZFLNCT12061			NONHSAT154187
ZFLNCG01184	ZFLNCT01713						NONMMUT020932
ZFLNCG06227	ZFLNCT09571			NONHSAT180094			NONMMUT034221
ZFLNCG10072	ZFLNCT15530	ENST00000562904	XR_001744067	NONHSAT050237			NONMMUT062059
ZFLNCG02158	ZFLNCT03192		XR_937647	NONHSAT114172
ZFLNCG01807	ZFLNCT02667	ENST00000524544		NONHSAT012759
ZFLNCG00632	ZFLNCT00909				ENSMUST00000169146		NONMMUT030148
ZFLNCG01329	ZFLNCT01940	ENST00000566025		NONHSAT114870
ZFLNCG00524	ZFLNCT00760	ENST00000504159		NONHSAT081816			NONMMUT027708
ZFLNCG07511	ZFLNCT11489	ENST00000418695		NONHSAT086723
ZFLNCG00930	ZFLNCT01352	ENST00000445879		NONHSAT137364	ENSMUST00000182340
ZFLNCG11973	ZFLNCT18520			NONHSAT214124
ZFLNCG11444	ZFLNCT17744						NONMMUT044858
ZFLNCG04937	ZFLNCT07642	ENST00000497538		NONHSAT054960	ENSMUST00000183511		NONMMUT042502
ZFLNCG01498	ZFLNCT02212				ENSMUST00000183414		NONMMUT063117
ZFLNCG04713	ZFLNCT07291			NONHSAT123172	ENSMUST00000164104
ZFLNCG06855	ZFLNCT10472			NONHSAT197739
ZFLNCG03618	ZFLNCT05559			NONHSAT220329
ZFLNCG12721	ZFLNCT19630	ENST00000572816		NONHSAT095687
ZFLNCG00380	ZFLNCT00541			NONHSAT195292
ZFLNCG07060	ZFLNCT10794		XR_001752970	NONHSAT175468		NR_033495	NONMMUT037654
ZFLNCG11019	ZFLNCT17044	ENST00000433633
ZFLNCG02824	ZFLNCT04354				ENSMUST00000173024
ZFLNCG12148	ZFLNCT18762			NONHSAT164895
ZFLNCG07811	ZFLNCT11974					XR_373560
ZFLNCG06572	ZFLNCT10060			NONHSAT196245
ZFLNCG13123	ZFLNCT20375				ENSMUST00000108373
ZFLNCG03414	ZFLNCT05226	ENST00000448213
ZFLNCG13523	ZFLNCT21009	ENST00000421090		NONHSAT115711
ZFLNCG12952	ZFLNCT20076	ENST00000564832		NONHSAT127222
ZFLNCG02221	ZFLNCT03331				ENSMUST00000174687
ZFLNCG02389	ZFLNCT03725				ENSMUST00000195805		NONMMUT008711
ZFLNCG10422	ZFLNCT16121				ENSMUST00000117257
ZFLNCG13317	ZFLNCT20684	ENST00000445629		NONHSAT160372
ZFLNCG07426	ZFLNCT11375	ENST00000365328	NR_001445	NONHSAT113149	ENSMUST00000083103	NR_030687	NONMMUT070124
ZFLNCG07063	ZFLNCT10797				ENSMUST00000130673	NR_104047
ZFLNCG08678	ZFLNCT13376						NONMMUT108963
ZFLNCG11615	ZFLNCT18018	ENST00000503360		NONHSAT102282
ZFLNCG00053	ZFLNCT00080	ENST00000581816	NR_027350	NONHSAT034667	ENSMUST00000134140	NR_029382	NONMMUT093693
ZFLNCG12914	ZFLNCT20026			NONHSAT030840
ZFLNCG04745	ZFLNCT07335	ENST00000587765
ZFLNCG03400	ZFLNCT05199	ENST00000414251
ZFLNCG05486	ZFLNCT08482	ENST00000473537			ENSMUST00000117842		NONMMUT086884
ZFLNCG08146	ZFLNCT12506		NR_002584			NR_002900
ZFLNCG05419	ZFLNCT08364						NONMMUT137491
ZFLNCG11819	ZFLNCT18330				ENSMUST00000202682
ZFLNCG09843	ZFLNCT15159						NONMMUT126990
ZFLNCG05285	ZFLNCT08182	ENST00000493219					NONMMUT036799
ZFLNCG04893	ZFLNCT07562			NONHSAT149935
ZFLNCG09159	ZFLNCT14088			NONHSAT209371
ZFLNCG00386	ZFLNCT00547	ENST00000511083		NONHSAT098683
ZFLNCG08421	ZFLNCT12956	ENST00000424058		NONHSAT034246			NONMMUT011389
ZFLNCG04534	ZFLNCT06979	ENST00000524155
ZFLNCG04967	ZFLNCT07682	ENST00000567484		NONHSAT048324
ZFLNCG08084	ZFLNCT12380	ENST00000413279		NONHSAT182702	ENSMUST00000119397
ZFLNCG05414	ZFLNCT08358	ENST00000414579
ZFLNCG08146	ZFLNCT12505	ENST00000424573		NONHSAT092235	ENSMUST00000142604	NR_029474	NONMMUT025136
ZFLNCG02430	ZFLNCT03819				ENSMUST00000122274
ZFLNCG07602	ZFLNCT11621	ENST00000483197		NONHSAT091251
ZFLNCG00473	ZFLNCT00687			NONHSAT205070
ZFLNCG06262	ZFLNCT09631						NONMMUT007281
ZFLNCG03690	ZFLNCT05690						NONMMUT036650
ZFLNCG13228	ZFLNCT20529					XR_001781264
ZFLNCG08644	ZFLNCT13317	ENST00000634803
ZFLNCG04658	ZFLNCT07201			NONHSAT124366
ZFLNCG07265	ZFLNCT11094						NONMMUT011480
ZFLNCG03041	ZFLNCT04664	ENST00000528754
ZFLNCG01954	ZFLNCT02867						NONMMUT065407
ZFLNCG03411	ZFLNCT05221			NONHSAT204012
ZFLNCG02929	ZFLNCT04476	ENST00000602828		NONHSAT220708			NONMMUT097375
ZFLNCG05754	ZFLNCT08879			NONHSAT074763
ZFLNCG07687	ZFLNCT11772	ENST00000548270		NONHSAT050255	ENSMUST00000117129
ZFLNCG04136	ZFLNCT06336			NONHSAT207201
ZFLNCG05127	ZFLNCT07958				ENSMUST00000200876
ZFLNCG11033	ZFLNCT17059	ENST00000601096		NONHSAT131573
ZFLNCG07473	ZFLNCT11443	ENST00000559509	XR_001751480	NONHSAT170640			NONMMUT107746
ZFLNCG07723	ZFLNCT11841			NONHSAT168605	ENSMUST00000118024		NONMMUT088698
ZFLNCG11255	ZFLNCT17422	ENST00000584431		NONHSAT178152
ZFLNCG09568	ZFLNCT14751	ENST00000447117		NONHSAT130775
ZFLNCG02905	ZFLNCT04450		XR_001748232
ZFLNCG10421	ZFLNCT16120			NONHSAT065816
ZFLNCG04084	ZFLNCT06261			NONHSAT003882
ZFLNCG05332	ZFLNCT08248			NONHSAT031166
ZFLNCG02543	ZFLNCT03980						NONMMUT023644
ZFLNCG09251	ZFLNCT14223						NONMMUT099272
ZFLNCG05071	ZFLNCT07852					XR_868016
ZFLNCG00920	ZFLNCT01342	ENST00000324731			ENSMUST00000120291		NONMMUT032431
ZFLNCG12707	ZFLNCT19612			NONHSAT223135
ZFLNCG04807	ZFLNCT07410				ENSMUST00000202360
ZFLNCG11570	ZFLNCT17950	ENST00000447263
ZFLNCG10814	ZFLNCT16772			NONHSAT209329			NONMMUT134779
ZFLNCG02325	ZFLNCT03618			NONHSAT165328
ZFLNCG05197	ZFLNCT08046	ENST00000397213			ENSMUST00000119447
ZFLNCG11440	ZFLNCT17735			NONHSAT216505
ZFLNCG01827	ZFLNCT02693	ENST00000414168				XR_001782785
ZFLNCG06845	ZFLNCT10458						NONMMUT100542
ZFLNCG06996	ZFLNCT10698			NONHSAT187994
ZFLNCG05772	ZFLNCT08910	ENST00000440809
ZFLNCG01910	ZFLNCT02789	ENST00000446594		NONHSAT175222
ZFLNCG08860	ZFLNCT13679	ENST00000394500
ZFLNCG05027	ZFLNCT07798						NONMMUT010129
ZFLNCG03783	ZFLNCT05833						NONMMUT008715
ZFLNCG11835	ZFLNCT18348			NONHSAT180067			NONMMUT006444
ZFLNCG07282	ZFLNCT11122						NONMMUT083608
ZFLNCG04764	ZFLNCT07356	ENST00000473109		NONHSAT217062	ENSMUST00000196114		NONMMUT068345
ZFLNCG04701	ZFLNCT07275			NONHSAT215628
ZFLNCG07539	ZFLNCT11535	ENST00000597330
ZFLNCG00726	ZFLNCT01076					XR_873026
ZFLNCG12989	ZFLNCT20138	ENST00000509510		NONHSAT103631
ZFLNCG12157	ZFLNCT18774			NONHSAT008694	ENSMUST00000180797		NONMMUT078897
ZFLNCG05746	ZFLNCT08861			NONHSAT041622
ZFLNCG04117	ZFLNCT06306				ENSMUST00000180749		NONMMUT070074
ZFLNCG11486	ZFLNCT17800			NONHSAT219420
ZFLNCG01694	ZFLNCT02482			NONHSAT212376			NONMMUT084243
ZFLNCG06558	ZFLNCT10044			NONHSAT164141
ZFLNCG07543	ZFLNCT11539	ENST00000413234	NR_110236	NONHSAT182148			NONMMUT123872
ZFLNCG01122	ZFLNCT01631					XR_875506
ZFLNCG10047	ZFLNCT15475					XR_379509	NONMMUT069438
ZFLNCG07666	ZFLNCT11746						NONMMUT120107
ZFLNCG08451	ZFLNCT12999		XR_936047
ZFLNCG07138	ZFLNCT10893			NONHSAT155864
ZFLNCG09500	ZFLNCT14636				ENSMUST00000202436		NONMMUT072701
ZFLNCG06095	ZFLNCT09408	ENST00000513221		NONHSAT204575			NONMMUT103270
ZFLNCG01699	ZFLNCT02507			NONHSAT211837	ENSMUST00000131275	XR_001780308	NONMMUT011718
ZFLNCG01032	ZFLNCT01499	ENST00000625294		NONHSAT090082	ENSMUST00000140687	XR_374362	NONMMUT127573
ZFLNCG02522	ZFLNCT03951	ENST00000563103	XR_922065	NONHSAT042226			NONMMUT107829
ZFLNCG05169	ZFLNCT08012			NONHSAT058905
ZFLNCG11430	ZFLNCT17714	ENST00000514042	NR_109930	NONHSAT204363			NONMMUT090428
ZFLNCG06545	ZFLNCT10025			NONHSAT193138			NONMMUT062985
ZFLNCG13107	ZFLNCT20344	ENST00000602984	NR_046105	NONHSAT004738	ENSMUST00000180593		NONMMUT044948
ZFLNCG02400	ZFLNCT03767			NONHSAT075167
ZFLNCG07535	ZFLNCT11531				ENSMUST00000199718		NONMMUT045483
ZFLNCG08050	ZFLNCT12337	ENST00000455094		NONHSAT099298	ENSMUST00000120980		NONMMUT054629
ZFLNCG09280	ZFLNCT14257			NONHSAT006703
ZFLNCG10157	ZFLNCT15673	ENST00000586391	XR_931117	NONHSAT161064
ZFLNCG12532	ZFLNCT19362			NONHSAT223658
ZFLNCG12344	ZFLNCT19114				ENSMUST00000180725		NONMMUT109977
ZFLNCG12590	ZFLNCT19441				ENSMUST00000181818
ZFLNCG05195	ZFLNCT08044	ENST00000405166
ZFLNCG02284	ZFLNCT03496		XR_001738394				NONMMUT078755
ZFLNCG04765	ZFLNCT07358	ENST00000466433		NONHSAT198917	ENSMUST00000121998	XR_375854	NONMMUT057365
ZFLNCG04259	ZFLNCT06557	ENST00000515048		NONHSAT095686
ZFLNCG04281	ZFLNCT06587	ENST00000426860	XR_001755900	NONHSAT129985
ZFLNCG10657	ZFLNCT16523				ENSMUST00000121512		NONMMUT072301
ZFLNCG11559	ZFLNCT17925			NONHSAT030405
ZFLNCG12576	ZFLNCT19425			NONHSAT098528
ZFLNCG02201	ZFLNCT03291	ENST00000563866
ZFLNCG07979	ZFLNCT12216			NONHSAT215458
ZFLNCG06623	ZFLNCT10140		XR_001742423
ZFLNCG11169	ZFLNCT17290			NONHSAT189981
ZFLNCG02168	ZFLNCT03229				ENSMUST00000139288
ZFLNCG01738	ZFLNCT02553				ENSMUST00000122095		NONMMUT073603
ZFLNCG13128	ZFLNCT20383						NONMMUT097859
ZFLNCG04672	ZFLNCT07222			NONHSAT173978
ZFLNCG05993	ZFLNCT09236		NR_037658
ZFLNCG09817	ZFLNCT15108			NONHSAT169327
ZFLNCG09966	ZFLNCT15357						NONMMUT007203
ZFLNCG05562	ZFLNCT08598	ENST00000553259	NR_120449	NONHSAT183592
ZFLNCG12860	ZFLNCT19926	ENST00000433527		NONHSAT212126			NONMMUT122351
ZFLNCG12706	ZFLNCT19611			NONHSAT105441	ENSMUST00000194574
ZFLNCG05388	ZFLNCT08322	ENST00000562418		NONHSAT073095
ZFLNCG02571	ZFLNCT04014					XR_001778282
ZFLNCG04605	ZFLNCT07103						NONMMUT066649
ZFLNCG04899	ZFLNCT07571			NONHSAT138046
ZFLNCG13171	ZFLNCT20451						NONMMUT007396
ZFLNCG05175	ZFLNCT08020	ENST00000472730		NONHSAT104049	ENSMUST00000120360
ZFLNCG01873	ZFLNCT02748	ENST00000424613		NONHSAT087005
ZFLNCG09676	ZFLNCT14905			NONHSAT216786
ZFLNCG09963	ZFLNCT15349	ENST00000476405		NONHSAT192606
ZFLNCG05140	ZFLNCT07977			NONHSAT151018			NONMMUT050846
ZFLNCG09156	ZFLNCT14077						NONMMUT046409
ZFLNCG05520	ZFLNCT08539	ENST00000433580		NONHSAT075603	ENSMUST00000081241		NONMMUT024284
ZFLNCG09320	ZFLNCT14334						NONMMUT107137
ZFLNCG01654	ZFLNCT02422	ENST00000488803	NR_026744	NONHSAT146483	ENSMUST00000118911		NONMMUT009508
ZFLNCG09860	ZFLNCT15180						NONMMUT084587
ZFLNCG10978	ZFLNCT16982				ENSMUST00000117367		NONMMUT015981
ZFLNCG11550	ZFLNCT17910				ENSMUST00000204099
ZFLNCG12732	ZFLNCT19643	ENST00000523790	NR_046609	NONHSAT119698	ENSMUST00000200824		NONMMUT056961
ZFLNCG08310	ZFLNCT12791			NONHSAT060469
ZFLNCG09040	ZFLNCT13911	ENST00000457554		NONHSAT089181	ENSMUST00000118062		NONMMUT058147
ZFLNCG05048	ZFLNCT07827	ENST00000514950		NONHSAT022455
ZFLNCG03362	ZFLNCT05151			NONHSAT184507	ENSMUST00000184135		NONMMUT102540
ZFLNCG06199	ZFLNCT09536			NONHSAT135334
ZFLNCG13468	ZFLNCT20919				ENSMUST00000191913	XR_876103	NONMMUT111581
ZFLNCG05535	ZFLNCT08561			NONHSAT175349
ZFLNCG08255	ZFLNCT12721						NONMMUT090022
ZFLNCG01717	ZFLNCT02528			NONHSAT176461	ENSMUST00000120566		NONMMUT008969
ZFLNCG04952	ZFLNCT07664				ENSMUST00000202103
ZFLNCG12465	ZFLNCT19269						NONMMUT041085
ZFLNCG10614	ZFLNCT16468	ENST00000453661		NONHSAT209596	ENSMUST00000116079	NR_045698	NONMMUT071873
ZFLNCG10819	ZFLNCT16779						NONMMUT046607
ZFLNCG04923	ZFLNCT07623						NONMMUT102303
ZFLNCG01056	ZFLNCT01527	ENST00000592477
ZFLNCG13546	ZFLNCT21044						NONMMUT074697
ZFLNCG03504	ZFLNCT05377		XR_001738001
ZFLNCG07994	ZFLNCT12235	ENST00000504870	NR_104143	NONHSAT199908		XR_377003	NONMMUT120626
ZFLNCG01002	ZFLNCT01449						NONMMUT063127
ZFLNCG07873	ZFLNCT12075			NONHSAT095846
ZFLNCG02450	ZFLNCT03853			NONHSAT164462
ZFLNCG09291	ZFLNCT14280	ENST00000561147		NONHSAT042446
ZFLNCG03228	ZFLNCT04961			NONHSAT022496
ZFLNCG10042	ZFLNCT15469		NR_002440	NONHSAT086853		NR_028548
ZFLNCG11598	ZFLNCT17994	ENST00000443989		NONHSAT083113
ZFLNCG05872	ZFLNCT09059						NONMMUT044662
ZFLNCG13090	ZFLNCT20319		NR_103451	NONHSAT135409
ZFLNCG13246	ZFLNCT20565						NONMMUT012105
ZFLNCG10787	ZFLNCT16719						NONMMUT116144
ZFLNCG00267	ZFLNCT00395	ENST00000466501		NONHSAT036368	ENSMUST00000118644		NONMMUT038118
ZFLNCG11416	ZFLNCT17700						NONMMUT034028
ZFLNCG12080	ZFLNCT18660			NONHSAT172778
ZFLNCG06128	ZFLNCT09447	ENST00000439535		NONHSAT200129			NONMMUT053279
ZFLNCG11607	ZFLNCT18007						NONMMUT069031
ZFLNCG11104	ZFLNCT17158						NONMMUT013816
ZFLNCG01513	ZFLNCT02237					XR_881104
ZFLNCG10341	ZFLNCT16021			NONHSAT217690
ZFLNCG10580	ZFLNCT16351	ENST00000527539	NR_037853	NONHSAT180188
ZFLNCG13262	ZFLNCT20593			NONHSAT170997
ZFLNCG04101	ZFLNCT06281	ENST00000432307		NONHSAT138183			NONMMUT097741
ZFLNCG11779	ZFLNCT18276				ENSMUST00000201849		NONMMUT002346
ZFLNCG08560	ZFLNCT13192			NONHSAT180376
ZFLNCG02763	ZFLNCT04277	ENST00000330020					NONMMUT016115
ZFLNCG03929	ZFLNCT06032	ENST00000490962
ZFLNCG02137	ZFLNCT03159	ENST00000620778		NONHSAT177862
ZFLNCG08297	ZFLNCT12775					XR_875459	NONMMUT114551
ZFLNCG11868	ZFLNCT18394	ENST00000594408		NONHSAT180881
ZFLNCG02957	ZFLNCT04520						NONMMUT024456
ZFLNCG13118	ZFLNCT20366						NONMMUT057103
ZFLNCG00404	ZFLNCT00596	ENST00000504555		NONHSAT098639
ZFLNCG03418	ZFLNCT05231			NONHSAT219442			NONMMUT114871
ZFLNCG07670	ZFLNCT11752				ENSMUST00000176549
ZFLNCG13076	ZFLNCT20292				ENSMUST00000119651		NONMMUT050449
ZFLNCG07108	ZFLNCT10860	ENST00000496846		NONHSAT059667
ZFLNCG05868	ZFLNCT09048			NONHSAT136744
ZFLNCG07670	ZFLNCT11751	ENST00000431490		NONHSAT012640	ENSMUST00000118723		NONMMUT017609
ZFLNCG03731	ZFLNCT05757			NONHSAT185884
ZFLNCG04129	ZFLNCT06327			NONHSAT193448			NONMMUT058418
ZFLNCG01739	ZFLNCT02554	ENST00000525988		NONHSAT175436
ZFLNCG08651	ZFLNCT13326	ENST00000451043
ZFLNCG01138	ZFLNCT01654	ENST00000579008		NONHSAT057172	ENSMUST00000133472
ZFLNCG07353	ZFLNCT11257				ENSMUST00000122162
ZFLNCG09747	ZFLNCT15010	ENST00000552838			ENSMUST00000191672
ZFLNCG01919	ZFLNCT02801			NONHSAT067131
ZFLNCG08189	ZFLNCT12570						NONMMUT052863
ZFLNCG08483	ZFLNCT13052			NONHSAT159776
ZFLNCG08724	ZFLNCT13456						NONMMUT098865
ZFLNCG06571	ZFLNCT10061						NONMMUT123407
ZFLNCG02401	ZFLNCT03774	ENST00000431223		NONHSAT167841
ZFLNCG10979	ZFLNCT16985	ENST00000412176					NONMMUT090119
ZFLNCG12408	ZFLNCT19202					XR_878530
ZFLNCG07154	ZFLNCT10915					XR_880476
ZFLNCG04119	ZFLNCT06311		NR_109792	NONHSAT195514
ZFLNCG08043	ZFLNCT12329						NONMMUT136081
ZFLNCG10294	ZFLNCT15932		XR_001739752
ZFLNCG11647	ZFLNCT18060			NONHSAT160445
ZFLNCG09395	ZFLNCT14449				ENSMUST00000119791		NONMMUT021886
ZFLNCG07639	ZFLNCT11685						NONMMUT051301
ZFLNCG01062	ZFLNCT01534						NONMMUT112610
ZFLNCG11802	ZFLNCT18306				ENSMUST00000139497	NR_040636
ZFLNCG03933	ZFLNCT06037	ENST00000450289		NONHSAT013138
ZFLNCG00125	ZFLNCT00185				ENSMUST00000196935
ZFLNCG03440	ZFLNCT05265	ENST00000446060
ZFLNCG12420	ZFLNCT19216	ENST00000522077		NONHSAT129291	ENSMUST00000120692		NONMMUT051729
ZFLNCG00088	ZFLNCT00127	ENST00000452246		NONHSAT194235	ENSMUST00000056948		NONMMUT026971
ZFLNCG09329	ZFLNCT14344			NONHSAT128182
ZFLNCG09576	ZFLNCT14760	ENST00000437346	NR_033389	NONHSAT071045			NONMMUT083303
ZFLNCG02145	ZFLNCT03173	ENST00000610172
ZFLNCG02274	ZFLNCT03476				ENSMUST00000181952		NONMMUT045362
ZFLNCG10815	ZFLNCT16773			NONHSAT209378
ZFLNCG07241	ZFLNCT11053						NONMMUT021481
ZFLNCG04481	ZFLNCT06899						NONMMUT044870
ZFLNCG10675	ZFLNCT16563	ENST00000427762		NONHSAT003509
ZFLNCG11196	ZFLNCT17332			NONHSAT201119
ZFLNCG05608	ZFLNCT08660			NONHSAT186051
ZFLNCG05207	ZFLNCT08057			NONHSAT008723
ZFLNCG04382	ZFLNCT06738	ENST00000558208	NR_120363	NONHSAT047706
ZFLNCG03983	ZFLNCT06091	ENST00000575880		NONHSAT196290	ENSMUST00000191134		NONMMUT088169
ZFLNCG01835	ZFLNCT02702			NONHSAT141885
ZFLNCG10423	ZFLNCT16122	ENST00000448659
ZFLNCG12152	ZFLNCT18767	ENST00000444815
ZFLNCG08101	ZFLNCT12412	ENST00000458481
ZFLNCG05350	ZFLNCT08274			NONHSAT016077
ZFLNCG07700	ZFLNCT11801						NONMMUT131007
ZFLNCG08322	ZFLNCT12805	ENST00000402742
ZFLNCG06788	ZFLNCT10381	ENST00000446021		NONHSAT150320	ENSMUST00000121753		NONMMUT098298
ZFLNCG09125	ZFLNCT14035						NONMMUT023877
ZFLNCG00736	ZFLNCT01087	ENST00000446579	NR_047025	NONHSAT166083
ZFLNCG07741	ZFLNCT11877			NONHSAT209279
ZFLNCG05777	ZFLNCT08918			NONHSAT184234
ZFLNCG12386	ZFLNCT19172						NONMMUT081009
ZFLNCG06102	ZFLNCT09418						NONMMUT008476
ZFLNCG01938	ZFLNCT02828	ENST00000397487	NR_110456	NONHSAT202805	ENSMUST00000119947
ZFLNCG07622	ZFLNCT11648			NONHSAT184939
ZFLNCG08178	ZFLNCT12554				ENSMUST00000121379
ZFLNCG05678	ZFLNCT08764	ENST00000531347	NR_125730	NONHSAT070401	ENSMUST00000188029	NR_003027	NONMMUT030284
ZFLNCG10382	ZFLNCT16073	ENST00000515467		NONHSAT203761			NONMMUT018252
ZFLNCG12276	ZFLNCT18979	ENST00000500853	NR_033928				NONMMUT018571
ZFLNCG10288	ZFLNCT15925						NONMMUT078760
ZFLNCG03798	ZFLNCT05854		XR_936265
ZFLNCG03694	ZFLNCT05694			NONHSAT030888
ZFLNCG05574	ZFLNCT08610	ENST00000608811
ZFLNCG11906	ZFLNCT18437	ENST00000589021	NR_110727
ZFLNCG01974	ZFLNCT02895				ENSMUST00000193352
ZFLNCG06592	ZFLNCT10095			NONHSAT215277
ZFLNCG09476	ZFLNCT14568	ENST00000400275		NONHSAT136269
ZFLNCG12402	ZFLNCT19193	ENST00000581072	NR_110369	NONHSAT058587
ZFLNCG07204	ZFLNCT10987	ENST00000629462
ZFLNCG07469	ZFLNCT11439	ENST00000451698	NR_110265	NONHSAT184795		XR_872260	NONMMUT083236
ZFLNCG02936	ZFLNCT04488				ENSMUST00000204450		NONMMUT123094
ZFLNCG04756	ZFLNCT07346						NONMMUT114076
ZFLNCG10603	ZFLNCT16452			NONHSAT208034	ENSMUST00000125158		NONMMUT005045
ZFLNCG07067	ZFLNCT10803	ENST00000609737	NR_027036	NONHSAT087262
ZFLNCG00816	ZFLNCT01200				ENSMUST00000119275
ZFLNCG09861	ZFLNCT15181						NONMMUT039556
ZFLNCG07528	ZFLNCT11521			NONHSAT156002			NONMMUT105599
ZFLNCG02863	ZFLNCT04403				ENSMUST00000185540		NONMMUT066946
ZFLNCG13478	ZFLNCT20930	ENST00000570175		NONHSAT171000			NONMMUT018763
ZFLNCG09750	ZFLNCT15013		XR_001739303	NONHSAT181352
ZFLNCG00037	ZFLNCT00052	ENST00000608511	NR_027646	NONHSAT005424
ZFLNCG07946	ZFLNCT12180	ENST00000511640		NONHSAT017646
ZFLNCG08090	ZFLNCT12395			NONHSAT152572
ZFLNCG12545	ZFLNCT19379	ENST00000608023	NR_135299	NONHSAT009146	ENSMUST00000194584	NR_015566	NONMMUT004504
ZFLNCG09158	ZFLNCT14087	ENST00000426028		NONHSAT130638
ZFLNCG00880	ZFLNCT01289				ENSMUST00000199677
ZFLNCG10482	ZFLNCT16231	ENST00000518947	NR_038831	NONHSAT211841
ZFLNCG12485	ZFLNCT19296				ENSMUST00000119996
ZFLNCG01651	ZFLNCT02417	ENST00000469761
ZFLNCG06112	ZFLNCT09429	ENST00000460282			ENSMUST00000182663
ZFLNCG13295	ZFLNCT20646	ENST00000427568		NONHSAT162606	ENSMUST00000117244		NONMMUT073725
ZFLNCG01238	ZFLNCT01797			NONHSAT182673			NONMMUT110740
ZFLNCG10017	ZFLNCT15425						NONMMUT062117
ZFLNCG04160	ZFLNCT06380	ENST00000544380	XR_001737980	NONHSAT163845
ZFLNCG00038	ZFLNCT00051			NONHSAT066508
ZFLNCG11929	ZFLNCT18462				ENSMUST00000111062
ZFLNCG12086	ZFLNCT18670			NONHSAT179385
ZFLNCG01734	ZFLNCT02549	ENST00000403958		NONHSAT078924	ENSMUST00000132586		NONMMUT040514
ZFLNCG13145	ZFLNCT20409						NONMMUT074985
ZFLNCG06109	ZFLNCT09426	ENST00000430995
ZFLNCG04869	ZFLNCT07525			NONHSAT216544
ZFLNCG11731	ZFLNCT18190	ENST00000431702			ENSMUST00000091117
ZFLNCG07879	ZFLNCT12084						NONMMUT091452
ZFLNCG11972	ZFLNCT18519			NONHSAT163528	ENSMUST00000182745	XR_384451	NONMMUT097688
ZFLNCG05338	ZFLNCT08255			NONHSAT188689	ENSMUST00000121056
ZFLNCG03762	ZFLNCT05808	ENST00000481504
ZFLNCG03512	ZFLNCT05389	ENST00000485383		NONHSAT090751
ZFLNCG03836	ZFLNCT05906				ENSMUST00000198020	XR_375830
ZFLNCG10767	ZFLNCT16694						NONMMUT007133
ZFLNCG01920	ZFLNCT02802	ENST00000488441		NONHSAT010501	ENSMUST00000062226		NONMMUT012824
ZFLNCG03122	ZFLNCT04804	ENST00000508165			ENSMUST00000178604
ZFLNCG04446	ZFLNCT06838			NONHSAT070353			NONMMUT102590
ZFLNCG04461	ZFLNCT06871						NONMMUT043575
ZFLNCG02659	ZFLNCT04129			NONHSAT108496			NONMMUT023559
ZFLNCG12517	ZFLNCT19340			NONHSAT188874			NONMMUT041239
ZFLNCG10716	ZFLNCT16634	ENST00000605417		NONHSAT122133	ENSMUST00000159568	NR_002854	NONMMUT055660
ZFLNCG11673	ZFLNCT18095	ENST00000403291		NONHSAT115867	ENSMUST00000170943		NONMMUT016401
ZFLNCG01938	ZFLNCT02829	ENST00000450451					NONMMUT072100
ZFLNCG00779	ZFLNCT01148		NR_024388	NONHSAT094370
ZFLNCG03163	ZFLNCT04867				ENSMUST00000121167		NONMMUT037037
ZFLNCG01166	ZFLNCT01694			NONHSAT069957
ZFLNCG03532	ZFLNCT05419	ENST00000442074		NONHSAT121690
ZFLNCG06629	ZFLNCT10160			NONHSAT103241
ZFLNCG08057	ZFLNCT12345			NONHSAT203516
ZFLNCG10726	ZFLNCT16647						NONMMUT044048
ZFLNCG02884	ZFLNCT04424				ENSMUST00000197670		NONMMUT059889
ZFLNCG03195	ZFLNCT04910						NONMMUT086520
ZFLNCG10829	ZFLNCT16790						NONMMUT005075
ZFLNCG04569	ZFLNCT07035						NONMMUT121867
ZFLNCG12548	ZFLNCT19383					NR_132310
ZFLNCG03121	ZFLNCT04803	ENST00000613236		NONHSAT164066	ENSMUST00000121383
ZFLNCG09069	ZFLNCT13953			NONHSAT217551
ZFLNCG05918	ZFLNCT09125	ENST00000598115		NONHSAT067437
ZFLNCG07701	ZFLNCT11802						NONMMUT013526
ZFLNCG04523	ZFLNCT06967	ENST00000581621					NONMMUT047750
ZFLNCG03639	ZFLNCT05599				ENSMUST00000195556		NONMMUT002423
ZFLNCG09636	ZFLNCT14836			NONHSAT169174	ENSMUST00000199590
ZFLNCG04032	ZFLNCT06165	ENST00000431294	NR_121636	NONHSAT003671	ENSMUST00000201576
ZFLNCG12424	ZFLNCT19222						NONMMUT025093
ZFLNCG11886	ZFLNCT18412				ENSMUST00000121224
ZFLNCG12970	ZFLNCT20101			NONHSAT179581	ENSMUST00000122407		NONMMUT013196
ZFLNCG05038	ZFLNCT07814			NONHSAT055933
ZFLNCG03005	ZFLNCT04590					XR_001782712
ZFLNCG11095	ZFLNCT17146	ENST00000425785
ZFLNCG11094	ZFLNCT17145	ENST00000606070		NONHSAT209535
ZFLNCG04266	ZFLNCT06565				ENSMUST00000196543
ZFLNCG07286	ZFLNCT11127						NONMMUT045161
ZFLNCG09102	ZFLNCT13999	ENST00000500626			ENSMUST00000135913
ZFLNCG05767	ZFLNCT08903	ENST00000430922			ENSMUST00000199292
ZFLNCG06445	ZFLNCT09869						NONMMUT011329
ZFLNCG08826	ZFLNCT13616	ENST00000586049			ENSMUST00000120813		NONMMUT048785
ZFLNCG04724	ZFLNCT07308			NONHSAT136428
ZFLNCG05252	ZFLNCT08137						NONMMUT036971
ZFLNCG07215	ZFLNCT11002						NONMMUT031372
ZFLNCG10016	ZFLNCT15424	ENST00000553568					NONMMUT102108
ZFLNCG13327	ZFLNCT20700			NONHSAT021203			NONMMUT038479
ZFLNCG08606	ZFLNCT13259			NONHSAT211677
ZFLNCG01210	ZFLNCT01753						NONMMUT018615
ZFLNCG01634	ZFLNCT02391				ENSMUST00000118257		NONMMUT035904
ZFLNCG13012	ZFLNCT20169			NONHSAT032619
ZFLNCG13433	ZFLNCT20875	ENST00000622896		NONHSAT173121	ENSMUST00000109467		NONMMUT019959
ZFLNCG03415	ZFLNCT05228				ENSMUST00000122149		NONMMUT074169
ZFLNCG13008	ZFLNCT20164	ENST00000559695		NONHSAT183565	ENSMUST00000075147		NONMMUT001508
ZFLNCG08275	ZFLNCT12742			NONHSAT203424
ZFLNCG00239	ZFLNCT00351	ENST00000413187
ZFLNCG13568	ZFLNCT21070			NONHSAT171607
ZFLNCG09831	ZFLNCT15136			NONHSAT168629
ZFLNCG03630	ZFLNCT05575	ENST00000394563
ZFLNCG00019	ZFLNCT00023	ENST00000420490		NONHSAT138793
ZFLNCG01895	ZFLNCT02773			NONHSAT176486
ZFLNCG02610	ZFLNCT04065						NONMMUT042657
ZFLNCG12425	ZFLNCT19223	ENST00000519669		NONHSAT002854	ENSMUST00000191976		NONMMUT025095
ZFLNCG00363	ZFLNCT00518		NR_037644
ZFLNCG09395	ZFLNCT14450	ENST00000415255	NR_125979	NONHSAT002587
ZFLNCG06162	ZFLNCT09491	ENST00000400979		NONHSAT192230			NONMMUT096607
ZFLNCG05860	ZFLNCT09039				ENSMUST00000058103
ZFLNCG02650	ZFLNCT04118			NONHSAT174445
ZFLNCG05068	ZFLNCT07849						NONMMUT064447
ZFLNCG07163	ZFLNCT10925	ENST00000591298		NONHSAT063074	ENSMUST00000120602		NONMMUT063042
ZFLNCG04198	ZFLNCT06450			NONHSAT189058
ZFLNCG05926	ZFLNCT09134				ENSMUST00000117532
ZFLNCG10906	ZFLNCT16882			NONHSAT169411	ENSMUST00000117213
ZFLNCG02720	ZFLNCT04217			NONHSAT208933
ZFLNCG00680	ZFLNCT01015					XR_378116	NONMMUT123235
ZFLNCG06546	ZFLNCT10026			NONHSAT102729
ZFLNCG01289	ZFLNCT01888			NONHSAT011009
ZFLNCG12530	ZFLNCT19359	ENST00000325000	XR_945457	NONHSAT091397	ENSMUST00000119438		NONMMUT031601
ZFLNCG01516	ZFLNCT02242			NONHSAT140420	ENSMUST00000060997
ZFLNCG09031	ZFLNCT13899	ENST00000589195		NONHSAT053926
ZFLNCG04541	ZFLNCT06991	ENST00000529883		NONHSAT017872
ZFLNCG07996	ZFLNCT12237	ENST00000603971
ZFLNCG13549	ZFLNCT21049						NONMMUT061838
ZFLNCG10453	ZFLNCT16179			NONHSAT151338			NONMMUT049798
ZFLNCG08302	ZFLNCT12783	ENST00000524097		NONHSAT024389
ZFLNCG04763	ZFLNCT07354					XR_879106	NONMMUT136167
ZFLNCG01042	ZFLNCT01509			NONHSAT170275
ZFLNCG01927	ZFLNCT02814				ENSMUST00000119086
ZFLNCG06574	ZFLNCT10065	ENST00000623243			ENSMUST00000196013		NONMMUT021319
ZFLNCG12391	ZFLNCT19177		XR_001744421				NONMMUT066757
ZFLNCG10439	ZFLNCT16159				ENSMUST00000195593		NONMMUT001162
ZFLNCG01991	ZFLNCT02914		NR_038397	NONHSAT007596	ENSMUST00000139662	NR_002870	NONMMUT076672
ZFLNCG07561	ZFLNCT11562	ENST00000609102		NONHSAT155699
ZFLNCG04962	ZFLNCT07677			NONHSAT125663			NONMMUT052018
ZFLNCG11188	ZFLNCT17320						NONMMUT005587
ZFLNCG00665	ZFLNCT00992	ENST00000519160	NR_038235	NONHSAT126744			NONMMUT084608
ZFLNCG07932	ZFLNCT12159				ENSMUST00000181417
ZFLNCG03467	ZFLNCT05303				ENSMUST00000199098
ZFLNCG06830	ZFLNCT10443	ENST00000418623		NONHSAT093148	ENSMUST00000121451		NONMMUT064464
ZFLNCG00110	ZFLNCT00167	ENST00000453380		NONHSAT140442
ZFLNCG02476	ZFLNCT03884	ENST00000426250
ZFLNCG12652	ZFLNCT19535	ENST00000578645
ZFLNCG03723	ZFLNCT05749			NONHSAT148837
ZFLNCG00002	ZFLNCT00003						NONMMUT031824
ZFLNCG07023	ZFLNCT10741	ENST00000573866	NR_006880	NONHSAT146441		NR_027863	NONMMUT011357
ZFLNCG04131	ZFLNCT06329			NONHSAT196232	ENSMUST00000191844
ZFLNCG04097	ZFLNCT06277	ENST00000429033		NONHSAT171373
ZFLNCG09636	ZFLNCT14837						NONMMUT014156
ZFLNCG08531	ZFLNCT13121			NONHSAT160707
ZFLNCG07850	ZFLNCT12038						NONMMUT032560
ZFLNCG03898	ZFLNCT05989			NONHSAT151754
ZFLNCG03348	ZFLNCT05135	ENST00000424473		NONHSAT132875
ZFLNCG07008	ZFLNCT10711						NONMMUT011585
ZFLNCG05108	ZFLNCT07931		NR_024091			NR_024093
ZFLNCG12641	ZFLNCT19523			NONHSAT151097
ZFLNCG05173	ZFLNCT08017				ENSMUST00000188281
ZFLNCG12533	ZFLNCT19363	ENST00000469533		NONHSAT223657
ZFLNCG00479	ZFLNCT00694			NONHSAT185042
ZFLNCG10987	ZFLNCT16998	ENST00000607675		NONHSAT209070
ZFLNCG06278	ZFLNCT09656	ENST00000418542			ENSMUST00000119858
ZFLNCG07548	ZFLNCT11545	ENST00000525487
ZFLNCG13542	ZFLNCT21040			NONHSAT152306	ENSMUST00000152570	NR_136934	NONMMUT134624
ZFLNCG07617	ZFLNCT11642			NONHSAT156031
ZFLNCG05404	ZFLNCT08344					NR_045643
ZFLNCG05159	ZFLNCT07999	ENST00000521863			ENSMUST00000180610	NR_040709	NONMMUT021288
ZFLNCG11438	ZFLNCT17728			NONHSAT134846
ZFLNCG13590	ZFLNCT21110						NONMMUT125431
ZFLNCG10354	ZFLNCT16038	ENST00000432258
ZFLNCG08113	ZFLNCT12428	ENST00000429006		NONHSAT096687
ZFLNCG05990	ZFLNCT09233						NONMMUT100740
ZFLNCG13027	ZFLNCT20194			NONHSAT149974
ZFLNCG00349	ZFLNCT00496			NONHSAT034282
ZFLNCG06276	ZFLNCT09651			NONHSAT215541
ZFLNCG08844	ZFLNCT13646			NONHSAT176200
ZFLNCG00516	ZFLNCT00744				ENSMUST00000125611		NONMMUT042382
ZFLNCG04794	ZFLNCT07389						NONMMUT021754
ZFLNCG05190	ZFLNCT08036	ENST00000514947		NONHSAT195760
ZFLNCG05856	ZFLNCT09035						NONMMUT000602
ZFLNCG08688	ZFLNCT13405	ENST00000555502	NR_136642	NONHSAT077117
ZFLNCG04938	ZFLNCT07644			NONHSAT134890			NONMMUT102273
ZFLNCG09031	ZFLNCT13900	ENST00000425230
ZFLNCG01009	ZFLNCT01456				ENSMUST00000117616
ZFLNCG08875	ZFLNCT13704				ENSMUST00000191215
ZFLNCG06101	ZFLNCT09416	ENST00000436538			ENSMUST00000121472		NONMMUT037056
ZFLNCG00799	ZFLNCT01170	ENST00000428251		NONHSAT152007			NONMMUT111978
ZFLNCG00340	ZFLNCT00485			NONHSAT166176
ZFLNCG01460	ZFLNCT02150	ENST00000623111		NONHSAT192351
ZFLNCG00009	ZFLNCT00012						NONMMUT113509
ZFLNCG13572	ZFLNCT21074						NONMMUT065725
ZFLNCG02608	ZFLNCT04063			NONHSAT179556		XR_001784310
ZFLNCG04578	ZFLNCT07047						NONMMUT027305
ZFLNCG07712	ZFLNCT11817						NONMMUT109796
ZFLNCG07041	ZFLNCT10771			NONHSAT130285			NONMMUT134691
ZFLNCG01893	ZFLNCT02770				ENSMUST00000122292
ZFLNCG13288	ZFLNCT20638						NONMMUT069355
ZFLNCG02394	ZFLNCT03736			NONHSAT196246			NONMMUT124035
ZFLNCG05050	ZFLNCT07830						NONMMUT122854
ZFLNCG08882	ZFLNCT13712	ENST00000423212		NONHSAT007835
ZFLNCG03474	ZFLNCT05327	ENST00000511014	NR_024383	NONHSAT102669	ENSMUST00000131907		NONMMUT090332
ZFLNCG06294	ZFLNCT09677	ENST00000478788		NONHSAT108589
ZFLNCG06479	ZFLNCT09936				ENSMUST00000192654	XR_384978	NONMMUT100300
ZFLNCG12270	ZFLNCT18955						NONMMUT034732
ZFLNCG12430	ZFLNCT19230			NONHSAT122833
ZFLNCG12279	ZFLNCT18983			NONHSAT166701	ENSMUST00000118479		NONMMUT072284
ZFLNCG07725	ZFLNCT11844	ENST00000467831	XR_949203	NONHSAT090876	ENSMUST00000121071
ZFLNCG05079	ZFLNCT07884				ENSMUST00000177308
ZFLNCG00023	ZFLNCT00028	ENST00000326586		NONHSAT078916	ENSMUST00000122365		NONMMUT098741
ZFLNCG01850	ZFLNCT02720	ENST00000325612		NONHSAT112445	ENSMUST00000202370		NONMMUT122412
ZFLNCG10170	ZFLNCT15696	ENST00000568600
ZFLNCG01639	ZFLNCT02396	ENST00000424919		NONHSAT105075	ENSMUST00000122422		NONMMUT071390
ZFLNCG06051	ZFLNCT09336						NONMMUT079957
ZFLNCG05957	ZFLNCT09179	ENST00000419746	NR_038272	NONHSAT075758
ZFLNCG07399	ZFLNCT11336	ENST00000593402		NONHSAT180205
ZFLNCG12651	ZFLNCT19534			NONHSAT148314
ZFLNCG04512	ZFLNCT06955	ENST00000457344			ENSMUST00000179174		NONMMUT076300
ZFLNCG08336	ZFLNCT12822	ENST00000427475		NONHSAT212238			NONMMUT121493
ZFLNCG10004	ZFLNCT15407	ENST00000525179		NONHSAT067321
ZFLNCG00008	ZFLNCT00011			NONHSAT166402
ZFLNCG09517	ZFLNCT14662	ENST00000325117		NONHSAT137668	ENSMUST00000120916		NONMMUT072677
ZFLNCG03526	ZFLNCT05412						NONMMUT057758
ZFLNCG05036	ZFLNCT07811			NONHSAT187592
ZFLNCG12570	ZFLNCT19413						NONMMUT113338
ZFLNCG04564	ZFLNCT07024	ENST00000448435		NONHSAT137740
ZFLNCG07571	ZFLNCT11584			NONHSAT157585
ZFLNCG04708	ZFLNCT07284						NONMMUT064247
ZFLNCG11591	ZFLNCT17986				ENSMUST00000144118	NR_029456
ZFLNCG01837	ZFLNCT02704			NONHSAT141740
ZFLNCG09413	ZFLNCT14476				ENSMUST00000149978
ZFLNCG07644	ZFLNCT11690	ENST00000436459	NR_132980	NONHSAT221415	ENSMUST00000118928		NONMMUT052055
ZFLNCG07722	ZFLNCT11840	ENST00000514175		NONHSAT179733
ZFLNCG13345	ZFLNCT20725				ENSMUST00000121735		NONMMUT069618
ZFLNCG10965	ZFLNCT16965				ENSMUST00000185494	NR_131249	NONMMUT075103
ZFLNCG09416	ZFLNCT14481						NONMMUT082260
ZFLNCG13226	ZFLNCT20528	ENST00000399342					NONMMUT020955
ZFLNCG00172	ZFLNCT00254			NONHSAT198601
ZFLNCG11738	ZFLNCT18199	ENST00000587506			ENSMUST00000121654
ZFLNCG06745	ZFLNCT10310			NONHSAT149273
ZFLNCG12680	ZFLNCT19572				ENSMUST00000186401
ZFLNCG02331	ZFLNCT03627				ENSMUST00000181132		NONMMUT056563
ZFLNCG00747	ZFLNCT01104						NONMMUT031638
ZFLNCG04808	ZFLNCT07412						NONMMUT063272
ZFLNCG00267	ZFLNCT00394					XR_106144
ZFLNCG05377	ZFLNCT08311			NONHSAT125964
ZFLNCG00279	ZFLNCT00408			NONHSAT164839
ZFLNCG02985	ZFLNCT04552				ENSMUST00000117905
ZFLNCG08085	ZFLNCT12381			NONHSAT104606
ZFLNCG03677	ZFLNCT05673						NONMMUT018754
ZFLNCG05191	ZFLNCT08038	ENST00000443008		NONHSAT152071			NONMMUT111912
ZFLNCG06368	ZFLNCT09767	ENST00000526456		NONHSAT158786			NONMMUT125931
ZFLNCG00140	ZFLNCT00206			NONHSAT136581
ZFLNCG05563	ZFLNCT08599			NONHSAT186330
ZFLNCG01932	ZFLNCT02819	ENST00000438989		NONHSAT146147	ENSMUST00000190587		NONMMUT101542
ZFLNCG13504	ZFLNCT20962	ENST00000569853		NONHSAT047502
ZFLNCG13115	ZFLNCT20360	ENST00000454260	NR_046721	NONHSAT185445
ZFLNCG04138	ZFLNCT06339	ENST00000547042		NONHSAT025480
ZFLNCG11556	ZFLNCT17918						NONMMUT120988
ZFLNCG00025	ZFLNCT00031						NONMMUT084449
ZFLNCG03480	ZFLNCT05333			NONHSAT164944
ZFLNCG01137	ZFLNCT01653						NONMMUT072645
ZFLNCG08557	ZFLNCT13186	ENST00000431994
ZFLNCG02946	ZFLNCT04498		XR_001751771
ZFLNCG01211	ZFLNCT01764			NONHSAT157496
ZFLNCG08830	ZFLNCT13621	ENST00000448015
ZFLNCG06225	ZFLNCT09569						NONMMUT034213
ZFLNCG11347	ZFLNCT17592			NONHSAT064307
ZFLNCG00739	ZFLNCT01090			NONHSAT203125
ZFLNCG11060	ZFLNCT17094	ENST00000555261	NR_045122	NONHSAT168571
ZFLNCG06074	ZFLNCT09370					XR_001784468
ZFLNCG02127	ZFLNCT03138						NONMMUT106838
ZFLNCG12277	ZFLNCT18981	ENST00000481241		NONHSAT194969
ZFLNCG04843	ZFLNCT07483						NONMMUT067135
ZFLNCG05742	ZFLNCT08852	ENST00000436105	NR_038276	NONHSAT213441			NONMMUT089302
ZFLNCG08705	ZFLNCT13423			NONHSAT030962
ZFLNCG10655	ZFLNCT16521			NONHSAT127684
ZFLNCG03290	ZFLNCT05053				ENSMUST00000088880	NR_033141
ZFLNCG12593	ZFLNCT19445						NONMMUT126842
ZFLNCG10286	ZFLNCT15923				ENSMUST00000123249	NR_045806
ZFLNCG00543	ZFLNCT00788			NONHSAT091414
ZFLNCG11641	ZFLNCT18054						NONMMUT031627
ZFLNCG03696	ZFLNCT05696				ENSMUST00000184801
ZFLNCG08983	ZFLNCT13823		XR_933063	NONHSAT119440
ZFLNCG10197	ZFLNCT15737					XR_378347
ZFLNCG01528	ZFLNCT02255						NONMMUT098603
ZFLNCG00215	ZFLNCT00314	ENST00000415070		NONHSAT182102	ENSMUST00000194345	XR_001781704	NONMMUT024092
ZFLNCG02311	ZFLNCT03575	ENST00000432994	XR_001748961	NONHSAT161744
ZFLNCG09642	ZFLNCT14848	ENST00000549515		NONHSAT036198		XR_872735
ZFLNCG04114	ZFLNCT06302						NONMMUT016995
ZFLNCG05391	ZFLNCT08325	ENST00000270691
ZFLNCG01742	ZFLNCT02558						NONMMUT080971
ZFLNCG03836	ZFLNCT05907	ENST00000447718		NONHSAT077444
ZFLNCG09387	ZFLNCT14439		XR_001753828
ZFLNCG01539	ZFLNCT02275			NONHSAT002975
ZFLNCG00846	ZFLNCT01244	ENST00000401578
ZFLNCG09879	ZFLNCT15206			NONHSAT180332
ZFLNCG10332	ZFLNCT16008	ENST00000553115
ZFLNCG05787	ZFLNCT08930			NONHSAT158400
ZFLNCG01782	ZFLNCT02635	ENST00000417878		NONHSAT122757	ENSMUST00000120557		NONMMUT026676
ZFLNCG10752	ZFLNCT16678	ENST00000418510		NONHSAT207844
ZFLNCG10628	ZFLNCT16486	ENST00000502424			ENSMUST00000188426	NR_033481	NONMMUT078463
ZFLNCG00387	ZFLNCT00548	ENST00000492841		NONHSAT166712
ZFLNCG01781	ZFLNCT02633				ENSMUST00000150329
ZFLNCG10179	ZFLNCT15707				ENSMUST00000195714		NONMMUT111340
ZFLNCG09580	ZFLNCT14769	ENST00000439189		NONHSAT081473	ENSMUST00000117851
ZFLNCG07268	ZFLNCT11106	ENST00000625445		NONHSAT131038		XR_879216
ZFLNCG09624	ZFLNCT14822	ENST00000430315			ENSMUST00000203602	NR_028592
ZFLNCG05579	ZFLNCT08617			NONHSAT203225	ENSMUST00000156462		NONMMUT011384
ZFLNCG08181	ZFLNCT12557					XR_872637
ZFLNCG05024	ZFLNCT07793					XR_870696
ZFLNCG07410	ZFLNCT11356					XR_388620
ZFLNCG07291	ZFLNCT11134						NONMMUT028182
ZFLNCG04268	ZFLNCT06567			NONHSAT208543
ZFLNCG04757	ZFLNCT07347			NONHSAT097901
ZFLNCG13322	ZFLNCT20694						NONMMUT064213
ZFLNCG06749	ZFLNCT10314						NONMMUT132555
ZFLNCG06556	ZFLNCT10042					XR_871566	NONMMUT079966
ZFLNCG08578	ZFLNCT13225						NONMMUT019491
ZFLNCG13009	ZFLNCT20166						NONMMUT098674
ZFLNCG05488	ZFLNCT08485			NONHSAT082151	ENSMUST00000181328
ZFLNCG09041	ZFLNCT13912				ENSMUST00000203367
ZFLNCG03040	ZFLNCT04663	ENST00000448722
ZFLNCG04692	ZFLNCT07250					XR_391271
ZFLNCG08138	ZFLNCT12495	ENST00000435239	NR_028443	NONHSAT087008	ENSMUST00000191412		NONMMUT136843
ZFLNCG01930	ZFLNCT02817						NONMMUT010093
ZFLNCG02458	ZFLNCT03861					XR_001783595
ZFLNCG02320	ZFLNCT03588						NONMMUT010260
ZFLNCG02110	ZFLNCT03102						NONMMUT047084
ZFLNCG09088	ZFLNCT13975	ENST00000524963		NONHSAT219903	ENSMUST00000196461		NONMMUT018817
ZFLNCG09612	ZFLNCT14809	ENST00000428512	XR_001753962	NONHSAT179822	ENSMUST00000121087		NONMMUT071825
ZFLNCG08778	ZFLNCT13552	ENST00000438849
ZFLNCG11584	ZFLNCT17973				ENSMUST00000119476
ZFLNCG06479	ZFLNCT09940						NONMMUT079340
ZFLNCG00424	ZFLNCT00626	ENST00000255320			ENSMUST00000121589		NONMMUT040200
ZFLNCG05871	ZFLNCT09055			NONHSAT139504
ZFLNCG10972	ZFLNCT16974				ENSMUST00000125308		NONMMUT031015
ZFLNCG04601	ZFLNCT07091						NONMMUT122511
ZFLNCG02200	ZFLNCT03289		XR_001745280
ZFLNCG11931	ZFLNCT18464			NONHSAT220857
ZFLNCG09033	ZFLNCT13902			NONHSAT149867
ZFLNCG12767	ZFLNCT19732					XR_874822	NONMMUT021643
ZFLNCG02807	ZFLNCT04331					XR_880255	NONMMUT056464
ZFLNCG09350	ZFLNCT14373	ENST00000409132
ZFLNCG12358	ZFLNCT19135			NONHSAT199013			NONMMUT057258
ZFLNCG08905	ZFLNCT13736					XR_865699	NONMMUT076710
ZFLNCG13564	ZFLNCT21066	ENST00000444624		NONHSAT006199
ZFLNCG06992	ZFLNCT10692						NONMMUT078833
ZFLNCG04546	ZFLNCT06996			NONHSAT171638			NONMMUT132782
ZFLNCG03024	ZFLNCT04644	ENST00000512938
ZFLNCG09137	ZFLNCT14052			NONHSAT192866
ZFLNCG13222	ZFLNCT20522						NONMMUT129590
ZFLNCG03397	ZFLNCT05196	ENST00000559681		NONHSAT200111
ZFLNCG12602	ZFLNCT19456				ENSMUST00000120326		NONMMUT039094
ZFLNCG10821	ZFLNCT16781		XR_001754608
ZFLNCG13025	ZFLNCT20187			NONHSAT200207
ZFLNCG13346	ZFLNCT20727				ENSMUST00000153606
ZFLNCG00412	ZFLNCT00607						NONMMUT019050
ZFLNCG06809	ZFLNCT10410			NONHSAT133286		NR_110483	NONMMUT096254
ZFLNCG08447	ZFLNCT12994			NONHSAT025253
ZFLNCG04723	ZFLNCT07306	ENST00000458402		NONHSAT115645	ENSMUST00000119790		NONMMUT039508
ZFLNCG04997	ZFLNCT07738				ENSMUST00000120768		NONMMUT073111
ZFLNCG08123	ZFLNCT12441	ENST00000556476
ZFLNCG02123	ZFLNCT03126	ENST00000427548			ENSMUST00000117575		NONMMUT072233
ZFLNCG03430	ZFLNCT05256						NONMMUT078713
ZFLNCG12955	ZFLNCT20079						NONMMUT007220
ZFLNCG03484	ZFLNCT05341	ENST00000623223		NONHSAT204474		XR_873692	NONMMUT090285
ZFLNCG01889	ZFLNCT02766	ENST00000578195		NONHSAT175089
ZFLNCG12698	ZFLNCT19603						NONMMUT026610
ZFLNCG12455	ZFLNCT19257			NONHSAT080929
ZFLNCG09902	ZFLNCT15241			NONHSAT080409			NONMMUT094937
ZFLNCG03559	ZFLNCT05474			NONHSAT135743	ENSMUST00000117967
ZFLNCG10430	ZFLNCT16130					NR_045376	NONMMUT032826
ZFLNCG11299	ZFLNCT17519	ENST00000505987		NONHSAT102305	ENSMUST00000119727	NR_102298	NONMMUT010817
ZFLNCG11637	ZFLNCT18048	ENST00000588022		NONHSAT146891
ZFLNCG08277	ZFLNCT12744						NONMMUT077103
ZFLNCG05893	ZFLNCT09092	ENST00000419271
ZFLNCG11437	ZFLNCT17727	ENST00000438948
ZFLNCG03197	ZFLNCT04916			NONHSAT209346
ZFLNCG08408	ZFLNCT12934	ENST00000415292			ENSMUST00000119844		NONMMUT045121
ZFLNCG03325	ZFLNCT05106	ENST00000431098		NONHSAT036337	ENSMUST00000168697	XR_381427	NONMMUT073604
ZFLNCG04219	ZFLNCT06484	ENST00000467930		NONHSAT044205	ENSMUST00000127484	XR_001785394	NONMMUT045997
ZFLNCG03659	ZFLNCT05648	ENST00000592946	NR_033341
ZFLNCG05963	ZFLNCT09188			NONHSAT183230
ZFLNCG10137	ZFLNCT15643			NONHSAT066415			NONMMUT060340
ZFLNCG10837	ZFLNCT16798				ENSMUST00000174652
ZFLNCG02478	ZFLNCT03887			NONHSAT011397
ZFLNCG07869	ZFLNCT12069			NONHSAT169956
ZFLNCG10856	ZFLNCT16821	ENST00000450866		NONHSAT169528	ENSMUST00000194420		NONMMUT015164
ZFLNCG11243	ZFLNCT17408	ENST00000455232	NR_110552	NONHSAT037862			NONMMUT088774
ZFLNCG11168	ZFLNCT17289						NONMMUT005185
ZFLNCG08541	ZFLNCT13158			NONHSAT175447
ZFLNCG01017	ZFLNCT01476			NONHSAT194883
ZFLNCG11033	ZFLNCT17058	ENST00000525272		NONHSAT220761
ZFLNCG07653	ZFLNCT11706						NONMMUT080715
ZFLNCG11758	ZFLNCT18221	ENST00000444067
ZFLNCG00367	ZFLNCT00524	ENST00000412493		NONHSAT139527
ZFLNCG06345	ZFLNCT09738	ENST00000527191		NONHSAT158783	ENSMUST00000120029
ZFLNCG06616	ZFLNCT10130		NR_037928	NONHSAT145018	ENSMUST00000121239
ZFLNCG08445	ZFLNCT12992			NONHSAT201781
ZFLNCG00048	ZFLNCT00072	ENST00000600039
ZFLNCG11161	ZFLNCT17270	ENST00000497982
ZFLNCG09863	ZFLNCT15183	ENST00000549998		NONHSAT029756
ZFLNCG11118	ZFLNCT17174			NONHSAT152637
ZFLNCG07730	ZFLNCT11850			NONHSAT169416
ZFLNCG03888	ZFLNCT05978	ENST00000560291
ZFLNCG07349	ZFLNCT11251			NONHSAT156378			NONMMUT126319
ZFLNCG07673	ZFLNCT11755			NONHSAT157215
ZFLNCG03409	ZFLNCT05215	ENST00000559539		NONHSAT047400
ZFLNCG06365	ZFLNCT09764	ENST00000441891		NONHSAT033272	ENSMUST00000192883		NONMMUT043080
ZFLNCG05879	ZFLNCT09070						NONMMUT003637
ZFLNCG04480	ZFLNCT06897	ENST00000557601
ZFLNCG05796	ZFLNCT08944			NONHSAT167109
ZFLNCG10574	ZFLNCT16345				ENSMUST00000173935
ZFLNCG13385	ZFLNCT20809	ENST00000432577		NONHSAT009463	ENSMUST00000117113		NONMMUT125483
ZFLNCG10044	ZFLNCT15472						NONMMUT111673
ZFLNCG10619	ZFLNCT16476				ENSMUST00000119460
ZFLNCG11572	ZFLNCT17954						NONMMUT019034
ZFLNCG06353	ZFLNCT09746	ENST00000413611
ZFLNCG05062	ZFLNCT07843			NONHSAT221388
ZFLNCG01763	ZFLNCT02606	ENST00000609065		NONHSAT175929
ZFLNCG07078	ZFLNCT10824	ENST00000436669		NONHSAT078315	ENSMUST00000121354	NR_015577	NONMMUT008447
ZFLNCG00282	ZFLNCT00413			NONHSAT036382
ZFLNCG13577	ZFLNCT21089						NONMMUT064471
ZFLNCG03219	ZFLNCT04948			NONHSAT194328
ZFLNCG05943	ZFLNCT09159				ENSMUST00000185516
ZFLNCG12980	ZFLNCT20124	ENST00000453364		NONHSAT000738	ENSMUST00000112099		NONMMUT023980
ZFLNCG12927	ZFLNCT20045						NONMMUT016512
ZFLNCG02998	ZFLNCT04580						NONMMUT096202
ZFLNCG01304	ZFLNCT01905		XR_001755455
ZFLNCG11457	ZFLNCT17761			NONHSAT134685	ENSMUST00000118546		NONMMUT071762
ZFLNCG09598	ZFLNCT14793	ENST00000426911		NONHSAT138748
ZFLNCG03816	ZFLNCT05876						NONMMUT099909
ZFLNCG04947	ZFLNCT07658	ENST00000427153	NR_026690	NONHSAT212237
ZFLNCG04566	ZFLNCT07026			NONHSAT018520			NONMMUT039052
ZFLNCG01723	ZFLNCT02534			NONHSAT175928
ZFLNCG08506	ZFLNCT13084	ENST00000565489		NONHSAT142271		NR_073015	NONMMUT060156
ZFLNCG05292	ZFLNCT08197						NONMMUT119997
ZFLNCG06220	ZFLNCT09564	ENST00000599229
ZFLNCG04769	ZFLNCT07363	ENST00000406551			ENSMUST00000120905	XR_382518	NONMMUT071892
ZFLNCG08314	ZFLNCT12795						NONMMUT017897
ZFLNCG07538	ZFLNCT11534						NONMMUT042633
ZFLNCG04741	ZFLNCT07330	ENST00000602042		NONHSAT173462
ZFLNCG12436	ZFLNCT19236	ENST00000442749	NR_046554	NONHSAT195343
ZFLNCG00794	ZFLNCT01165	ENST00000432923
ZFLNCG13039	ZFLNCT20237	ENST00000419267		NONHSAT001190	ENSMUST00000182298		NONMMUT088800
ZFLNCG12606	ZFLNCT19463	ENST00000430567		NONHSAT189710			NONMMUT110086
ZFLNCG11098	ZFLNCT17149					XR_881881	NONMMUT117628
ZFLNCG07199	ZFLNCT10975				ENSMUST00000117720
ZFLNCG05214	ZFLNCT08066						NONMMUT036001
ZFLNCG04648	ZFLNCT07158	ENST00000449226
ZFLNCG10309	ZFLNCT15979			NONHSAT216582	ENSMUST00000193796		NONMMUT076250
ZFLNCG10357	ZFLNCT16043	ENST00000420566		NONHSAT176192	ENSMUST00000121423
ZFLNCG06757	ZFLNCT10326	ENST00000462623			ENSMUST00000121351
ZFLNCG02167	ZFLNCT03228			NONHSAT089797
ZFLNCG05126	ZFLNCT07957			NONHSAT152484
ZFLNCG01030	ZFLNCT01494						NONMMUT048890
ZFLNCG03232	ZFLNCT04967	ENST00000500185
ZFLNCG02214	ZFLNCT03313						NONMMUT135187
ZFLNCG03264	ZFLNCT05008						NONMMUT136975
ZFLNCG00387	ZFLNCT00549	ENST00000413759			ENSMUST00000112150		NONMMUT021663
ZFLNCG13527	ZFLNCT21013				ENSMUST00000187142
ZFLNCG01157	ZFLNCT01681			NONHSAT180068	ENSMUST00000149889	NR_040278	NONMMUT057280
ZFLNCG04093	ZFLNCT06271			NONHSAT204943	ENSMUST00000139508		NONMMUT009364
ZFLNCG03906	ZFLNCT05997						NONMMUT119052
ZFLNCG02282	ZFLNCT03493	ENST00000419643		NONHSAT192450	ENSMUST00000120164
ZFLNCG00099	ZFLNCT00150						NONMMUT092483
ZFLNCG03877	ZFLNCT05961	ENST00000534767
ZFLNCG06071	ZFLNCT09364	ENST00000433230			ENSMUST00000192957		NONMMUT076782
ZFLNCG10661	ZFLNCT16527	ENST00000450133
ZFLNCG10508	ZFLNCT16261	ENST00000537929		NONHSAT193614	ENSMUST00000120190		NONMMUT008827
ZFLNCG10668	ZFLNCT16539	ENST00000510179		NONHSAT033635
ZFLNCG09964	ZFLNCT15352				ENSMUST00000201813
ZFLNCG03501	ZFLNCT05367	ENST00000399411		NONHSAT101891	ENSMUST00000155338
ZFLNCG11670	ZFLNCT18092	ENST00000429776		NONHSAT034513
ZFLNCG06731	ZFLNCT10294			NONHSAT060162
ZFLNCG05113	ZFLNCT07936	ENST00000437526		NONHSAT012758
ZFLNCG03321	ZFLNCT05098	ENST00000623084
ZFLNCG13231	ZFLNCT20532						NONMMUT116989
ZFLNCG07865	ZFLNCT12063						NONMMUT026940
ZFLNCG07960	ZFLNCT12195	ENST00000411421		NONHSAT034239
ZFLNCG05680	ZFLNCT08766						NONMMUT095157
ZFLNCG02416	ZFLNCT03802						NONMMUT124584
ZFLNCG06798	ZFLNCT10398			NONHSAT139145
ZFLNCG11821	ZFLNCT18332	ENST00000537438		NONHSAT207199	ENSMUST00000075650		NONMMUT046551
ZFLNCG04233	ZFLNCT06505					XR_001783546
ZFLNCG12825	ZFLNCT19858	ENST00000366587			ENSMUST00000138679		NONMMUT038201
ZFLNCG05161	ZFLNCT08001			NONHSAT126011
ZFLNCG12981	ZFLNCT20125			NONHSAT052887
ZFLNCG09232	ZFLNCT14189	ENST00000525031
ZFLNCG01441	ZFLNCT02139					XR_876254
ZFLNCG07662	ZFLNCT11723			NONHSAT013879
ZFLNCG10600	ZFLNCT16442			NONHSAT148558
ZFLNCG02484	ZFLNCT03899			NONHSAT155073			NONMMUT057870
ZFLNCG00734	ZFLNCT01085			NONHSAT213473
ZFLNCG13077	ZFLNCT20294			NONHSAT154870
ZFLNCG12172	ZFLNCT18795				ENSMUST00000182158		NONMMUT002935
ZFLNCG04542	ZFLNCT06992			NONHSAT152289	ENSMUST00000151268
ZFLNCG01642	ZFLNCT02402						NONMMUT126783
ZFLNCG09948	ZFLNCT15322			NONHSAT210266			NONMMUT125725
ZFLNCG09391	ZFLNCT14443						NONMMUT100436
ZFLNCG02337	ZFLNCT03636	ENST00000546624		NONHSAT133442	ENSMUST00000122035		NONMMUT005154
ZFLNCG11474	ZFLNCT17781	ENST00000421286
ZFLNCG13204	ZFLNCT20494			NONHSAT172515			NONMMUT100839
ZFLNCG10676	ZFLNCT16564	ENST00000590314		NONHSAT151381	ENSMUST00000075251		NONMMUT036095
ZFLNCG03402	ZFLNCT05203	ENST00000508294		NONHSAT097153
ZFLNCG11137	ZFLNCT17198	ENST00000397646		NONHSAT093959
ZFLNCG09526	ZFLNCT14680		XR_001750878	NONHSAT184694			NONMMUT083339
ZFLNCG08645	ZFLNCT13319	ENST00000498687	NR_109777
ZFLNCG04711	ZFLNCT07287						NONMMUT038687
ZFLNCG03453	ZFLNCT05281	ENST00000454614		NONHSAT013134
ZFLNCG11879	ZFLNCT18405	ENST00000398732
ZFLNCG02018	ZFLNCT02970	ENST00000548687
ZFLNCG07407	ZFLNCT11348	ENST00000617851
ZFLNCG06286	ZFLNCT09666	ENST00000412353	NR_045118
ZFLNCG03614	ZFLNCT05552	ENST00000608502		NONHSAT134947
ZFLNCG07727	ZFLNCT11847			NONHSAT036955
ZFLNCG02379	ZFLNCT03706			NONHSAT027263
ZFLNCG05647	ZFLNCT08714			NONHSAT165599
ZFLNCG02254	ZFLNCT03432	ENST00000415146		NONHSAT213860
ZFLNCG11894	ZFLNCT18421						NONMMUT124680
ZFLNCG04831	ZFLNCT07462						NONMMUT067104
ZFLNCG11422	ZFLNCT17706				ENSMUST00000189247
ZFLNCG12601	ZFLNCT19455			NONHSAT028755
ZFLNCG06527	ZFLNCT09994	ENST00000547237
ZFLNCG06582	ZFLNCT10077						NONMMUT006914
ZFLNCG00268	ZFLNCT00396			NONHSAT198510
ZFLNCG05194	ZFLNCT08043	ENST00000541815		NONHSAT193871			NONMMUT070910
ZFLNCG12378	ZFLNCT19159				ENSMUST00000194617		NONMMUT003914
ZFLNCG00119	ZFLNCT00179						NONMMUT051960
ZFLNCG07400	ZFLNCT11338			NONHSAT205693
ZFLNCG03003	ZFLNCT04587			NONHSAT154332
ZFLNCG01902	ZFLNCT02780	ENST00000429893
ZFLNCG12335	ZFLNCT19103						NONMMUT030206
ZFLNCG01010	ZFLNCT01458			NONHSAT197828
ZFLNCG08528	ZFLNCT13115	ENST00000449539		NONHSAT073641	ENSMUST00000181263		NONMMUT044276
ZFLNCG05521	ZFLNCT08540						NONMMUT107308
ZFLNCG00454	ZFLNCT00663						NONMMUT043025
ZFLNCG11804	ZFLNCT18308	ENST00000529062
ZFLNCG03229	ZFLNCT04962			NONHSAT084812
ZFLNCG09319	ZFLNCT14333				ENSMUST00000192440		NONMMUT043871
ZFLNCG11386	ZFLNCT17643			NONHSAT221380
ZFLNCG00480	ZFLNCT00695	ENST00000602288		NONHSAT200251
ZFLNCG02387	ZFLNCT03723				ENSMUST00000181258		NONMMUT056238
ZFLNCG00062	ZFLNCT00095	ENST00000530835	NR_027051	NONHSAT192614	ENSMUST00000122404		NONMMUT033245
ZFLNCG01491	ZFLNCT02199				ENSMUST00000203729
ZFLNCG01363	ZFLNCT02018	ENST00000442978		NONHSAT060901	ENSMUST00000178377		NONMMUT029206
ZFLNCG04014	ZFLNCT06143				ENSMUST00000156633	XR_870649	NONMMUT134160
ZFLNCG01388	ZFLNCT02052						NONMMUT081133
ZFLNCG08431	ZFLNCT12966	ENST00000577881		NONHSAT055147
ZFLNCG12207	ZFLNCT18845						NONMMUT025233
ZFLNCG04269	ZFLNCT06568	ENST00000517322	XR_001742688	NONHSAT125675	ENSMUST00000189614		NONMMUT104228
ZFLNCG10939	ZFLNCT16929				ENSMUST00000119994		NONMMUT071968
ZFLNCG01903	ZFLNCT02781			NONHSAT148170
ZFLNCG12599	ZFLNCT19452	ENST00000418595			ENSMUST00000198555
ZFLNCG05478	ZFLNCT08469						NONMMUT020163
ZFLNCG07919	ZFLNCT12139			NONHSAT071732			NONMMUT034874
ZFLNCG07970	ZFLNCT12207			NONHSAT057163
ZFLNCG10764	ZFLNCT16691						NONMMUT115068
ZFLNCG12688	ZFLNCT19578						NONMMUT056240
ZFLNCG09707	ZFLNCT14949	ENST00000540341
ZFLNCG01584	ZFLNCT02333		XR_934867
ZFLNCG11039	ZFLNCT17067			NONHSAT106824
ZFLNCG05356	ZFLNCT08281			NONHSAT164151
ZFLNCG13543	ZFLNCT21041			NONHSAT044219
ZFLNCG10273	ZFLNCT15862			NONHSAT187792		XR_869566	NONMMUT059333
ZFLNCG06798	ZFLNCT10399			NONHSAT223132
ZFLNCG02916	ZFLNCT04461						NONMMUT089383
ZFLNCG04282	ZFLNCT06588			NONHSAT159258
ZFLNCG01661	ZFLNCT02431				ENSMUST00000192279		NONMMUT068293
ZFLNCG04847	ZFLNCT07487	ENST00000586231	NR_002716	NONHSAT053855	ENSMUST00000194223	NR_004414	NONMMUT012087
ZFLNCG03427	ZFLNCT05246	ENST00000582320		NONHSAT052655			NONMMUT010867
ZFLNCG10355	ZFLNCT16041				ENSMUST00000139095	XR_001780327
ZFLNCG01693	ZFLNCT02483						NONMMUT011619
ZFLNCG01651	ZFLNCT02416			NONHSAT209989
ZFLNCG12715	ZFLNCT19622					NR_132314
ZFLNCG03372	ZFLNCT05166	ENST00000543624		NONHSAT159187			NONMMUT105865
ZFLNCG09580	ZFLNCT14770						NONMMUT047917
ZFLNCG00307	ZFLNCT00446	ENST00000568553			ENSMUST00000122215		NONMMUT078930
ZFLNCG11796	ZFLNCT18299						NONMMUT137475
ZFLNCG13194	ZFLNCT20482		XR_001755575
ZFLNCG08130	ZFLNCT12464						NONMMUT104850
ZFLNCG13239	ZFLNCT20542			NONHSAT178169
ZFLNCG10734	ZFLNCT16658	ENST00000441699
ZFLNCG08094	ZFLNCT12403	ENST00000439492		NONHSAT198504
ZFLNCG06621	ZFLNCT10137			NONHSAT052709
ZFLNCG06426	ZFLNCT09846	ENST00000403057
ZFLNCG04697	ZFLNCT07267						NONMMUT112497
ZFLNCG00793	ZFLNCT01163	ENST00000439621		NONHSAT148960			NONMMUT117115
ZFLNCG11345	ZFLNCT17589			NONHSAT168634
ZFLNCG06609	ZFLNCT10113	ENST00000569668		NONHSAT077395
ZFLNCG05870	ZFLNCT09054	ENST00000527351		NONHSAT024840
ZFLNCG12877	ZFLNCT19963						NONMMUT088611
ZFLNCG00121	ZFLNCT00181	ENST00000518921			ENSMUST00000119494
ZFLNCG05228	ZFLNCT08104			NONHSAT188126	ENSMUST00000181414		NONMMUT129666
ZFLNCG04377	ZFLNCT06731	ENST00000395613		NONHSAT087540
ZFLNCG09711	ZFLNCT14953	ENST00000442565		NONHSAT084381
ZFLNCG08993	ZFLNCT13838			NONHSAT211872
ZFLNCG09246	ZFLNCT14215						NONMMUT129382
ZFLNCG12611	ZFLNCT19471						NONMMUT061045
ZFLNCG04905	ZFLNCT07590						NONMMUT005161
ZFLNCG05845	ZFLNCT09024				ENSMUST00000160287		NONMMUT100183
ZFLNCG06344	ZFLNCT09737	ENST00000612267		NONHSAT032274
ZFLNCG05690	ZFLNCT08784			NONHSAT165927
ZFLNCG11433	ZFLNCT17718			NONHSAT097049
ZFLNCG00555	ZFLNCT00804			NONHSAT013377
ZFLNCG01629	ZFLNCT02383						NONMMUT067597
ZFLNCG09488	ZFLNCT14605	ENST00000413804		NONHSAT130222
ZFLNCG12302	ZFLNCT19022	ENST00000517740	NR_075090	NONHSAT034739	ENSMUST00000188411		NONMMUT113081
ZFLNCG03182	ZFLNCT04894				ENSMUST00000117628
ZFLNCG06819	ZFLNCT10425				ENSMUST00000192361	XR_869296
ZFLNCG12635	ZFLNCT19515	ENST00000606802		NONHSAT148360
ZFLNCG06045	ZFLNCT09321						NONMMUT132048
ZFLNCG02477	ZFLNCT03886						NONMMUT007558
ZFLNCG00928	ZFLNCT01350						NONMMUT011823
ZFLNCG09047	ZFLNCT13921			NONHSAT205599
ZFLNCG09890	ZFLNCT15219	ENST00000629732	NR_038292	NONHSAT108398			NONMMUT062960
ZFLNCG00884	ZFLNCT01293			NONHSAT149288
ZFLNCG11183	ZFLNCT17314						NONMMUT005612
ZFLNCG04535	ZFLNCT06981			NONHSAT158874			NONMMUT049228
ZFLNCG08918	ZFLNCT13750				ENSMUST00000186157
ZFLNCG02526	ZFLNCT03955					XR_001778171
ZFLNCG08516	ZFLNCT13096			NONHSAT176064
ZFLNCG03013	ZFLNCT04607						NONMMUT113394
ZFLNCG09637	ZFLNCT14838			NONHSAT036268
ZFLNCG05524	ZFLNCT08543				ENSMUST00000118681
ZFLNCG07870	ZFLNCT12071						NONMMUT093959
ZFLNCG11355	ZFLNCT17603	ENST00000445125		NONHSAT081051			NONMMUT029667
ZFLNCG05447	ZFLNCT08427						NONMMUT084326
ZFLNCG11488	ZFLNCT17802	ENST00000447491			ENSMUST00000117810		NONMMUT071861
ZFLNCG10352	ZFLNCT16036						NONMMUT063759
ZFLNCG11136	ZFLNCT17197						NONMMUT100546
ZFLNCG08450	ZFLNCT12998	ENST00000456928		NONHSAT207112	ENSMUST00000117405		NONMMUT102053
ZFLNCG07591	ZFLNCT11610	ENST00000403332
ZFLNCG09473	ZFLNCT14565	ENST00000505973					NONMMUT051772
ZFLNCG06916	ZFLNCT10595			NONHSAT175914
ZFLNCG02116	ZFLNCT03115				ENSMUST00000119204		NONMMUT074124
ZFLNCG05781	ZFLNCT08923			NONHSAT183471	ENSMUST00000117815
ZFLNCG03491	ZFLNCT05353				ENSMUST00000122385
ZFLNCG03287	ZFLNCT05044				ENSMUST00000119288
ZFLNCG11724	ZFLNCT18181			NONHSAT203343
ZFLNCG04504	ZFLNCT06947	ENST00000449709		NONHSAT139001	ENSMUST00000195316		NONMMUT022360
ZFLNCG11431	ZFLNCT17716	ENST00000492641		NONHSAT101160	ENSMUST00000201888		NONMMUT054026
ZFLNCG05177	ZFLNCT08022	ENST00000598846
ZFLNCG08592	ZFLNCT13239			NONHSAT175031
ZFLNCG13214	ZFLNCT20508				ENSMUST00000118402		NONMMUT046448
ZFLNCG11678	ZFLNCT18103	ENST00000335274
ZFLNCG06221	ZFLNCT09565			NONHSAT219126
ZFLNCG02714	ZFLNCT04205			NONHSAT190641			NONMMUT012510
ZFLNCG00625	ZFLNCT00898		XR_001739619
ZFLNCG11791	ZFLNCT18292			NONHSAT138166			NONMMUT074145
ZFLNCG05865	ZFLNCT09044	ENST00000489462		NONHSAT081658	ENSMUST00000117578	NR_002867	NONMMUT038961
ZFLNCG06785	ZFLNCT10376						NONMMUT040730
ZFLNCG09107	ZFLNCT14009						NONMMUT043797
ZFLNCG13508	ZFLNCT20967			NONHSAT213935
ZFLNCG05488	ZFLNCT08484	ENST00000547717		NONHSAT071396	ENSMUST00000192494		NONMMUT057775
ZFLNCG07099	ZFLNCT10850			NONHSAT108684
ZFLNCG07000	ZFLNCT10703			NONHSAT146055
ZFLNCG02451	ZFLNCT03854	ENST00000549557		NONHSAT212686	ENSMUST00000190306
ZFLNCG09875	ZFLNCT15196					XR_870506
ZFLNCG09918	ZFLNCT15274						NONMMUT086394
ZFLNCG03169	ZFLNCT04874			NONHSAT030573
ZFLNCG06796	ZFLNCT10392			NONHSAT189795
ZFLNCG13386	ZFLNCT20810			NONHSAT183272
ZFLNCG06975	ZFLNCT10670			NONHSAT176672			NONMMUT013120
ZFLNCG09526	ZFLNCT14682					XR_865765	NONMMUT022637
ZFLNCG02282	ZFLNCT03494			NONHSAT106307
ZFLNCG12620	ZFLNCT19483			NONHSAT163520
ZFLNCG10776	ZFLNCT16705			NONHSAT213707
ZFLNCG11581	ZFLNCT17970				ENSMUST00000118702
ZFLNCG05679	ZFLNCT08765	ENST00000434334			ENSMUST00000119198		NONMMUT009770
ZFLNCG11856	ZFLNCT18382						NONMMUT091665
ZFLNCG09716	ZFLNCT14963				ENSMUST00000150801
ZFLNCG05300	ZFLNCT08207	ENST00000469891		NONHSAT103352	ENSMUST00000119876		NONMMUT128910
ZFLNCG03390	ZFLNCT05188	ENST00000496389	XR_923345	NONHSAT135251
ZFLNCG02553	ZFLNCT03991	ENST00000599143		NONHSAT067559
ZFLNCG05444	ZFLNCT08410	ENST00000474858		NONHSAT179357
ZFLNCG00282	ZFLNCT00412	ENST00000484430			ENSMUST00000119822
ZFLNCG03212	ZFLNCT04933	ENST00000411645		NONHSAT161844			NONMMUT085400
ZFLNCG09805	ZFLNCT15093			NONHSAT208283			NONMMUT013201
ZFLNCG12830	ZFLNCT19863					XR_874678	NONMMUT100233
ZFLNCG10216	ZFLNCT15758						NONMMUT038914
ZFLNCG04572	ZFLNCT07038			NONHSAT158748			NONMMUT064299
ZFLNCG01071	ZFLNCT01543	ENST00000457119	XR_001753852	NONHSAT122736	ENSMUST00000027054		NONMMUT009064
ZFLNCG10567	ZFLNCT16337	ENST00000420539		NONHSAT075079
ZFLNCG00503	ZFLNCT00723					NR_037698
ZFLNCG12291	ZFLNCT19001		NR_002921
ZFLNCG07801	ZFLNCT11955	ENST00000454465
ZFLNCG01904	ZFLNCT02782			NONHSAT173562
ZFLNCG03358	ZFLNCT05147			NONHSAT179708
ZFLNCG13565	ZFLNCT21067						NONMMUT016665
ZFLNCG00921	ZFLNCT01343			NONHSAT149992
ZFLNCG02003	ZFLNCT02949			NONHSAT222023
ZFLNCG02668	ZFLNCT04141				ENSMUST00000099446		NONMMUT017913
ZFLNCG12109	ZFLNCT18696			NONHSAT060226
ZFLNCG08839	ZFLNCT13639	ENST00000289890		NONHSAT151472
